# Supplementary material for: Comparative transcriptomics analysis on Senecavirus A-infected and non-infected cells
Source: Front Vet Sci. 2024 Jun 25;11:1431879. doi: 10.3389/fvets.2024.1431879 (PMC11231404; doi:10.3389/fvets.2024.1431879)
Supplement: Supplementary file 3 [file Table_3.XLSX]

## Sheet: Sheet1
Gene_ID	C_1:read count	C_1:fpkm	C_2:read count	C_2:fpkm	C_3:read count	C_3:fpkm	S_1:read count	S_1:fpkm	S_2:read count	S_2:fpkm	S_3:read count	S_3:fpkm	Chr	Start	End	Strand	Length	Name	GO	KEGG	eggNOG	eggNOG_Category	Swissprot	NR	BP	CC	MF	Pathway
Senecavirus	1	0.00973022	0	0	1	0.00713464	4709821	38644.3	6098769	43372	4191963	40251.7	KX751945.1	1	7286	+	7286	Senecavirus	-	-	-	-	-	-	-	-	-	-
gene-A1bg	0	0	0	0	0	0	0	0	0	0	0	0	NW_004801689.1	471778	475341	-	1647	A1bg	-	-	4Q0RG	T	sp|Q9EPH1|A1BG_RAT Alpha-1B-glycoprotein OS=Rattus norvegicus OX=10116 GN=A1bg PE=2 SV=2	XP_040586530.1 alpha-1B-glycoprotein [Mesocricetus auratus]	-	-	-	-
gene-A1cf	0	0	1	0.00749495	0	0	0	0	1	0.00668668	0	0	NW_004801604.1	26744954	26815989	-	7749	A1cf	GO:0003723;GO:0005737	-	4Q3MK	A	sp|Q5R9H4|A1CF_PONAB APOBEC1 complementation factor OS=Pongo abelii OX=9601 GN=A1CF PE=2 SV=1	XP_012970725.1 APOBEC1 complementation factor isoform X2 [Mesocricetus auratus]	-	GO:0005737//cytoplasm;	GO:0003723//RNA binding;	-
gene-A2ml1	0	0	0	0	0	0	0	0	1	0.0131444	1	0.0177476	NW_004801609.1	1663701	1713817	+	3942	A2ml1	GO:0004867;GO:0005615	-	4Q9I2	O	sp|A8K2U0|A2ML1_HUMAN Alpha-2-macroglobulin-like protein 1 OS=Homo sapiens OX=9606 GN=A2ML1 PE=1 SV=3	XP_040594421.1 alpha-2-macroglobulin-like protein 1 isoform X2 [Mesocricetus auratus]	-	GO:0005615//extracellular space;	GO:0004867//serine-type endopeptidase inhibitor activity;	-
gene-A3galt2	0	0	2	0.0404446	0	0	1	0.0208155	0	0	2	0.0487193	NW_004801696.1	2100714	2112201	+	2872	A3galt2	GO:0005975;GO:0016020;GO:0016758;GO:0046872	-	4PS3V	G	sp|A0A4Z3|A3LT2_RAT Alpha-1,3-galactosyltransferase 2 OS=Rattus norvegicus OX=10116 GN=A3galt2 PE=1 SV=1	XP_005079531.2 alpha-1,3-galactosyltransferase 2 isoform X1 [Mesocricetus auratus]	GO:0005975//carbohydrate metabolic process;	GO:0016020//membrane;	GO:0016758//hexosyltransferase activity;GO:0046872//metal ion binding;	-
gene-A4galt	1	0.0293924	6	0.144474	1	0.0215518	9	0.223067	5	0.107411	2	0.0580108	NW_004801613.1	5309822	5340623	-	2412	A4galt	GO:0000139;GO:0006629;GO:0016758	K01988	4Q3XS	G	sp|Q9JI93|A4GAT_RAT Lactosylceramide 4-alpha-galactosyltransferase OS=Rattus norvegicus OX=10116 GN=A4galt PE=1 SV=1	XP_005067096.2 lactosylceramide 4-alpha-galactosyltransferase isoform X1 [Mesocricetus auratus]	GO:0006629//lipid metabolic process;	GO:0000139//Golgi membrane;	GO:0016758//hexosyltransferase activity;	ko00603(Glycosphingolipid biosynthesis - globo and isoglobo series);ko00601(Glycosphingolipid biosynthesis - lacto and neolacto series)
gene-A4gnt	0	0	0	0	0	0	1	0.0340832	0	0	0	0	NW_004801635.1	622723	641181	+	1754	A4gnt	GO:0000139;GO:0006493;GO:0008375;GO:0050673;GO:0050680	K08251	4PWSA	G	sp|Q14BT6|A4GCT_MOUSE Alpha-1,4-N-acetylglucosaminyltransferase OS=Mus musculus OX=10090 GN=A4gnt PE=2 SV=1	XP_005072063.1 alpha-1,4-N-acetylglucosaminyltransferase isoform X2 [Mesocricetus auratus]	GO:0006493//protein O-linked glycosylation;GO:0050673//epithelial cell proliferation;GO:0050680//negative regulation of epithelial cell proliferation;	GO:0000139//Golgi membrane;	GO:0008375//acetylglucosaminyltransferase activity;	-
gene-ATP6	53867	5607.73	75504	6439.28	65621	5009.07	50029	4391.82	64695	4922.43	50527	5190.78	NC_013276.1	7909	8589	+	681	ATP6	GO:0005753;GO:0042776;GO:0045263;GO:0046933	K02126	4Q8HA	C	sp|P14413|ATP6_CRIGR ATP synthase subunit a OS=Cricetulus griseus OX=10029 GN=MT-ATP6 PE=3 SV=1	YP_003208306.1 ATP synthase F0 subunit 6 [Mesocricetus auratus] &gt;ACC86265.1 ATP synthase F0 subunit 6 [Mesocricetus auratus]	GO:0042776//mitochondrial ATP synthesis coupled proton transport;	GO:0005753//mitochondrial proton-transporting ATP synthase complex;GO:0045263//proton-transporting ATP synthase complex, coupling factor F(o);	GO:0046933//proton-transporting ATP synthase activity, rotational mechanism;	ko05415(Diabetic cardiomyopathy);ko05208(Chemical carcinogenesis - reactive oxygen species);ko05022(Pathways of neurodegeneration - multiple diseases);ko05020(Prion disease);ko05016(Huntington disease);ko05014(Amyotrophic lateral sclerosis);ko05012(Parkinson disease);ko05010(Alzheimer disease);ko04714(Thermogenesis);ko00190(Oxidative phosphorylation)
gene-ATP8	126	43.7877	206	58.6478	169	43.0644	128	37.5103	243	61.7209	135	46.2977	NC_013276.1	7748	7951	+	204	ATP8	GO:0000276;GO:0015078;GO:0015986	K02125	4JC3K	C	sp|P24949|ATP8_MICPE ATP synthase protein 8 OS=Microtus pennsylvanicus OX=10058 GN=MT-ATP8 PE=3 SV=1	YP_003208305.1 ATP synthase F0 subunit 8 [Mesocricetus auratus] &gt;ACC86264.1 ATP synthase F0 subunit 8 [Mesocricetus auratus]	GO:0015986//ATP synthesis coupled proton transport;	GO:0000276//mitochondrial proton-transporting ATP synthase complex, coupling factor F(o);	GO:0015078//proton transmembrane transporter activity;	ko05415(Diabetic cardiomyopathy);ko05208(Chemical carcinogenesis - reactive oxygen species);ko05022(Pathways of neurodegeneration - multiple diseases);ko05020(Prion disease);ko05016(Huntington disease);ko05014(Amyotrophic lateral sclerosis);ko05012(Parkinson disease);ko05010(Alzheimer disease);ko04714(Thermogenesis);ko00190(Oxidative phosphorylation)
gene-Aaas	521	20.52	537	17.3267	702	20.2734	422	14.0156	424	12.2053	313	12.1654	NW_004801613.1	24247204	24260115	-	1800	Aaas	GO:0000922;GO:0001578;GO:0005643;GO:0005654;GO:0005813;GO:0005829;GO:0006913;GO:0007612;GO:0009566;GO:0031965;GO:0072686;GO:0090307	K14320	4PVQ7	S	sp|P58742|AAAS_MOUSE Aladin OS=Mus musculus OX=10090 GN=Aaas PE=1 SV=1	XP_005067365.1 aladin [Mesocricetus auratus]	GO:0001578//microtubule bundle formation;GO:0006913//nucleocytoplasmic transport;GO:0007612//learning;GO:0009566//fertilization;GO:0090307//mitotic spindle assembly;	GO:0000922//spindle pole;GO:0005643//nuclear pore;GO:0005654//nucleoplasm;GO:0005813//centrosome;GO:0005829//cytosol;GO:0031965//nuclear membrane;GO:0072686//mitotic spindle;	-	ko03013(Nucleocytoplasmic transport)
gene-Aacs	526	11.7045	666	12.1407	847	13.8197	467	8.76277	499	8.11542	417	9.15685	NW_004801705.1	3619765	3663142	-	3186	Aacs	GO:0005524;GO:0005829;GO:0006631;GO:0030729	K01907	4PT93	I	sp|Q9D2R0|AACS_MOUSE Acetoacetyl-CoA synthetase OS=Mus musculus OX=10090 GN=Aacs PE=1 SV=1	XP_005080657.1 acetoacetyl-CoA synthetase [Mesocricetus auratus]	GO:0006631//fatty acid metabolic process;	GO:0005829//cytosol;	GO:0005524//ATP binding;GO:0030729//acetoacetate-CoA ligase activity;	ko00650(Butanoate metabolism);ko00280(Valine, leucine and isoleucine degradation)
gene-Aadac	626	33.8004	842	37.2445	942	37.2947	546	24.8598	587	23.1649	440	23.4447	NW_004801681.1	3995297	4011641	+	1313	Aadac	GO:0016020;GO:0052689	K13616	4Q16C	V	sp|Q9QZH8|AAAD_RAT Arylacetamide deacetylase OS=Rattus norvegicus OX=10116 GN=Aadac PE=2 SV=3	XP_005077976.1 arylacetamide deacetylase [Mesocricetus auratus]	-	GO:0016020//membrane;	GO:0052689//carboxylic ester hydrolase activity;	-
gene-Aadat	0	0	0	0	0	0	0	0	0	0	0	0	NW_004801656.1	4482435	4520106	+	2260	Aadat	GO:0008483;GO:0009058;GO:0030170	K00825	4PXB1	E	sp|Q9WVM8|AADAT_MOUSE Kynurenine/alpha-aminoadipate aminotransferase, mitochondrial OS=Mus musculus OX=10090 GN=Aadat PE=1 SV=1	XP_005075215.1 kynurenine/alpha-aminoadipate aminotransferase, mitochondrial isoform X1 [Mesocricetus auratus]	GO:0009058//biosynthetic process;	-	GO:0008483//transaminase activity;GO:0030170//pyridoxal phosphate binding;	ko00380(Tryptophan metabolism);ko00310(Lysine degradation)
gene-Aaed1	223	8.83703	318	10.3236	382	11.0998	204	6.81695	227	6.57464	185	7.23465	NW_004801686.1	9132816	9164661	-	1789	Aaed1	-	-	4PU6D	S	sp|Q9D1A0|PXL2C_MOUSE Peroxiredoxin-like 2C OS=Mus musculus OX=10090 GN=Prxl2c PE=2 SV=1	XP_021087695.1 peroxiredoxin-like 2C isoform X4 [Mesocricetus auratus]	-	-	-	-
gene-Aagab	763	18.8541	934	18.9074	1273	23.0653	685	14.2735	731	13.2021	572	13.9483	NW_004801659.1	8118345	8159632	-	2869	Aagab	-	-	4PSR6	S	sp|Q8R2R3|AAGAB_MOUSE Alpha- and gamma-adaptin-binding protein p34 OS=Mus musculus OX=10090 GN=Aagab PE=1 SV=2	XP_012972911.1 alpha- and gamma-adaptin-binding protein p34 isoform X1 [Mesocricetus auratus]	-	-	-	-
gene-Aak1	501	2.35001	769	2.95503	815	2.80311	564	2.23085	675	2.31409	476	2.20335	NW_004801630.1	3468748	3621669	+	15114	Aak1	GO:0004672;GO:0005524;GO:0005737;GO:0016310	K08853	4PSQW	T	sp|Q3UHJ0|AAK1_MOUSE AP2-associated protein kinase 1 OS=Mus musculus OX=10090 GN=Aak1 PE=1 SV=2	XP_021083419.1 AP2-associated protein kinase 1 isoform X4 [Mesocricetus auratus]	GO:0016310//phosphorylation;	GO:0005737//cytoplasm;	GO:0004672//protein kinase activity;GO:0005524//ATP binding;	-
gene-Aamdc	40	5.34044	35	3.82814	25	2.44741	25	2.81459	21	2.04918	17	2.23981	NW_004801647.1	8212474	8240008	-	531	Aamdc	-	-	4Q66X	S	sp|Q8R0P4|AAMDC_MOUSE Mth938 domain-containing protein OS=Mus musculus OX=10090 GN=Aamdc PE=1 SV=1	XP_005074003.1 mth938 domain-containing protein [Mesocricetus auratus] &gt;XP_040584216.1 mth938 domain-containing protein [Mesocricetus auratus] &gt;XP_040584219.1 mth938 domain-containing protein [Mesocricetus auratus]	-	-	-	-
gene-Aamp	2628	102.256	2762	88.042	3442	98.2028	2172	71.2659	2003	56.9625	1546	59.3632	NW_004803211.1	2961	7954	-	1822	Aamp	-	-	4PT4N	S	sp|Q7YR70|AAMP_CANLF Angio-associated migratory cell protein OS=Canis lupus familiaris OX=9615 GN=AAMP PE=3 SV=1	XP_005088108.3 angio-associated migratory cell protein isoform X2 [Mesocricetus auratus]	-	-	-	-
gene-Aanat	1	0.079478	1	0.0651103	0	0	0	0	0	0	0	0	NW_004801624.1	5185766	5188079	-	892	Aanat	-	K00669	4Q3CI	K	sp|Q9R0A9|SNAT_MESAU Serotonin N-acetyltransferase OS=Mesocricetus auratus OX=10036 GN=AANAT PE=2 SV=1	NP_001297491.1 serotonin N-acetyltransferase [Mesocricetus auratus] &gt;Q9R0A9.1 RecName: Full=Serotonin N-acetyltransferase; Short=Serotonin acetylase; AltName: Full=Aralkylamine N-acetyltransferase; Short=AA-NAT [Mesocricetus auratus] &gt;AAD55970.1 arylalkylamine N-acetyltransferase [Mesocricetus auratus]	-	-	-	ko00380(Tryptophan metabolism)
gene-Aar2	1352	38.309	1493	34.6567	2074	43.0906	1080	25.8052	1039	21.5171	825	23.0687	NW_004801778.1	1086198	1105403	-	2502	Aar2	-	K13205	4PUD1	A	sp|Q9D2V5|AAR2_MOUSE Protein AAR2 homolog OS=Mus musculus OX=10090 GN=Aar2 PE=1 SV=3	XP_005084670.1 protein AAR2 homolog [Mesocricetus auratus] &gt;XP_012979563.1 protein AAR2 homolog [Mesocricetus auratus] &gt;XP_021091300.1 protein AAR2 homolog [Mesocricetus auratus]	-	-	-	-
gene-Aard	2	0.145873	2	0.119503	10	0.534805	5	0.30752	15	0.799616	3	0.215929	NW_004801638.1	2529762	2534303	-	972	Aard	-	-	4Q6ET	S	sp|Q811W1|AARD_MOUSE Alanine and arginine-rich domain-containing protein OS=Mus musculus OX=10090 GN=Aard PE=2 SV=1	XP_006982465.1 PREDICTED: alanine and arginine-rich domain-containing protein [Peromyscus maniculatus bairdii]	-	-	-	-
gene-Aars	10706	223.76	13480	230.807	17037	261.095	9475	166.991	10269	156.866	7726	159.351	NW_004801641.1	3834246	3857680	+	3392	Aars	GO:0000049;GO:0002161;GO:0002196;GO:0004813;GO:0005524;GO:0005829;GO:0006400;GO:0006419;GO:0008270;GO:0021680;GO:0043524;GO:0050885;GO:0051402;GO:0140018	K01872	4Q4KN	J	sp|Q8CFX8|SYAC_MESAU Alanine--tRNA ligase, cytoplasmic OS=Mesocricetus auratus OX=10036 GN=Aars1 PE=2 SV=1	NP_001268606.1 alanine--tRNA ligase, cytoplasmic [Mesocricetus auratus] &gt;XP_012971020.1 alanine--tRNA ligase, cytoplasmic isoform X1 [Mesocricetus auratus] &gt;Q8CFX8.1 RecName: Full=Alanine--tRNA ligase, cytoplasmic; AltName: Full=Alanyl-tRNA synthetase; Short=AlaRS [Mesocricetus auratus] &gt;BAC44844.1 alanyl trna synthetase [Mesocricetus auratus]	GO:0006400//tRNA modification;GO:0006419//alanyl-tRNA aminoacylation;GO:0021680//cerebellar Purkinje cell layer development;GO:0043524//negative regulation of neuron apoptotic process;GO:0050885//neuromuscular process controlling balance;GO:0051402//neuron apoptotic process;GO:0140018//regulation of cytoplasmic translational fidelity;	GO:0005829//cytosol;	GO:0000049//tRNA binding;GO:0002161//aminoacyl-tRNA editing activity;GO:0002196//Ser-tRNA(Ala) hydrolase activity;GO:0004813//alanine-tRNA ligase activity;GO:0005524//ATP binding;GO:0008270//zinc ion binding;	ko00970(Aminoacyl-tRNA biosynthesis)
gene-Aars2	228	4.87894	241	4.22484	322	5.05238	170	3.06759	187	2.92467	137	2.89304	NW_004801636.1	9523440	9537264	+	3313	Aars2	GO:0000049;GO:0004813;GO:0005524;GO:0005737;GO:0006419;GO:0008270	K01872	4PTAP	J	sp|Q14CH7|SYAM_MOUSE Alanine--tRNA ligase, mitochondrial OS=Mus musculus OX=10090 GN=Aars2 PE=1 SV=1	XP_005072375.1 alanine--tRNA ligase, mitochondrial isoform X1 [Mesocricetus auratus]	GO:0006419//alanyl-tRNA aminoacylation;	GO:0005737//cytoplasm;	GO:0000049//tRNA binding;GO:0004813//alanine-tRNA ligase activity;GO:0005524//ATP binding;GO:0008270//zinc ion binding;	ko00970(Aminoacyl-tRNA biosynthesis)
gene-Aasdh	586	10.5576	863	12.7374	998	13.184	575	8.73561	698	9.19109	600	10.6675	NW_004801707.1	1497126	1518259	+	3935	Aasdh	GO:0000166;GO:0006629;GO:0019752	K00142	4PT0E	Q	sp|Q80WC9|ACSF4_MOUSE Beta-alanine-activating enzyme OS=Mus musculus OX=10090 GN=Aasdh PE=1 SV=1	XP_005080820.1 beta-alanine-activating enzyme isoform X1 [Mesocricetus auratus] &gt;XP_021089052.1 beta-alanine-activating enzyme isoform X1 [Mesocricetus auratus] &gt;XP_021089053.1 beta-alanine-activating enzyme isoform X1 [Mesocricetus auratus] &gt;XP_040603187.1 beta-alanine-activating enzyme isoform X1 [Mesocricetus auratus]	GO:0006629//lipid metabolic process;GO:0019752//carboxylic acid metabolic process;	-	GO:0000166//nucleotide binding;	-
gene-Aasdhppt	3079	95.1128	3998	101.175	3862	87.4764	2395	62.3869	3027	68.3417	2367	72.1558	NW_004801675.1	2485606	2499066	-	2295	Aasdhppt	GO:0000287;GO:0008897	K06133	4PYC5	EH	sp|Q9CQF6|ADPPT_MOUSE L-aminoadipate-semialdehyde dehydrogenase-phosphopantetheinyl transferase OS=Mus musculus OX=10090 GN=Aasdhppt PE=1 SV=1	XP_005077367.1 L-aminoadipate-semialdehyde dehydrogenase-phosphopantetheinyl transferase isoform X2 [Mesocricetus auratus]	-	-	GO:0000287//magnesium ion binding;GO:0008897//holo-[acyl-carrier-protein] synthase activity;	ko00770(Pantothenate and CoA biosynthesis)
gene-Aass	1	0.0203778	2	0.033388	2	0.0298839	1	0.0171837	3	0.044681	8	0.160876	NW_004801683.1	4044611	4105841	-	3479	Aass	GO:0033512;GO:0047130;GO:0047131	K14157	4PXWQ	E	sp|Q99K67|AASS_MOUSE Alpha-aminoadipic semialdehyde synthase, mitochondrial OS=Mus musculus OX=10090 GN=Aass PE=1 SV=1	XP_021087475.1 alpha-aminoadipic semialdehyde synthase, mitochondrial isoform X2 [Mesocricetus auratus]	GO:0033512//L-lysine catabolic process to acetyl-CoA via saccharopine;	-	GO:0047130//saccharopine dehydrogenase (NADP+, L-lysine-forming) activity;GO:0047131//saccharopine dehydrogenase (NAD+, L-glutamate-forming) activity;	ko00310(Lysine degradation)
gene-Aatf	1754	68.815	2258	72.5739	2355	67.7476	1995	66.0017	2145	61.5071	1687	65.315	NW_004801671.1	2947271	3022581	+	1807	Aatf	GO:0005634	K14782	4PUV6	K	sp|Q9NY61|AATF_HUMAN Protein AATF OS=Homo sapiens OX=9606 GN=AATF PE=1 SV=1	XP_040605306.1 protein AATF [Mesocricetus auratus]	-	GO:0005634//nucleus;	-	-
gene-Aatk	4	0.049181	7	0.0705079	10	0.0901544	2	0.020736	2	0.0179726	1	0.0121334	NW_004801624.1	1775199	1815402	+	5766	Aatk	GO:0004713;GO:0005524;GO:0016310	K17480	4PU4G	T	sp|Q80YE4|LMTK1_MOUSE Serine/threonine-protein kinase LMTK1 OS=Mus musculus OX=10090 GN=Aatk PE=1 SV=1	XP_005069884.1 serine/threonine-protein kinase LMTK1 isoform X1 [Mesocricetus auratus]	GO:0016310//phosphorylation;	-	GO:0004713//protein tyrosine kinase activity;GO:0005524//ATP binding;	-
gene-Abat	1	0.0220306	0	0	7	0.113077	4	0.0743095	2	0.0322033	0	0	NW_004801777.1	633715	726077	+	3218	Abat	GO:0005739;GO:0009448;GO:0030170;GO:0032144;GO:0034386;GO:0042802;GO:0047298;GO:0048148	K13524	4PWZA	E	sp|P50554|GABT_RAT 4-aminobutyrate aminotransferase, mitochondrial OS=Rattus norvegicus OX=10116 GN=Abat PE=1 SV=3	XP_005084607.1 4-aminobutyrate aminotransferase, mitochondrial [Mesocricetus auratus]	GO:0009448//gamma-aminobutyric acid metabolic process;GO:0048148//behavioral response to cocaine;	GO:0005739//mitochondrion;GO:0032144//4-aminobutyrate transaminase complex;	GO:0030170//pyridoxal phosphate binding;GO:0034386//4-aminobutyrate:2-oxoglutarate transaminase activity;GO:0042802//identical protein binding;GO:0047298//(S)-3-amino-2-methylpropionate transaminase activity;	ko04727(GABAergic synapse);ko00650(Butanoate metabolism);ko00640(Propanoate metabolism);ko00410(beta-Alanine metabolism);ko00280(Valine, leucine and isoleucine degradation);ko00250(Alanine, aspartate and glutamate metabolism)
gene-Abca1	9155	62.1446	13162	73.193	13962	69.4932	7928	45.3803	9393	46.6008	7210	48.2975	NW_004801667.1	7888348	8013252	-	10444	Abca1	GO:0005524;GO:0016020;GO:0016887;GO:0140359	K05641	4PUWX	I	sp|P41233|ABCA1_MOUSE Phospholipid-transporting ATPase ABCA1 OS=Mus musculus OX=10090 GN=Abca1 PE=1 SV=4	XP_021086565.1 phospholipid-transporting ATPase ABCA1 isoform X1 [Mesocricetus auratus] &gt;XP_040594269.1 phospholipid-transporting ATPase ABCA1 isoform X1 [Mesocricetus auratus]	-	GO:0016020//membrane;	GO:0005524//ATP binding;GO:0016887//ATP hydrolysis activity;GO:0140359//ABC-type transporter activity;	ko05417(Lipid and atherosclerosis);ko04979(Cholesterol metabolism);ko04975(Fat digestion and absorption);ko02010(ABC transporters)
gene-Abca12	0	0	0	0	0	0	1	0.00759522	0	0	1	0.00888845	NW_004801627.1	7368673	7538901	+	7871	Abca12	GO:0005524;GO:0016020;GO:0016887;GO:0140359	K05646	4PSQV	I	sp|E9Q876|ABCAC_MOUSE Glucosylceramide transporter ABCA12 OS=Mus musculus OX=10090 GN=Abca12 PE=1 SV=1	XP_040609313.1 ATP-binding cassette sub-family A member 12 isoform X1 [Mesocricetus auratus]	-	GO:0016020//membrane;	GO:0005524//ATP binding;GO:0016887//ATP hydrolysis activity;GO:0140359//ABC-type transporter activity;	ko02010(ABC transporters)
gene-Abca13	12	0.0512304	12	0.0419692	19	0.0594771	4	0.0144001	1	0.00312026	3	0.012639	NW_004801744.1	2240904	2664319	+	16606	Abca13	GO:0005524;GO:0016020;GO:0016887;GO:0140359	K05647	4Q03B	I	sp|Q5SSE9|ABCAD_MOUSE ATP-binding cassette sub-family A member 13 OS=Mus musculus OX=10090 GN=Abca13 PE=1 SV=1	XP_040602600.1 ATP-binding cassette sub-family A member 13 [Mesocricetus auratus]	-	GO:0016020//membrane;	GO:0005524//ATP binding;GO:0016887//ATP hydrolysis activity;GO:0140359//ABC-type transporter activity;	ko02010(ABC transporters)
gene-Abca2	0	0	0	0	1	0.00624346	2	0.0143603	3	0.0186699	0	0	NW_004801758.1	1879049	1899411	-	8326	Abca2	GO:0005524;GO:0016020;GO:0016887;GO:0140359	K05642	4Q0TA	I	sp|Q9ESR9|ABCA2_RAT ATP-binding cassette sub-family A member 2 OS=Rattus norvegicus OX=10116 GN=Abca2 PE=1 SV=1	XP_005083743.1 ATP-binding cassette sub-family A member 2 isoform X2 [Mesocricetus auratus]	-	GO:0016020//membrane;	GO:0005524//ATP binding;GO:0016887//ATP hydrolysis activity;GO:0140359//ABC-type transporter activity;	ko04142(Lysosome);ko02010(ABC transporters)
gene-Abca3	566	7.83103	742	8.41026	874	8.86673	418	4.87683	520	5.25836	447	6.10315	NW_004801720.1	2655560	2710189	-	5124	Abca3	GO:0005524;GO:0016020;GO:0016887;GO:0140359	K05643	4Q4I9	I	sp|Q8R420|ABCA3_MOUSE Phospholipid-transporting ATPase ABCA3 OS=Mus musculus OX=10090 GN=Abca3 PE=1 SV=3	XP_040604166.1 ATP-binding cassette sub-family A member 3 [Mesocricetus auratus] &gt;XP_040604167.1 ATP-binding cassette sub-family A member 3 [Mesocricetus auratus] &gt;XP_040604168.1 ATP-binding cassette sub-family A member 3 [Mesocricetus auratus]	-	GO:0016020//membrane;	GO:0005524//ATP binding;GO:0016887//ATP hydrolysis activity;GO:0140359//ABC-type transporter activity;	ko02010(ABC transporters)
gene-Abca4	21	0.253885	23	0.227797	21	0.18616	19	0.1937	9	0.0795252	10	0.119306	NW_004801672.1	6761494	6872777	+	5864	Abca4	GO:0005524;GO:0016020;GO:0016887;GO:0140359	K05644	4PXCN	I	sp|O35600|ABCA4_MOUSE Retinal-specific phospholipid-transporting ATPase ABCA4 OS=Mus musculus OX=10090 GN=Abca4 PE=1 SV=1	XP_040607871.1 retinal-specific phospholipid-transporting ATPase ABCA4 [Mesocricetus auratus]	-	GO:0016020//membrane;	GO:0005524//ATP binding;GO:0016887//ATP hydrolysis activity;GO:0140359//ABC-type transporter activity;	ko02010(ABC transporters)
gene-Abca5	763	5.22733	1177	6.60594	478	2.40123	530	3.06189	1037	5.19253	680	4.59736	NW_004801624.1	11337131	11412220	+	10348	Abca5	GO:0005524;GO:0016020;GO:0016887;GO:0140359	K05648	4PUW9	I	sp|Q8CF82|ABCA5_RAT Cholesterol transporter ABCA5 OS=Rattus norvegicus OX=10116 GN=Abca5 PE=2 SV=1	XP_012968812.1 cholesterol transporter ABCA5 isoform X1 [Mesocricetus auratus] &gt;XP_012968814.1 cholesterol transporter ABCA5 isoform X1 [Mesocricetus auratus] &gt;XP_040605941.1 cholesterol transporter ABCA5 isoform X1 [Mesocricetus auratus] &gt;XP_040605942.1 cholesterol transporter ABCA5 isoform X1 [Mesocricetus auratus]	-	GO:0016020//membrane;	GO:0005524//ATP binding;GO:0016887//ATP hydrolysis activity;GO:0140359//ABC-type transporter activity;	ko02010(ABC transporters)
gene-Abca7	138	1.16014	196	1.34986	181	1.11573	127	0.90031	165	1.01381	139	1.15316	NW_004801751.1	2175752	2196268	-	8433	Abca7	GO:0005524;GO:0016020;GO:0016887;GO:0140359	K05645	4PT3M	I	sp|Q7TNJ2|ABCA7_RAT ATP-binding cassette sub-family A member 7 OS=Rattus norvegicus OX=10116 GN=Abca7 PE=1 SV=1	XP_012978406.2 LOW QUALITY PROTEIN: phospholipid-transporting ATPase ABCA7 [Mesocricetus auratus]	-	GO:0016020//membrane;	GO:0005524//ATP binding;GO:0016887//ATP hydrolysis activity;GO:0140359//ABC-type transporter activity;	ko02010(ABC transporters)
gene-Abca9	365	3.74532	507	4.26194	346	2.60329	186	1.60941	312	2.33989	212	2.14673	NW_004801624.1	11521657	11586378	+	6909	Abca9	GO:0005524;GO:0016020;GO:0016887;GO:0140359	K05651	4Q26X	I	sp|Q8K449|ABCA9_MOUSE ATP-binding cassette sub-family A member 9 OS=Mus musculus OX=10090 GN=Abca9 PE=1 SV=2	XP_005070031.1 ATP-binding cassette sub-family A member 9 isoform X1 [Mesocricetus auratus]	-	GO:0016020//membrane;	GO:0005524//ATP binding;GO:0016887//ATP hydrolysis activity;GO:0140359//ABC-type transporter activity;	ko02010(ABC transporters)
gene-Abcb1	892	13.8527	1211	15.407	1266	14.4163	802	10.5028	1023	11.6116	815	12.4903	NW_004801762.1	309799	452960	-	4565	Abcb1	GO:0005524;GO:0016020;GO:0016887;GO:0140359	K05658	4PZBB	Q	sp|P21448|MDR1_CRIGR ATP-dependent translocase ABCB1 OS=Cricetulus griseus OX=10029 GN=ABCB1 PE=1 SV=2	XP_040591755.1 ATP-dependent translocase ABCB1 isoform X1 [Mesocricetus auratus] &gt;XP_040591756.1 ATP-dependent translocase ABCB1 isoform X1 [Mesocricetus auratus] &gt;XP_040591757.1 ATP-dependent translocase ABCB1 isoform X1 [Mesocricetus auratus] &gt;XP_040591758.1 ATP-dependent translocase ABCB1 isoform X1 [Mesocricetus auratus] &gt;XP_040591759.1 ATP-dependent translocase ABCB1 isoform X1 […	-	GO:0016020//membrane;	GO:0005524//ATP binding;GO:0016887//ATP hydrolysis activity;GO:0140359//ABC-type transporter activity;	ko05226(Gastric cancer);ko05206(MicroRNAs in cancer);ko04976(Bile secretion);ko02010(ABC transporters)
gene-Abcb10	176	3.72349	243	4.21159	274	4.25048	145	2.58681	147	2.273	153	3.19428	NW_004801605.1	382954	414276	-	3351	Abcb10	GO:0005524;GO:0016020;GO:0016887;GO:0140359	K05657	4Q209	Q	sp|Q9JI39|ABCBA_MOUSE ATP-binding cassette sub-family B member 10, mitochondrial OS=Mus musculus OX=10090 GN=Abcb10 PE=1 SV=1	XP_040611256.1 ATP-binding cassette sub-family B member 10, mitochondrial isoform X1 [Mesocricetus auratus]	-	GO:0016020//membrane;	GO:0005524//ATP binding;GO:0016887//ATP hydrolysis activity;GO:0140359//ABC-type transporter activity;	ko02010(ABC transporters)
gene-Abcb11	0	0	0	0	0	0	1	0.012982	0	0	0	0	NW_004801605.1	54652702	54744589	+	4605	Abcb11	GO:0005524;GO:0016020;GO:0016887;GO:0140359	K05664	4PZ3B	Q	sp|O70127|ABCBB_RAT Bile salt export pump OS=Rattus norvegicus OX=10116 GN=Abcb11 PE=1 SV=1	XP_040601441.1 bile salt export pump isoform X1 [Mesocricetus auratus]	-	GO:0016020//membrane;	GO:0005524//ATP binding;GO:0016887//ATP hydrolysis activity;GO:0140359//ABC-type transporter activity;	ko04979(Cholesterol metabolism);ko04976(Bile secretion);ko02010(ABC transporters);ko01522(Endocrine resistance)
gene-Abcb4	43	0.744252	50	0.708965	42	0.533029	45	0.656784	76	0.961413	49	0.836935	NW_004801762.1	127194	176894	-	4096	Abcb4	GO:0005524;GO:0016020;GO:0016887;GO:0140359	K05659	4PSN9	Q	sp|P23174|MDR3_CRIGR Phosphatidylcholine translocator ABCB4 OS=Cricetulus griseus OX=10029 GN=ABCB4 PE=2 SV=1	XP_005084016.1 phosphatidylcholine translocator ABCB4 isoform X1 [Mesocricetus auratus]	-	GO:0016020//membrane;	GO:0005524//ATP binding;GO:0016887//ATP hydrolysis activity;GO:0140359//ABC-type transporter activity;	ko04976(Bile secretion);ko02010(ABC transporters)
gene-Abcb5	16	0.293407	45	0.676029	49	0.658864	12	0.185562	18	0.24125	18	0.325737	NW_004801773.1	2721206	2805451	-	3866	Abcb5	GO:0005524;GO:0016020;GO:0016887;GO:0140359	K05660	4Q28F	Q	sp|B5X0E4|ABCB5_MOUSE ATP-binding cassette sub-family B member 5 OS=Mus musculus OX=10090 GN=Abcb5 PE=2 SV=1	XP_040599321.1 ATP-binding cassette sub-family B member 5, partial [Mesocricetus auratus]	-	GO:0016020//membrane;	GO:0005524//ATP binding;GO:0016887//ATP hydrolysis activity;GO:0140359//ABC-type transporter activity;	ko02010(ABC transporters)
gene-Abcb6	237	8.8618	301	9.22025	350	9.59602	200	6.30612	207	5.65703	166	6.12528	NW_004801627.1	3804542	3819856	+	1896	Abcb6	GO:0000139;GO:0005524;GO:0005576;GO:0005741;GO:0005765;GO:0016887;GO:0031901;GO:0032585;GO:0033162;GO:0140359	K05661	4Q193	P	sp|A0A125QXJ1|ABCB6_MESAU ATP-binding cassette sub-family B member 6 OS=Mesocricetus auratus OX=10036 GN=ABCB6 PE=2 SV=1	XP_040609207.1 ATP-binding cassette sub-family B member 6, mitochondrial [Mesocricetus auratus]	-	GO:0000139//Golgi membrane;GO:0005576//extracellular region;GO:0005741//mitochondrial outer membrane;GO:0005765//lysosomal membrane;GO:0031901//early endosome membrane;GO:0032585//multivesicular body membrane;GO:0033162//melanosome membrane;	GO:0005524//ATP binding;GO:0016887//ATP hydrolysis activity;GO:0140359//ABC-type transporter activity;	ko02010(ABC transporters)
gene-Abcb7	1109	14.3209	1748	18.492	1419	13.436	924	10.0617	1222	11.5333	944	12.0297	NW_004801831.1	616485	745003	+	5490	Abcb7	GO:0005524;GO:0005743;GO:0006879;GO:0016226;GO:0016887;GO:0042803;GO:0070455;GO:0140466;GO:0140481;GO:1903331	K05662	4PZHQ	U	sp|Q704E8|ABCB7_RAT Iron-sulfur clusters transporter ABCB7, mitochondrial OS=Rattus norvegicus OX=10116 GN=Abcb7 PE=1 SV=1	XP_005086591.1 ATP-binding cassette sub-family B member 7, mitochondrial [Mesocricetus auratus]	GO:0006879//cellular iron ion homeostasis;GO:0016226//iron-sulfur cluster assembly;GO:0070455//positive regulation of heme biosynthetic process;GO:0140466//iron-sulfur cluster export from the mitochondrion;GO:1903331//positive regulation of iron-sulfur cluster assembly;	GO:0005743//mitochondrial inner membrane;	GO:0005524//ATP binding;GO:0016887//ATP hydrolysis activity;GO:0042803//protein homodimerization activity;GO:0140481//ABC-type iron-sulfur cluster transporter activity;	ko02010(ABC transporters)
gene-Abcb8	768	20.1431	903	19.4024	1055	20.2893	740	16.3665	708	13.572	551	14.2614	NW_004801863.1	741632	756979	-	2703	Abcb8	GO:0005524;GO:0005654;GO:0005730;GO:0005743;GO:0006884;GO:0016887;GO:0062157;GO:0140141;GO:0140359	K05655	4Q002	U	sp|Q9CXJ4|MITOS_MOUSE Mitochondrial potassium channel ATP-binding subunit OS=Mus musculus OX=10090 GN=Abcb8 PE=1 SV=1	XP_005087309.1 mitochondrial potassium channel ATP-binding subunit [Mesocricetus auratus]	GO:0006884//cell volume homeostasis;GO:0140141//mitochondrial potassium ion transmembrane transport;	GO:0005654//nucleoplasm;GO:0005730//nucleolus;GO:0005743//mitochondrial inner membrane;GO:0062157//mitochondrial ATP-gated potassium channel complex;	GO:0005524//ATP binding;GO:0016887//ATP hydrolysis activity;GO:0140359//ABC-type transporter activity;	ko02010(ABC transporters)
gene-Abcb9	10	0.345321	22	0.622369	23	0.582372	14	0.407671	20	0.504774	11	0.374852	NW_004801705.1	4901640	4935760	+	2053	Abcb9	GO:0005524;GO:0005765;GO:0015440;GO:0016887	K05656	4PZJY	U	sp|Q9QYJ4|ABCB9_RAT ABC-type oligopeptide transporter ABCB9 OS=Rattus norvegicus OX=10116 GN=Abcb9 PE=1 SV=1	XP_028622056.1 ATP-binding cassette sub-family B member 9 isoform X4 [Grammomys surdaster]	-	GO:0005765//lysosomal membrane;	GO:0005524//ATP binding;GO:0015440//ABC-type peptide transporter activity;GO:0016887//ATP hydrolysis activity;	ko04142(Lysosome);ko02010(ABC transporters)
gene-Abcc1	682	12.8385	964	14.8666	1082	14.9351	706	11.2071	849	11.6811	601	11.1648	NW_004801676.1	6525275	6631664	+	3766	Abcc1	GO:0005524;GO:0015431;GO:0016887;GO:0098590	K05665	4PVF3	Q	sp|O35379|MRP1_MOUSE Multidrug resistance-associated protein 1 OS=Mus musculus OX=10090 GN=Abcc1 PE=1 SV=1	XP_040589333.1 multidrug resistance-associated protein 1 isoform X1 [Mesocricetus auratus]	-	GO:0098590//plasma membrane region;	GO:0005524//ATP binding;GO:0015431//ABC-type glutathione S-conjugate transporter activity;GO:0016887//ATP hydrolysis activity;	ko05206(MicroRNAs in cancer);ko04977(Vitamin digestion and absorption);ko04071(Sphingolipid signaling pathway);ko02010(ABC transporters);ko01523(Antifolate resistance)
gene-Abcc10	15	0.238381	30	0.390574	19	0.221403	20	0.268021	10	0.116151	5	0.078414	NW_004801636.1	10576248	10602940	-	4461	Abcc10	GO:0005524;GO:0005886;GO:0016887;GO:0140359	K05674	4Q12D	Q	sp|Q8R4P9|MRP7_MOUSE ATP-binding cassette sub-family C member 10 OS=Mus musculus OX=10090 GN=Abcc10 PE=1 SV=1	XP_040585255.1 ATP-binding cassette sub-family C member 10 [Mesocricetus auratus]	-	GO:0005886//plasma membrane;	GO:0005524//ATP binding;GO:0016887//ATP hydrolysis activity;GO:0140359//ABC-type transporter activity;	ko02010(ABC transporters)
gene-Abcc12	26	0.386345	34	0.413889	24	0.261495	30	0.375908	30	0.325813	30	0.439914	NW_004801693.1	8194379	8260849	+	4771	Abcc12	GO:0005524;GO:0005886;GO:0016887;GO:0140359	K05672	4PSNM	Q	sp|Q80WJ6|MRP9_MOUSE ATP-binding cassette sub-family C member 12 OS=Mus musculus OX=10090 GN=Abcc12 PE=1 SV=1	XP_040591286.1 ATP-binding cassette sub-family C member 12 isoform X1 [Mesocricetus auratus]	-	GO:0005886//plasma membrane;	GO:0005524//ATP binding;GO:0016887//ATP hydrolysis activity;GO:0140359//ABC-type transporter activity;	ko02010(ABC transporters)
gene-Abcc2	212	2.43119	291	2.73387	372	3.12806	157	1.51824	175	1.46678	155	1.75412	NW_004801604.1	15452424	15505933	-	6182	Abcc2	GO:0005524;GO:0006855;GO:0008559;GO:0009986;GO:0015127;GO:0015431;GO:0015721;GO:0016324;GO:0016887;GO:0046581;GO:0046618;GO:0071716	K05666	4Q0ZT	Q	sp|Q8VI47|MRP2_MOUSE ATP-binding cassette sub-family C member 2 OS=Mus musculus OX=10090 GN=Abcc2 PE=1 SV=2	XP_005063617.1 canalicular multispecific organic anion transporter 1 [Mesocricetus auratus]	GO:0006855//xenobiotic transmembrane transport;GO:0015721//bile acid and bile salt transport;GO:0046618//xenobiotic export;GO:0071716//leukotriene transport;	GO:0009986//cell surface;GO:0016324//apical plasma membrane;GO:0046581//intercellular canaliculus;	GO:0005524//ATP binding;GO:0008559//ABC-type xenobiotic transporter activity;GO:0015127//bilirubin transmembrane transporter activity;GO:0015431//ABC-type glutathione S-conjugate transporter activity;GO:0016887//ATP hydrolysis activity;	ko04976(Bile secretion);ko02010(ABC transporters);ko01524(Platinum drug resistance);ko01523(Antifolate resistance)
gene-Abcc3	373	5.15169	546	6.17783	555	5.62061	277	3.22611	348	3.51289	248	3.38015	NW_004801661.1	6851030	6902528	-	5133	Abcc3	GO:0005524;GO:0015431;GO:0016887;GO:0098590	K05667	4PSX3	Q	sp|B2RX12|MRP3_MOUSE ATP-binding cassette sub-family C member 3 OS=Mus musculus OX=10090 GN=Abcc3 PE=1 SV=2	XP_005075894.1 ATP-binding cassette sub-family C member 3 [Mesocricetus auratus]	-	GO:0098590//plasma membrane region;	GO:0005524//ATP binding;GO:0015431//ABC-type glutathione S-conjugate transporter activity;GO:0016887//ATP hydrolysis activity;	ko04976(Bile secretion);ko02010(ABC transporters);ko01523(Antifolate resistance)
gene-Abcc4	23	0.27423	28	0.273494	20	0.17485	6	0.0603249	18	0.156857	12	0.141193	NW_004801695.1	3625391	3823906	-	5946	Abcc4	GO:0005524;GO:0005886;GO:0016887;GO:0140359	K05673	4PZ0T	Q	sp|E9Q236|MRP4_MOUSE ATP-binding cassette sub-family C member 4 OS=Mus musculus OX=10090 GN=Abcc4 PE=1 SV=1	XP_005079469.1 multidrug resistance-associated protein 4 [Mesocricetus auratus]	-	GO:0005886//plasma membrane;	GO:0005524//ATP binding;GO:0016887//ATP hydrolysis activity;GO:0140359//ABC-type transporter activity;	ko04976(Bile secretion);ko04024(cAMP signaling pathway);ko02010(ABC transporters);ko01523(Antifolate resistance)
gene-Abcc5	435	3.97923	523	3.91935	617	4.13852	361	2.78468	447	2.98856	340	3.06926	NW_004801632.1	19358747	19439954	+	7750	Abcc5	-	K05668	4Q9K8	Q	sp|Q9R1X5|MRP5_MOUSE ATP-binding cassette sub-family C member 5 OS=Mus musculus OX=10090 GN=Abcc5 PE=1 SV=2	XP_005071710.1 multidrug resistance-associated protein 5 isoform X1 [Mesocricetus auratus] &gt;XP_012969924.1 multidrug resistance-associated protein 5 isoform X1 [Mesocricetus auratus]	-	-	-	ko02010(ABC transporters);ko01523(Antifolate resistance)
gene-Abcc6	31	0.39036	35	0.361056	44	0.406262	23	0.244225	25	0.230085	22	0.273382	NW_004801779.1	795568	836756	+	5630	Abcc6	GO:0005524;GO:0015431;GO:0016887;GO:0098590	K05669	4PX64	Q	sp|Q9R1S7|MRP6_MOUSE ATP-binding cassette sub-family C member 6 OS=Mus musculus OX=10090 GN=Abcc6 PE=1 SV=3	XP_012979665.1 multidrug resistance-associated protein 6 isoform X1 [Mesocricetus auratus]	-	GO:0098590//plasma membrane region;	GO:0005524//ATP binding;GO:0015431//ABC-type glutathione S-conjugate transporter activity;GO:0016887//ATP hydrolysis activity;	ko02010(ABC transporters)
gene-Abcc8	0	0	0	0	0	0	0	0	0	0	1	0.0113758	NW_004801779.1	573565	646199	+	6150	Abcc8	GO:0005524;GO:0005886;GO:0006813;GO:0008281;GO:0016887;GO:0140359	K05032	4Q1V9	Q	sp|Q09427|ABCC8_CRICR ATP-binding cassette sub-family C member 8 OS=Cricetus cricetus OX=10034 GN=ABCC8 PE=1 SV=3	XP_005084737.1 ATP-binding cassette sub-family C member 8 isoform X1 [Mesocricetus auratus] &gt;5YKE_B Structure of pancreatic ATP-sensitive potassium channel bound with glibenclamide and ATPgammaS (focused refinement on TM at 4.11A) [Mesocricetus auratus] &gt;5YKE_D Structure of pancreatic ATP-sensitive potassium channel bound with glibenclamide and ATPgammaS (focused refinement on TM at 4.11A) …	GO:0006813//potassium ion transport;	GO:0005886//plasma membrane;	GO:0005524//ATP binding;GO:0008281//sulfonylurea receptor activity;GO:0016887//ATP hydrolysis activity;GO:0140359//ABC-type transporter activity;	ko04930(Type II diabetes mellitus);ko04911(Insulin secretion);ko02010(ABC transporters)
gene-Abcc9	1038	10.4737	1579	13.0523	1598	11.8231	902	7.67483	1059	7.80988	835	8.31446	NW_004801640.1	9881117	9998116	-	7026	Abcc9	GO:0005524;GO:0005886;GO:0006813;GO:0008281;GO:0016887;GO:0140359	K05033	4Q6J1	Q	sp|Q63563|ABCC9_RAT ATP-binding cassette sub-family C member 9 OS=Rattus norvegicus OX=10116 GN=Abcc9 PE=1 SV=1	XP_021084543.1 ATP-binding cassette sub-family C member 9 isoform X3 [Mesocricetus auratus]	GO:0006813//potassium ion transport;	GO:0005886//plasma membrane;	GO:0005524//ATP binding;GO:0008281//sulfonylurea receptor activity;GO:0016887//ATP hydrolysis activity;GO:0140359//ABC-type transporter activity;	ko02010(ABC transporters)
gene-Abcd1	258	5.2155	310	5.13382	333	4.93594	176	3.00018	209	3.08793	141	2.8128	NW_004801845.1	817337	839368	-	3507	Abcd1	GO:0005524;GO:0016020;GO:0016887;GO:0140359	K05675	4PXT5	I	sp|P48410|ABCD1_MOUSE ATP-binding cassette sub-family D member 1 OS=Mus musculus OX=10090 GN=Abcd1 PE=1 SV=1	XP_012981346.1 ATP-binding cassette sub-family D member 1 isoform X2 [Mesocricetus auratus]	-	GO:0016020//membrane;	GO:0005524//ATP binding;GO:0016887//ATP hydrolysis activity;GO:0140359//ABC-type transporter activity;	ko04146(Peroxisome);ko02010(ABC transporters)
gene-Abcd2	43	0.836799	67	1.06814	42	0.59931	26	0.426662	28	0.398249	30	0.576127	NW_004801613.1	13104502	13143109	-	3643	Abcd2	GO:0005524;GO:0005777;GO:0006635;GO:0009617;GO:0016020;GO:0016887;GO:0032000;GO:0042760;GO:0042803;GO:0043217;GO:0047617;GO:0140359;GO:1900016;GO:1903427;GO:1990535;GO:2001280	K05676	4PW2F	I	sp|Q61285|ABCD2_MOUSE ATP-binding cassette sub-family D member 2 OS=Mus musculus OX=10090 GN=Abcd2 PE=1 SV=2	XP_005067181.1 ATP-binding cassette sub-family D member 2 [Mesocricetus auratus]	GO:0006635//fatty acid beta-oxidation;GO:0009617//response to bacterium;GO:0032000//positive regulation of fatty acid beta-oxidation;GO:0042760//very long-chain fatty acid catabolic process;GO:0043217//myelin maintenance;GO:1900016//negative regulation of cytokine production involved in inflammatory response;GO:1903427//negative regulation of reactive oxygen species biosynthetic process;GO:199053…	GO:0005777//peroxisome;GO:0016020//membrane;	GO:0005524//ATP binding;GO:0016887//ATP hydrolysis activity;GO:0042803//protein homodimerization activity;GO:0047617//acyl-CoA hydrolase activity;GO:0140359//ABC-type transporter activity;	ko04146(Peroxisome);ko02010(ABC transporters)
gene-Abcd3	1087	27.7502	1478	30.911	1291	24.1664	889	19.138	1135	21.1776	856	21.5652	NW_004801672.1	6452076	6507901	-	2777	Abcd3	GO:0005324;GO:0005524;GO:0005778;GO:0005782;GO:0006633;GO:0006635;GO:0006699;GO:0007031;GO:0015721;GO:0015910;GO:0016887;GO:0042760;GO:0042803;GO:0047617;GO:0140359;GO:1903512	K05677	4PU0T	I	sp|P55096|ABCD3_MOUSE ATP-binding cassette sub-family D member 3 OS=Mus musculus OX=10090 GN=Abcd3 PE=1 SV=2	XP_005077185.1 ATP-binding cassette sub-family D member 3 [Mesocricetus auratus]	GO:0006633//fatty acid biosynthetic process;GO:0006635//fatty acid beta-oxidation;GO:0006699//bile acid biosynthetic process;GO:0007031//peroxisome organization;GO:0015721//bile acid and bile salt transport;GO:0015910//long-chain fatty acid import into peroxisome;GO:0042760//very long-chain fatty acid catabolic process;GO:1903512//phytanic acid metabolic process;	GO:0005778//peroxisomal membrane;GO:0005782//peroxisomal matrix;	GO:0005324//long-chain fatty acid transporter activity;GO:0005524//ATP binding;GO:0016887//ATP hydrolysis activity;GO:0042803//protein homodimerization activity;GO:0047617//acyl-CoA hydrolase activity;GO:0140359//ABC-type transporter activity;	ko04146(Peroxisome);ko02010(ABC transporters)
gene-Abcd4	132	3.72683	149	3.44631	173	3.58147	91	2.16653	104	2.14607	96	2.67473	NW_004801822.1	1238003	1255369	+	2511	Abcd4	GO:0005524;GO:0005765;GO:0005777;GO:0005789;GO:0009235;GO:0015420;GO:0016887;GO:0042802;GO:1990830	K05678	4PY0D	I	sp|O89016|ABCD4_MOUSE Lysosomal cobalamin transporter ABCD4 OS=Mus musculus OX=10090 GN=Abcd4 PE=1 SV=2	XP_005086441.1 lysosomal cobalamin transporter ABCD4 isoform X1 [Mesocricetus auratus]	GO:0009235//cobalamin metabolic process;GO:1990830//cellular response to leukemia inhibitory factor;	GO:0005765//lysosomal membrane;GO:0005777//peroxisome;GO:0005789//endoplasmic reticulum membrane;	GO:0005524//ATP binding;GO:0015420//ABC-type vitamin B12 transporter activity;GO:0016887//ATP hydrolysis activity;GO:0042802//identical protein binding;	ko04146(Peroxisome);ko02010(ABC transporters)
gene-Abce1	1804	34.6313	2572	40.4488	2150	30.2636	1573	25.4636	2144	30.0817	1657	31.3906	NW_004801679.1	3915658	3940348	+	3693	Abce1	GO:0005524;GO:0016887	K06174	4PXYH	A	sp|P61221|ABCE1_HUMAN ATP-binding cassette sub-family E member 1 OS=Homo sapiens OX=9606 GN=ABCE1 PE=1 SV=1	ERE79301.1 ATP-binding cassette sub-family E member 1 [Cricetulus griseus]	-	-	GO:0005524//ATP binding;GO:0016887//ATP hydrolysis activity;	-
gene-Abcf1	4162	94.5713	4977	92.6462	5725	95.3855	3367	64.5147	3637	60.4011	2755	61.7764	NW_004801888.1	149657	164543	+	3120	Abcf1	GO:0005524;GO:0016887	K06184	4PW80	J	sp|Q6P542|ABCF1_MOUSE ATP-binding cassette sub-family F member 1 OS=Mus musculus OX=10090 GN=Abcf1 PE=1 SV=1	XP_012981830.1 ATP-binding cassette sub-family F member 1 isoform X1 [Mesocricetus auratus]	-	-	GO:0005524//ATP binding;GO:0016887//ATP hydrolysis activity;	-
gene-Abcf2	3451	96.2835	4273	97.6658	5168	105.725	3084	72.5571	3225	65.763	2491	68.5843	NW_004801863.1	563338	576329	+	2541	Abcf2	GO:0005524;GO:0016887	K06185	3591U	S	sp|Q2KJA2|ABCF2_BOVIN ATP-binding cassette sub-family F member 2 OS=Bos taurus OX=9913 GN=ABCF2 PE=2 SV=1	XP_005087291.1 ATP-binding cassette sub-family F member 2 [Mesocricetus auratus]	-	-	GO:0005524//ATP binding;GO:0016887//ATP hydrolysis activity;	-
gene-Abcf3	1316	36.9347	1507	34.6493	1915	39.4091	1178	27.8793	1257	25.7845	886	24.539	NW_004801632.1	19244469	19253802	-	2526	Abcf3	GO:0005524;GO:0016887	K06158	4Q468	EJ	sp|Q66H39|ABCF3_RAT ATP-binding cassette sub-family F member 3 OS=Rattus norvegicus OX=10116 GN=Abcf3 PE=2 SV=1	XP_005071702.1 ATP-binding cassette sub-family F member 3 isoform X1 [Mesocricetus auratus]	-	-	GO:0005524//ATP binding;GO:0016887//ATP hydrolysis activity;	-
gene-Abcg1	1	0.0189506	0	0	11	0.15285	1	0.0159802	6	0.0831036	4	0.0748046	NW_004801628.1	802808	855980	+	3741	Abcg1	GO:0005524;GO:0016020;GO:0016887;GO:0140359	K05679	4PYYZ	Q	sp|Q64343|ABCG1_MOUSE ATP-binding cassette sub-family G member 1 OS=Mus musculus OX=10090 GN=Abcg1 PE=1 SV=1	XP_005070727.1 ATP-binding cassette sub-family G member 1 isoform X1 [Mesocricetus auratus]	-	GO:0016020//membrane;	GO:0005524//ATP binding;GO:0016887//ATP hydrolysis activity;GO:0140359//ABC-type transporter activity;	ko05417(Lipid and atherosclerosis);ko02010(ABC transporters)
gene-Abcg4	1	0.0162378	2	0.0266048	1	0.0119063	1	0.0136926	1	0.0118679	2	0.0320481	NW_004801622.1	6770419	6786165	-	4366	Abcg4	GO:0005524;GO:0016020;GO:0016887;GO:0140359	K05680	4PVW5	Q	sp|Q91WA9|ABCG4_MOUSE ATP-binding cassette subfamily G member 4 OS=Mus musculus OX=10090 GN=Abcg4 PE=1 SV=2	XP_012968479.1 ATP-binding cassette sub-family G member 4 [Mesocricetus auratus] &gt;XP_040585970.1 ATP-binding cassette sub-family G member 4 [Mesocricetus auratus] &gt;XP_040585971.1 ATP-binding cassette sub-family G member 4 [Mesocricetus auratus]	-	GO:0016020//membrane;	GO:0005524//ATP binding;GO:0016887//ATP hydrolysis activity;GO:0140359//ABC-type transporter activity;	ko02010(ABC transporters)
gene-Abcg5	0	0	0	0	0	0	0	0	4	0.0837754	4	0.113114	NW_004801674.1	6197691	6221734	-	2474	Abcg5	GO:0005524;GO:0010949;GO:0016324;GO:0016887;GO:0033344;GO:0042632;GO:0043190;GO:0043235;GO:0045796;GO:0046982;GO:0120020;GO:0140359	K05683	4PUB4	Q	sp|Q99PE7|ABCG5_RAT ATP-binding cassette sub-family G member 5 OS=Rattus norvegicus OX=10116 GN=Abcg5 PE=1 SV=3	XP_005077314.1 ATP-binding cassette sub-family G member 5 [Mesocricetus auratus]	GO:0010949//negative regulation of intestinal phytosterol absorption;GO:0033344//cholesterol efflux;GO:0042632//cholesterol homeostasis;GO:0045796//negative regulation of intestinal cholesterol absorption;	GO:0016324//apical plasma membrane;GO:0043190//ATP-binding cassette (ABC) transporter complex;GO:0043235//receptor complex;	GO:0005524//ATP binding;GO:0016887//ATP hydrolysis activity;GO:0046982//protein heterodimerization activity;GO:0120020//cholesterol transfer activity;GO:0140359//ABC-type transporter activity;	ko04979(Cholesterol metabolism);ko04976(Bile secretion);ko04975(Fat digestion and absorption);ko02010(ABC transporters)
gene-Abcg8	1	0.0186908	3	0.045936	1	0.013705	0	0	5	0.0683036	5	0.0922238	NW_004801674.1	6221821	6240537	+	3793	Abcg8	GO:0005524;GO:0016020;GO:0016887;GO:0140359	K05684	4PS5Y	Q	sp|Q9DBM0|ABCG8_MOUSE ATP-binding cassette sub-family G member 8 OS=Mus musculus OX=10090 GN=Abcg8 PE=1 SV=1	XP_005077353.1 ATP-binding cassette sub-family G member 8 isoform X1 [Mesocricetus auratus]	-	GO:0016020//membrane;	GO:0005524//ATP binding;GO:0016887//ATP hydrolysis activity;GO:0140359//ABC-type transporter activity;	ko04979(Cholesterol metabolism);ko04976(Bile secretion);ko04975(Fat digestion and absorption);ko02010(ABC transporters)
gene-Abhd1	73	2.57862	120	3.47255	126	3.26351	59	1.75742	88	2.27191	42	1.46406	NW_004801644.1	5797905	5803471	+	2007	Abhd1	GO:0016020	K13696	4PTZ3	S	sp|Q9QZC8|ABHD1_MOUSE Protein ABHD1 OS=Mus musculus OX=10090 GN=Abhd1 PE=1 SV=2	XP_005073591.1 protein ABHD1 [Mesocricetus auratus]	-	GO:0016020//membrane;	-	-
gene-Abhd10	500	25.0687	546	22.4263	647	23.7857	462	19.5327	414	15.1708	297	14.6948	NW_004801653.1	3862372	3874966	-	1414	Abhd10	GO:0004553;GO:0005739;GO:0005829;GO:0008474;GO:0019391	K13702	4Q1R2	S	sp|Q6PE15|ABHDA_MOUSE Palmitoyl-protein thioesterase ABHD10, mitochondrial OS=Mus musculus OX=10090 GN=Abhd10 PE=1 SV=1	XP_005074822.1 palmitoyl-protein thioesterase ABHD10, mitochondrial [Mesocricetus auratus]	GO:0019391//glucuronoside catabolic process;	GO:0005739//mitochondrion;GO:0005829//cytosol;	GO:0004553//hydrolase activity, hydrolyzing O-glycosyl compounds;GO:0008474//palmitoyl-(protein) hydrolase activity;	-
gene-Abhd11	396	24.181	457	22.8612	540	24.1781	312	16.0654	302	13.4782	240	14.4622	NW_004801702.1	5212787	5215287	+	1161	Abhd11	GO:0005759;GO:0016298;GO:0045252	K13703	4Q23F	S	sp|Q8K4F5|ABHDB_MOUSE Protein ABHD11 OS=Mus musculus OX=10090 GN=Abhd11 PE=1 SV=1	XP_005080407.1 protein ABHD11 [Mesocricetus auratus]	-	GO:0005759//mitochondrial matrix;GO:0045252//oxoglutarate dehydrogenase complex;	GO:0016298//lipase activity;	-
gene-Abhd12	739	23.1001	745	19.0778	962	22.0492	579	15.2618	508	11.6058	367	11.3208	NW_004801637.1	13496336	13587445	+	2268	Abhd12	GO:0005789;GO:0047372	K13704	4PX59	S	sp|Q6AYT7|ABD12_RAT Lysophosphatidylserine lipase ABHD12 OS=Rattus norvegicus OX=10116 GN=Abhd12 PE=2 SV=1	XP_005072601.1 lysophosphatidylserine lipase ABHD12 isoform X1 [Mesocricetus auratus]	-	GO:0005789//endoplasmic reticulum membrane;	GO:0047372//acylglycerol lipase activity;	-
gene-Abhd12b	15	1.12175	14	0.857698	24	1.31603	4	0.252245	12	0.655887	7	0.516589	NW_004801639.1	13972379	13995761	-	948	Abhd12b	GO:0005768	K13705	4PWQ3	S	sp|Q7Z5M8|AB12B_HUMAN Protein ABHD12B OS=Homo sapiens OX=9606 GN=ABHD12B PE=1 SV=1	XP_021084475.1 protein ABHD12B [Mesocricetus auratus]	-	GO:0005768//endosome;	-	-
gene-Abhd13	353	4.37972	419	4.25881	531	4.83076	309	3.23287	335	3.03781	263	3.22011	NW_004801676.1	1481818	1498180	-	5714	Abhd13	GO:0008474;GO:0016020;GO:0032839	K06889	4PVIJ	S	sp|Q80UX8|ABHDD_MOUSE Protein ABHD13 OS=Mus musculus OX=10090 GN=Abhd13 PE=2 SV=1	XP_005077415.1 protein ABHD13 [Mesocricetus auratus] &gt;XP_021087024.1 protein ABHD13 [Mesocricetus auratus] &gt;XP_021087025.1 protein ABHD13 [Mesocricetus auratus]	-	GO:0016020//membrane;GO:0032839//dendrite cytoplasm;	GO:0008474//palmitoyl-(protein) hydrolase activity;	-
gene-Abhd14a	92	2.97278	66	1.74712	99	2.34563	72	1.96185	53	1.25169	41	1.30738	NW_004801654.1	2537331	2547991	-	2194	Abhd14a	GO:0005737	K13706	4Q2A8	S	sp|Q5I0C4|ABHEA_RAT Protein ABHD14A OS=Rattus norvegicus OX=10116 GN=Abhd14a PE=2 SV=1	XP_012972559.1 protein ABHD14A [Mesocricetus auratus] &gt;XP_012972560.1 protein ABHD14A [Mesocricetus auratus] &gt;XP_040595483.1 protein ABHD14A [Mesocricetus auratus]	-	GO:0005737//cytoplasm;	-	-
gene-Abhd14b	20	1.20262	43	2.11821	37	1.63136	20	1.01411	17	0.747122	14	0.830749	NW_004801654.1	2547417	2551049	+	1179	Abhd14b	GO:0005654;GO:0005730;GO:0005829;GO:0016746;GO:0016787;GO:0045944	K13706	4Q0I2	K	sp|Q6DGG1|ABHEB_RAT Protein ABHD14B OS=Rattus norvegicus OX=10116 GN=Abhd14b PE=2 SV=1	XP_005074917.1 protein ABHD14B [Mesocricetus auratus] &gt;XP_012972466.1 protein ABHD14B [Mesocricetus auratus] &gt;XP_012972467.1 protein ABHD14B [Mesocricetus auratus]	GO:0045944//positive regulation of transcription by RNA polymerase II;	GO:0005654//nucleoplasm;GO:0005730//nucleolus;GO:0005829//cytosol;	GO:0016746//acyltransferase activity;GO:0016787//hydrolase activity;	-
gene-Abhd15	4	0.0596378	14	0.170998	19	0.207713	11	0.138297	12	0.130764	15	0.220697	NW_004801671.1	9923740	9931315	-	4755	Abhd15	GO:0016042;GO:0060612	K13707	4Q27Y	G	sp|Q5F2F2|ABH15_MOUSE Protein ABHD15 OS=Mus musculus OX=10090 GN=Abhd15 PE=1 SV=1	XP_005077099.1 protein ABHD15 [Mesocricetus auratus]	GO:0016042//lipid catabolic process;GO:0060612//adipose tissue development;	-	-	-
gene-Abhd16a	932	33.4211	964	28.3195	1033	27.1616	695	21.0159	572	14.9915	459	16.2428	NW_004801844.1	193547	207128	-	1977	Abhd16a	GO:0004620;GO:0006660;GO:0016020;GO:0047372;GO:0052651;GO:1905344	-	4Q7YD	S	sp|Q9Z1Q2|ABHGA_MOUSE Phosphatidylserine lipase ABHD16A OS=Mus musculus OX=10090 GN=Abhd16a PE=1 SV=3	XP_005086874.1 phosphatidylserine lipase ABHD16A [Mesocricetus auratus]	GO:0006660//phosphatidylserine catabolic process;GO:0052651//monoacylglycerol catabolic process;GO:1905344//prostaglandin catabolic process;	GO:0016020//membrane;	GO:0004620//phospholipase activity;GO:0047372//acylglycerol lipase activity;	-
gene-Abhd16b	18	0.601083	54	1.47726	54	1.32222	23	0.647662	15	0.366098	23	0.757938	NW_004801651.1	12636501	12638623	+	2123	Abhd16b	GO:0005654	-	4PZY2	S	sp|Q80YU0|ABHGB_MOUSE Protein ABHD16B OS=Mus musculus OX=10090 GN=Abhd16b PE=2 SV=1	XP_005074606.1 protein ABHD16B [Mesocricetus auratus]	-	GO:0005654//nucleoplasm;	-	-
gene-Abhd17a	709	18.9176	717	15.6726	958	18.7428	561	12.6224	465	9.06813	386	10.1637	NW_004801751.1	1620560	1628542	+	2657	Abhd17a	GO:0005768	-	4PYU0	S	sp|Q5XIJ5|AB17A_RAT Alpha/beta hydrolase domain-containing protein 17A OS=Rattus norvegicus OX=10116 GN=Abhd17a PE=1 SV=1	XP_012978519.1 alpha/beta hydrolase domain-containing protein 17A isoform X2 [Mesocricetus auratus]	-	GO:0005768//endosome;	-	-
gene-Abhd17b	1264	39.3719	1677	42.7933	1933	44.149	1113	29.2343	1233	28.0703	1007	30.9537	NW_004801604.1	37091692	37122794	-	2276	Abhd17b	GO:0005886;GO:0008474;GO:0014069;GO:0055038;GO:1902473;GO:1902817;GO:1902950;GO:1905668	-	4PYWI	S	sp|Q7M759|AB17B_MOUSE Alpha/beta hydrolase domain-containing protein 17B OS=Mus musculus OX=10090 GN=Abhd17b PE=1 SV=1	XP_029396095.1 alpha/beta hydrolase domain-containing protein 17B isoform X1 [Mus pahari]	GO:1902473//regulation of protein localization to synapse;GO:1902817//negative regulation of protein localization to microtubule;GO:1902950//regulation of dendritic spine maintenance;GO:1905668//positive regulation of protein localization to endosome;	GO:0005886//plasma membrane;GO:0014069//postsynaptic density;GO:0055038//recycling endosome membrane;	GO:0008474//palmitoyl-(protein) hydrolase activity;	-
gene-Abhd17c	92	11.9237	86	9.13115	122	11.594	63	6.88531	81	7.6728	70	8.95296	NW_004801680.1	9566745	9601469	-	547	Abhd17c	GO:0043197;GO:0055038;GO:0098839	-	4Q9QX	S	sp|A5PKD9|AB17C_BOVIN Alpha/beta hydrolase domain-containing protein 17C OS=Bos taurus OX=9913 GN=ABHD17C PE=2 SV=1	XP_022366797.1 LOW QUALITY PROTEIN: protein ABHD17C [Enhydra lutris kenyoni]	-	GO:0043197//dendritic spine;GO:0055038//recycling endosome membrane;GO:0098839//postsynaptic density membrane;	-	-
gene-Abhd18	107	3.8961	192	5.7273	150	4.00485	136	4.17583	170	4.52417	119	4.27599	NW_004801623.1	7595096	7630620	-	1947	Abhd18	-	-	4PW8Q	S	sp|Q8C1A9|ABD18_MOUSE Protein ABHD18 OS=Mus musculus OX=10090 GN=Abhd18 PE=2 SV=1	XP_040610395.1 protein ABHD18 isoform X1 [Mesocricetus auratus]	-	-	-	-
gene-Abhd2	2617	24.7969	3548	27.541	4174	28.9999	2512	20.0711	2716	18.8091	2063	19.2902	NW_004801680.1	4678993	4769283	+	7482	Abhd2	GO:0001669;GO:0003707;GO:0007340;GO:0008126;GO:0009611;GO:0014909;GO:0014912;GO:0032570;GO:0033878;GO:0036126;GO:0042562;GO:0046464;GO:0047372;GO:0048240;GO:0097524	K13697	4Q4JC	S	sp|Q9QXM0|ABHD2_MOUSE Monoacylglycerol lipase ABHD2 OS=Mus musculus OX=10090 GN=Abhd2 PE=1 SV=1	XP_005077841.1 monoacylglycerol lipase ABHD2 [Mesocricetus auratus] &gt;XP_012974394.1 monoacylglycerol lipase ABHD2 [Mesocricetus auratus] &gt;XP_040585889.1 monoacylglycerol lipase ABHD2 [Mesocricetus auratus] &gt;XP_040585903.1 monoacylglycerol lipase ABHD2 [Mesocricetus auratus]	GO:0007340//acrosome reaction;GO:0009611//response to wounding;GO:0014909//smooth muscle cell migration;GO:0014912//negative regulation of smooth muscle cell migration;GO:0032570//response to progesterone;GO:0046464//acylglycerol catabolic process;GO:0048240//sperm capacitation;	GO:0001669//acrosomal vesicle;GO:0036126//sperm flagellum;GO:0097524//sperm plasma membrane;	GO:0003707//steroid hormone receptor activity;GO:0008126//acetylesterase activity;GO:0033878//hormone-sensitive lipase activity;GO:0042562//hormone binding;GO:0047372//acylglycerol lipase activity;	-
gene-Abhd3	403	15.0609	428	13.1036	602	16.4965	312	9.83235	310	8.46741	232	8.55611	NW_004801606.1	24750322	24800154	+	1897	Abhd3	GO:0016020;GO:0052689	K13696	4PZBG	S	sp|Q91ZH7|ABHD3_MOUSE Phospholipase ABHD3 OS=Mus musculus OX=10090 GN=Abhd3 PE=1 SV=1	XP_040613757.1 phospholipase ABHD3 [Mesocricetus auratus]	-	GO:0016020//membrane;	GO:0052689//carboxylic ester hydrolase activity;	-
gene-Abhd5	1008	50.8623	1104	45.636	1377	50.947	793	33.7417	782	28.8394	540	26.8889	NW_004801729.1	1669418	1695508	-	1405	Abhd5	GO:0005737;GO:0008654;GO:0016740	K13699	4PWPQ	I	sp|Q9DBL9|ABHD5_MOUSE 1-acylglycerol-3-phosphate O-acyltransferase ABHD5 OS=Mus musculus OX=10090 GN=Abhd5 PE=1 SV=1	XP_005082426.1 1-acylglycerol-3-phosphate O-acyltransferase ABHD5 isoform X1 [Mesocricetus auratus]	GO:0008654//phospholipid biosynthetic process;	GO:0005737//cytoplasm;	GO:0016740//transferase activity;	ko04923(Regulation of lipolysis in adipocytes)
gene-Abhd6	717	19.1239	863	18.8569	1065	20.8284	543	12.2128	603	11.7549	466	12.2655	NW_004801676.1	6868519	6919563	+	2658	Abhd6	GO:0003824;GO:0016020	K13700	4Q4IZ	S	sp|Q9BV23|ABHD6_HUMAN Monoacylglycerol lipase ABHD6 OS=Homo sapiens OX=9606 GN=ABHD6 PE=1 SV=1	XP_021087039.1 monoacylglycerol lipase ABHD6 isoform X1 [Mesocricetus auratus] &gt;XP_040589352.1 monoacylglycerol lipase ABHD6 isoform X1 [Mesocricetus auratus]	-	GO:0016020//membrane;	GO:0003824//catalytic activity;	ko04723(Retrograde endocannabinoid signaling)
gene-Abhd8	258	9.1637	227	6.60511	267	6.95364	208	6.22978	172	4.46503	127	4.45142	NW_004801943.1	74703	81035	+	1996	Abhd8	GO:0003824	K13701	4PY3J	S	sp|Q8R0P8|ABHD8_MOUSE Protein ABHD8 OS=Mus musculus OX=10090 GN=Abhd8 PE=2 SV=1	XP_005087888.1 protein ABHD8 [Mesocricetus auratus]	-	-	GO:0003824//catalytic activity;	-
gene-Abi1	2316	53.5523	3262	61.7911	3624	61.4437	2057	40.1081	2410	40.7288	1874	42.7615	NW_004801738.1	192214	268765	+	3066	Abi1	GO:0030027;GO:0030175	-	4PZZN	T	sp|Q8CBW3|ABI1_MOUSE Abl interactor 1 OS=Mus musculus OX=10090 GN=Abi1 PE=1 SV=3	XP_005082734.1 abl interactor 1 isoform X1 [Mesocricetus auratus]	-	GO:0030027//lamellipodium;GO:0030175//filopodium;	-	-
gene-Abi2	1153	13.6645	1650	16.0196	1867	16.2241	830	8.29472	980	8.4886	781	9.13399	NW_004801627.1	18108060	18185965	-	5982	Abi2	GO:0030027;GO:0030175	K05751	4Q9IU	Z	sp|P62484|ABI2_MOUSE Abl interactor 2 OS=Mus musculus OX=10090 GN=Abi2 PE=1 SV=1	XP_005070647.1 abl interactor 2 isoform X22 [Mesocricetus auratus]	-	GO:0030027//lamellipodium;GO:0030175//filopodium;	-	ko04810(Regulation of actin cytoskeleton)
gene-Abi3	0	0	0	0	0	0	0	0	0	0	0	0	NW_004801661.1	8192694	8202504	-	1457	Abi3	-	-	4Q1GP	T	sp|Q9P2A4|ABI3_HUMAN ABI gene family member 3 OS=Homo sapiens OX=9606 GN=ABI3 PE=1 SV=2	XP_005075926.1 ABI gene family member 3 isoform X3 [Mesocricetus auratus]	-	-	-	-
gene-Abi3bp	1	0.0163615	4	0.0536149	2	0.023994	1	0.0137969	10	0.119582	3	0.0484382	NW_004801669.1	4388756	4614523	+	4333	Abi3bp	-	-	4Q4X2	T	sp|Q7Z7G0|TARSH_HUMAN Target of Nesh-SH3 OS=Homo sapiens OX=9606 GN=ABI3BP PE=1 SV=2	XP_040606594.1 target of Nesh-SH3 isoform X11 [Mesocricetus auratus]	-	-	-	-
gene-Abl1	430	4.97464	596	5.64861	656	5.56476	435	4.24366	530	4.4814	385	4.39539	NW_004801796.1	2362682	2471284	+	6128	Abl1	GO:0004715;GO:0005524;GO:0005737;GO:0007154;GO:0016310;GO:0023052;GO:0051128	K06619	4PUIN	T	sp|P00520|ABL1_MOUSE Tyrosine-protein kinase ABL1 OS=Mus musculus OX=10090 GN=Abl1 PE=1 SV=3	XP_005085576.1 tyrosine-protein kinase ABL1 isoform X1 [Mesocricetus auratus]	GO:0007154//cell communication;GO:0016310//phosphorylation;GO:0023052//signaling;GO:0051128//regulation of cellular component organization;	GO:0005737//cytoplasm;	GO:0004715//non-membrane spanning protein tyrosine kinase activity;GO:0005524//ATP binding;	ko05416(Viral myocarditis);ko05220(Chronic myeloid leukemia);ko05208(Chemical carcinogenesis - reactive oxygen species);ko05206(MicroRNAs in cancer);ko05200(Pathways in cancer);ko04722(Neurotrophin signaling pathway);ko04360(Axon guidance);ko04110(Cell cycle);ko04014(Ras signaling pathway);ko04012(ErbB signaling pathway)
gene-Abl2	1217	12.128	1837	14.9972	1787	13.0579	1409	11.8404	1738	12.6588	1341	13.1878	NW_004801631.1	5521287	5609170	+	7114	Abl2	GO:0004715;GO:0005524;GO:0005737;GO:0007154;GO:0016310;GO:0023052;GO:0051128	K08887	4Q3MA	T	sp|Q4JIM5|ABL2_MOUSE Tyrosine-protein kinase ABL2 OS=Mus musculus OX=10090 GN=Abl2 PE=1 SV=1	XP_040593297.1 tyrosine-protein kinase ABL2 isoform X9 [Mesocricetus auratus]	GO:0007154//cell communication;GO:0016310//phosphorylation;GO:0023052//signaling;GO:0051128//regulation of cellular component organization;	GO:0005737//cytoplasm;	GO:0004715//non-membrane spanning protein tyrosine kinase activity;GO:0005524//ATP binding;	ko05416(Viral myocarditis);ko05208(Chemical carcinogenesis - reactive oxygen species);ko04014(Ras signaling pathway);ko04012(ErbB signaling pathway)
gene-Ablim1	0	0	1	0.0489287	0	0	0	0	0	0	0	0	NW_004801604.1	1411638	1532100	+	1187	Ablim1	GO:0046872	K07520	4PYAG	TZ	sp|Q8K4G5|ABLM1_MOUSE Actin-binding LIM protein 1 OS=Mus musculus OX=10090 GN=Ablim1 PE=1 SV=1	XP_028736798.1 actin-binding LIM protein 1 isoform X13 [Peromyscus leucopus]	-	-	GO:0046872//metal ion binding;	ko04360(Axon guidance)
gene-Ablim2	11	0.34339	11	0.281313	5	0.11445	9	0.236917	6	0.136896	4	0.123225	NW_004801619.1	18711995	18801278	-	2271	Ablim2	GO:0003779;GO:0005737;GO:0007010;GO:0046872	K07520	4PTW1	K	sp|Q8BL65|ABLM2_MOUSE Actin-binding LIM protein 2 OS=Mus musculus OX=10090 GN=Ablim2 PE=1 SV=1	XP_040602903.1 actin-binding LIM protein 2 isoform X5 [Mesocricetus auratus]	GO:0007010//cytoskeleton organization;	GO:0005737//cytoplasm;	GO:0003779//actin binding;GO:0046872//metal ion binding;	ko04360(Axon guidance)
gene-Ablim3	0	0	0	0	0	0	0	0	0	0	0	0	NW_004801652.1	11803028	11916160	+	4492	Ablim3	GO:0003779;GO:0005737;GO:0007010;GO:0046872	K07520	4PUTQ	TZ	sp|O94929|ABLM3_HUMAN Actin-binding LIM protein 3 OS=Homo sapiens OX=9606 GN=ABLIM3 PE=1 SV=3	XP_005074731.1 actin-binding LIM protein 3 isoform X1 [Mesocricetus auratus] &gt;XP_005074732.1 actin-binding LIM protein 3 isoform X1 [Mesocricetus auratus]	GO:0007010//cytoskeleton organization;	GO:0005737//cytoplasm;	GO:0003779//actin binding;GO:0046872//metal ion binding;	ko04360(Axon guidance)
gene-Abo	0	0	0	0	0	0	0	0	0	0	0	0	NW_004801794.1	104911	121531	-	596	Abo	GO:0005975;GO:0016020;GO:0016758;GO:0046872	K00709	35NKF	S	-	XP_040601111.1 histo-blood group ABO system transferase isoform X1 [Mesocricetus auratus]	GO:0005975//carbohydrate metabolic process;	GO:0016020//membrane;	GO:0016758//hexosyltransferase activity;GO:0046872//metal ion binding;	ko00601(Glycosphingolipid biosynthesis - lacto and neolacto series)
gene-Abr	623	12.2043	890	14.2829	1081	15.5274	681	11.2494	723	10.3516	583	11.2703	NW_004801614.1	619228	841249	+	3619	Abr	GO:0004674;GO:0005085;GO:0005096;GO:0030424;GO:0035556;GO:0043197	-	35GS4	T	sp|Q5SSL4|ABR_MOUSE Active breakpoint cluster region-related protein OS=Mus musculus OX=10090 GN=Abr PE=1 SV=1	XP_040605101.1 LOW QUALITY PROTEIN: active breakpoint cluster region-related protein [Mesocricetus auratus]	GO:0035556//intracellular signal transduction;	GO:0030424//axon;GO:0043197//dendritic spine;	GO:0004674//protein serine/threonine kinase activity;GO:0005085//guanyl-nucleotide exchange factor activity;GO:0005096//GTPase activator activity;	-
gene-Abra	8	0.198653	14	0.284798	5	0.0910385	7	0.146576	20	0.362978	3	0.0735142	NW_004801638.1	10287456	10294592	+	2855	Abra	GO:0003779;GO:0005886;GO:0006366;GO:0006606;GO:0015629;GO:0030016;GO:0035025;GO:0045944	-	4Q2YW	K	sp|Q8K4K7|ABRA_RAT Actin-binding Rho-activating protein OS=Rattus norvegicus OX=10116 GN=Abra PE=1 SV=2	XP_005072681.1 actin-binding Rho-activating protein [Mesocricetus auratus]	GO:0006366//transcription by RNA polymerase II;GO:0006606//protein import into nucleus;GO:0035025//positive regulation of Rho protein signal transduction;GO:0045944//positive regulation of transcription by RNA polymerase II;	GO:0005886//plasma membrane;GO:0015629//actin cytoskeleton;GO:0030016//myofibril;	GO:0003779//actin binding;	-
gene-Abracl	1133	116.749	1038	87.6241	1105	83.4902	720	62.5625	720	54.2251	554	56.3349	NW_004801608.1	14213671	14221926	+	688	Abracl	-	-	4Q62W	S	sp|Q9P1F3|ABRAL_HUMAN Costars family protein ABRACL OS=Homo sapiens OX=9606 GN=ABRACL PE=1 SV=1	XP_005065907.1 costars family protein ABRACL [Mesocricetus auratus] &gt;XP_040584131.1 costars family protein ABRACL [Mesocricetus auratus]	-	-	-	-
gene-Abraxas1	390	11.5012	510	12.3211	664	14.358	337	8.38042	353	7.60846	252	7.33368	NW_004801666.1	562851	580539	-	2404	Abraxas1	-	-	4Q2WB	K	sp|Q5I0F1|ABRX1_RAT BRCA1-A complex subunit Abraxas 1 OS=Rattus norvegicus OX=10116 GN=ABRAXAS1 PE=1 SV=1	XP_005076474.1 BRCA1-A complex subunit Abraxas 1 isoform X1 [Mesocricetus auratus]	-	-	-	-
gene-Abraxas2	601	27.295	882	32.8156	932	31.0366	642	24.5868	734	24.364	570	25.5463	NW_004801604.1	65884560	65919964	-	1561	Abraxas2	GO:0002931;GO:0005737;GO:0008017;GO:0008608;GO:0030496;GO:0031593;GO:0031616;GO:0036449;GO:0051301;GO:0070552;GO:0090307	-	4Q0WU	S	sp|Q3TCJ1|ABRX2_MOUSE BRISC complex subunit Abraxas 2 OS=Mus musculus OX=10090 GN=Abraxas2 PE=1 SV=1	XP_005064339.1 BRISC complex subunit Abraxas 2 isoform X1 [Mesocricetus auratus]	GO:0002931//response to ischemia;GO:0008608//attachment of spindle microtubules to kinetochore;GO:0051301//cell division;GO:0090307//mitotic spindle assembly;	GO:0005737//cytoplasm;GO:0030496//midbody;GO:0031616//spindle pole centrosome;GO:0036449//microtubule minus-end;GO:0070552//BRISC complex;	GO:0008017//microtubule binding;GO:0031593//polyubiquitin modification-dependent protein binding;	-
gene-Abt1	574	26.1694	707	26.4061	825	27.5794	393	15.1089	408	13.5952	328	14.757	NW_004801610.1	28633440	28635655	+	1555	Abt1	GO:0003676;GO:0005667;GO:0005730;GO:0006357;GO:0021522	K14785	4PV6U	K	sp|Q9QYL7|ABT1_MOUSE Activator of basal transcription 1 OS=Mus musculus OX=10090 GN=Abt1 PE=2 SV=1	XP_012965984.1 activator of basal transcription 1 [Mesocricetus auratus]	GO:0006357//regulation of transcription by RNA polymerase II;GO:0021522//spinal cord motor neuron differentiation;	GO:0005667//transcription regulator complex;GO:0005730//nucleolus;	GO:0003676//nucleic acid binding;	-
gene-Abtb1	97	3.47662	141	4.14007	172	4.52026	77	2.32721	95	2.48859	65	2.29902	NW_004801630.1	5667804	5674456	-	1978	Abtb1	-	K10520	4Q1VJ	S	sp|Q5XIU1|ABTB1_RAT Ankyrin repeat and BTB/POZ domain-containing protein 1 OS=Rattus norvegicus OX=10116 GN=Abtb1 PE=2 SV=1	XP_005071203.1 ankyrin repeat and BTB/POZ domain-containing protein 1 isoform X1 [Mesocricetus auratus]	-	-	-	-
gene-Abtb2	2	0.0308908	2	0.0253065	13	0.147229	7	0.0911708	5	0.0564435	0	0	NW_004801605.1	20149214	20316161	-	4590	Abtb2	GO:0046982;GO:0097237	K10521	4Q2I9	S	sp|Q7TQI7|ABTB2_MOUSE Ankyrin repeat and BTB/POZ domain-containing protein 2 OS=Mus musculus OX=10090 GN=Abtb2 PE=1 SV=1	XP_005064905.1 ankyrin repeat and BTB/POZ domain-containing protein 2 [Mesocricetus auratus]	GO:0097237//cellular response to toxic substance;	-	GO:0046982//protein heterodimerization activity;	-
gene-Acaa1	95	7.6708	65	4.29965	92	5.44697	47	3.20017	60	3.54089	26	2.07174	NW_004801729.1	4588365	4598932	-	878	Acaa1	GO:0005777;GO:0016747	K07513	4PY07	I	sp|P07871|THIKB_RAT 3-ketoacyl-CoA thiolase B, peroxisomal OS=Rattus norvegicus OX=10116 GN=Acaa1b PE=1 SV=2	XP_040595796.1 3-ketoacyl-CoA thiolase B, peroxisomal isoform X1 [Mesocricetus auratus]	-	GO:0005777//peroxisome;	GO:0016747//acyltransferase activity, transferring groups other than amino-acyl groups;	ko04146(Peroxisome);ko03320(PPAR signaling pathway);ko01040(Biosynthesis of unsaturated fatty acids);ko00592(alpha-Linolenic acid metabolism);ko00280(Valine, leucine and isoleucine degradation);ko00071(Fatty acid degradation)
gene-Acaa2	397	18.5409	484	18.5177	611	20.9233	373	14.6895	309	10.5473	248	11.4297	NW_004801667.1	722262	752643	+	1518	Acaa2	GO:0003985;GO:0005739;GO:0006629;GO:0047617;GO:0071456;GO:1901029;GO:1902109	K07508	4PY7V	I	sp|Q8BWT1|THIM_MOUSE 3-ketoacyl-CoA thiolase, mitochondrial OS=Mus musculus OX=10090 GN=Acaa2 PE=1 SV=3	XP_005076506.1 3-ketoacyl-CoA thiolase, mitochondrial [Mesocricetus auratus]	GO:0006629//lipid metabolic process;GO:0071456//cellular response to hypoxia;GO:1901029//negative regulation of mitochondrial outer membrane permeabilization involved in apoptotic signaling pathway;GO:1902109//negative regulation of mitochondrial membrane permeability involved in apoptotic process;	GO:0005739//mitochondrion;	GO:0003985//acetyl-CoA C-acetyltransferase activity;GO:0047617//acyl-CoA hydrolase activity;	ko00280(Valine, leucine and isoleucine degradation);ko00071(Fatty acid degradation);ko00062(Fatty acid elongation)
gene-Acaca	2053	14.9554	3114	18.5836	3031	16.1899	2080	12.7771	2672	14.2263	1984	14.2625	NW_004801671.1	3069278	3360883	-	9732	Acaca	GO:0003989;GO:0005524;GO:0005737;GO:0006633;GO:0046872;GO:2001295	K11262	4Q0HC	I	sp|Q5SWU9|ACACA_MOUSE Acetyl-CoA carboxylase 1 OS=Mus musculus OX=10090 GN=Acaca PE=1 SV=1	XP_012973766.2 acetyl-CoA carboxylase 1 isoform X1 [Mesocricetus auratus]	GO:0006633//fatty acid biosynthetic process;GO:2001295//malonyl-CoA biosynthetic process;	GO:0005737//cytoplasm;	GO:0003989//acetyl-CoA carboxylase activity;GO:0005524//ATP binding;GO:0046872//metal ion binding;	ko04936(Alcoholic liver disease);ko04922(Glucagon signaling pathway);ko04910(Insulin signaling pathway);ko04152(AMPK signaling pathway);ko00640(Propanoate metabolism);ko00620(Pyruvate metabolism);ko00061(Fatty acid biosynthesis)
gene-Acacb	62	0.508968	71	0.477485	84	0.505624	37	0.256129	31	0.185997	12	0.097213	NW_004801691.1	2672157	2764932	+	8636	Acacb	GO:0003989;GO:0005524;GO:0006633;GO:0046872;GO:2001295	K01946	4Q2A1	I	sp|E9Q4Z2|ACACB_MOUSE Acetyl-CoA carboxylase 2 OS=Mus musculus OX=10090 GN=Acacb PE=1 SV=1	XP_040587239.1 LOW QUALITY PROTEIN: acetyl-CoA carboxylase 2 [Mesocricetus auratus]	GO:0006633//fatty acid biosynthetic process;GO:2001295//malonyl-CoA biosynthetic process;	-	GO:0003989//acetyl-CoA carboxylase activity;GO:0005524//ATP binding;GO:0046872//metal ion binding;	ko04936(Alcoholic liver disease);ko04931(Insulin resistance);ko04922(Glucagon signaling pathway);ko04920(Adipocytokine signaling pathway);ko04910(Insulin signaling pathway);ko04152(AMPK signaling pathway);ko00640(Propanoate metabolism);ko00620(Pyruvate metabolism);ko00061(Fatty acid biosynthesis)
gene-Acad10	33	0.65441	43	0.698565	56	0.814279	28	0.468222	34	0.492787	11	0.215265	NW_004801705.1	7258085	7294272	+	3575	Acad10	GO:0016627;GO:0050660	K11729	4Q3AZ	I	sp|Q8K370|ACD10_MOUSE Acyl-CoA dehydrogenase family member 10 OS=Mus musculus OX=10090 GN=Acad10 PE=1 SV=1	XP_040587633.1 acyl-CoA dehydrogenase family member 10 [Mesocricetus auratus] &gt;XP_040587634.1 acyl-CoA dehydrogenase family member 10 [Mesocricetus auratus]	-	-	GO:0016627//oxidoreductase activity, acting on the CH-CH group of donors;GO:0050660//flavin adenine dinucleotide binding;	-
gene-Acad11	282	5.26111	368	5.62443	466	6.37476	229	3.60265	243	3.31344	193	3.55328	NW_004801654.1	187352	262980	+	3800	Acad11	GO:0004466;GO:0005634;GO:0017099;GO:0031966;GO:0033539;GO:0050660;GO:0070991	K11730	4PUFM	I	sp|B3DMA2|ACD11_RAT Acyl-CoA dehydrogenase family member 11 OS=Rattus norvegicus OX=10116 GN=Acad11 PE=1 SV=1	XP_005074887.1 acyl-CoA dehydrogenase family member 11 isoform X1 [Mesocricetus auratus]	GO:0033539//fatty acid beta-oxidation using acyl-CoA dehydrogenase;	GO:0005634//nucleus;GO:0031966//mitochondrial membrane;	GO:0004466//long-chain-acyl-CoA dehydrogenase activity;GO:0017099//very-long-chain-acyl-CoA dehydrogenase activity;GO:0050660//flavin adenine dinucleotide binding;GO:0070991//medium-chain-acyl-CoA dehydrogenase activity;	-
gene-Acad8	317	11.1809	413	11.9335	487	12.5949	256	7.61402	267	6.8829	205	7.13532	NW_004801687.1	3459645	3476631	+	2010	Acad8	GO:0003995;GO:0006629;GO:0046395;GO:0050660	K11538	4PZ0X	I	sp|Q9D7B6|ACAD8_MOUSE Isobutyryl-CoA dehydrogenase, mitochondrial OS=Mus musculus OX=10090 GN=Acad8 PE=1 SV=2	XP_040585642.1 isobutyryl-CoA dehydrogenase, mitochondrial [Mesocricetus auratus]	GO:0006629//lipid metabolic process;GO:0046395//carboxylic acid catabolic process;	-	GO:0003995//acyl-CoA dehydrogenase activity;GO:0050660//flavin adenine dinucleotide binding;	ko00280(Valine, leucine and isoleucine degradation)
gene-Acad9	1890	53.1919	2275	52.4527	2878	59.3915	1625	38.5652	1766	36.3261	1306	36.2719	NW_004801623.1	12098622	12126253	-	2519	Acad9	GO:0001676;GO:0004466;GO:0005634;GO:0030425;GO:0031966;GO:0032981;GO:0046395;GO:0050660;GO:0051791;GO:0070991	K15980	4Q3PX	I	sp|Q8JZN5|ACAD9_MOUSE Complex I assembly factor ACAD9, mitochondrial OS=Mus musculus OX=10090 GN=Acad9 PE=1 SV=2	XP_005069760.1 complex I assembly factor ACAD9, mitochondrial [Mesocricetus auratus]	GO:0001676//long-chain fatty acid metabolic process;GO:0032981//mitochondrial respiratory chain complex I assembly;GO:0046395//carboxylic acid catabolic process;GO:0051791//medium-chain fatty acid metabolic process;	GO:0005634//nucleus;GO:0030425//dendrite;GO:0031966//mitochondrial membrane;	GO:0004466//long-chain-acyl-CoA dehydrogenase activity;GO:0050660//flavin adenine dinucleotide binding;GO:0070991//medium-chain-acyl-CoA dehydrogenase activity;	-
gene-Acadl	657	23.9474	809	24.157	1059	28.3033	572	17.5811	602	16.0374	486	17.4813	NW_004801627.1	11875079	11911203	+	1945	Acadl	GO:0004466;GO:0005759;GO:0042758;GO:0050660	K00255	4PU2H	EI	sp|P51174|ACADL_MOUSE Long-chain specific acyl-CoA dehydrogenase, mitochondrial OS=Mus musculus OX=10090 GN=Acadl PE=1 SV=2	XP_005070602.1 long-chain specific acyl-CoA dehydrogenase, mitochondrial [Mesocricetus auratus]	GO:0042758//long-chain fatty acid catabolic process;	GO:0005759//mitochondrial matrix;	GO:0004466//long-chain-acyl-CoA dehydrogenase activity;GO:0050660//flavin adenine dinucleotide binding;	ko03320(PPAR signaling pathway);ko00071(Fatty acid degradation)
gene-Acadm	964	46.1148	1148	44.9892	1480	51.9129	782	31.5449	814	28.4598	668	31.5344	NW_004801753.1	4094968	4116925	+	1482	Acadm	GO:0005759;GO:0006635;GO:0050660;GO:0070991	K00249	4Q2RH	I	sp|P45952|ACADM_MOUSE Medium-chain specific acyl-CoA dehydrogenase, mitochondrial OS=Mus musculus OX=10090 GN=Acadm PE=1 SV=1	XP_012978566.1 medium-chain specific acyl-CoA dehydrogenase, mitochondrial [Mesocricetus auratus]	GO:0006635//fatty acid beta-oxidation;	GO:0005759//mitochondrial matrix;	GO:0050660//flavin adenine dinucleotide binding;GO:0070991//medium-chain-acyl-CoA dehydrogenase activity;	ko04936(Alcoholic liver disease);ko03320(PPAR signaling pathway);ko00280(Valine, leucine and isoleucine degradation);ko00071(Fatty acid degradation)
gene-Acads	322	12.2797	332	10.3723	401	11.2131	300	9.64744	269	7.49772	183	6.88696	NW_004801691.1	3560709	3567510	-	1859	Acads	GO:0003995;GO:0044238;GO:0046395;GO:0050660	K00248	4Q18G	I	sp|Q07417|ACADS_MOUSE Short-chain specific acyl-CoA dehydrogenase, mitochondrial OS=Mus musculus OX=10090 GN=Acads PE=1 SV=2	XP_005079020.1 short-chain specific acyl-CoA dehydrogenase, mitochondrial isoform X1 [Mesocricetus auratus]	GO:0044238//primary metabolic process;GO:0046395//carboxylic acid catabolic process;	-	GO:0003995//acyl-CoA dehydrogenase activity;GO:0050660//flavin adenine dinucleotide binding;	ko00650(Butanoate metabolism);ko00640(Propanoate metabolism);ko00410(beta-Alanine metabolism);ko00280(Valine, leucine and isoleucine degradation);ko00071(Fatty acid degradation)
gene-Acadsb	1221	24.2879	1622	26.4319	1718	25.058	1014	17.0087	1115	16.2104	816	16.018	NW_004801604.1	67358181	67394655	-	3564	Acadsb	GO:0003853;GO:0005739;GO:0006550;GO:0006631;GO:0016937;GO:0042802;GO:0050660	K09478	4PW1Y	I	sp|Q9DBL1|ACDSB_MOUSE Short/branched chain specific acyl-CoA dehydrogenase, mitochondrial OS=Mus musculus OX=10090 GN=Acadsb PE=1 SV=1	XP_005063423.1 short/branched chain specific acyl-CoA dehydrogenase, mitochondrial [Mesocricetus auratus]	GO:0006550//isoleucine catabolic process;GO:0006631//fatty acid metabolic process;	GO:0005739//mitochondrion;	GO:0003853//2-methylacyl-CoA dehydrogenase activity;GO:0016937//short-branched-chain-acyl-CoA dehydrogenase activity;GO:0042802//identical protein binding;GO:0050660//flavin adenine dinucleotide binding;	ko00280(Valine, leucine and isoleucine degradation);ko00071(Fatty acid degradation)
gene-Acadvl	1593	51.71	1870	49.7283	2182	51.9354	1284	35.1465	1339	31.7676	1048	33.571	NW_004801614.1	7119626	7124922	+	2184	Acadvl	GO:0001659;GO:0004466;GO:0005654;GO:0005730;GO:0005743;GO:0009409;GO:0017099;GO:0030855;GO:0033539;GO:0042645;GO:0042802;GO:0045717;GO:0046322;GO:0050660;GO:0090181	K09479	4PT8G	I	sp|P45953|ACADV_RAT Very long-chain specific acyl-CoA dehydrogenase, mitochondrial OS=Rattus norvegicus OX=10116 GN=Acadvl PE=1 SV=1	XP_005067567.1 very long-chain specific acyl-CoA dehydrogenase, mitochondrial [Mesocricetus auratus]	GO:0001659//temperature homeostasis;GO:0009409//response to cold;GO:0030855//epithelial cell differentiation;GO:0033539//fatty acid beta-oxidation using acyl-CoA dehydrogenase;GO:0045717//negative regulation of fatty acid biosynthetic process;GO:0046322//negative regulation of fatty acid oxidation;GO:0090181//regulation of cholesterol metabolic process;	GO:0005654//nucleoplasm;GO:0005730//nucleolus;GO:0005743//mitochondrial inner membrane;GO:0042645//mitochondrial nucleoid;	GO:0004466//long-chain-acyl-CoA dehydrogenase activity;GO:0017099//very-long-chain-acyl-CoA dehydrogenase activity;GO:0042802//identical protein binding;GO:0050660//flavin adenine dinucleotide binding;	ko04936(Alcoholic liver disease);ko00071(Fatty acid degradation)
gene-Acan	0	0	0	0	0	0	6	0.0454328	1	0.00656303	7	0.06203	NW_004801680.1	4449217	4509439	+	7895	Acan	GO:0005540;GO:0007155;GO:0030246;GO:0031012	K06792	4Q81V	W	sp|Q61282|PGCA_MOUSE Aggrecan core protein OS=Mus musculus OX=10090 GN=Acan PE=1 SV=2	XP_040585943.1 aggrecan core protein isoform X1 [Mesocricetus auratus]	GO:0007155//cell adhesion;	GO:0031012//extracellular matrix;	GO:0005540//hyaluronic acid binding;GO:0030246//carbohydrate binding;	-
gene-Acap1	11	0.380409	15	0.424964	11	0.278933	10	0.291619	21	0.530789	8	0.273018	NW_004801614.1	7243253	7254878	+	2050	Acap1	GO:0005096;GO:0010008;GO:0046872	K12489	4Q0EB	T	sp|Q8K2H4|ACAP1_MOUSE Arf-GAP with coiled-coil, ANK repeat and PH domain-containing protein 1 OS=Mus musculus OX=10090 GN=Acap1 PE=1 SV=1	XP_040604911.1 arf-GAP with coiled-coil, ANK repeat and PH domain-containing protein 1 isoform X3 [Mesocricetus auratus]	-	GO:0010008//endosome membrane;	GO:0005096//GTPase activator activity;GO:0046872//metal ion binding;	ko04144(Endocytosis)
gene-Acap2	740	12.5148	1031	14.2841	972	12.0533	766	10.9239	987	12.1998	648	10.8146	NW_004801632.1	9134814	9250334	+	4192	Acap2	GO:0005096;GO:0010008;GO:0046872	K12489	4PX6S	T	sp|Q15057|ACAP2_HUMAN Arf-GAP with coiled-coil, ANK repeat and PH domain-containing protein 2 OS=Homo sapiens OX=9606 GN=ACAP2 PE=1 SV=3	XP_040606906.1 arf-GAP with coiled-coil, ANK repeat and PH domain-containing protein 2 isoform X7 [Mesocricetus auratus]	-	GO:0010008//endosome membrane;	GO:0005096//GTPase activator activity;GO:0046872//metal ion binding;	ko04144(Endocytosis)
gene-Acap3	142	2.07225	192	2.2954	213	2.27921	131	1.61207	135	1.4399	122	1.75695	NW_004801694.1	385067	400283	-	4858	Acap3	GO:0005096;GO:0010008;GO:0046872	K12489	4PUW3	T	sp|Q96P50|ACAP3_HUMAN Arf-GAP with coiled-coil, ANK repeat and PH domain-containing protein 3 OS=Homo sapiens OX=9606 GN=ACAP3 PE=1 SV=2	XP_005079282.1 arf-GAP with coiled-coil, ANK repeat and PH domain-containing protein 3 isoform X1 [Mesocricetus auratus]	-	GO:0010008//endosome membrane;	GO:0005096//GTPase activator activity;GO:0046872//metal ion binding;	ko04144(Endocytosis)
gene-Acat1	681	21.9052	828	21.8189	1005	23.7037	531	14.403	662	15.5633	445	14.1255	NW_004801622.1	16222759	16250623	-	2204	Acat1	GO:0003985;GO:0005739;GO:0005783;GO:0006085;GO:0006550;GO:0015937;GO:0030955;GO:0034736;GO:0046356;GO:0046952;GO:1902860	K00626	4Q2N3	I	sp|Q8QZT1|THIL_MOUSE Acetyl-CoA acetyltransferase, mitochondrial OS=Mus musculus OX=10090 GN=Acat1 PE=1 SV=1	XP_005069598.1 acetyl-CoA acetyltransferase, mitochondrial [Mesocricetus auratus]	GO:0006085//acetyl-CoA biosynthetic process;GO:0006550//isoleucine catabolic process;GO:0015937//coenzyme A biosynthetic process;GO:0046356//acetyl-CoA catabolic process;GO:0046952//ketone body catabolic process;GO:1902860//propionyl-CoA biosynthetic process;	GO:0005739//mitochondrion;GO:0005783//endoplasmic reticulum;	GO:0003985//acetyl-CoA C-acetyltransferase activity;GO:0030955//potassium ion binding;GO:0034736//cholesterol O-acyltransferase activity;	ko04975(Fat digestion and absorption);ko00900(Terpenoid backbone biosynthesis);ko00650(Butanoate metabolism);ko00630(Glyoxylate and dicarboxylate metabolism);ko00620(Pyruvate metabolism);ko00380(Tryptophan metabolism);ko00310(Lysine degradation);ko00280(Valine, leucine and isoleucine degradation);ko00071(Fatty acid degradation)
gene-Acbd3	1522	31.2034	2185	36.6979	2579	38.7693	1478	25.5517	1636	24.514	1312	26.5439	NW_004801684.1	2386307	2417364	-	3458	Acbd3	GO:0000062;GO:0000139;GO:0034237	-	4Q0AZ	U	sp|Q8BMP6|GCP60_MOUSE Golgi resident protein GCP60 OS=Mus musculus OX=10090 GN=Acbd3 PE=1 SV=3	XP_005078193.1 Golgi resident protein GCP60 [Mesocricetus auratus]	-	GO:0000139//Golgi membrane;	GO:0000062//fatty-acyl-CoA binding;GO:0034237//protein kinase A regulatory subunit binding;	-
gene-Acbd4	122	7.03752	112	5.29274	154	6.51374	93	4.52378	70	2.95123	74	4.21246	NW_004801624.1	19550470	19553797	+	1229	Acbd4	GO:0000062;GO:0016020	-	4PTFI	I	sp|Q6DGF9|ACBD4_RAT Acyl-CoA-binding domain-containing protein 4 OS=Rattus norvegicus OX=10116 GN=Acbd4 PE=1 SV=1	XP_040605731.1 acyl-CoA-binding domain-containing protein 4 isoform X2 [Mesocricetus auratus]	-	GO:0016020//membrane;	GO:0000062//fatty-acyl-CoA binding;	-
gene-Acbd5	390	8.28057	558	9.70582	545	8.4848	388	6.94681	458	7.10731	385	8.06678	NW_004801738.1	111413	155455	-	3339	Acbd5	GO:0000062;GO:0000425;GO:0005778	-	4Q1YN	I	sp|A0FKI7|ACBD5_RAT Acyl-CoA-binding domain-containing protein 5 OS=Rattus norvegicus OX=10116 GN=Acbd5 PE=1 SV=1	XP_040611323.1 acyl-CoA-binding domain-containing protein 5 isoform X1 [Mesocricetus auratus]	GO:0000425//pexophagy;	GO:0005778//peroxisomal membrane;	GO:0000062//fatty-acyl-CoA binding;	-
gene-Acbd6	179	11.871	188	10.214	230	11.1844	145	8.10887	105	5.08942	99	6.47908	NW_004801631.1	4635560	4695866	+	1069	Acbd6	GO:0000062	-	4Q0M3	I	sp|Q5RJK8|ACBD6_RAT Acyl-CoA-binding domain-containing protein 6 OS=Rattus norvegicus OX=10116 GN=Acbd6 PE=1 SV=1	XP_040593742.1 acyl-CoA-binding domain-containing protein 6 [Mesocricetus auratus]	-	-	GO:0000062//fatty-acyl-CoA binding;	-
gene-Acbd7	1	0.0918321	1	0.0752311	1	0.0673355	2	0.154876	1	0.067118	2	0.181246	NW_004801715.1	3601297	3602415	-	772	Acbd7	GO:0000062	-	4Q8XK	I	sp|Q9D258|ACBD7_MOUSE Acyl-CoA-binding domain-containing protein 7 OS=Mus musculus OX=10090 GN=Acbd7 PE=3 SV=2	XP_040611420.1 acyl-CoA-binding domain-containing protein 7 isoform X2 [Mesocricetus auratus]	-	-	GO:0000062//fatty-acyl-CoA binding;	-
gene-Accs	523	17.6393	505	13.9532	578	14.2941	314	8.93032	346	8.52903	221	7.35555	NW_004801605.1	29876368	29891711	+	2102	Accs	GO:0009058;GO:0030170	-	4PV96	T	sp|A2AIG8|1A1L1_MOUSE 1-aminocyclopropane-1-carboxylate synthase-like protein 1 OS=Mus musculus OX=10090 GN=Accs PE=2 SV=1	XP_012977952.1 1-aminocyclopropane-1-carboxylate synthase-like protein 1 isoform X1 [Mesocricetus auratus] &gt;XP_012977956.1 1-aminocyclopropane-1-carboxylate synthase-like protein 1 isoform X1 [Mesocricetus auratus] &gt;XP_012977960.1 1-aminocyclopropane-1-carboxylate synthase-like protein 1 isoform X1 [Mesocricetus auratus] &gt;XP_012977966.1 1-aminocyclopropane-1-carboxylate synthase-like pro…	GO:0009058//biosynthetic process;	-	GO:0030170//pyridoxal phosphate binding;	-
gene-Acd	630	30.2598	851	33.4856	1046	36.8389	675	27.3393	732	25.6969	537	25.4533	NW_004801665.1	11043969	11046755	-	1476	Acd	GO:0005697;GO:0007004;GO:0016233;GO:0042162;GO:0070187	K11114	4PU8C	K	sp|Q5EE38|ACD_MOUSE Adrenocortical dysplasia protein OS=Mus musculus OX=10090 GN=Acd PE=1 SV=1	XP_005076405.1 adrenocortical dysplasia protein homolog isoform X2 [Mesocricetus auratus]	GO:0007004//telomere maintenance via telomerase;GO:0016233//telomere capping;	GO:0005697//telomerase holoenzyme complex;GO:0070187//shelterin complex;	GO:0042162//telomeric DNA binding;	-
gene-Ace2	0	0	0	0	0	0	0	0	0	0	0	0	NW_004801648.1	6502692	6549294	-	3355	Ace2	GO:0001618;GO:0003051;GO:0004175;GO:0004180;GO:0005615;GO:0005737;GO:0005929;GO:0006508;GO:0008237;GO:0008241;GO:0009986;GO:0015827;GO:0016324;GO:0031526;GO:0042802;GO:0046872;GO:0060452;GO:0098670;GO:1903598;GO:1903779;GO:1905737	K09708	4PVZ9	E	sp|Q8R0I0|ACE2_MOUSE Angiotensin-converting enzyme 2 OS=Mus musculus OX=10090 GN=Ace2 PE=1 SV=1	XP_005074266.1 angiotensin-converting enzyme 2 [Mesocricetus auratus]	GO:0003051//angiotensin-mediated drinking behavior;GO:0006508//proteolysis;GO:0015827//tryptophan transport;GO:0060452//positive regulation of cardiac muscle contraction;GO:0098670//entry receptor-mediated virion attachment to host cell;GO:1903598//positive regulation of gap junction assembly;GO:1903779//regulation of cardiac conduction;GO:1905737//positive regulation of L-proline import across p…	GO:0005615//extracellular space;GO:0005737//cytoplasm;GO:0005929//cilium;GO:0009986//cell surface;GO:0016324//apical plasma membrane;GO:0031526//brush border membrane;	GO:0001618//virus receptor activity;GO:0004175//endopeptidase activity;GO:0004180//carboxypeptidase activity;GO:0008237//metallopeptidase activity;GO:0008241//peptidyl-dipeptidase activity;GO:0042802//identical protein binding;GO:0046872//metal ion binding;	ko05171(Coronavirus disease - COVID-19);ko04974(Protein digestion and absorption);ko04614(Renin-angiotensin system)
gene-Acer1	1	0.0881771	0	0	1	0.0646555	0	0	0	0	0	0	NW_004801717.1	6162657	6184839	+	804	Acer1	GO:0006672;GO:0016020;GO:0017040;GO:0046512;GO:0102121	K01441	4PWS5	I	sp|Q8R4X1|ACER1_MOUSE Alkaline ceramidase 1 OS=Mus musculus OX=10090 GN=Acer1 PE=1 SV=1	XP_005081410.1 alkaline ceramidase 1 isoform X3 [Mesocricetus auratus]	GO:0006672//ceramide metabolic process;GO:0046512//sphingosine biosynthetic process;	GO:0016020//membrane;	GO:0017040//N-acylsphingosine amidohydrolase activity;GO:0102121//ceramidase activity;	ko04071(Sphingolipid signaling pathway);ko00600(Sphingolipid metabolism)
gene-Acer2	1	0.0277256	2	0.045427	1	0.0203297	3	0.0701392	7	0.141848	6	0.164163	NW_004801649.1	1421089	1464700	+	2557	Acer2	GO:0006672;GO:0016020;GO:0017040;GO:0046512;GO:0102121	K01441	4PVYU	I	sp|Q8VD53|ACER2_MOUSE Alkaline ceramidase 2 OS=Mus musculus OX=10090 GN=Acer2 PE=1 SV=1	EDL76007.1 N-acylsphingosine amidohydrolase 3-like (predicted), isoform CRA_b [Rattus norvegicus]	GO:0006672//ceramide metabolic process;GO:0046512//sphingosine biosynthetic process;	GO:0016020//membrane;	GO:0017040//N-acylsphingosine amidohydrolase activity;GO:0102121//ceramidase activity;	ko04071(Sphingolipid signaling pathway);ko00600(Sphingolipid metabolism)
gene-Acer3	227	3.6843	263	3.49694	270	3.21324	199	2.72358	208	2.46739	157	2.51462	NW_004801647.1	8837297	8913716	-	4368	Acer3	GO:0006672;GO:0016020;GO:0017040;GO:0046512;GO:0102121	K04711	4Q1BC	I	sp|Q9D099|ACER3_MOUSE Alkaline ceramidase 3 OS=Mus musculus OX=10090 GN=Acer3 PE=1 SV=1	XP_005074015.1 alkaline ceramidase 3 isoform X2 [Mesocricetus auratus]	GO:0006672//ceramide metabolic process;GO:0046512//sphingosine biosynthetic process;	GO:0016020//membrane;	GO:0017040//N-acylsphingosine amidohydrolase activity;GO:0102121//ceramidase activity;	ko00600(Sphingolipid metabolism)
gene-Ache	0	0	0	0	0	0	0	0	8	0.0904277	3	0.045786	NW_004801702.1	7345209	7351760	+	4584	Ache	GO:0004104;GO:0005886;GO:0045202	K01049	4Q2Y5	T	sp|P21836|ACES_MOUSE Acetylcholinesterase OS=Mus musculus OX=10090 GN=Ache PE=1 SV=1	XP_040587318.1 acetylcholinesterase isoform X1 [Mesocricetus auratus] &gt;XP_040587319.1 acetylcholinesterase isoform X1 [Mesocricetus auratus] &gt;XP_040587320.1 acetylcholinesterase isoform X1 [Mesocricetus auratus] &gt;XP_040587321.1 acetylcholinesterase isoform X1 [Mesocricetus auratus]	-	GO:0005886//plasma membrane;GO:0045202//synapse;	GO:0004104//cholinesterase activity;	ko04725(Cholinergic synapse);ko00564(Glycerophospholipid metabolism)
gene-Acin1	957	21.1754	1359	24.6344	1675	27.1759	965	18.0055	1116	18.048	855	18.6694	NW_004801798.1	1297698	1353397	-	3204	Acin1	GO:0003676	K12875	4PX5Q	B	sp|Q9JIX8|ACINU_MOUSE Apoptotic chromatin condensation inducer in the nucleus OS=Mus musculus OX=10090 GN=Acin1 PE=1 SV=3	XP_040596601.1 apoptotic chromatin condensation inducer in the nucleus [Mesocricetus auratus]	-	-	GO:0003676//nucleic acid binding;	ko03040(Spliceosome);ko03015(mRNA surveillance pathway);ko03013(Nucleocytoplasmic transport)
gene-Ackr1	1	0.0270589	4	0.0886693	0	0	1	0.0228175	0	0	0	0	NW_004801684.1	8599538	8602598	+	2620	Ackr1	GO:0004930;GO:0005769;GO:0006954;GO:0016020;GO:0019957;GO:0055037;GO:0070098	K06574	4PXEX	T	sp|Q9QUI6|ACKR1_MOUSE Atypical chemokine receptor 1 OS=Mus musculus OX=10090 GN=Ackr1 PE=2 SV=2	XP_005078244.1 atypical chemokine receptor 1 [Mesocricetus auratus]	GO:0006954//inflammatory response;GO:0070098//chemokine-mediated signaling pathway;	GO:0005769//early endosome;GO:0016020//membrane;GO:0055037//recycling endosome;	GO:0004930//G protein-coupled receptor activity;GO:0019957//C-C chemokine binding;	ko05144(Malaria)
gene-Ackr2	1	0.016681	0	0	0	0	0	0	0	0	0	0	NW_004801729.1	2114090	2123457	-	4250	Ackr2	GO:0004950;GO:0005886;GO:0006935	K04187	4Q2NY	T	sp|O09027|ACKR2_RAT Atypical chemokine receptor 2 OS=Rattus norvegicus OX=10116 GN=Ackr2 PE=2 SV=1	XP_005082428.1 atypical chemokine receptor 2 [Mesocricetus auratus] &gt;XP_040596066.1 atypical chemokine receptor 2 [Mesocricetus auratus] &gt;XP_040596067.1 atypical chemokine receptor 2 [Mesocricetus auratus] &gt;XP_040596068.1 atypical chemokine receptor 2 [Mesocricetus auratus]	GO:0006935//chemotaxis;	GO:0005886//plasma membrane;	GO:0004950//chemokine receptor activity;	-
gene-Ackr3	319	11.4624	364	10.7149	508	13.3844	192	5.81761	213	5.59382	154	5.46071	NW_004801728.1	2417948	2429311	-	1973	Ackr3	GO:0001525;GO:0001570;GO:0005044;GO:0005768;GO:0005905;GO:0006935;GO:0008285;GO:0009986;GO:0015026;GO:0016494;GO:0019958;GO:0021557;GO:0031623;GO:0070374;GO:1902230	K04304	4Q117	T	sp|O89039|ACKR3_RAT Atypical chemokine receptor 3 OS=Rattus norvegicus OX=10116 GN=Ackr3 PE=1 SV=2	XP_005082275.1 atypical chemokine receptor 3 [Mesocricetus auratus] &gt;XP_021089823.1 atypical chemokine receptor 3 [Mesocricetus auratus] &gt;XP_040608985.1 atypical chemokine receptor 3 [Mesocricetus auratus]	GO:0001525//angiogenesis;GO:0001570//vasculogenesis;GO:0006935//chemotaxis;GO:0008285//negative regulation of cell population proliferation;GO:0021557//oculomotor nerve development;GO:0031623//receptor internalization;GO:0070374//positive regulation of ERK1 and ERK2 cascade;GO:1902230//negative regulation of intrinsic apoptotic signaling pathway in response to DNA damage;	GO:0005768//endosome;GO:0005905//clathrin-coated pit;GO:0009986//cell surface;	GO:0005044//scavenger receptor activity;GO:0015026//coreceptor activity;GO:0016494//C-X-C chemokine receptor activity;GO:0019958//C-X-C chemokine binding;	ko04061(Viral protein interaction with cytokine and cytokine receptor);ko04060(Cytokine-cytokine receptor interaction)
gene-Ackr4	1	0.0209685	1	0.0171779	3	0.0461251	3	0.0530452	0	0	0	0	NW_004801654.1	225256	231140	-	3381	Ackr4	GO:0004950;GO:0005044;GO:0005886;GO:0006935;GO:0019956	K04186	4PTNS	T	sp|Q924I3|ACKR4_MOUSE Atypical chemokine receptor 4 OS=Mus musculus OX=10090 GN=Ackr4 PE=1 SV=1	XP_005074886.1 atypical chemokine receptor 4 [Mesocricetus auratus]	GO:0006935//chemotaxis;	GO:0005886//plasma membrane;	GO:0004950//chemokine receptor activity;GO:0005044//scavenger receptor activity;GO:0019956//chemokine binding;	ko04061(Viral protein interaction with cytokine and cytokine receptor);ko04060(Cytokine-cytokine receptor interaction)
gene-Acly	3692	55.3015	4464	54.7775	5602	61.5273	2969	37.5011	3295	36.0724	2502	36.9834	NW_004801871.1	551313	596885	-	4733	Acly	GO:0003878;GO:0005524;GO:0005829;GO:0006085;GO:0006099;GO:0006101;GO:0006629;GO:0046872	K01648	4PZUS	C	sp|Q91V92|ACLY_MOUSE ATP-citrate synthase OS=Mus musculus OX=10090 GN=Acly PE=1 SV=1	XP_005087441.1 ATP-citrate synthase isoform X2 [Mesocricetus auratus]	GO:0006085//acetyl-CoA biosynthetic process;GO:0006099//tricarboxylic acid cycle;GO:0006101//citrate metabolic process;GO:0006629//lipid metabolic process;	GO:0005829//cytosol;	GO:0003878//ATP citrate synthase activity;GO:0005524//ATP binding;GO:0046872//metal ion binding;	ko00020(Citrate cycle (TCA cycle))
gene-Acmsd	2	0.0512243	0	0	0	0	2	0.0431951	0	0	0	0	NW_004801698.1	3902729	3940006	-	2768	Acmsd	GO:0001760;GO:0005829;GO:0016787;GO:0046872;GO:0071704;GO:1904985	K03392	4PUAV	S	sp|Q8R5M5|ACMSD_RAT 2-amino-3-carboxymuconate-6-semialdehyde decarboxylase OS=Rattus norvegicus OX=10116 GN=Acmsd PE=1 SV=1	XP_005079958.1 2-amino-3-carboxymuconate-6-semialdehyde decarboxylase [Mesocricetus auratus]	GO:0071704//organic substance metabolic process;GO:1904985//negative regulation of quinolinate biosynthetic process;	GO:0005829//cytosol;	GO:0001760//aminocarboxymuconate-semialdehyde decarboxylase activity;GO:0016787//hydrolase activity;GO:0046872//metal ion binding;	ko00380(Tryptophan metabolism)
gene-Aco1	2209	44.5916	3121	51.6124	3784	56.009	2077	35.3551	2197	32.4139	1728	34.4227	NW_004801690.1	9171443	9217755	-	3512	Aco1	GO:0003994;GO:0005739;GO:0005783;GO:0005794;GO:0005829;GO:0006101;GO:0006417;GO:0006879;GO:0009791;GO:0010040;GO:0030350;GO:0046872;GO:0050892;GO:0051538;GO:0051539	K01681	4PS8H	AJ	sp|P28271|ACOHC_MOUSE Cytoplasmic aconitate hydratase OS=Mus musculus OX=10090 GN=Aco1 PE=1 SV=3	XP_005078925.2 cytoplasmic aconitate hydratase [Mesocricetus auratus]	GO:0006101//citrate metabolic process;GO:0006417//regulation of translation;GO:0006879//cellular iron ion homeostasis;GO:0009791//post-embryonic development;GO:0010040//response to iron(II) ion;GO:0050892//intestinal absorption;	GO:0005739//mitochondrion;GO:0005783//endoplasmic reticulum;GO:0005794//Golgi apparatus;GO:0005829//cytosol;	GO:0003994//aconitate hydratase activity;GO:0030350//iron-responsive element binding;GO:0046872//metal ion binding;GO:0051538//3 iron, 4 sulfur cluster binding;GO:0051539//4 iron, 4 sulfur cluster binding;	ko00630(Glyoxylate and dicarboxylate metabolism);ko00020(Citrate cycle (TCA cycle))
gene-Aco2	8875	232.087	10418	223.187	13009	249.446	7854	173.194	8029	153.458	6178	159.432	NW_004801613.1	4144359	4167285	+	2711	Aco2	GO:0003994;GO:0005739;GO:0006099;GO:0046872;GO:0051539	K01681	4PT63	C	sp|Q99KI0|ACON_MOUSE Aconitate hydratase, mitochondrial OS=Mus musculus OX=10090 GN=Aco2 PE=1 SV=1	XP_012966696.1 aconitate hydratase, mitochondrial [Mesocricetus auratus]	GO:0006099//tricarboxylic acid cycle;	GO:0005739//mitochondrion;	GO:0003994//aconitate hydratase activity;GO:0046872//metal ion binding;GO:0051539//4 iron, 4 sulfur cluster binding;	ko00630(Glyoxylate and dicarboxylate metabolism);ko00020(Citrate cycle (TCA cycle))
gene-Acod1	345	8.22413	436	8.51452	485	8.47739	217	4.36203	241	4.19887	197	4.63427	NW_004801625.1	17124990	17134144	-	2974	Acod1	GO:0016829	K17724	4Q42M	S	sp|P54987|IRG1_MOUSE Cis-aconitate decarboxylase OS=Mus musculus OX=10090 GN=Acod1 PE=1 SV=2	XP_040607073.1 cis-aconitate decarboxylase [Mesocricetus auratus]	-	-	GO:0016829//lyase activity;	-
gene-Acot11	6	0.187304	4	0.102296	10	0.228899	3	0.0789722	0	0	4	0.123225	NW_004801635.1	12800767	12852493	+	2271	Acot11	GO:0006631;GO:0008289;GO:0016790;GO:0052689	K12417	4PWCW	I	sp|Q8VHQ9|ACO11_MOUSE Acyl-coenzyme A thioesterase 11 OS=Mus musculus OX=10090 GN=Acot11 PE=1 SV=1	XP_005072232.1 acyl-coenzyme A thioesterase 11 isoform X1 [Mesocricetus auratus]	GO:0006631//fatty acid metabolic process;	-	GO:0008289//lipid binding;GO:0016790//thiolester hydrolase activity;GO:0052689//carboxylic ester hydrolase activity;	-
gene-Acot12	5	0.0934296	8	0.122464	4	0.0548055	6	0.0945419	4	0.0546285	3	0.0553197	NW_004801607.1	21610705	21649799	-	3794	Acot12	GO:0006631;GO:0008289;GO:0016790;GO:0052689	K01067	4Q2MI	I	sp|Q9DBK0|ACO12_MOUSE Acetyl-coenzyme A thioesterase OS=Mus musculus OX=10090 GN=Acot12 PE=1 SV=1	XP_040584910.1 acetyl-coenzyme A thioesterase [Mesocricetus auratus]	GO:0006631//fatty acid metabolic process;	-	GO:0008289//lipid binding;GO:0016790//thiolester hydrolase activity;GO:0052689//carboxylic ester hydrolase activity;	ko00620(Pyruvate metabolism)
gene-Acot13	209	24.0534	148	13.9539	184	15.5274	119	11.5488	122	10.2621	96	10.903	NW_004801610.1	27276488	27288296	+	616	Acot13	GO:0005759;GO:0047617;GO:0051289;GO:0120163	K17362	4Q5MC	Q	sp|Q9CQR4|ACO13_MOUSE Acyl-coenzyme A thioesterase 13 OS=Mus musculus OX=10090 GN=Acot13 PE=1 SV=1	XP_005066501.1 acyl-coenzyme A thioesterase 13 isoform X1 [Mesocricetus auratus]	GO:0051289//protein homotetramerization;GO:0120163//negative regulation of cold-induced thermogenesis;	GO:0005759//mitochondrial matrix;	GO:0047617//acyl-CoA hydrolase activity;	-
gene-Acot7	10	0.828205	16	1.08558	23	1.39674	17	1.18726	7	0.423722	9	0.735571	NW_004801694.1	4134436	4183282	-	856	Acot7	GO:0006631;GO:0016790;GO:0052689	K17360	4PY3Z	I	sp|Q91V12|BACH_MOUSE Cytosolic acyl coenzyme A thioester hydrolase OS=Mus musculus OX=10090 GN=Acot7 PE=1 SV=2	XP_035295255.1 cytosolic acyl coenzyme A thioester hydrolase isoform X6 [Cricetulus griseus]	GO:0006631//fatty acid metabolic process;	-	GO:0016790//thiolester hydrolase activity;GO:0052689//carboxylic ester hydrolase activity;	ko01040(Biosynthesis of unsaturated fatty acids);ko00062(Fatty acid elongation)
gene-Acot8	101	7.1675	129	7.49961	159	8.27357	84	5.02671	78	4.04562	44	3.08136	NW_004801784.1	1378821	1390447	+	999	Acot8	GO:0006637;GO:0047617	K11992	4PWYV	I	sp|Q8VHK0|ACOT8_RAT Acyl-coenzyme A thioesterase 8 OS=Rattus norvegicus OX=10116 GN=Acot8 PE=1 SV=1	XP_040589020.1 acyl-coenzyme A thioesterase 8 isoform X1 [Mesocricetus auratus]	GO:0006637//acyl-CoA metabolic process;	-	GO:0047617//acyl-CoA hydrolase activity;	ko04146(Peroxisome);ko00120(Primary bile acid biosynthesis)
gene-Acot9	2386	68.8738	3227	76.3106	3246	68.7039	2183	53.1368	2552	53.8404	1964	55.946	NW_004801682.1	1736064	1808501	+	2456	Acot9	GO:0052689	K17361	4PZP7	I	sp|Q9R0X4|ACOT9_MOUSE Acyl-coenzyme A thioesterase 9, mitochondrial OS=Mus musculus OX=10090 GN=Acot9 PE=1 SV=1	XP_021087416.2 acyl-coenzyme A thioesterase 9, mitochondrial isoform X1 [Mesocricetus auratus]	-	-	GO:0052689//carboxylic ester hydrolase activity;	-
gene-Acox1	5191	94.5562	7116	106.189	8607	114.958	4441	68.2147	4960	66.0336	3800	68.3072	NW_004801624.1	5576185	5602031	+	3892	Acox1	GO:0003997;GO:0005504;GO:0005777;GO:0033540;GO:0071949	K00232	4Q3P6	I	sp|P07872|ACOX1_RAT Peroxisomal acyl-coenzyme A oxidase 1 OS=Rattus norvegicus OX=10116 GN=Acox1 PE=1 SV=1	XP_005069962.1 peroxisomal acyl-coenzyme A oxidase 1 isoform X2 [Mesocricetus auratus]	GO:0033540//fatty acid beta-oxidation using acyl-CoA oxidase;	GO:0005777//peroxisome;	GO:0003997//acyl-CoA oxidase activity;GO:0005504//fatty acid binding;GO:0071949//FAD binding;	ko04936(Alcoholic liver disease);ko04146(Peroxisome);ko04024(cAMP signaling pathway);ko03320(PPAR signaling pathway);ko01040(Biosynthesis of unsaturated fatty acids);ko00640(Propanoate metabolism);ko00592(alpha-Linolenic acid metabolism);ko00410(beta-Alanine metabolism);ko00071(Fatty acid degradation)
gene-Acox2	13	0.370727	5	0.116811	3	0.0627309	1	0.0240475	2	0.0416855	3	0.084426	NW_004801666.1	4929715	4961325	-	2486	Acox2	GO:0003997;GO:0005504;GO:0005777;GO:0005829;GO:0006699;GO:0033540;GO:0033791;GO:0071949	K10214	4Q0YF	I	sp|Q9QXD1|ACOX2_MOUSE Peroxisomal acyl-coenzyme A oxidase 2 OS=Mus musculus OX=10090 GN=Acox2 PE=1 SV=2	XP_005076439.1 peroxisomal acyl-coenzyme A oxidase 2 isoform X1 [Mesocricetus auratus]	GO:0006699//bile acid biosynthetic process;GO:0033540//fatty acid beta-oxidation using acyl-CoA oxidase;	GO:0005777//peroxisome;GO:0005829//cytosol;	GO:0003997//acyl-CoA oxidase activity;GO:0005504//fatty acid binding;GO:0033791//3alpha,7alpha,12alpha-trihydroxy-5beta-cholestanoyl-CoA 24-hydroxylase activity;GO:0071949//FAD binding;	ko04146(Peroxisome);ko03320(PPAR signaling pathway);ko00120(Primary bile acid biosynthesis)
gene-Acox3	387	6.95642	488	7.18617	598	7.88181	284	4.30479	282	3.70483	229	4.06214	NW_004801619.1	18996674	19021916	-	3944	Acox3	GO:0003997;GO:0005777;GO:0006635;GO:0071949	K00232	4PZ30	IQ	sp|Q9EPL9|ACOX3_MOUSE Peroxisomal acyl-coenzyme A oxidase 3 OS=Mus musculus OX=10090 GN=Acox3 PE=1 SV=2	XP_040602894.1 peroxisomal acyl-coenzyme A oxidase 3 isoform X3 [Mesocricetus auratus]	GO:0006635//fatty acid beta-oxidation;	GO:0005777//peroxisome;	GO:0003997//acyl-CoA oxidase activity;GO:0071949//FAD binding;	ko04936(Alcoholic liver disease);ko04146(Peroxisome);ko04024(cAMP signaling pathway);ko03320(PPAR signaling pathway);ko01040(Biosynthesis of unsaturated fatty acids);ko00640(Propanoate metabolism);ko00592(alpha-Linolenic acid metabolism);ko00410(beta-Alanine metabolism);ko00071(Fatty acid degradation)
gene-Acoxl	6	0.172353	2	0.0470651	8	0.168502	4	0.0968914	7	0.146963	7	0.198431	NW_004801618.1	7558416	7879771	+	2468	Acoxl	GO:0003997;GO:0005777;GO:0006635;GO:0071949	-	4Q38N	IQ	sp|Q9DBS4|ACOXL_MOUSE Acyl-coenzyme A oxidase-like protein OS=Mus musculus OX=10090 GN=Acoxl PE=1 SV=1	XP_040602197.1 acyl-coenzyme A oxidase-like protein isoform X1 [Mesocricetus auratus]	GO:0006635//fatty acid beta-oxidation;	GO:0005777//peroxisome;	GO:0003997//acyl-CoA oxidase activity;GO:0071949//FAD binding;	-
gene-Acp1	1213	83.0868	1481	83.1054	1749	87.8438	1036	59.8397	1067	53.4171	789	53.3326	NW_004801724.1	6095843	6113348	-	1035	Acp1	GO:0003993;GO:0004726;GO:0005737	K14394	35N5X	T	sp|P81693|PPAC_PIG Low molecular weight phosphotyrosine protein phosphatase OS=Sus scrofa OX=9823 GN=ACP1 PE=1 SV=2	XP_040586692.1 low molecular weight phosphotyrosine protein phosphatase isoform X2 [Mesocricetus auratus]	-	GO:0005737//cytoplasm;	GO:0003993//acid phosphatase activity;GO:0004726//non-membrane spanning protein tyrosine phosphatase activity;	ko05208(Chemical carcinogenesis - reactive oxygen species);ko04520(Adherens junction);ko00740(Riboflavin metabolism);ko00730(Thiamine metabolism)
gene-Acp2	225	8.95131	248	8.08274	280	8.16793	156	5.23344	153	4.44877	94	3.69042	NW_004801605.1	32548412	32554435	-	1782	Acp2	GO:0005765;GO:0043202	K14410	4PTDX	I	sp|P24638|PPAL_MOUSE Lysosomal acid phosphatase OS=Mus musculus OX=10090 GN=Acp2 PE=1 SV=2	XP_040601747.1 lysosomal acid phosphatase isoform X1 [Mesocricetus auratus]	-	GO:0005765//lysosomal membrane;GO:0043202//lysosomal lumen;	-	ko04142(Lysosome);ko00740(Riboflavin metabolism)
gene-Acp5	152	6.29069	140	4.74663	183	5.55335	107	3.73419	101	3.05506	104	4.24748	NW_004801687.1	8067533	8072193	+	1713	Acp5	GO:0016787	K14379	4Q3J3	O	sp|Q05117|PPA5_MOUSE Tartrate-resistant acid phosphatase type 5 OS=Mus musculus OX=10090 GN=Acp5 PE=1 SV=2	XP_012974813.1 tartrate-resistant acid phosphatase type 5 [Mesocricetus auratus] &gt;XP_040585655.1 tartrate-resistant acid phosphatase type 5 [Mesocricetus auratus] &gt;XP_040585656.1 tartrate-resistant acid phosphatase type 5 [Mesocricetus auratus]	-	-	GO:0016787//hydrolase activity;	ko05323(Rheumatoid arthritis);ko04380(Osteoclast differentiation);ko04142(Lysosome);ko00740(Riboflavin metabolism)
gene-Acp6	367	14.6417	373	12.1909	451	13.1932	308	10.3618	258	7.52296	205	8.07091	NW_004801769.1	1325351	1344341	-	1777	Acp6	GO:0002244;GO:0005739;GO:0052642;GO:2001311	K14395	4PXAB	I	sp|Q8BP40|PPA6_MOUSE Lysophosphatidic acid phosphatase type 6 OS=Mus musculus OX=10090 GN=Acp6 PE=1 SV=1	XP_005084285.1 lysophosphatidic acid phosphatase type 6 [Mesocricetus auratus]	GO:0002244//hematopoietic progenitor cell differentiation;GO:2001311//lysobisphosphatidic acid metabolic process;	GO:0005739//mitochondrion;	GO:0052642//lysophosphatidic acid phosphatase activity;	-
gene-Acp7	0	0	0	0	0	0	0	0	1	0.0144251	0	0	NW_004801819.1	1543251	1562911	+	3592	Acp7	GO:0003993;GO:0046872	-	4Q3F6	G	sp|Q8BX37|ACP7_MOUSE Acid phosphatase type 7 OS=Mus musculus OX=10090 GN=Acp7 PE=2 SV=2	XP_005086265.2 acid phosphatase type 7 [Mesocricetus auratus]	-	-	GO:0003993//acid phosphatase activity;GO:0046872//metal ion binding;	-
gene-Acpp	0	0	2	0.0331592	2	0.0296791	0	0	1	0.0147916	2	0.0399435	NW_004801654.1	420382	466579	-	3503	Acpp	GO:0016020	K19283	4PZBK	I	sp|P20646|PPAP_RAT Prostatic acid phosphatase OS=Rattus norvegicus OX=10116 GN=Acp3 PE=1 SV=2	XP_005074890.1 prostatic acid phosphatase isoform X1 [Mesocricetus auratus]	-	GO:0016020//membrane;	-	-
gene-Acpt	1	0.0333778	0	0	0	0	2	0.0562919	3	0.0731852	0	0	NW_004801779.1	2606303	2610891	+	2124	Acpt	GO:0016020	K19284	4PYZP	I	sp|D3YTS9|PPAT_MOUSE Testicular acid phosphatase OS=Mus musculus OX=10090 GN=Acp4 PE=1 SV=2	XP_026644914.1 testicular acid phosphatase [Microtus ochrogaster]	-	GO:0016020//membrane;	-	-
gene-Acr	0	0	0	0	0	0	0	0	0	0	0	0	NW_004801613.1	11598396	11604599	+	1543	Acr	GO:0004252;GO:0006508	K01317	4Q6PJ	O	sp|P29293|ACRO_RAT Acrosin OS=Rattus norvegicus OX=10116 GN=Acr PE=2 SV=2	XP_005067166.1 acrosin isoform X1 [Mesocricetus auratus]	GO:0006508//proteolysis;	-	GO:0004252//serine-type endopeptidase activity;	-
gene-Acrbp	9	0.251994	8	0.183502	10	0.205304	17	0.40138	28	0.572995	27	0.746029	NW_004801609.1	127872	151170	-	2532	Acrbp	GO:0001669;GO:0001675;GO:0009566	-	4PTK3	S	sp|Q3V140|ACRBP_MOUSE Acrosin-binding protein OS=Mus musculus OX=10090 GN=Acrbp PE=1 SV=1	XP_005066054.1 acrosin-binding protein [Mesocricetus auratus]	GO:0001675//acrosome assembly;GO:0009566//fertilization;	GO:0001669//acrosomal vesicle;	-	-
gene-Acsbg1	165	3.8953	169	3.26848	235	4.06793	108	2.15	115	1.98426	85	1.98025	NW_004801622.1	17153386	17210021	-	3003	Acsbg1	GO:0000166;GO:0005783;GO:0005886;GO:0006631;GO:0016874;GO:0031410	K15013	4PXSA	I	sp|Q99PU5|ACBG1_MOUSE Long-chain-fatty-acid--CoA ligase ACSBG1 OS=Mus musculus OX=10090 GN=Acsbg1 PE=1 SV=1	XP_005069612.2 long-chain-fatty-acid--CoA ligase ACSBG1 isoform X1 [Mesocricetus auratus]	GO:0006631//fatty acid metabolic process;	GO:0005783//endoplasmic reticulum;GO:0005886//plasma membrane;GO:0031410//cytoplasmic vesicle;	GO:0000166//nucleotide binding;GO:0016874//ligase activity;	ko04920(Adipocytokine signaling pathway);ko03320(PPAR signaling pathway);ko00071(Fatty acid degradation);ko00061(Fatty acid biosynthesis)
gene-Acsf2	131	4.20614	146	3.84033	167	3.93169	109	2.95119	109	2.5579	81	2.5665	NW_004801661.1	7060892	7096967	-	2208	Acsf2	GO:0000166;GO:0006631;GO:0031956	K00666	4PX08	I	sp|Q8VCW8|ACSF2_MOUSE Medium-chain acyl-CoA ligase ACSF2, mitochondrial OS=Mus musculus OX=10090 GN=Acsf2 PE=1 SV=1	XP_021086177.1 medium-chain acyl-CoA ligase ACSF2, mitochondrial isoform X2 [Mesocricetus auratus]	GO:0006631//fatty acid metabolic process;	-	GO:0000166//nucleotide binding;GO:0031956//medium-chain fatty acid-CoA ligase activity;	-
gene-Acsf3	181	5.67782	202	5.19108	265	6.09535	101	2.67167	140	3.20978	85	2.63128	NW_004801641.1	15761440	15822333	+	2260	Acsf3	-	K18660	4PX8F	I	sp|Q3URE1|ACSF3_MOUSE Malonate--CoA ligase ACSF3, mitochondrial OS=Mus musculus OX=10090 GN=Acsf3 PE=1 SV=2	XP_012971154.2 malonate--CoA ligase ACSF3, mitochondrial isoform X1 [Mesocricetus auratus] &gt;XP_012971155.2 malonate--CoA ligase ACSF3, mitochondrial isoform X1 [Mesocricetus auratus] &gt;XP_040591266.1 malonate--CoA ligase ACSF3, mitochondrial isoform X1 [Mesocricetus auratus]	-	-	-	ko00280(Valine, leucine and isoleucine degradation);ko00061(Fatty acid biosynthesis)
gene-Acsl1	493	8.89563	624	9.22395	676	8.94388	387	5.88843	400	5.27514	331	5.89389	NW_004801611.1	21580613	21642601	+	3929	Acsl1	GO:0004467;GO:0005524;GO:0005741;GO:0005789;GO:0008610;GO:0033211;GO:0043539;GO:0044539;GO:0120162	K01897	4Q21R	I	sp|P41216|ACSL1_MOUSE Long-chain-fatty-acid--CoA ligase 1 OS=Mus musculus OX=10090 GN=Acsl1 PE=1 SV=2	XP_005066729.1 long-chain-fatty-acid--CoA ligase 1 isoform X1 [Mesocricetus auratus] &gt;XP_040587922.1 long-chain-fatty-acid--CoA ligase 1 isoform X1 [Mesocricetus auratus] &gt;XP_040587923.1 long-chain-fatty-acid--CoA ligase 1 isoform X1 [Mesocricetus auratus]	GO:0008610//lipid biosynthetic process;GO:0033211//adiponectin-activated signaling pathway;GO:0044539//long-chain fatty acid import into cell;GO:0120162//positive regulation of cold-induced thermogenesis;	GO:0005741//mitochondrial outer membrane;GO:0005789//endoplasmic reticulum membrane;	GO:0004467//long-chain fatty acid-CoA ligase activity;GO:0005524//ATP binding;GO:0043539//protein serine/threonine kinase activator activity;	ko04920(Adipocytokine signaling pathway);ko04714(Thermogenesis);ko04216(Ferroptosis);ko04146(Peroxisome);ko03320(PPAR signaling pathway);ko00071(Fatty acid degradation);ko00061(Fatty acid biosynthesis)
gene-Acsl3	1751	36.8575	2380	41.0411	2596	40.0677	1534	27.2285	1811	27.8614	1317	27.3571	NW_004801627.1	423135	469923	-	3368	Acsl3	GO:0000166;GO:0004467;GO:0005783;GO:0005794;GO:0005811;GO:0016020;GO:0019901;GO:0019904;GO:0034379;GO:0042998;GO:0044539;GO:0048471;GO:0051047;GO:2001247	K01897	4Q39Y	I	sp|Q9CZW4|ACSL3_MOUSE Fatty acid CoA ligase Acsl3 OS=Mus musculus OX=10090 GN=Acsl3 PE=1 SV=2	XP_005070498.1 long-chain-fatty-acid--CoA ligase 3 [Mesocricetus auratus] &gt;XP_021083005.1 long-chain-fatty-acid--CoA ligase 3 [Mesocricetus auratus] &gt;XP_021083008.1 long-chain-fatty-acid--CoA ligase 3 [Mesocricetus auratus] &gt;XP_021083009.1 long-chain-fatty-acid--CoA ligase 3 [Mesocricetus auratus] &gt;XP_040609173.1 long-chain-fatty-acid--CoA ligase 3 [Mesocricetus auratus]	GO:0034379//very-low-density lipoprotein particle assembly;GO:0042998//positive regulation of Golgi to plasma membrane protein transport;GO:0044539//long-chain fatty acid import into cell;GO:0051047//positive regulation of secretion;GO:2001247//positive regulation of phosphatidylcholine biosynthetic process;	GO:0005783//endoplasmic reticulum;GO:0005794//Golgi apparatus;GO:0005811//lipid droplet;GO:0016020//membrane;GO:0048471//perinuclear region of cytoplasm;	GO:0000166//nucleotide binding;GO:0004467//long-chain fatty acid-CoA ligase activity;GO:0019901//protein kinase binding;GO:0019904//protein domain specific binding;	ko04920(Adipocytokine signaling pathway);ko04714(Thermogenesis);ko04216(Ferroptosis);ko04146(Peroxisome);ko03320(PPAR signaling pathway);ko00071(Fatty acid degradation);ko00061(Fatty acid biosynthesis)
gene-Acsl4	3830	52.4687	5504	61.7707	3962	39.7984	2925	33.7898	4301	43.0641	3280	44.3424	NW_004801732.1	1512059	1577840	-	5175	Acsl4	GO:0000166;GO:0006631;GO:0016874	K01897	4PZ2I	I	sp|O35547|ACSL4_RAT Long-chain-fatty-acid--CoA ligase 4 OS=Rattus norvegicus OX=10116 GN=Acsl4 PE=1 SV=2	XP_040600417.1 long-chain-fatty-acid--CoA ligase 4 isoform X1 [Mesocricetus auratus] &gt;XP_040600418.1 long-chain-fatty-acid--CoA ligase 4 isoform X1 [Mesocricetus auratus] &gt;XP_040600419.1 long-chain-fatty-acid--CoA ligase 4 isoform X1 [Mesocricetus auratus]	GO:0006631//fatty acid metabolic process;	-	GO:0000166//nucleotide binding;GO:0016874//ligase activity;	ko04920(Adipocytokine signaling pathway);ko04714(Thermogenesis);ko04216(Ferroptosis);ko04146(Peroxisome);ko03320(PPAR signaling pathway);ko00071(Fatty acid degradation);ko00061(Fatty acid biosynthesis)
gene-Acsl5	1884	51.3909	2573	57.4974	3108	62.1636	1801	41.4264	1940	38.6769	1529	41.1583	NW_004801604.1	3325759	3369268	-	2599	Acsl5	GO:0004467;GO:0005524;GO:0005741;GO:0005789	K01897	4PYE6	I	sp|O88813|ACSL5_RAT Long-chain-fatty-acid--CoA ligase 5 OS=Rattus norvegicus OX=10116 GN=Acsl5 PE=1 SV=1	XP_040598614.1 long-chain-fatty-acid--CoA ligase 5 isoform X1 [Mesocricetus auratus] &gt;XP_040598618.1 long-chain-fatty-acid--CoA ligase 5 isoform X1 [Mesocricetus auratus] &gt;XP_040598625.1 long-chain-fatty-acid--CoA ligase 5 isoform X1 [Mesocricetus auratus]	-	GO:0005741//mitochondrial outer membrane;GO:0005789//endoplasmic reticulum membrane;	GO:0004467//long-chain fatty acid-CoA ligase activity;GO:0005524//ATP binding;	ko04920(Adipocytokine signaling pathway);ko04714(Thermogenesis);ko04216(Ferroptosis);ko04146(Peroxisome);ko03320(PPAR signaling pathway);ko00071(Fatty acid degradation);ko00061(Fatty acid biosynthesis)
gene-Acsl6	2	0.0294718	4	0.048288	3	0.0324151	7	0.0869827	4	0.0430805	8	0.116335	NW_004801614.1	22662812	22723550	-	4811	Acsl6	GO:0004467;GO:0005524;GO:0005741;GO:0005789	K01897	4PZ4V	I	sp|Q91WC3|ACSL6_MOUSE Long-chain-fatty-acid--CoA ligase 6 OS=Mus musculus OX=10090 GN=Acsl6 PE=1 SV=1	XP_040604585.1 long-chain-fatty-acid--CoA ligase 6 isoform X1 [Mesocricetus auratus]	-	GO:0005741//mitochondrial outer membrane;GO:0005789//endoplasmic reticulum membrane;	GO:0004467//long-chain fatty acid-CoA ligase activity;GO:0005524//ATP binding;	ko04920(Adipocytokine signaling pathway);ko04714(Thermogenesis);ko04216(Ferroptosis);ko04146(Peroxisome);ko03320(PPAR signaling pathway);ko00071(Fatty acid degradation);ko00061(Fatty acid biosynthesis)
gene-Acsm1	0	0	0	0	0	0	0	0	0	0	0	0	NW_004801604.1	79112649	79140697	-	2138	Acsm1	GO:0000166;GO:0006629;GO:0016405;GO:0016878	K01896	4PSCK	I	sp|Q91VA0|ACSM1_MOUSE Acyl-coenzyme A synthetase ACSM1, mitochondrial OS=Mus musculus OX=10090 GN=Acsm1 PE=1 SV=1	XP_012971212.1 acyl-coenzyme A synthetase ACSM1, mitochondrial [Mesocricetus auratus]	GO:0006629//lipid metabolic process;	-	GO:0000166//nucleotide binding;GO:0016405//CoA-ligase activity;GO:0016878//acid-thiol ligase activity;	ko00650(Butanoate metabolism)
gene-Acsm3	32	0.811381	29	0.602387	19	0.353246	17	0.363481	32	0.59302	12	0.300262	NW_004801604.1	79011086	79037746	-	2796	Acsm3	GO:0000166;GO:0006629;GO:0016405;GO:0016878	K01896	4PVBS	I	sp|Q3UNX5|ACSM3_MOUSE Acyl-coenzyme A synthetase ACSM3, mitochondrial OS=Mus musculus OX=10090 GN=Acsm3 PE=1 SV=2	XP_005064541.1 acyl-coenzyme A synthetase ACSM3, mitochondrial isoform X2 [Mesocricetus auratus]	GO:0006629//lipid metabolic process;	-	GO:0000166//nucleotide binding;GO:0016405//CoA-ligase activity;GO:0016878//acid-thiol ligase activity;	ko00650(Butanoate metabolism)
gene-Acsm4	0	0	0	0	0	0	0	0	0	0	0	0	NW_004801604.1	79059242	79080089	-	1766	Acsm4	GO:0000166;GO:0006629;GO:0016405;GO:0016878	K01896	4Q4GX	I	sp|Q80W40|ACSM4_MOUSE Acyl-coenzyme A synthetase ACSM4, mitochondrial OS=Mus musculus OX=10090 GN=Acsm4 PE=2 SV=1	XP_012967629.1 acyl-coenzyme A synthetase ACSM4, mitochondrial [Mesocricetus auratus]	GO:0006629//lipid metabolic process;	-	GO:0000166//nucleotide binding;GO:0016405//CoA-ligase activity;GO:0016878//acid-thiol ligase activity;	ko00650(Butanoate metabolism)
gene-Acsm5	240	6.70132	306	6.9996	357	7.30915	209	4.92101	197	4.02031	176	4.8496	NW_004801604.1	79227402	79255527	-	2539	Acsm5	GO:0000166;GO:0006629;GO:0016405;GO:0016878	K01896	4Q261	I	sp|Q8BGA8|ACSM5_MOUSE Acyl-coenzyme A synthetase ACSM5, mitochondrial OS=Mus musculus OX=10090 GN=Acsm5 PE=1 SV=1	XP_005064546.1 acyl-coenzyme A synthetase ACSM5, mitochondrial isoform X1 [Mesocricetus auratus] &gt;XP_012969175.1 acyl-coenzyme A synthetase ACSM5, mitochondrial isoform X1 [Mesocricetus auratus] &gt;XP_012969180.1 acyl-coenzyme A synthetase ACSM5, mitochondrial isoform X1 [Mesocricetus auratus]	GO:0006629//lipid metabolic process;	-	GO:0000166//nucleotide binding;GO:0016405//CoA-ligase activity;GO:0016878//acid-thiol ligase activity;	ko00650(Butanoate metabolism)
gene-Acss1	1	0.0198806	1	0.0162867	1	0.0145774	0	0	3	0.0435909	0	0	NW_004801637.1	13744063	13791472	+	3566	Acss1	GO:0003987;GO:0005524;GO:0006629;GO:0016208;GO:0019427;GO:0050218	K01895	4Q3Y3	I	sp|Q99NB1|ACS2L_MOUSE Acetyl-coenzyme A synthetase 2-like, mitochondrial OS=Mus musculus OX=10090 GN=Acss1 PE=1 SV=1	XP_005072607.1 acetyl-coenzyme A synthetase 2-like, mitochondrial [Mesocricetus auratus]	GO:0006629//lipid metabolic process;GO:0019427//acetyl-CoA biosynthetic process from acetate;	-	GO:0003987//acetate-CoA ligase activity;GO:0005524//ATP binding;GO:0016208//AMP binding;GO:0050218//propionate-CoA ligase activity;	ko00640(Propanoate metabolism);ko00630(Glyoxylate and dicarboxylate metabolism);ko00620(Pyruvate metabolism);ko00010(Glycolysis / Gluconeogenesis)
gene-Acss2	175	4.56122	166	3.54449	227	4.33829	93	2.04402	131	2.49551	93	2.39205	NW_004801778.1	2133047	2175180	-	2720	Acss2	GO:0003987;GO:0005524;GO:0006629;GO:0016020;GO:0050218	K01895	4Q1KM	I	sp|Q9QXG4|ACSA_MOUSE Acetyl-coenzyme A synthetase, cytoplasmic OS=Mus musculus OX=10090 GN=Acss2 PE=1 SV=2	XP_040589005.1 acetyl-coenzyme A synthetase, cytoplasmic isoform X2 [Mesocricetus auratus]	GO:0006629//lipid metabolic process;	GO:0016020//membrane;	GO:0003987//acetate-CoA ligase activity;GO:0005524//ATP binding;GO:0050218//propionate-CoA ligase activity;	ko00640(Propanoate metabolism);ko00630(Glyoxylate and dicarboxylate metabolism);ko00620(Pyruvate metabolism);ko00010(Glycolysis / Gluconeogenesis)
gene-Acss3	117	2.12901	189	2.81746	168	2.24157	122	1.87202	134	1.78214	96	1.72388	NW_004801615.1	19368593	19570977	-	3896	Acss3	GO:0000166;GO:0003987;GO:0006629;GO:0050218	K01908	4PYHC	I	sp|Q14DH7|ACSS3_MOUSE Acyl-CoA synthetase short-chain family member 3, mitochondrial OS=Mus musculus OX=10090 GN=Acss3 PE=1 SV=2	XP_012615207.1 acyl-CoA synthetase short-chain family member 3, mitochondrial isoform X2 [Microcebus murinus]	GO:0006629//lipid metabolic process;	-	GO:0000166//nucleotide binding;GO:0003987//acetate-CoA ligase activity;GO:0050218//propionate-CoA ligase activity;	ko00640(Propanoate metabolism)
gene-Acta1	0	0	0	0	0	0	2	0.0808411	2	0.0700677	2	0.0946058	NW_004801605.1	327359	330438	-	1479	Acta1	GO:0001725;GO:0005865;GO:0005884;GO:0030240;GO:0048741	K10354	4Q2HZ	Z	sp|P68138|ACTS_BOVIN Actin, alpha skeletal muscle OS=Bos taurus OX=9913 GN=ACTA1 PE=1 SV=1	GCF59952.1 hypothetical protein parPi_0023304 [Paroedura picta]	GO:0030240//skeletal muscle thin filament assembly;GO:0048741//skeletal muscle fiber development;	GO:0001725//stress fiber;GO:0005865//striated muscle thin filament;GO:0005884//actin filament;	-	-
gene-Acta2	23	0.913997	32	1.04176	29	0.845015	34	1.13934	33	0.958463	22	0.862747	NW_004801604.1	24885348	24898274	+	1784	Acta2	GO:0005524;GO:0008217;GO:0009615;GO:0014829;GO:0015629;GO:0016787;GO:0019901;GO:0030485;GO:0031514;GO:0032991;GO:0072144	K12313	4Q1T0	Z	sp|P62739|ACTA_BOVIN Actin, aortic smooth muscle OS=Bos taurus OX=9913 GN=ACTA2 PE=1 SV=1	KFO23287.1 Actin, aortic smooth muscle [Fukomys damarensis]	GO:0008217//regulation of blood pressure;GO:0009615//response to virus;GO:0014829//vascular associated smooth muscle contraction;GO:0072144//glomerular mesangial cell development;	GO:0015629//actin cytoskeleton;GO:0030485//smooth muscle contractile fiber;GO:0031514//motile cilium;GO:0032991//protein-containing complex;	GO:0005524//ATP binding;GO:0016787//hydrolase activity;GO:0019901//protein kinase binding;	ko04926(Relaxin signaling pathway);ko04371(Apelin signaling pathway);ko04270(Vascular smooth muscle contraction)
gene-Actb	80920	3003.55	86313	2624.56	101316	2757.44	62143	1945.04	63175	1713.83	48722	1784.63	NW_004801699.1	2761897	2765493	+	1910	Actb	-	K05692	4Q1SI	Z	sp|P60712|ACTB_BOVIN Actin, cytoplasmic 1 OS=Bos taurus OX=9913 GN=ACTB PE=1 SV=1	XP_009284687.1 PREDICTED: actin, cytoplasmic 1 isoform X1 [Aptenodytes forsteri] &gt;XP_009284688.1 PREDICTED: actin, cytoplasmic 1 isoform X2 [Aptenodytes forsteri]	-	-	-	ko05418(Fluid shear stress and atherosclerosis);ko05416(Viral myocarditis);ko05414(Dilated cardiomyopathy);ko05412(Arrhythmogenic right ventricular cardiomyopathy);ko05410(Hypertrophic cardiomyopathy);ko05225(Hepatocellular carcinoma);ko05205(Proteoglycans in cancer);ko05164(Influenza A);ko05135(Yersinia infection);ko05132(Salmonella infection);ko05100(Bacterial invasion of epithelial cells);ko05…
gene-Actbl2	0	0	0	0	0	0	0	0	0	0	0	0	NW_004801607.1	2411291	2412421	-	1131	Actbl2	GO:0098978	-	4PUDV	Z	sp|Q8BFZ3|ACTBL_MOUSE Beta-actin-like protein 2 OS=Mus musculus OX=10090 GN=Actbl2 PE=1 SV=1	XP_005065602.1 beta-actin-like protein 2 isoform X2 [Mesocricetus auratus]	-	GO:0098978//glutamatergic synapse;	-	-
gene-Actc1	0	0	0	0	0	0	2	0.0829154	0	0	0	0	NW_004801605.1	9988369	9993923	+	1442	Actc1	GO:0000146;GO:0005524;GO:0005884;GO:0017022;GO:0030240;GO:0031674;GO:0033275;GO:0043066;GO:0055003;GO:0055008;GO:0060047;GO:0098978	K12314	4Q0EY	Z	sp|Q3ZC07|ACTC_BOVIN Actin, alpha cardiac muscle 1 OS=Bos taurus OX=9913 GN=ACTC1 PE=2 SV=1	XP_025740209.1 actin, alpha cardiac muscle 1 isoform X1 [Callorhinus ursinus] &gt;XP_027975247.1 actin, alpha cardiac muscle 1 isoform X1 [Eumetopias jubatus]	GO:0030240//skeletal muscle thin filament assembly;GO:0033275//actin-myosin filament sliding;GO:0043066//negative regulation of apoptotic process;GO:0055003//cardiac myofibril assembly;GO:0055008//cardiac muscle tissue morphogenesis;GO:0060047//heart contraction;	GO:0005884//actin filament;GO:0031674//I band;GO:0098978//glutamatergic synapse;	GO:0000146//microfilament motor activity;GO:0005524//ATP binding;GO:0017022//myosin binding;	ko05414(Dilated cardiomyopathy);ko05410(Hypertrophic cardiomyopathy);ko04261(Adrenergic signaling in cardiomyocytes);ko04260(Cardiac muscle contraction)
gene-Actg1	2554	320.468	2815	289.364	3745	344.56	1885	199.45	1949	178.739	1420	175.831	NW_004801624.1	1478149	1479515	+	565	Actg1	GO:0016787	K05692	4Q200	Z	sp|P63258|ACTG_BOVIN Actin, cytoplasmic 2 OS=Bos taurus OX=9913 GN=ACTG1 PE=1 SV=1	KYO39905.1 hypothetical protein Y1Q_0007443 [Alligator mississippiensis]	-	-	GO:0016787//hydrolase activity;	ko05418(Fluid shear stress and atherosclerosis);ko05416(Viral myocarditis);ko05414(Dilated cardiomyopathy);ko05412(Arrhythmogenic right ventricular cardiomyopathy);ko05410(Hypertrophic cardiomyopathy);ko05225(Hepatocellular carcinoma);ko05205(Proteoglycans in cancer);ko05164(Influenza A);ko05135(Yersinia infection);ko05132(Salmonella infection);ko05100(Bacterial invasion of epithelial cells);ko05…
gene-Actg2	0	0	1	0.043668	1	0.039085	4	0.179795	4	0.155835	4	0.210409	NW_004801630.1	171114	190497	-	1330	Actg2	GO:0005856;GO:0016787;GO:0071944	K12315	4PZIC	Z	sp|Q5E9B5|ACTH_BOVIN Actin, gamma-enteric smooth muscle OS=Bos taurus OX=9913 GN=ACTG2 PE=2 SV=1	XP_010331747.1 actin, gamma-enteric smooth muscle isoform X1 [Saimiri boliviensis boliviensis]	-	GO:0005856//cytoskeleton;GO:0071944//cell periphery;	GO:0016787//hydrolase activity;	ko04270(Vascular smooth muscle contraction)
gene-Actl10	0	0	0	0	0	0	0	0	0	0	1	0.0422215	NW_004801778.1	3120500	3122156	-	1657	Actl10	-	-	4PXNT	Z	sp|A2AKE7|ACL10_MOUSE Actin-like protein 10 OS=Mus musculus OX=10090 GN=Actl10 PE=3 SV=1	XP_005084702.1 actin-like protein 10 [Mesocricetus auratus]	-	-	-	-
gene-Actl6a	703	30.114	933	32.7415	1083	34.0167	747	26.9832	711	22.2601	586	24.7717	NW_004801623.1	15350764	15368833	-	1655	Actl6a	-	K11340	4Q78J	Z	sp|Q9Z2N8|ACL6A_MOUSE Actin-like protein 6A OS=Mus musculus OX=10090 GN=Actl6a PE=1 SV=2	XP_034855263.1 actin-like protein 6A isoform X3 [Mirounga leonina] &gt;KAF3827328.1 hypothetical protein GH733_002814 [Mirounga leonina]	-	-	-	ko05225(Hepatocellular carcinoma);ko04714(Thermogenesis)
gene-Actl6b	0	0	0	0	0	0	1	0.0384203	1	0.0333002	2	0.0899241	NW_004801702.1	7614254	7629098	+	1556	Actl6b	GO:0006338;GO:0016358;GO:0016514;GO:0042551;GO:0071565	K11652	4Q29Y	K	sp|A4FUX8|ACL6B_BOVIN Actin-like protein 6B OS=Bos taurus OX=9913 GN=ACTL6B PE=2 SV=1	NP_001076839.1 actin-like protein 6B [Bos taurus] &gt;NP_001099387.2 actin-like protein 6B [Rattus norvegicus] &gt;NP_113581.1 actin-like protein 6B [Mus musculus] &gt;XP_002711958.1 PREDICTED: actin-like protein 6B [Oryctolagus cuniculus] &gt;XP_002927347.1 actin-like protein 6B isoform X1 [Ailuropoda melanoleuca] &gt;XP_003124418.1 actin-like protein 6B isoform X2 [Sus scrofa] &gt;XP_003798892.…	GO:0006338//chromatin remodeling;GO:0016358//dendrite development;GO:0042551//neuron maturation;	GO:0016514//SWI/SNF complex;GO:0071565//nBAF complex;	-	ko05225(Hepatocellular carcinoma);ko04714(Thermogenesis)
gene-Actl7a	6	0.268201	7	0.256336	7	0.229433	6	0.226161	3	0.0980109	3	0.132335	NW_004801667.1	11479304	11480889	+	1586	Actl7a	GO:0001669;GO:0001673;GO:0001675;GO:0005794;GO:0005856;GO:0007338;GO:0031514;GO:0032991	-	4PUQC	Z	sp|Q9QY84|ACL7A_MOUSE Actin-like protein 7A OS=Mus musculus OX=10090 GN=Actl7a PE=1 SV=1	XP_005076552.1 actin-like protein 7A [Mesocricetus auratus]	GO:0001675//acrosome assembly;GO:0007338//single fertilization;	GO:0001669//acrosomal vesicle;GO:0001673//male germ cell nucleus;GO:0005794//Golgi apparatus;GO:0005856//cytoskeleton;GO:0031514//motile cilium;GO:0032991//protein-containing complex;	-	-
gene-Actl7b	208	4.67831	200	3.68518	255	4.20548	159	3.01565	170	2.7946	113	2.50812	NW_004801667.1	11476045	11479196	-	3152	Actl7b	GO:0005737;GO:0005856	-	4Q341	Z	sp|Q4QR76|ACL7B_RAT Actin-like protein 7B OS=Rattus norvegicus OX=10116 GN=Actl7b PE=1 SV=1	XP_005076551.1 actin-like protein 7B [Mesocricetus auratus]	-	GO:0005737//cytoplasm;GO:0005856//cytoskeleton;	-	-
gene-Actl8	11	1.07416	8	0.639982	9	0.644417	1	0.0823443	5	0.356853	2	0.19273	NW_004801713.1	4534406	4537079	-	726	Actl8	-	-	KOG0676	Z	sp|Q9H568|ACTL8_HUMAN Actin-like protein 8 OS=Homo sapiens OX=9606 GN=ACTL8 PE=1 SV=1	XP_008046449.1 LOW QUALITY PROTEIN: actin-like protein 8 [Carlito syrichta]	-	-	-	-
gene-Actl9	0	0	0	0	0	0	0	0	0	0	0	0	NW_004801717.1	4640271	4641518	-	1248	Actl9	GO:0001675;GO:0009566	-	4PWMS	Z	sp|Q8CG27|ACTL9_MOUSE Actin-like protein 9 OS=Mus musculus OX=10090 GN=Actl9 PE=1 SV=1	XP_005081388.1 actin-like protein 9 [Mesocricetus auratus]	GO:0001675//acrosome assembly;GO:0009566//fertilization;	-	-	-
gene-Actn1	610	43.3757	744	43.3403	892	46.5084	530	31.7798	585	30.403	488	34.2437	NW_004801639.1	3657119	3722357	+	997	Actn1	GO:0001726;GO:0003779;GO:0030018	K05699	3EQ9N	Z	sp|Q3B7N2|ACTN1_BOVIN Alpha-actinin-1 OS=Bos taurus OX=9913 GN=ACTN1 PE=2 SV=1	XP_038263530.1 alpha-actinin-1 isoform X2 [Dermochelys coriacea]	-	GO:0001726//ruffle;GO:0030018//Z disc;	GO:0003779//actin binding;	ko05322(Systemic lupus erythematosus);ko05203(Viral carcinogenesis);ko05146(Amoebiasis);ko04810(Regulation of actin cytoskeleton);ko04670(Leukocyte transendothelial migration);ko04530(Tight junction);ko04520(Adherens junction);ko04510(Focal adhesion)
gene-Actn2	18	0.737203	21	0.70459	15	0.450459	9	0.310825	8	0.239469	4	0.161666	NW_004801633.1	13113032	13161841	-	1731	Actn2	GO:0003779;GO:0005737	K05699	4PZJU	Z	sp|P35609|ACTN2_HUMAN Alpha-actinin-2 OS=Homo sapiens OX=9606 GN=ACTN2 PE=1 SV=1	XP_020767401.1 alpha-actinin-2-like, partial [Odocoileus virginianus texanus]	-	GO:0005737//cytoplasm;	GO:0003779//actin binding;	ko05322(Systemic lupus erythematosus);ko05203(Viral carcinogenesis);ko05146(Amoebiasis);ko04810(Regulation of actin cytoskeleton);ko04670(Leukocyte transendothelial migration);ko04530(Tight junction);ko04520(Adherens junction);ko04510(Focal adhesion)
gene-Actn3	6	0.166224	14	0.31774	18	0.365648	21	0.490591	1	0.0202482	1	0.0273392	NW_004801604.1	52290229	52300146	+	2559	Actn3	GO:0003779;GO:0005509;GO:0005737	K05699	4PW9A	Z	sp|O88990|ACTN3_MOUSE Alpha-actinin-3 OS=Mus musculus OX=10090 GN=Actn3 PE=2 SV=1	XP_040605929.1 alpha-actinin-3 [Mesocricetus auratus]	-	GO:0005737//cytoplasm;	GO:0003779//actin binding;GO:0005509//calcium ion binding;	ko05322(Systemic lupus erythematosus);ko05203(Viral carcinogenesis);ko05146(Amoebiasis);ko04810(Regulation of actin cytoskeleton);ko04670(Leukocyte transendothelial migration);ko04530(Tight junction);ko04520(Adherens junction);ko04510(Focal adhesion)
gene-Actn4	6755	130.488	8708	137.806	11116	157.45	6123	99.7398	6338	89.4834	4997	95.2575	NW_004801819.1	1212597	1277637	+	3670	Actn4	GO:0001725;GO:0003779;GO:0005509;GO:0048471;GO:0070161	K05699	4PVX0	Z	sp|A5D7D1|ACTN4_BOVIN Alpha-actinin-4 OS=Bos taurus OX=9913 GN=ACTN4 PE=2 SV=1	XP_017197697.1 PREDICTED: alpha-actinin-4 [Oryctolagus cuniculus]	-	GO:0001725//stress fiber;GO:0048471//perinuclear region of cytoplasm;GO:0070161//anchoring junction;	GO:0003779//actin binding;GO:0005509//calcium ion binding;	ko05322(Systemic lupus erythematosus);ko05203(Viral carcinogenesis);ko05146(Amoebiasis);ko04810(Regulation of actin cytoskeleton);ko04670(Leukocyte transendothelial migration);ko04530(Tight junction);ko04520(Adherens junction);ko04510(Focal adhesion)
gene-Actr10	1078	75.5179	1392	79.8865	1601	82.2379	903	53.343	1010	51.7127	856	59.1765	NW_004801639.1	13172052	13188154	-	1012	Actr10	GO:0005737;GO:0005856	K16576	4PTMD	Z	sp|Q9QZB7|ARP10_MOUSE Actin-related protein 10 OS=Mus musculus OX=10090 GN=Actr10 PE=1 SV=2	XP_040598913.1 actin-related protein 10 isoform X2 [Mesocricetus auratus]	-	GO:0005737//cytoplasm;GO:0005856//cytoskeleton;	-	ko05132(Salmonella infection);ko05022(Pathways of neurodegeneration - multiple diseases);ko05016(Huntington disease);ko05014(Amyotrophic lateral sclerosis)
gene-Actr1a	301	22.9948	379	23.7195	460	25.7674	273	17.5867	276	15.4105	195	14.7009	NW_004801604.1	12867486	12890700	+	928	Actr1a	GO:0005813;GO:0005938	K16575	4Q0XH	Z	sp|P61162|ACTZ_CANLF Alpha-centractin OS=Canis lupus familiaris OX=9615 GN=ACTR1A PE=2 SV=1	KAB0392817.1 hypothetical protein E2I00_018186 [Balaenoptera physalus]	-	GO:0005813//centrosome;GO:0005938//cell cortex;	-	ko05132(Salmonella infection);ko05022(Pathways of neurodegeneration - multiple diseases);ko05016(Huntington disease);ko05014(Amyotrophic lateral sclerosis)
gene-Actr1b	1363	48.4113	1565	45.5374	1920	50.0037	1123	33.6348	1117	28.9967	914	32.0362	NW_004801658.1	8327781	8338730	+	1996	Actr1b	GO:0005737;GO:0005813	K16575	4PTMJ	Z	sp|Q8R5C5|ACTY_MOUSE Beta-centractin OS=Mus musculus OX=10090 GN=Actr1b PE=1 SV=1	NP_001034117.2 beta-centractin [Rattus norvegicus] &gt;NP_666219.1 beta-centractin [Mus musculus] &gt;XP_005075457.1 beta-centractin [Mesocricetus auratus] &gt;XP_005359986.1 beta-centractin [Microtus ochrogaster] &gt;XP_006987353.1 PREDICTED: beta-centractin [Peromyscus maniculatus bairdii] &gt;XP_008836136.1 beta-centractin [Nannospalax galili] &gt;XP_021023187.1 beta-centractin [Mus caroli] &g…	-	GO:0005737//cytoplasm;GO:0005813//centrosome;	-	ko05132(Salmonella infection);ko05022(Pathways of neurodegeneration - multiple diseases);ko05016(Huntington disease);ko05014(Amyotrophic lateral sclerosis)
gene-Actr2	1159	67.0201	1670	79.1117	1372	58.1735	1007	49.1031	1311	55.4075	955	54.4965	NW_004801626.1	10930984	10961238	+	1226	Actr2	GO:0003779;GO:0005737	K17260	3EJBE	Z	sp|A7MB62|ARP2_BOVIN Actin-related protein 2 OS=Bos taurus OX=9913 GN=ACTR2 PE=1 SV=1	XP_010861644.1 PREDICTED: actin-related protein 2 [Bison bison bison]	-	GO:0005737//cytoplasm;	GO:0003779//actin binding;	ko05135(Yersinia infection);ko05132(Salmonella infection);ko05100(Bacterial invasion of epithelial cells);ko04810(Regulation of actin cytoskeleton);ko04666(Fc gamma R-mediated phagocytosis);ko04530(Tight junction);ko04144(Endocytosis)
gene-Actr3	12358	409.59	16640	451.811	19987	485.734	11034	308.384	11929	288.968	9272	303.262	NW_004801698.1	6215142	6259244	+	2139	Actr3	GO:0005634;GO:0005856;GO:0042995	K18584	4Q6V5	Z	sp|P61157|ARP3_BOVIN Actin-related protein 3 OS=Bos taurus OX=9913 GN=ACTR3 PE=1 SV=3	XP_007962951.2 actin-related protein 3 isoform X2 [Chlorocebus sabaeus]	-	GO:0005634//nucleus;GO:0005856//cytoskeleton;GO:0042995//cell projection;	-	ko05135(Yersinia infection);ko05132(Salmonella infection);ko05100(Bacterial invasion of epithelial cells);ko04810(Regulation of actin cytoskeleton);ko04666(Fc gamma R-mediated phagocytosis);ko04530(Tight junction);ko04144(Endocytosis)
gene-Actr3b	52	1.72832	65	1.76985	61	1.48662	34	0.952924	37	0.898808	29	0.951181	NW_004801768.1	3409709	3498206	-	2133	Actr3b	-	K18584	4PWJ0	Z	sp|Q9P1U1|ARP3B_HUMAN Actin-related protein 3B OS=Homo sapiens OX=9606 GN=ACTR3B PE=2 SV=1	XP_005084265.1 actin-related protein 3B isoform X1 [Mesocricetus auratus]	-	-	-	ko05135(Yersinia infection);ko05132(Salmonella infection);ko05100(Bacterial invasion of epithelial cells);ko04810(Regulation of actin cytoskeleton);ko04666(Fc gamma R-mediated phagocytosis);ko04530(Tight junction);ko04144(Endocytosis)
gene-Actr5	205	5.78097	196	4.52799	225	4.65242	137	3.25781	142	2.92671	105	2.922	NW_004801737.1	4623138	4640595	-	2514	Actr5	GO:0005634	K11672	4Q2ZJ	Z	sp|Q80US4|ARP5_MOUSE Actin-related protein 5 OS=Mus musculus OX=10090 GN=Actr5 PE=1 SV=3	XP_040588749.1 actin-related protein 5 [Mesocricetus auratus]	-	GO:0005634//nucleus;	-	-
gene-Actr6	314	18.5352	413	19.972	264	11.4267	260	12.942	383	16.5239	283	16.4854	NW_004801615.1	3189406	3212435	-	1201	Actr6	GO:0005634	K11662	4PWM4	Z	sp|Q9D864|ARP6_MOUSE Actin-related protein 6 OS=Mus musculus OX=10090 GN=Actr6 PE=1 SV=2	XP_040611025.1 actin-related protein 6 isoform X3 [Mesocricetus auratus]	-	GO:0005634//nucleus;	-	-
gene-Actr8	557	19.1504	626	17.6319	766	19.3109	445	12.9015	516	12.9663	419	14.2161	NW_004801678.1	9919710	9937413	+	2062	Actr8	GO:0000723;GO:0005524;GO:0005654;GO:0005813;GO:0006275;GO:0006281;GO:0006310;GO:0006338;GO:0031011;GO:0045739;GO:0045893;GO:0045995;GO:0051726;GO:0060382;GO:1904507	K11673	4PTKD	Z	sp|D2I1E3|ARP8_AILME Actin-related protein 8 OS=Ailuropoda melanoleuca OX=9646 GN=ACTR8 PE=3 SV=1	XP_005077745.2 actin-related protein 8 [Mesocricetus auratus]	GO:0000723//telomere maintenance;GO:0006275//regulation of DNA replication;GO:0006281//DNA repair;GO:0006310//DNA recombination;GO:0006338//chromatin remodeling;GO:0045739//positive regulation of DNA repair;GO:0045893//positive regulation of transcription, DNA-templated;GO:0045995//regulation of embryonic development;GO:0051726//regulation of cell cycle;GO:0060382//regulation of DNA strand elonga…	GO:0005654//nucleoplasm;GO:0005813//centrosome;GO:0031011//Ino80 complex;	GO:0005524//ATP binding;	-
gene-Actrt1	0	0	0	0	0	0	0	0	0	0	0	0	NW_004801670.1	8044442	8045657	+	1216	Actrt1	-	-	4PX6I	Z	sp|Q5XIK1|ACTT1_RAT Actin-related protein T1 OS=Rattus norvegicus OX=10116 GN=Actrt1 PE=2 SV=1	XP_005076894.1 actin-related protein T1 [Mesocricetus auratus]	-	-	-	-
gene-Actrt2	0	0	0	0	0	0	0	0	0	0	0	0	NW_004801694.1	1636869	1638931	+	2063	Actrt2	-	-	4PVMY	Z	sp|Q9D9L5|ACTT2_MOUSE Actin-related protein T2 OS=Mus musculus OX=10090 GN=Actrt2 PE=2 SV=1	XP_005079309.1 actin-related protein T2 [Mesocricetus auratus]	-	-	-	-
gene-Actrt3	9	0.340475	9	0.278925	18	0.499303	6	0.191404	4	0.110598	2	0.0746649	NW_004801623.1	17979335	17982016	-	1874	Actrt3	GO:0001673	-	4PUSI	Z	sp|Q8BXF8|ACTT3_MOUSE Actin-related protein T3 OS=Mus musculus OX=10090 GN=Actrt3 PE=1 SV=1	XP_005069798.1 actin-related protein T3 [Mesocricetus auratus]	-	GO:0001673//male germ cell nucleus;	-	-
gene-Acvr1	711	19.9786	796	18.3236	1112	22.9113	607	14.3827	665	13.6572	542	15.0293	NW_004801620.1	18719487	18850282	-	2523	Acvr1	GO:0004675;GO:0005524;GO:0016020	K04675	34UR9	T	sp|Q28041|ACVR1_BOVIN Activin receptor type-1 OS=Bos taurus OX=9913 GN=ACVR1 PE=2 SV=1	XP_012885928.1 PREDICTED: activin receptor type-1 isoform X3 [Dipodomys ordii]	-	GO:0016020//membrane;	GO:0004675//transmembrane receptor protein serine/threonine kinase activity;GO:0005524//ATP binding;	ko05418(Fluid shear stress and atherosclerosis);ko04550(Signaling pathways regulating pluripotency of stem cells);ko04350(TGF-beta signaling pathway);ko04060(Cytokine-cytokine receptor interaction)
gene-Acvr1b	55	1.46201	94	2.04701	89	1.73472	52	1.1656	55	1.06855	41	1.07552	NW_004801613.1	23098917	23137289	+	2667	Acvr1b	GO:0000082;GO:0001701;GO:0001942;GO:0005524;GO:0005829;GO:0006355;GO:0009986;GO:0010628;GO:0010629;GO:0016361;GO:0019838;GO:0030308;GO:0031625;GO:0032927;GO:0034711;GO:0038092;GO:0045648;GO:0048179;GO:0048185;GO:0070411;GO:0097191;GO:1901165	K13567	4PZBD	T	sp|P80202|ACV1B_RAT Activin receptor type-1B OS=Rattus norvegicus OX=10116 GN=Acvr1b PE=2 SV=1	XP_005067320.1 activin receptor type-1B [Mesocricetus auratus]	GO:0000082//G1/S transition of mitotic cell cycle;GO:0001701//in utero embryonic development;GO:0001942//hair follicle development;GO:0006355//regulation of transcription, DNA-templated;GO:0010628//positive regulation of gene expression;GO:0010629//negative regulation of gene expression;GO:0030308//negative regulation of cell growth;GO:0032927//positive regulation of activin receptor signaling pa…	GO:0005829//cytosol;GO:0009986//cell surface;GO:0048179//activin receptor complex;	GO:0005524//ATP binding;GO:0016361//activin receptor activity, type I;GO:0019838//growth factor binding;GO:0031625//ubiquitin protein ligase binding;GO:0034711//inhibin binding;GO:0048185//activin binding;GO:0070411//I-SMAD binding;	ko04550(Signaling pathways regulating pluripotency of stem cells);ko04350(TGF-beta signaling pathway);ko04060(Cytokine-cytokine receptor interaction)
gene-Acvr1c	98	0.786645	130	0.854867	83	0.488518	111	0.751336	130	0.762677	107	0.84758	NW_004801620.1	18500731	18622579	-	8832	Acvr1c	GO:0001834;GO:0002021;GO:0005524;GO:0005737;GO:0009749;GO:0016361;GO:0019838;GO:0019915;GO:0030073;GO:0030154;GO:0030262;GO:0032868;GO:0038092;GO:0038100;GO:0043065;GO:0046676;GO:0048179;GO:1901164;GO:1901383	K13568	4PWF5	T	sp|Q8K348|ACV1C_MOUSE Activin receptor type-1C OS=Mus musculus OX=10090 GN=Acvr1c PE=2 SV=3	XP_005069041.1 activin receptor type-1C [Mesocricetus auratus]	GO:0001834//trophectodermal cell proliferation;GO:0002021//response to dietary excess;GO:0009749//response to glucose;GO:0019915//lipid storage;GO:0030073//insulin secretion;GO:0030154//cell differentiation;GO:0030262//apoptotic nuclear changes;GO:0032868//response to insulin;GO:0038092//nodal signaling pathway;GO:0043065//positive regulation of apoptotic process;GO:0046676//negative regulation o…	GO:0005737//cytoplasm;GO:0048179//activin receptor complex;	GO:0005524//ATP binding;GO:0016361//activin receptor activity, type I;GO:0019838//growth factor binding;GO:0038100//nodal binding;	ko04550(Signaling pathways regulating pluripotency of stem cells);ko04350(TGF-beta signaling pathway);ko04060(Cytokine-cytokine receptor interaction)
gene-Acvr2a	606	7.5744	836	8.56021	787	7.21273	463	4.87995	521	4.75946	423	5.21747	NW_004801620.1	9284106	9358778	+	5672	Acvr2a	GO:0004675;GO:0005524;GO:0005737;GO:0005886;GO:0016310;GO:0046872	K04670	3638Y	T	sp|P27037|AVR2A_HUMAN Activin receptor type-2A OS=Homo sapiens OX=9606 GN=ACVR2A PE=1 SV=1	XP_012968056.1 activin receptor type-2A isoform X1 [Mesocricetus auratus] &gt;XP_021568962.1 activin receptor type-2A isoform X1 [Carlito syrichta]	GO:0016310//phosphorylation;	GO:0005737//cytoplasm;GO:0005886//plasma membrane;	GO:0004675//transmembrane receptor protein serine/threonine kinase activity;GO:0005524//ATP binding;GO:0046872//metal ion binding;	ko05418(Fluid shear stress and atherosclerosis);ko04550(Signaling pathways regulating pluripotency of stem cells);ko04350(TGF-beta signaling pathway);ko04060(Cytokine-cytokine receptor interaction)
gene-Acvr2b	64	0.936672	108	1.29489	108	1.15899	50	0.617072	75	0.802257	34	0.491056	NW_004801729.1	4510354	4541404	-	4844	Acvr2b	GO:0004675;GO:0005524;GO:0005737;GO:0016020;GO:0016310;GO:0046872	K13596	4Q6V6	T	sp|Q13705|AVR2B_HUMAN Activin receptor type-2B OS=Homo sapiens OX=9606 GN=ACVR2B PE=1 SV=3	XP_005082402.1 activin receptor type-2B isoform X1 [Mesocricetus auratus]	GO:0016310//phosphorylation;	GO:0005737//cytoplasm;GO:0016020//membrane;	GO:0004675//transmembrane receptor protein serine/threonine kinase activity;GO:0005524//ATP binding;GO:0046872//metal ion binding;	ko05418(Fluid shear stress and atherosclerosis);ko04550(Signaling pathways regulating pluripotency of stem cells);ko04350(TGF-beta signaling pathway);ko04060(Cytokine-cytokine receptor interaction)
gene-Acvrl1	0	0	0	0	0	0	1	0.0223067	0	0	0	0	NW_004801613.1	23055148	23069547	+	2680	Acvrl1	GO:0004675;GO:0005524;GO:0005737;GO:0016020;GO:0016310	K13594	4PXDJ	T	sp|P80203|ACVL1_RAT Serine/threonine-protein kinase receptor R3 OS=Rattus norvegicus OX=10116 GN=Acvrl1 PE=1 SV=2	XP_021081227.1 serine/threonine-protein kinase receptor R3 [Mesocricetus auratus] &gt;XP_021081228.1 serine/threonine-protein kinase receptor R3 [Mesocricetus auratus] &gt;XP_021081229.1 serine/threonine-protein kinase receptor R3 [Mesocricetus auratus] &gt;XP_021081230.1 serine/threonine-protein kinase receptor R3 [Mesocricetus auratus]	GO:0016310//phosphorylation;	GO:0005737//cytoplasm;GO:0016020//membrane;	GO:0004675//transmembrane receptor protein serine/threonine kinase activity;GO:0005524//ATP binding;	ko04060(Cytokine-cytokine receptor interaction)
gene-Acy1	695	31.6046	728	27.1206	865	28.8424	557	21.3589	544	18.0804	422	18.9375	NW_004801654.1	2530559	2535832	-	1559	Acy1	GO:0004046;GO:0005737;GO:0006520;GO:0042802;GO:0046872;GO:0070062	K14677	4PS42	E	sp|Q6AYS7|ACY1A_RAT Aminoacylase-1A OS=Rattus norvegicus OX=10116 GN=Acy1a PE=1 SV=1	XP_005074912.1 aminoacylase-1 [Mesocricetus auratus]	GO:0006520//cellular amino acid metabolic process;	GO:0005737//cytoplasm;GO:0070062//extracellular exosome;	GO:0004046//aminoacylase activity;GO:0042802//identical protein binding;GO:0046872//metal ion binding;	ko00220(Arginine biosynthesis)
gene-Acy3	9	0.390722	15	0.533482	11	0.350161	14	0.512522	19	0.60287	9	0.385578	NW_004801604.1	53130476	53134316	-	1633	Acy3	GO:0004046;GO:0005737;GO:0016324;GO:0016788;GO:0042802;GO:0046872	K18458	4Q4WF	E	sp|Q5M876|ACY3_RAT N-acyl-aromatic-L-amino acid amidohydrolase (carboxylate-forming) OS=Rattus norvegicus OX=10116 GN=Acy3 PE=1 SV=1	XP_005064148.1 N-acyl-aromatic-L-amino acid amidohydrolase (carboxylate-forming) [Mesocricetus auratus] &gt;XP_012968663.1 N-acyl-aromatic-L-amino acid amidohydrolase (carboxylate-forming) [Mesocricetus auratus] &gt;XP_012968710.1 N-acyl-aromatic-L-amino acid amidohydrolase (carboxylate-forming) [Mesocricetus auratus]	-	GO:0005737//cytoplasm;GO:0016324//apical plasma membrane;	GO:0004046//aminoacylase activity;GO:0016788//hydrolase activity, acting on ester bonds;GO:0042802//identical protein binding;GO:0046872//metal ion binding;	-
gene-Acyp1	45	4.20322	63	4.82073	50	3.42444	21	1.65405	23	1.57015	24	2.2122	NW_004801822.1	601730	606399	+	759	Acyp1	GO:0003998	K01512	4Q5ER	C	sp|P56376|ACYP1_MOUSE Acylphosphatase-1 OS=Mus musculus OX=10090 GN=Acyp1 PE=1 SV=2	XP_005086430.1 acylphosphatase-1 [Mesocricetus auratus] &gt;XP_012980926.1 acylphosphatase-1 [Mesocricetus auratus] &gt;XP_012980927.1 acylphosphatase-1 [Mesocricetus auratus] &gt;XP_012980928.1 acylphosphatase-1 [Mesocricetus auratus] &gt;XP_040598681.1 acylphosphatase-1 [Mesocricetus auratus]	-	-	GO:0003998//acylphosphatase activity;	ko00620(Pyruvate metabolism)
gene-Acyp2	108	10.7536	106	8.6465	149	10.8785	59	4.95384	57	4.14812	68	6.68167	NW_004801626.1	588280	741479	+	712	Acyp2	GO:0003998	K01512	4QAA6	C	sp|P35745|ACYP2_RAT Acylphosphatase-2 OS=Rattus norvegicus OX=10116 GN=Acyp2 PE=1 SV=2	XP_021082938.1 acylphosphatase-2 isoform X1 [Mesocricetus auratus]	-	-	GO:0003998//acylphosphatase activity;	ko00620(Pyruvate metabolism)
gene-Ada	248	12.7036	258	10.8267	314	11.7938	191	8.25026	152	5.69067	116	5.86378	NW_004801784.1	2578078	2600020	+	1384	Ada	GO:0004000;GO:0005886;GO:0009117;GO:0009168;GO:0046936;GO:0060205;GO:0070161	K01488	4PU1I	F	sp|P03958|ADA_MOUSE Adenosine deaminase OS=Mus musculus OX=10090 GN=Ada PE=1 SV=3	XP_040589035.1 adenosine deaminase isoform X1 [Mesocricetus auratus]	GO:0009117//nucleotide metabolic process;GO:0009168//purine ribonucleoside monophosphate biosynthetic process;	GO:0005886//plasma membrane;GO:0060205//cytoplasmic vesicle lumen;GO:0070161//anchoring junction;	GO:0004000//adenosine deaminase activity;GO:0046936//2'-deoxyadenosine deaminase activity;	ko05340(Primary immunodeficiency);ko00230(Purine metabolism)
gene-Adad1	0	0	0	0	0	0	0	0	0	0	0	0	NW_004801623.1	11098462	11157079	-	2045	Adad1	GO:0003723;GO:0004000;GO:0006396	-	4Q239	A	sp|Q3KR54|ADAD1_RAT Adenosine deaminase domain-containing protein 1 OS=Rattus norvegicus OX=10116 GN=Adad1 PE=2 SV=1	XP_005069756.1 adenosine deaminase domain-containing protein 1 [Mesocricetus auratus]	GO:0006396//RNA processing;	-	GO:0003723//RNA binding;GO:0004000//adenosine deaminase activity;	-
gene-Adad2	0	0	0	0	0	0	0	0	0	0	0	0	NW_004801641.1	12596406	12601777	+	1937	Adad2	GO:0003723;GO:0004000;GO:0006396	-	4Q41I	A	sp|Q9D5P4|ADAD2_MOUSE Adenosine deaminase domain-containing protein 2 OS=Mus musculus OX=10090 GN=Adad2 PE=2 SV=1	XP_005073143.1 adenosine deaminase domain-containing protein 2 isoform X1 [Mesocricetus auratus]	GO:0006396//RNA processing;	-	GO:0003723//RNA binding;GO:0004000//adenosine deaminase activity;	-
gene-Adal	238	5.12541	358	6.31594	398	6.2847	227	4.12227	249	3.91919	199	4.22911	NW_004801618.1	709857	728844	+	3292	Adal	GO:0019239	-	4Q0WM	F	sp|Q80SY6|ADAL_MOUSE Adenosine deaminase-like protein OS=Mus musculus OX=10090 GN=Adal PE=2 SV=1	XP_012967831.1 adenosine deaminase-like protein isoform X1 [Mesocricetus auratus] &gt;XP_012967832.1 adenosine deaminase-like protein isoform X1 [Mesocricetus auratus] &gt;XP_021081919.1 adenosine deaminase-like protein isoform X1 [Mesocricetus auratus] &gt;XP_040602081.1 adenosine deaminase-like protein isoform X1 [Mesocricetus auratus] &gt;XP_040602082.1 adenosine deaminase-like protein isoform…	-	-	GO:0019239//deaminase activity;	-
gene-Adam10	4973	76.5099	7099	89.4745	5353	60.3874	3403	44.1489	4659	52.3886	3542	53.7764	NW_004801659.1	1078765	1182382	-	4608	Adam10	GO:0000139;GO:0001701;GO:0005634;GO:0005798;GO:0005912;GO:0007162;GO:0007219;GO:0008284;GO:0008593;GO:0009986;GO:0010629;GO:0010820;GO:0014069;GO:0017124;GO:0019901;GO:0030136;GO:0030307;GO:0034332;GO:0034612;GO:0038004;GO:0042117;GO:0042803;GO:0046872;GO:0046930;GO:0046931;GO:0051089;GO:0070573;GO:0090102;GO:0097038;GO:0097060;GO:0097197;GO:0098696;GO:0098978;GO:0099173;GO:0099175;GO:0140249;GO:…	K06704	4PT53	O	sp|Q10743|ADA10_RAT Disintegrin and metalloproteinase domain-containing protein 10 OS=Rattus norvegicus OX=10116 GN=Adam10 PE=1 SV=2	XP_005075524.1 disintegrin and metalloproteinase domain-containing protein 10 [Mesocricetus auratus]	GO:0001701//in utero embryonic development;GO:0007162//negative regulation of cell adhesion;GO:0007219//Notch signaling pathway;GO:0008284//positive regulation of cell population proliferation;GO:0008593//regulation of Notch signaling pathway;GO:0010629//negative regulation of gene expression;GO:0010820//positive regulation of T cell chemotaxis;GO:0030307//positive regulation of cell growth;GO:00…	GO:0000139//Golgi membrane;GO:0005634//nucleus;GO:0005798//Golgi-associated vesicle;GO:0005912//adherens junction;GO:0009986//cell surface;GO:0014069//postsynaptic density;GO:0030136//clathrin-coated vesicle;GO:0046930//pore complex;GO:0097038//perinuclear endoplasmic reticulum;GO:0097060//synaptic membrane;GO:0097197//tetraspanin-enriched microdomain;GO:0098978//glutamatergic synapse;	GO:0017124//SH3 domain binding;GO:0019901//protein kinase binding;GO:0042803//protein homodimerization activity;GO:0046872//metal ion binding;GO:0070573//metallodipeptidase activity;GO:1902945//metalloendopeptidase activity involved in amyloid precursor protein catabolic process;	ko05010(Alzheimer disease)
gene-Adam11	0	0	0	0	0	0	0	0	1	0.013469	2	0.0363717	NW_004801624.1	19232793	19249266	+	3847	Adam11	GO:0004222;GO:0006508;GO:0016020	K16067	4Q4WV	O	sp|Q9R1V4|ADA11_MOUSE Disintegrin and metalloproteinase domain-containing protein 11 OS=Mus musculus OX=10090 GN=Adam11 PE=1 SV=2	XP_012968876.1 LOW QUALITY PROTEIN: disintegrin and metalloproteinase domain-containing protein 11 [Mesocricetus auratus]	GO:0006508//proteolysis;	GO:0016020//membrane;	GO:0004222//metalloendopeptidase activity;	-
gene-Adam12	404	3.69375	529	3.96227	611	4.09616	479	3.69301	535	3.57507	410	3.69925	NW_004801604.1	64544640	64851559	+	7754	Adam12	GO:0004222;GO:0005654;GO:0005886;GO:0006508;GO:0046872	K06835	4PY2E	O	sp|Q61824|ADA12_MOUSE Disintegrin and metalloproteinase domain-containing protein 12 OS=Mus musculus OX=10090 GN=Adam12 PE=1 SV=2	XP_005063417.1 disintegrin and metalloproteinase domain-containing protein 12 isoform X1 [Mesocricetus auratus]	GO:0006508//proteolysis;	GO:0005654//nucleoplasm;GO:0005886//plasma membrane;	GO:0004222//metalloendopeptidase activity;GO:0046872//metal ion binding;	-
gene-Adam15	160	3.5042	147	2.63748	173	2.77821	98	1.8099	95	1.52068	74	1.59936	NW_004801701.1	5909945	5921489	-	3237	Adam15	GO:0004222;GO:0006508;GO:0016020;GO:0046872	K06836	4PV2Z	O	sp|Q9QYV0|ADA15_RAT Disintegrin and metalloproteinase domain-containing protein 15 OS=Rattus norvegicus OX=10116 GN=Adam15 PE=2 SV=2	XP_005080237.1 disintegrin and metalloproteinase domain-containing protein 15 isoform X5 [Mesocricetus auratus]	GO:0006508//proteolysis;	GO:0016020//membrane;	GO:0004222//metalloendopeptidase activity;GO:0046872//metal ion binding;	-
gene-Adam17	1572	28.1216	2245	32.9008	2578	33.8158	1539	23.2159	1668	21.8086	1208	21.3255	NW_004801724.1	424971	469263	+	3963	Adam17	GO:0004222;GO:0006508;GO:0007219;GO:0016020;GO:0046872;GO:0051128	K06059	4PVXH	W	sp|Q9Z1K9|ADA17_RAT Disintegrin and metalloproteinase domain-containing protein 17 OS=Rattus norvegicus OX=10116 GN=Adam17 PE=1 SV=1	XP_005082066.1 disintegrin and metalloproteinase domain-containing protein 17 isoform X1 [Mesocricetus auratus]	GO:0006508//proteolysis;GO:0007219//Notch signaling pathway;GO:0051128//regulation of cellular component organization;	GO:0016020//membrane;	GO:0004222//metalloendopeptidase activity;GO:0046872//metal ion binding;	ko05171(Coronavirus disease - COVID-19);ko05010(Alzheimer disease);ko04330(Notch signaling pathway)
gene-Adam18	0	0	2	0.0538511	0	0	0	0	3	0.0720655	4	0.129738	NW_004801611.1	2135334	2186611	-	2157	Adam18	GO:0004222;GO:0006508;GO:0016020	K16909	4PUGG	O	sp|Q9R157|ADA18_MOUSE Disintegrin and metalloproteinase domain-containing protein 18 OS=Mus musculus OX=10090 GN=Adam18 PE=1 SV=2	XP_005066618.1 disintegrin and metalloproteinase domain-containing protein 18 isoform X1 [Mesocricetus auratus]	GO:0006508//proteolysis;	GO:0016020//membrane;	GO:0004222//metalloendopeptidase activity;	-
gene-Adam19	821	9.86012	1085	10.6751	1236	10.8845	528	5.34726	664	5.82843	493	5.84292	NW_004801634.1	5768185	5849279	-	5903	Adam19	GO:0016020	K08608	4PXAJ	O	sp|O35674|ADA19_MOUSE Disintegrin and metalloproteinase domain-containing protein 19 OS=Mus musculus OX=10090 GN=Adam19 PE=2 SV=2	XP_005071960.1 disintegrin and metalloproteinase domain-containing protein 19 isoform X1 [Mesocricetus auratus]	-	GO:0016020//membrane;	-	-
gene-Adam2	0	0	0	0	0	0	0	0	0	0	0	0	NW_004801657.1	2367583	2416897	+	2615	Adam2	GO:0004222;GO:0006508;GO:0007155;GO:0008542;GO:0009986;GO:0010628;GO:0016020;GO:0030534;GO:0032991	K06833	4Q0CB	O	sp|Q63202|ADAM2_RAT Disintegrin and metalloproteinase domain-containing protein 2 OS=Rattus norvegicus OX=10116 GN=Adam2 PE=1 SV=2	XP_021085869.1 disintegrin and metalloproteinase domain-containing protein 2 isoform X2 [Mesocricetus auratus]	GO:0006508//proteolysis;GO:0007155//cell adhesion;GO:0008542//visual learning;GO:0010628//positive regulation of gene expression;GO:0030534//adult behavior;	GO:0009986//cell surface;GO:0016020//membrane;GO:0032991//protein-containing complex;	GO:0004222//metalloendopeptidase activity;	-
gene-Adam22	0	0	1	0.00965399	0	0	0	0	0	0	0	0	NW_004801762.1	646182	877796	+	6016	Adam22	GO:0004222;GO:0006508;GO:0016020	K16068	4Q067	O	sp|Q9R1V6|ADA22_MOUSE Disintegrin and metalloproteinase domain-containing protein 22 OS=Mus musculus OX=10090 GN=Adam22 PE=1 SV=2	XP_021090837.2 disintegrin and metalloproteinase domain-containing protein 22 isoform X7 [Mesocricetus auratus]	GO:0006508//proteolysis;	GO:0016020//membrane;	GO:0004222//metalloendopeptidase activity;	-
gene-Adam23	70	0.88334	97	1.00278	107	0.990064	30	0.319234	39	0.359699	25	0.311325	NW_004801627.1	15017855	15164542	-	5618	Adam23	GO:0004222;GO:0006508;GO:0016020	K06837	4Q7DU	O	sp|Q9R1V7|ADA23_MOUSE Disintegrin and metalloproteinase domain-containing protein 23 OS=Mus musculus OX=10090 GN=Adam23 PE=1 SV=1	XP_040609389.1 disintegrin and metalloproteinase domain-containing protein 23 isoform X1 [Mesocricetus auratus]	GO:0006508//proteolysis;	GO:0016020//membrane;	GO:0004222//metalloendopeptidase activity;	-
gene-Adam28	0	0	0	0	0	0	0	0	0	0	0	0	NW_004801629.1	20120432	20175716	+	2497	Adam28	GO:0004222;GO:0006508;GO:0016020;GO:0046872	K08614	4Q1AA	O	sp|Q9JLN6|ADA28_MOUSE Disintegrin and metalloproteinase domain-containing protein 28 OS=Mus musculus OX=10090 GN=Adam28 PE=1 SV=3	XP_005071080.2 disintegrin and metalloproteinase domain-containing protein 28 isoform X5 [Mesocricetus auratus]	GO:0006508//proteolysis;	GO:0016020//membrane;	GO:0004222//metalloendopeptidase activity;GO:0046872//metal ion binding;	-
gene-Adam30	3	0.0531841	2	0.0290465	1	0.012999	4	0.0597969	7	0.0906991	2	0.0349892	NW_004801769.1	299595	303593	-	3999	Adam30	GO:0004222;GO:0006508;GO:0016020;GO:0046872	K08615	4PVV2	O	sp|Q9UKF2|ADA30_HUMAN Disintegrin and metalloproteinase domain-containing protein 30 OS=Homo sapiens OX=9606 GN=ADAM30 PE=1 SV=2	XP_005084365.1 disintegrin and metalloproteinase domain-containing protein 30 [Mesocricetus auratus]	GO:0006508//proteolysis;	GO:0016020//membrane;	GO:0004222//metalloendopeptidase activity;GO:0046872//metal ion binding;	-
gene-Adam32	5	0.136967	4	0.0897657	7	0.140603	9	0.207897	12	0.240255	15	0.405493	NW_004801611.1	2384748	2494643	-	2588	Adam32	GO:0004222;GO:0006508;GO:0016020	K16070	4PUDS	O	sp|Q8K410|ADA32_MOUSE Disintegrin and metalloproteinase domain-containing protein 32 OS=Mus musculus OX=10090 GN=Adam32 PE=1 SV=3	XP_040587839.1 disintegrin and metalloproteinase domain-containing protein 32 isoform X1 [Mesocricetus auratus]	GO:0006508//proteolysis;	GO:0016020//membrane;	GO:0004222//metalloendopeptidase activity;	-
gene-Adam33	0	0	2	0.0437832	1	0.019594	1	0.0225337	3	0.0585923	1	0.0263705	NW_004801618.1	10932910	10945620	-	2653	Adam33	GO:0004222;GO:0006508;GO:0016020;GO:0046872	K08616	4PXPK	O	sp|Q923W9|ADA33_MOUSE Disintegrin and metalloproteinase domain-containing protein 33 OS=Mus musculus OX=10090 GN=Adam33 PE=1 SV=3	XP_040602243.1 disintegrin and metalloproteinase domain-containing protein 33 isoform X4 [Mesocricetus auratus]	GO:0006508//proteolysis;	GO:0016020//membrane;	GO:0004222//metalloendopeptidase activity;GO:0046872//metal ion binding;	-
gene-Adam8	3	0.0691203	0	0	0	0	0	0	0	0	0	0	NW_004801604.1	58790844	58804217	+	3077	Adam8	GO:0004222;GO:0006508;GO:0016020;GO:0046872	K06540	4PTUM	O	sp|Q05910|ADAM8_MOUSE Disintegrin and metalloproteinase domain-containing protein 8 OS=Mus musculus OX=10090 GN=Adam8 PE=1 SV=3	XP_005064310.1 disintegrin and metalloproteinase domain-containing protein 8 isoform X1 [Mesocricetus auratus]	GO:0006508//proteolysis;	GO:0016020//membrane;	GO:0004222//metalloendopeptidase activity;GO:0046872//metal ion binding;	-
gene-Adam9	1752	31.7827	2541	37.7628	2911	38.7212	1403	21.4622	1486	19.7025	1295	23.1831	NW_004801611.1	2494105	2555606	-	3908	Adam9	GO:0004222;GO:0005178;GO:0005518;GO:0006509;GO:0007160;GO:0007179;GO:0010042;GO:0016020;GO:0017124;GO:0030216;GO:0031293;GO:0033630;GO:0033631;GO:0034241;GO:0034612;GO:0042117;GO:0042542;GO:0043236;GO:0046872;GO:0050714;GO:0051549;GO:0051592;GO:0071222	K06834	4Q7A3	O	sp|Q61072|ADAM9_MOUSE Disintegrin and metalloproteinase domain-containing protein 9 OS=Mus musculus OX=10090 GN=Adam9 PE=1 SV=2	XP_005066619.1 disintegrin and metalloproteinase domain-containing protein 9 [Mesocricetus auratus]	GO:0006509//membrane protein ectodomain proteolysis;GO:0007160//cell-matrix adhesion;GO:0007179//transforming growth factor beta receptor signaling pathway;GO:0010042//response to manganese ion;GO:0030216//keratinocyte differentiation;GO:0031293//membrane protein intracellular domain proteolysis;GO:0033630//positive regulation of cell adhesion mediated by integrin;GO:0033631//cell-cell adhesion m…	GO:0016020//membrane;	GO:0004222//metalloendopeptidase activity;GO:0005178//integrin binding;GO:0005518//collagen binding;GO:0017124//SH3 domain binding;GO:0043236//laminin binding;GO:0046872//metal ion binding;	-
gene-Adamdec1	0	0	0	0	0	0	1	0.041343	3	0.1075	0	0	NW_004801629.1	20194230	20209129	+	1446	Adamdec1	GO:0004222;GO:0006508	K08634	4PS78	O	sp|Q9R0X2|ADEC1_MOUSE ADAM DEC1 OS=Mus musculus OX=10090 GN=Adamdec1 PE=2 SV=1	XP_040594152.1 disintegrin and metalloproteinase domain-containing protein 28 isoform X1 [Mesocricetus auratus]	GO:0006508//proteolysis;	-	GO:0004222//metalloendopeptidase activity;	-
gene-Adamts1	1523	21.5427	1905	22.0749	2288	23.7305	1141	13.6096	1322	13.6671	928	12.9537	NW_004801646.1	11563324	11572921	+	5012	Adamts1	GO:0004222;GO:0005576;GO:0006508;GO:0008270;GO:0030198;GO:0031012	K08617	4PVNI	O	sp|P97857|ATS1_MOUSE A disintegrin and metalloproteinase with thrombospondin motifs 1 OS=Mus musculus OX=10090 GN=Adamts1 PE=1 SV=4	XP_005073916.1 A disintegrin and metalloproteinase with thrombospondin motifs 1 [Mesocricetus auratus]	GO:0006508//proteolysis;GO:0030198//extracellular matrix organization;	GO:0005576//extracellular region;GO:0031012//extracellular matrix;	GO:0004222//metalloendopeptidase activity;GO:0008270//zinc ion binding;	-
gene-Adamts10	0	0	0	0	0	0	0	0	2	0.025288	0	0	NW_004801717.1	4525285	4555298	-	4098	Adamts10	GO:0005576;GO:0030198	K08625	4PZBU	O	sp|P58459|ATS10_MOUSE A disintegrin and metalloproteinase with thrombospondin motifs 10 OS=Mus musculus OX=10090 GN=Adamts10 PE=2 SV=3	XP_005081387.1 A disintegrin and metalloproteinase with thrombospondin motifs 10 isoform X1 [Mesocricetus auratus] &gt;XP_040593899.1 A disintegrin and metalloproteinase with thrombospondin motifs 10 isoform X1 [Mesocricetus auratus]	GO:0030198//extracellular matrix organization;	GO:0005576//extracellular region;	-	-
gene-Adamts12	1	0.0228103	3	0.0560602	1	0.0167255	2	0.0384697	0	0	0	0	NW_004801682.1	8190876	8463078	+	3108	Adamts12	GO:0004222;GO:0005576;GO:0006508;GO:0030198;GO:0046872	K08626	4PYYT	O	sp|Q811B3|ATS12_MOUSE A disintegrin and metalloproteinase with thrombospondin motifs 12 OS=Mus musculus OX=10090 GN=Adamts12 PE=2 SV=2	XP_040613583.1 A disintegrin and metalloproteinase with thrombospondin motifs 12 [Mesocricetus auratus]	GO:0006508//proteolysis;GO:0030198//extracellular matrix organization;	GO:0005576//extracellular region;	GO:0004222//metalloendopeptidase activity;GO:0046872//metal ion binding;	-
gene-Adamts13	0	0	1	0.0123782	2	0.0221581	1	0.0127413	2	0.0220866	0	0	NW_004801794.1	250261	281670	+	4692	Adamts13	GO:0004222;GO:0005576;GO:0006508;GO:0030198;GO:0046872	K08627	4PWAF	O	sp|Q769J6|ATS13_MOUSE A disintegrin and metalloproteinase with thrombospondin motifs 13 OS=Mus musculus OX=10090 GN=Adamts13 PE=1 SV=1	XP_012980154.1 A disintegrin and metalloproteinase with thrombospondin motifs 13 isoform X1 [Mesocricetus auratus]	GO:0006508//proteolysis;GO:0030198//extracellular matrix organization;	GO:0005576//extracellular region;	GO:0004222//metalloendopeptidase activity;GO:0046872//metal ion binding;	-
gene-Adamts14	25	0.446438	30	0.438879	34	0.445195	14	0.210818	17	0.221878	13	0.229091	NW_004801628.1	17105578	17176076	+	3970	Adamts14	GO:0004222;GO:0005576;GO:0006508;GO:0030198;GO:0046872	K08628	4PU35	O	sp|Q8WXS8|ATS14_HUMAN A disintegrin and metalloproteinase with thrombospondin motifs 14 OS=Homo sapiens OX=9606 GN=ADAMTS14 PE=2 SV=2	XP_040588309.1 A disintegrin and metalloproteinase with thrombospondin motifs 14 [Mesocricetus auratus]	GO:0006508//proteolysis;GO:0030198//extracellular matrix organization;	GO:0005576//extracellular region;	GO:0004222//metalloendopeptidase activity;GO:0046872//metal ion binding;	-
gene-Adamts15	0	0	0	0	0	0	0	0	0	0	0	0	NW_004801772.1	3268880	3293044	+	6034	Adamts15	GO:0004222;GO:0005615;GO:0006508;GO:0007520;GO:0008201;GO:0008270;GO:0009986;GO:0022617;GO:0050840;GO:0062023	K08629	4Q1EN	O	sp|P59384|ATS15_MOUSE A disintegrin and metalloproteinase with thrombospondin motifs 15 OS=Mus musculus OX=10090 GN=Adamts15 PE=1 SV=2	XP_005084509.1 A disintegrin and metalloproteinase with thrombospondin motifs 15 isoform X1 [Mesocricetus auratus]	GO:0006508//proteolysis;GO:0007520//myoblast fusion;GO:0022617//extracellular matrix disassembly;	GO:0005615//extracellular space;GO:0009986//cell surface;GO:0062023//collagen-containing extracellular matrix;	GO:0004222//metalloendopeptidase activity;GO:0008201//heparin binding;GO:0008270//zinc ion binding;GO:0050840//extracellular matrix binding;	-
gene-Adamts16	0	0	0	0	1	0.0106023	0	0	0	0	4	0.0570761	NW_004801606.1	38169821	38279142	+	4903	Adamts16	GO:0004222;GO:0005576;GO:0006508;GO:0030198;GO:0046872	K08630	4PSPM	O	sp|Q69Z28|ATS16_MOUSE A disintegrin and metalloproteinase with thrombospondin motifs 16 OS=Mus musculus OX=10090 GN=Adamts16 PE=2 SV=2	XP_012980540.2 A disintegrin and metalloproteinase with thrombospondin motifs 16 [Mesocricetus auratus]	GO:0006508//proteolysis;GO:0030198//extracellular matrix organization;	GO:0005576//extracellular region;	GO:0004222//metalloendopeptidase activity;GO:0046872//metal ion binding;	-
gene-Adamts17	0	0	0	0	1	0.0137412	1	0.0158028	0	0	0	0	NW_004801761.1	3908319	4213638	-	3783	Adamts17	GO:0004222;GO:0005576;GO:0006508;GO:0030198;GO:0046872	K08631	4Q3I1	O	sp|Q8TE56|ATS17_HUMAN A disintegrin and metalloproteinase with thrombospondin motifs 17 OS=Homo sapiens OX=9606 GN=ADAMTS17 PE=2 SV=2	XP_005084008.1 A disintegrin and metalloproteinase with thrombospondin motifs 17 isoform X2 [Mesocricetus auratus]	GO:0006508//proteolysis;GO:0030198//extracellular matrix organization;	GO:0005576//extracellular region;	GO:0004222//metalloendopeptidase activity;GO:0046872//metal ion binding;	-
gene-Adamts18	1	0.0152823	2	0.0250392	2	0.0224113	4	0.0515473	2	0.0223389	3	0.0452431	NW_004801641.1	6624790	6769678	-	4639	Adamts18	GO:0004222;GO:0005576;GO:0006508;GO:0030198;GO:0046872	K08632	4PUN4	O	sp|Q4VC17|ATS18_MOUSE A disintegrin and metalloproteinase with thrombospondin motifs 18 OS=Mus musculus OX=10090 GN=Adamts18 PE=2 SV=2	XP_040592443.1 A disintegrin and metalloproteinase with thrombospondin motifs 18 isoform X1 [Mesocricetus auratus]	GO:0006508//proteolysis;GO:0030198//extracellular matrix organization;	GO:0005576//extracellular region;	GO:0004222//metalloendopeptidase activity;GO:0046872//metal ion binding;	-
gene-Adamts19	0	0	0	0	0	0	0	0	0	0	0	0	NW_004801621.1	1307004	1503895	-	5052	Adamts19	GO:0004222;GO:0005576;GO:0006508;GO:0030198;GO:0046872	K08633	4Q6ZT	O	sp|P59509|ATS19_MOUSE A disintegrin and metalloproteinase with thrombospondin motifs 19 OS=Mus musculus OX=10090 GN=Adamts19 PE=2 SV=1	XP_005069145.1 A disintegrin and metalloproteinase with thrombospondin motifs 19 isoform X1 [Mesocricetus auratus]	GO:0006508//proteolysis;GO:0030198//extracellular matrix organization;	GO:0005576//extracellular region;	GO:0004222//metalloendopeptidase activity;GO:0046872//metal ion binding;	-
gene-Adamts2	503	2.98135	621	3.01536	760	3.30299	359	1.79431	398	1.72414	347	2.02963	NW_004801634.1	1080802	1293280	-	11961	Adamts2	GO:0004222;GO:0005576;GO:0006508;GO:0008270;GO:0030198;GO:0062023	K08618	4PV0T	O	sp|Q8C9W3|ATS2_MOUSE A disintegrin and metalloproteinase with thrombospondin motifs 2 OS=Mus musculus OX=10090 GN=Adamts2 PE=1 SV=2	XP_040604468.1 A disintegrin and metalloproteinase with thrombospondin motifs 2 [Mesocricetus auratus]	GO:0006508//proteolysis;GO:0030198//extracellular matrix organization;	GO:0005576//extracellular region;GO:0062023//collagen-containing extracellular matrix;	GO:0004222//metalloendopeptidase activity;GO:0008270//zinc ion binding;	-
gene-Adamts20	157	1.63731	243	2.07606	216	1.65171	186	1.63569	210	1.60064	187	1.92449	NW_004801613.1	16199856	16300084	-	6798	Adamts20	GO:0004222;GO:0005576;GO:0008270;GO:0030198	K09609	4Q2IK	O	sp|P59511|ATS20_MOUSE A disintegrin and metalloproteinase with thrombospondin motifs 20 OS=Mus musculus OX=10090 GN=Adamts20 PE=2 SV=2	XP_040609858.1 A disintegrin and metalloproteinase with thrombospondin motifs 20 isoform X1 [Mesocricetus auratus]	GO:0030198//extracellular matrix organization;	GO:0005576//extracellular region;	GO:0004222//metalloendopeptidase activity;GO:0008270//zinc ion binding;	-
gene-Adamts3	148	1.73887	271	2.60843	206	1.77469	158	1.56539	223	1.91494	176	2.04063	NW_004801616.1	7886755	8129791	+	6034	Adamts3	GO:0005576;GO:0008237;GO:0030198;GO:0046872	K08619	4PYSX	O	sp|O15072|ATS3_HUMAN A disintegrin and metalloproteinase with thrombospondin motifs 3 OS=Homo sapiens OX=9606 GN=ADAMTS3 PE=1 SV=4	XP_040603309.1 A disintegrin and metalloproteinase with thrombospondin motifs 3 isoform X3 [Mesocricetus auratus]	GO:0030198//extracellular matrix organization;	GO:0005576//extracellular region;	GO:0008237//metallopeptidase activity;GO:0046872//metal ion binding;	-
gene-Adamts4	46	0.637564	36	0.408763	45	0.457329	65	0.759693	48	0.486241	51	0.697558	NW_004801912.1	228125	238611	-	5115	Adamts4	GO:0002020;GO:0004222;GO:0005615;GO:0006508;GO:0008270;GO:0016607;GO:0030198	K07764	4PYZV	O	sp|Q8BNJ2|ATS4_MOUSE A disintegrin and metalloproteinase with thrombospondin motifs 4 OS=Mus musculus OX=10090 GN=Adamts4 PE=2 SV=2	XP_005087831.2 LOW QUALITY PROTEIN: A disintegrin and metalloproteinase with thrombospondin motifs 4 [Mesocricetus auratus]	GO:0006508//proteolysis;GO:0030198//extracellular matrix organization;	GO:0005615//extracellular space;GO:0016607//nuclear speck;	GO:0002020//protease binding;GO:0004222//metalloendopeptidase activity;GO:0008270//zinc ion binding;	-
gene-Adamts5	988	12.2905	1364	13.9005	1478	13.4815	801	8.40241	926	8.41916	701	8.60548	NW_004801646.1	11466190	11504805	+	5699	Adamts5	GO:0003180;GO:0003184;GO:0003203;GO:0004222;GO:0005615;GO:0006508;GO:0007520;GO:0008201;GO:0008270;GO:0022617;GO:0042742;GO:0042802;GO:0050840;GO:0062023;GO:0120163	K08620	4Q1CI	O	sp|Q9R001|ATS5_MOUSE A disintegrin and metalloproteinase with thrombospondin motifs 5 OS=Mus musculus OX=10090 GN=Adamts5 PE=2 SV=2	XP_005073915.1 A disintegrin and metalloproteinase with thrombospondin motifs 5 isoform X1 [Mesocricetus auratus]	GO:0003180//aortic valve morphogenesis;GO:0003184//pulmonary valve morphogenesis;GO:0003203//endocardial cushion morphogenesis;GO:0006508//proteolysis;GO:0007520//myoblast fusion;GO:0022617//extracellular matrix disassembly;GO:0042742//defense response to bacterium;GO:0120163//negative regulation of cold-induced thermogenesis;	GO:0005615//extracellular space;GO:0062023//collagen-containing extracellular matrix;	GO:0004222//metalloendopeptidase activity;GO:0008201//heparin binding;GO:0008270//zinc ion binding;GO:0042802//identical protein binding;GO:0050840//extracellular matrix binding;	-
gene-Adamts6	721	7.75996	1008	8.88766	897	7.07891	721	6.54362	872	6.85938	672	7.13736	NW_004801607.1	9154512	9389885	-	6587	Adamts6	GO:0004222;GO:0005576;GO:0006508;GO:0030198;GO:0046872	K08621	4PYTS	O	sp|Q9UKP5|ATS6_HUMAN A disintegrin and metalloproteinase with thrombospondin motifs 6 OS=Homo sapiens OX=9606 GN=ADAMTS6 PE=2 SV=2	XP_040584883.1 A disintegrin and metalloproteinase with thrombospondin motifs 6 isoform X2 [Mesocricetus auratus]	GO:0006508//proteolysis;GO:0030198//extracellular matrix organization;	GO:0005576//extracellular region;	GO:0004222//metalloendopeptidase activity;GO:0046872//metal ion binding;	-
gene-Adamts7	93	1.06911	133	1.25254	144	1.21381	94	0.911222	100	0.840199	62	0.703353	NW_004801706.1	515785	555388	+	6167	Adamts7	GO:0002062;GO:0004222;GO:0005576;GO:0006029;GO:0009986;GO:0030199;GO:0032331;GO:0043931;GO:0046872;GO:0051603;GO:0071347;GO:0071356;GO:0071773	K08622	4PXRP	O	sp|Q68SA9|ATS7_MOUSE A disintegrin and metalloproteinase with thrombospondin motifs 7 OS=Mus musculus OX=10090 GN=Adamts7 PE=1 SV=3	XP_012976437.1 A disintegrin and metalloproteinase with thrombospondin motifs 7 isoform X1 [Mesocricetus auratus]	GO:0002062//chondrocyte differentiation;GO:0006029//proteoglycan metabolic process;GO:0030199//collagen fibril organization;GO:0032331//negative regulation of chondrocyte differentiation;GO:0043931//ossification involved in bone maturation;GO:0051603//proteolysis involved in cellular protein catabolic process;GO:0071347//cellular response to interleukin-1;GO:0071356//cellular response to tumor ne…	GO:0005576//extracellular region;GO:0009986//cell surface;	GO:0004222//metalloendopeptidase activity;GO:0046872//metal ion binding;	-
gene-Adamts8	0	0	0	0	0	0	0	0	0	0	0	0	NW_004801772.1	3231148	3250704	-	3532	Adamts8	GO:0004222;GO:0005576;GO:0006508;GO:0008270;GO:0030198;GO:0062023	K08623	4PW1W	O	sp|P57110|ATS8_MOUSE A disintegrin and metalloproteinase with thrombospondin motifs 8 OS=Mus musculus OX=10090 GN=Adamts8 PE=2 SV=1	XP_005084508.1 LOW QUALITY PROTEIN: A disintegrin and metalloproteinase with thrombospondin motifs 8 [Mesocricetus auratus]	GO:0006508//proteolysis;GO:0030198//extracellular matrix organization;	GO:0005576//extracellular region;GO:0062023//collagen-containing extracellular matrix;	GO:0004222//metalloendopeptidase activity;GO:0008270//zinc ion binding;	-
gene-Adamts9	10	0.0882759	16	0.115708	26	0.168293	12	0.0893268	11	0.0709707	12	0.104536	NW_004801630.1	9100378	9259386	-	8031	Adamts9	GO:0004222;GO:0005615;GO:0005783;GO:0006508;GO:0008270;GO:0009617;GO:0009986;GO:0030198;GO:0030318;GO:0031012;GO:0045636	K08624	4PXFA	O	sp|Q9P2N4|ATS9_HUMAN A disintegrin and metalloproteinase with thrombospondin motifs 9 OS=Homo sapiens OX=9606 GN=ADAMTS9 PE=1 SV=4	XP_005071228.1 A disintegrin and metalloproteinase with thrombospondin motifs 9 [Mesocricetus auratus]	GO:0006508//proteolysis;GO:0009617//response to bacterium;GO:0030198//extracellular matrix organization;GO:0030318//melanocyte differentiation;GO:0045636//positive regulation of melanocyte differentiation;	GO:0005615//extracellular space;GO:0005783//endoplasmic reticulum;GO:0009986//cell surface;GO:0031012//extracellular matrix;	GO:0004222//metalloendopeptidase activity;GO:0008270//zinc ion binding;	-
gene-Adamtsl1	584	5.25077	731	5.38431	851	5.61034	539	4.08655	631	4.14652	466	4.13466	NW_004801649.1	632590	1006316	+	7885	Adamtsl1	GO:0005576;GO:0030198	-	4PV37	T	sp|Q8BLI0|ATL1_MOUSE ADAMTS-like protein 1 OS=Mus musculus OX=10090 GN=Adamtsl1 PE=2 SV=2	XP_040613135.1 ADAMTS-like protein 1 isoform X2 [Mesocricetus auratus]	GO:0030198//extracellular matrix organization;	GO:0005576//extracellular region;	-	-
gene-Adamtsl2	1	0.0195409	0	0	0	0	1	0.0164779	0	0	2	0.0385672	NW_004801794.1	352062	384833	+	3628	Adamtsl2	GO:0005576;GO:0030198	-	4PZ6F	O	sp|Q7TSK7|ATL2_MOUSE ADAMTS-like protein 2 OS=Mus musculus OX=10090 GN=Adamtsl2 PE=1 SV=1	XP_005085457.1 ADAMTS-like protein 2 isoform X1 [Mesocricetus auratus]	GO:0030198//extracellular matrix organization;	GO:0005576//extracellular region;	-	-
gene-Adamtsl3	31	0.551223	42	0.611811	44	0.573678	6	0.0899654	15	0.19494	17	0.298304	NW_004801680.1	7860086	8058300	+	3987	Adamtsl3	GO:0005576;GO:0030198	-	4Q2XP	T	sp|P82987|ATL3_HUMAN ADAMTS-like protein 3 OS=Homo sapiens OX=9606 GN=ADAMTSL3 PE=1 SV=4	XP_040585119.1 ADAMTS-like protein 3 isoform X2 [Mesocricetus auratus]	GO:0030198//extracellular matrix organization;	GO:0005576//extracellular region;	-	-
gene-Adamtsl4	264	3.7209	435	5.02268	463	4.78492	400	4.75403	516	5.31543	358	4.97933	NW_004801769.1	2767692	2779012	+	5030	Adamtsl4	GO:0005576	-	4Q2AD	O	sp|Q80T21|ATL4_MOUSE ADAMTS-like protein 4 OS=Mus musculus OX=10090 GN=Adamtsl4 PE=2 SV=1	XP_005084325.2 ADAMTS-like protein 4 isoform X1 [Mesocricetus auratus] &gt;XP_040608152.1 ADAMTS-like protein 4 isoform X1 [Mesocricetus auratus] &gt;XP_040608153.1 ADAMTS-like protein 4 isoform X1 [Mesocricetus auratus]	-	GO:0005576//extracellular region;	-	-
gene-Adamtsl5	18	0.415397	36	0.680606	15	0.253823	8	0.155682	5	0.0843345	7	0.159416	NW_004801751.1	1868092	1875049	+	3072	Adamtsl5	GO:0005576;GO:0030198	-	4Q3UK	O	sp|Q6ZMM2|ATL5_HUMAN ADAMTS-like protein 5 OS=Homo sapiens OX=9606 GN=ADAMTSL5 PE=1 SV=3	XP_021090542.1 ADAMTS-like protein 5 [Mesocricetus auratus] &gt;XP_021090543.1 ADAMTS-like protein 5 [Mesocricetus auratus] &gt;XP_021090545.1 ADAMTS-like protein 5 [Mesocricetus auratus] &gt;XP_040594196.1 ADAMTS-like protein 5 [Mesocricetus auratus] &gt;XP_040594197.1 ADAMTS-like protein 5 [Mesocricetus auratus] &gt;XP_040594198.1 ADAMTS-like protein 5 [Mesocricetus auratus] &gt;XP_040594199.1 …	GO:0030198//extracellular matrix organization;	GO:0005576//extracellular region;	-	-
gene-Adap1	0	0	0	0	1	0.0215072	0	0	0	0	0	0	NW_004801699.1	6183453	6233941	+	2417	Adap1	GO:0005096;GO:1902936	-	4Q0U6	T	sp|O75689|ADAP1_HUMAN Arf-GAP with dual PH domain-containing protein 1 OS=Homo sapiens OX=9606 GN=ADAP1 PE=1 SV=2	XP_040607183.1 arf-GAP with dual PH domain-containing protein 1 isoform X2 [Mesocricetus auratus]	-	-	GO:0005096//GTPase activator activity;GO:1902936//phosphatidylinositol bisphosphate binding;	-
gene-Adap2	0	0	3	0.0711454	4	0.0849049	2	0.0488215	3	0.063473	0	0	NW_004801671.1	7173032	7203016	-	2449	Adap2	GO:0005096;GO:1902936	-	4Q4QG	T	sp|Q8R2V5|ADAP2_MOUSE Arf-GAP with dual PH domain-containing protein 2 OS=Mus musculus OX=10090 GN=Adap2 PE=1 SV=1	XP_012973729.1 arf-GAP with dual PH domain-containing protein 2 isoform X2 [Mesocricetus auratus]	-	-	GO:0005096//GTPase activator activity;GO:1902936//phosphatidylinositol bisphosphate binding;	-
gene-Adar	639	7.56917	896	8.69477	1002	8.70292	520	5.19409	655	5.67066	502	5.86807	NW_004801701.1	6283519	6323246	+	5985	Adar	GO:0003723;GO:0003726;GO:0006396	K12968	4PYJE	K	sp|Q99MU3|DSRAD_MOUSE Double-stranded RNA-specific adenosine deaminase OS=Mus musculus OX=10090 GN=Adar PE=1 SV=2	XP_005080247.1 double-stranded RNA-specific adenosine deaminase isoform X3 [Mesocricetus auratus]	GO:0006396//RNA processing;	-	GO:0003723//RNA binding;GO:0003726//double-stranded RNA adenosine deaminase activity;	ko05171(Coronavirus disease - COVID-19);ko05164(Influenza A);ko05162(Measles);ko04623(Cytosolic DNA-sensing pathway)
gene-Adarb1	132	1.44081	174	1.55591	185	1.48066	128	1.17815	148	1.1807	128	1.37875	NW_004801628.1	2774214	2897483	+	6495	Adarb1	GO:0003723;GO:0004000;GO:0006396	K13194	4PWTM	A	sp|Q91ZS8|RED1_MOUSE Double-stranded RNA-specific editase 1 OS=Mus musculus OX=10090 GN=Adarb1 PE=1 SV=1	XP_040588434.1 double-stranded RNA-specific editase 1 isoform X1 [Mesocricetus auratus]	GO:0006396//RNA processing;	-	GO:0003723//RNA binding;GO:0004000//adenosine deaminase activity;	-
gene-Adarb2	0	0	0	0	0	0	1	0.0166385	1	0.0144211	1	0.0194715	NW_004801633.1	9520127	9723763	+	3593	Adarb2	GO:0003723;GO:0004000;GO:0006396	K13194	4PUYS	A	sp|Q9JI20|RED2_MOUSE Double-stranded RNA-specific editase B2 OS=Mus musculus OX=10090 GN=Adarb2 PE=2 SV=2	XP_040611505.1 double-stranded RNA-specific editase B2 isoform X1 [Mesocricetus auratus]	GO:0006396//RNA processing;	-	GO:0003723//RNA binding;GO:0004000//adenosine deaminase activity;	-
gene-Adat1	127	5.04968	196	6.38439	206	6.00589	105	3.52053	149	4.33003	83	3.25674	NW_004801641.1	4788914	4815338	-	1783	Adat1	GO:0003723;GO:0004000;GO:0008033;GO:0046872	K15440	4PUQI	A	sp|Q9JHI2|ADAT1_MOUSE tRNA-specific adenosine deaminase 1 OS=Mus musculus OX=10090 GN=Adat1 PE=1 SV=1	XP_040592551.1 tRNA-specific adenosine deaminase 1 isoform X2 [Mesocricetus auratus]	GO:0008033//tRNA processing;	-	GO:0003723//RNA binding;GO:0004000//adenosine deaminase activity;GO:0046872//metal ion binding;	-
gene-Adat2	234	5.26979	334	6.16206	443	7.31527	186	3.53223	188	3.09442	163	3.6225	NW_004801608.1	17925408	17945036	-	3148	Adat2	GO:0002100;GO:0008270;GO:0052717	K15441	4PXBD	F	sp|Q6P6J0|ADAT2_MOUSE tRNA-specific adenosine deaminase 2 OS=Mus musculus OX=10090 GN=Adat2 PE=1 SV=1	XP_005065916.1 tRNA-specific adenosine deaminase 2 isoform X1 [Mesocricetus auratus]	GO:0002100//tRNA wobble adenosine to inosine editing;	-	GO:0008270//zinc ion binding;GO:0052717//tRNA-specific adenosine-34 deaminase activity;	-
gene-Adat3	28	1.27573	12	0.447905	29	0.968835	27	1.03735	18	0.599403	13	0.584507	NW_004801751.1	1608321	1613186	-	1556	Adat3	GO:0003824;GO:0008033	K15442	4PXFU	A	sp|Q561R2|ADAT3_RAT Probable inactive tRNA-specific adenosine deaminase-like protein 3 OS=Rattus norvegicus OX=10116 GN=Adat3 PE=2 SV=1	XP_005139425.2 probable inactive tRNA-specific adenosine deaminase-like protein 3 [Mesocricetus auratus] &gt;XP_012978515.1 probable inactive tRNA-specific adenosine deaminase-like protein 3 [Mesocricetus auratus]	GO:0008033//tRNA processing;	-	GO:0003824//catalytic activity;	-
gene-Adck1	156	4.64101	189	4.6063	210	4.58096	155	3.88846	143	3.10934	95	2.78904	NW_004801763.1	2496913	2592482	-	2383	Adck1	GO:0004672;GO:0005524;GO:0005576;GO:0016310	K08869	4Q27V	S	sp|Q9D0L4|ADCK1_MOUSE AarF domain-containing protein kinase 1 OS=Mus musculus OX=10090 GN=Adck1 PE=1 SV=1	XP_012978993.1 aarF domain-containing protein kinase 1 isoform X2 [Mesocricetus auratus]	GO:0016310//phosphorylation;	GO:0005576//extracellular region;	GO:0004672//protein kinase activity;GO:0005524//ATP binding;	-
gene-Adck2	68	2.0488	101	2.49295	104	2.29759	44	1.11789	57	1.25519	42	1.24877	NW_004801804.1	1276818	1287454	-	2353	Adck2	GO:0016301;GO:0016310	K08869	4PTBZ	S	sp|Q6NSR3|ADCK2_MOUSE Uncharacterized aarF domain-containing protein kinase 2 OS=Mus musculus OX=10090 GN=Adck2 PE=2 SV=1	XP_040584737.1 uncharacterized aarF domain-containing protein kinase 2 isoform X1 [Mesocricetus auratus]	GO:0016310//phosphorylation;	-	GO:0016301//kinase activity;	-
gene-Adck5	503	17.7855	470	13.6144	551	14.2856	273	8.13989	324	8.37311	223	7.7812	NW_004801815.1	1190315	1207664	+	2005	Adck5	GO:0016301;GO:0016310	K08869	4Q1M9	S	sp|Q80V03|ADCK5_MOUSE Uncharacterized aarF domain-containing protein kinase 5 OS=Mus musculus OX=10090 GN=Adck5 PE=2 SV=2	XP_021078631.1 uncharacterized aarF domain-containing protein kinase 5 isoform X1 [Mesocricetus auratus]	GO:0016310//phosphorylation;	-	GO:0016301//kinase activity;	-
gene-Adcy1	1	0.00581483	0	0	0	0	0	0	0	0	0	0	NW_004801744.1	271132	388146	+	12192	Adcy1	GO:0004016;GO:0005524;GO:0006171;GO:0016020;GO:0035556;GO:0046872	K08041	4PZP0	C	sp|O88444|ADCY1_MOUSE Adenylate cyclase type 1 OS=Mus musculus OX=10090 GN=Adcy1 PE=1 SV=2	XP_012978156.2 adenylate cyclase type 1 [Mesocricetus auratus]	GO:0006171//cAMP biosynthetic process;GO:0035556//intracellular signal transduction;	GO:0016020//membrane;	GO:0004016//adenylate cyclase activity;GO:0005524//ATP binding;GO:0046872//metal ion binding;	ko05414(Dilated cardiomyopathy);ko05207(Chemical carcinogenesis - receptor activation);ko05200(Pathways in cancer);ko05166(Human T-cell leukemia virus 1 infection);ko05163(Human cytomegalovirus infection);ko05146(Amoebiasis);ko05142(Chagas disease);ko05032(Morphine addiction);ko04976(Bile secretion);ko04972(Pancreatic secretion);ko04971(Gastric acid secretion);ko04970(Salivary secretion);ko04935(…
gene-Adcy10	3	0.0363561	10	0.0992793	4	0.0355439	2	0.0204383	8	0.0708582	9	0.107632	NW_004801631.1	14144562	14209724	+	5850	Adcy10	GO:0009190;GO:0016829;GO:0035556	K11265	4PTGP	F	sp|Q9Z286|ADCYA_RAT Adenylate cyclase type 10 OS=Rattus norvegicus OX=10116 GN=Adcy10 PE=1 SV=1	XP_040594562.1 adenylate cyclase type 10 [Mesocricetus auratus]	GO:0009190//cyclic nucleotide biosynthetic process;GO:0035556//intracellular signal transduction;	-	GO:0016829//lyase activity;	ko04935(Growth hormone synthesis, secretion and action);ko04714(Thermogenesis);ko04713(Circadian entrainment);ko04371(Apelin signaling pathway);ko04024(cAMP signaling pathway);ko00230(Purine metabolism)
gene-Adcy2	644	11.7277	988	14.7396	991	13.2328	565	8.67629	711	9.46328	575	10.3333	NW_004801606.1	39820328	40182882	+	3893	Adcy2	GO:0004016;GO:0005524;GO:0005886;GO:0006171;GO:0035556;GO:0046872	K08042	4Q7F1	C	sp|P26769|ADCY2_RAT Adenylate cyclase type 2 OS=Rattus norvegicus OX=10116 GN=Adcy2 PE=1 SV=1	XP_021091240.2 adenylate cyclase type 2 isoform X2 [Mesocricetus auratus]	GO:0006171//cAMP biosynthetic process;GO:0035556//intracellular signal transduction;	GO:0005886//plasma membrane;	GO:0004016//adenylate cyclase activity;GO:0005524//ATP binding;GO:0046872//metal ion binding;	ko05414(Dilated cardiomyopathy);ko05207(Chemical carcinogenesis - receptor activation);ko05200(Pathways in cancer);ko05166(Human T-cell leukemia virus 1 infection);ko05163(Human cytomegalovirus infection);ko05032(Morphine addiction);ko04976(Bile secretion);ko04972(Pancreatic secretion);ko04971(Gastric acid secretion);ko04970(Salivary secretion);ko04935(Growth hormone synthesis, secretion and acti…
gene-Adcy3	5	0.0789118	6	0.0775757	15	0.173585	4	0.0532342	10	0.11535	8	0.124597	NW_004801692.1	8638633	8714485	-	4492	Adcy3	GO:0004016;GO:0005524;GO:0005886;GO:0006171;GO:0035556;GO:0046872	K08043	4PT57	C	sp|Q8VHH7|ADCY3_MOUSE Adenylate cyclase type 3 OS=Mus musculus OX=10090 GN=Adcy3 PE=1 SV=2	XP_012975322.1 LOW QUALITY PROTEIN: adenylate cyclase type 3 [Mesocricetus auratus]	GO:0006171//cAMP biosynthetic process;GO:0035556//intracellular signal transduction;	GO:0005886//plasma membrane;	GO:0004016//adenylate cyclase activity;GO:0005524//ATP binding;GO:0046872//metal ion binding;	ko05414(Dilated cardiomyopathy);ko05207(Chemical carcinogenesis - receptor activation);ko05200(Pathways in cancer);ko05166(Human T-cell leukemia virus 1 infection);ko05163(Human cytomegalovirus infection);ko05032(Morphine addiction);ko04976(Bile secretion);ko04972(Pancreatic secretion);ko04971(Gastric acid secretion);ko04970(Salivary secretion);ko04962(Vasopressin-regulated water reabsorption);ko…
gene-Adcy4	0	0	0	0	0	0	0	0	3	0.0452139	0	0	NW_004801798.1	2429834	2446496	-	3438	Adcy4	GO:0004016;GO:0005080;GO:0005524;GO:0005737;GO:0005886;GO:0006171;GO:0007188;GO:0030425;GO:0035556;GO:0046872	K08044	4PVWB	C	sp|Q91WF3|ADCY4_MOUSE Adenylate cyclase type 4 OS=Mus musculus OX=10090 GN=Adcy4 PE=1 SV=1	XP_005085678.1 adenylate cyclase type 4 [Mesocricetus auratus]	GO:0006171//cAMP biosynthetic process;GO:0007188//adenylate cyclase-modulating G protein-coupled receptor signaling pathway;GO:0035556//intracellular signal transduction;	GO:0005737//cytoplasm;GO:0005886//plasma membrane;GO:0030425//dendrite;	GO:0004016//adenylate cyclase activity;GO:0005080//protein kinase C binding;GO:0005524//ATP binding;GO:0046872//metal ion binding;	ko05414(Dilated cardiomyopathy);ko05207(Chemical carcinogenesis - receptor activation);ko05200(Pathways in cancer);ko05166(Human T-cell leukemia virus 1 infection);ko05163(Human cytomegalovirus infection);ko05032(Morphine addiction);ko04976(Bile secretion);ko04972(Pancreatic secretion);ko04971(Gastric acid secretion);ko04970(Salivary secretion);ko04935(Growth hormone synthesis, secretion and acti…
gene-Adcy5	6	0.0657851	7	0.0628748	9	0.0723549	5	0.0462279	7	0.0560943	4	0.0432793	NW_004801632.1	5086393	5226828	-	6466	Adcy5	GO:0001973;GO:0004016;GO:0005524;GO:0005886;GO:0005929;GO:0006171;GO:0007191;GO:0007195;GO:0007204;GO:0007626;GO:0008179;GO:0035556;GO:0046872;GO:0050885;GO:0061178;GO:0097110;GO:1904322	K08045	4Q1FP	C	sp|Q04400|ADCY5_RAT Adenylate cyclase type 5 OS=Rattus norvegicus OX=10116 GN=Adcy5 PE=1 SV=2	XP_005071583.1 adenylate cyclase type 5 [Mesocricetus auratus]	GO:0001973//G protein-coupled adenosine receptor signaling pathway;GO:0006171//cAMP biosynthetic process;GO:0007191//adenylate cyclase-activating dopamine receptor signaling pathway;GO:0007195//adenylate cyclase-inhibiting dopamine receptor signaling pathway;GO:0007204//positive regulation of cytosolic calcium ion concentration;GO:0007626//locomotory behavior;GO:0035556//intracellular signal tran…	GO:0005886//plasma membrane;GO:0005929//cilium;	GO:0004016//adenylate cyclase activity;GO:0005524//ATP binding;GO:0008179//adenylate cyclase binding;GO:0046872//metal ion binding;GO:0097110//scaffold protein binding;	ko05414(Dilated cardiomyopathy);ko05207(Chemical carcinogenesis - receptor activation);ko05200(Pathways in cancer);ko05166(Human T-cell leukemia virus 1 infection);ko05163(Human cytomegalovirus infection);ko05034(Alcoholism);ko05032(Morphine addiction);ko05031(Amphetamine addiction);ko05030(Cocaine addiction);ko05012(Parkinson disease);ko04976(Bile secretion);ko04972(Pancreatic secretion);ko04971…
gene-Adcy6	231	2.71721	356	3.43055	345	2.97563	256	2.53927	279	2.39861	256	2.97163	NW_004801613.1	20599996	20621169	-	6027	Adcy6	GO:0004016;GO:0005524;GO:0005886;GO:0006171;GO:0035556;GO:0046872	K08046	4Q4MF	C	sp|Q01341|ADCY6_MOUSE Adenylate cyclase type 6 OS=Mus musculus OX=10090 GN=Adcy6 PE=1 SV=1	XP_021081176.1 LOW QUALITY PROTEIN: adenylate cyclase type 6 [Mesocricetus auratus]	GO:0006171//cAMP biosynthetic process;GO:0035556//intracellular signal transduction;	GO:0005886//plasma membrane;	GO:0004016//adenylate cyclase activity;GO:0005524//ATP binding;GO:0046872//metal ion binding;	ko05414(Dilated cardiomyopathy);ko05207(Chemical carcinogenesis - receptor activation);ko05200(Pathways in cancer);ko05166(Human T-cell leukemia virus 1 infection);ko05163(Human cytomegalovirus infection);ko05032(Morphine addiction);ko04976(Bile secretion);ko04972(Pancreatic secretion);ko04971(Gastric acid secretion);ko04970(Salivary secretion);ko04962(Vasopressin-regulated water reabsorption);ko…
gene-Adcy7	666	7.2085	1035	9.17727	1117	8.86489	598	5.45796	642	5.07867	492	5.25508	NW_004801693.1	6437735	6492323	-	6550	Adcy7	GO:0004016;GO:0005524;GO:0005886;GO:0006171;GO:0035556;GO:0046872	K08047	4Q0H6	C	sp|P51829|ADCY7_MOUSE Adenylate cyclase type 7 OS=Mus musculus OX=10090 GN=Adcy7 PE=1 SV=2	XP_021088113.2 adenylate cyclase type 7 isoform X2 [Mesocricetus auratus]	GO:0006171//cAMP biosynthetic process;GO:0035556//intracellular signal transduction;	GO:0005886//plasma membrane;	GO:0004016//adenylate cyclase activity;GO:0005524//ATP binding;GO:0046872//metal ion binding;	ko05414(Dilated cardiomyopathy);ko05207(Chemical carcinogenesis - receptor activation);ko05200(Pathways in cancer);ko05166(Human T-cell leukemia virus 1 infection);ko05163(Human cytomegalovirus infection);ko05032(Morphine addiction);ko04976(Bile secretion);ko04972(Pancreatic secretion);ko04971(Gastric acid secretion);ko04970(Salivary secretion);ko04935(Growth hormone synthesis, secretion and acti…
gene-Adcy8	67	0.942445	130	1.49805	67	0.691044	40	0.47446	83	0.853304	68	0.943918	NW_004801689.1	3883068	4086813	-	5040	Adcy8	GO:0004016;GO:0005524;GO:0005886;GO:0006171;GO:0035556;GO:0046872	K08048	4PSVD	C	sp|P40146|ADCY8_RAT Adenylate cyclase type 8 OS=Rattus norvegicus OX=10116 GN=Adcy8 PE=1 SV=1	XP_012974986.1 adenylate cyclase type 8 isoform X3 [Mesocricetus auratus]	GO:0006171//cAMP biosynthetic process;GO:0035556//intracellular signal transduction;	GO:0005886//plasma membrane;	GO:0004016//adenylate cyclase activity;GO:0005524//ATP binding;GO:0046872//metal ion binding;	ko05414(Dilated cardiomyopathy);ko05207(Chemical carcinogenesis - receptor activation);ko05200(Pathways in cancer);ko05166(Human T-cell leukemia virus 1 infection);ko05163(Human cytomegalovirus infection);ko05032(Morphine addiction);ko04976(Bile secretion);ko04972(Pancreatic secretion);ko04971(Gastric acid secretion);ko04970(Salivary secretion);ko04935(Growth hormone synthesis, secretion and acti…
gene-Adcy9	167	1.58683	235	1.8293	242	1.68609	165	1.32208	244	1.69453	149	1.39716	NW_004801720.1	4146835	4275838	-	7461	Adcy9	GO:0005524;GO:0006171;GO:0016020;GO:0016849;GO:0035556;GO:0046872	K08049	4Q3VX	T	sp|P51830|ADCY9_MOUSE Adenylate cyclase type 9 OS=Mus musculus OX=10090 GN=Adcy9 PE=1 SV=1	XP_005081721.1 adenylate cyclase type 9 isoform X2 [Mesocricetus auratus]	GO:0006171//cAMP biosynthetic process;GO:0035556//intracellular signal transduction;	GO:0016020//membrane;	GO:0005524//ATP binding;GO:0016849//phosphorus-oxygen lyase activity;GO:0046872//metal ion binding;	ko05414(Dilated cardiomyopathy);ko05207(Chemical carcinogenesis - receptor activation);ko05200(Pathways in cancer);ko05166(Human T-cell leukemia virus 1 infection);ko05163(Human cytomegalovirus infection);ko05032(Morphine addiction);ko04976(Bile secretion);ko04972(Pancreatic secretion);ko04971(Gastric acid secretion);ko04970(Salivary secretion);ko04962(Vasopressin-regulated water reabsorption);ko…
gene-Adcyap1	0	0	3	0.0662239	0	0	0	0	1	0.0196941	3	0.0797731	NW_004801671.1	11032475	11038855	-	2631	Adcyap1	GO:0005184;GO:0005576;GO:0007189;GO:0016521;GO:0032879	K05262	4PVQC	T	sp|O70176|PACA_MOUSE Pituitary adenylate cyclase-activating polypeptide OS=Mus musculus OX=10090 GN=Adcyap1 PE=2 SV=1	XP_005077110.1 pituitary adenylate cyclase-activating polypeptide isoform X1 [Mesocricetus auratus] &gt;XP_021086858.1 pituitary adenylate cyclase-activating polypeptide isoform X1 [Mesocricetus auratus]	GO:0007189//adenylate cyclase-activating G protein-coupled receptor signaling pathway;GO:0032879//regulation of localization;	GO:0005576//extracellular region;	GO:0005184//neuropeptide hormone activity;GO:0016521//pituitary adenylate cyclase activating polypeptide activity;	ko04924(Renin secretion);ko04911(Insulin secretion);ko04713(Circadian entrainment);ko04080(Neuroactive ligand-receptor interaction);ko04024(cAMP signaling pathway)
gene-Add1	2598	47.927	3355	50.7033	4100	55.4594	2170	33.7567	2136	28.7996	1681	30.6022	NW_004801619.1	20016927	20076702	-	3843	Add1	GO:0005856;GO:0005886	K18622	35938	Z	sp|Q63028|ADDA_RAT Alpha-adducin OS=Rattus norvegicus OX=10116 GN=Add1 PE=1 SV=2	XP_040602860.1 alpha-adducin isoform X2 [Mesocricetus auratus]	-	GO:0005856//cytoskeleton;GO:0005886//plasma membrane;	-	-
gene-Add2	0	0	0	0	0	0	0	0	0	0	0	0	NW_004801630.1	2663209	2760717	+	8015	Add2	GO:0005200;GO:0007416;GO:0008290;GO:0014069;GO:0019901;GO:0030097;GO:0030507;GO:0031410;GO:0042803;GO:0044853;GO:0046982;GO:0050901;GO:0051015;GO:0051016;GO:0051017;GO:0065003	K18622	4Q3GE	Z	sp|Q05764|ADDB_RAT Beta-adducin OS=Rattus norvegicus OX=10116 GN=Add2 PE=1 SV=4	XP_012969660.1 beta-adducin [Mesocricetus auratus]	GO:0007416//synapse assembly;GO:0030097//hemopoiesis;GO:0050901//leukocyte tethering or rolling;GO:0051016//barbed-end actin filament capping;GO:0051017//actin filament bundle assembly;GO:0065003//protein-containing complex assembly;	GO:0008290//F-actin capping protein complex;GO:0014069//postsynaptic density;GO:0031410//cytoplasmic vesicle;GO:0044853//plasma membrane raft;	GO:0005200//structural constituent of cytoskeleton;GO:0019901//protein kinase binding;GO:0030507//spectrin binding;GO:0042803//protein homodimerization activity;GO:0046982//protein heterodimerization activity;GO:0051015//actin filament binding;	-
gene-Add3	1305	19.2905	1655	20.0416	1880	20.377	992	12.3652	1106	11.949	882	12.8661	NW_004801604.1	5447957	5558674	-	4796	Add3	GO:0005856;GO:0005886	K18622	4PVDW	Z	sp|Q9QYB5|ADDG_MOUSE Gamma-adducin OS=Mus musculus OX=10090 GN=Add3 PE=1 SV=2	XP_012970833.1 gamma-adducin isoform X2 [Mesocricetus auratus]	-	GO:0005856//cytoskeleton;GO:0005886//plasma membrane;	-	-
gene-Adgb	68	1.00812	65	0.789438	87	0.945739	29	0.362542	46	0.49843	41	0.599833	NW_004801608.1	20557528	20660767	+	4782	Adgb	GO:0004198;GO:0006508;GO:0019825;GO:0020037	-	4Q03J	OT	sp|G3UZ78|ADGB_MOUSE Androglobin OS=Mus musculus OX=10090 GN=Adgb PE=1 SV=1	XP_040584056.1 androglobin isoform X5 [Mesocricetus auratus]	GO:0006508//proteolysis;	-	GO:0004198//calcium-dependent cysteine-type endopeptidase activity;GO:0019825//oxygen binding;GO:0020037//heme binding;	-
gene-Adgra1	0	0	0	0	0	0	0	0	0	0	0	0	NW_004801604.1	58907853	58952282	-	4013	Adgra1	GO:0004930;GO:0007166;GO:0016020	K08460	4PX79	S	sp|Q8C4G9|AGRA1_MOUSE Adhesion G protein-coupled receptor A1 OS=Mus musculus OX=10090 GN=Adgra1 PE=2 SV=1	XP_012969674.1 adhesion G protein-coupled receptor A1 [Mesocricetus auratus]	GO:0007166//cell surface receptor signaling pathway;	GO:0016020//membrane;	GO:0004930//G protein-coupled receptor activity;	-
gene-Adgra2	58	0.758089	86	0.920859	110	1.05423	51	0.562109	72	0.687811	58	0.748108	NW_004801611.1	4533112	4575291	+	5424	Adgra2	GO:0004930;GO:0007166;GO:0016020	K08461	4Q15V	T	sp|Q91ZV8|AGRA2_MOUSE Adhesion G protein-coupled receptor A2 OS=Mus musculus OX=10090 GN=Adgra2 PE=1 SV=2	XP_005066640.1 adhesion G protein-coupled receptor A2 isoform X1 [Mesocricetus auratus]	GO:0007166//cell surface receptor signaling pathway;	GO:0016020//membrane;	GO:0004930//G protein-coupled receptor activity;	-
gene-Adgra3	257	4.32981	382	5.27232	396	4.89194	204	2.89818	230	2.8321	194	3.22539	NW_004801619.1	4622800	4702746	+	4208	Adgra3	GO:0004930;GO:0007166;GO:0016020	K08462	4PWCS	T	sp|Q7TT36|AGRA3_MOUSE Adhesion G protein-coupled receptor A3 OS=Mus musculus OX=10090 GN=Adgra3 PE=2 SV=3	XP_040603001.1 adhesion G protein-coupled receptor A3 isoform X2 [Mesocricetus auratus]	GO:0007166//cell surface receptor signaling pathway;	GO:0016020//membrane;	GO:0004930//G protein-coupled receptor activity;	-
gene-Adgrb1	0	0	0	0	0	0	0	0	0	0	0	0	NW_004801795.1	2586433	2659631	+	5458	Adgrb1	GO:0004930;GO:0005886;GO:0007166;GO:0016525	K04596	4PXTY	T	sp|Q3UHD1|AGRB1_MOUSE Adhesion G protein-coupled receptor B1 OS=Mus musculus OX=10090 GN=Adgrb1 PE=1 SV=1	XP_040592386.1 adhesion G protein-coupled receptor B1 isoform X2 [Mesocricetus auratus]	GO:0007166//cell surface receptor signaling pathway;GO:0016525//negative regulation of angiogenesis;	GO:0005886//plasma membrane;	GO:0004930//G protein-coupled receptor activity;	ko04115(p53 signaling pathway)
gene-Adgrb2	0	0	0	0	0	0	1	0.0120044	1	0.0104046	1	0.0140484	NW_004801696.1	3335642	3366083	+	4980	Adgrb2	GO:0004930;GO:0005886;GO:0007166;GO:0016525;GO:0033173	K04597	4PZDF	T	sp|Q8CGM1|AGRB2_MOUSE Adhesion G protein-coupled receptor B2 OS=Mus musculus OX=10090 GN=Adgrb2 PE=1 SV=2	XP_021088331.1 adhesion G protein-coupled receptor B2 isoform X3 [Mesocricetus auratus]	GO:0007166//cell surface receptor signaling pathway;GO:0016525//negative regulation of angiogenesis;GO:0033173//calcineurin-NFAT signaling cascade;	GO:0005886//plasma membrane;	GO:0004930//G protein-coupled receptor activity;	-
gene-Adgrb3	25	0.417812	23	0.314899	44	0.539192	8	0.112743	12	0.146577	5	0.0824623	NW_004801830.1	74271	559002	+	4242	Adgrb3	GO:0004930;GO:0007166;GO:0016020;GO:0016525	K04598	4Q039	T	sp|Q80ZF8|AGRB3_MOUSE Adhesion G protein-coupled receptor B3 OS=Mus musculus OX=10090 GN=Adgrb3 PE=1 SV=2	XP_040585266.1 adhesion G protein-coupled receptor B3 isoform X4 [Mesocricetus auratus]	GO:0007166//cell surface receptor signaling pathway;GO:0016525//negative regulation of angiogenesis;	GO:0016020//membrane;	GO:0004930//G protein-coupled receptor activity;	-
gene-Adgrd1	0	0	1	0.0106703	1	0.00955043	0	0	0	0	1	0.0128534	NW_004801705.1	235247	345639	-	5443	Adgrd1	GO:0004930;GO:0005829;GO:0005886;GO:0007166;GO:0007189;GO:0016607;GO:0022008	K08465	4PYZ5	T	sp|Q80T32|AGRD1_MOUSE Adhesion G-protein coupled receptor D1 OS=Mus musculus OX=10090 GN=Adgrd1 PE=2 SV=2	XP_005080645.1 adhesion G-protein coupled receptor D1 isoform X2 [Mesocricetus auratus]	GO:0007166//cell surface receptor signaling pathway;GO:0007189//adenylate cyclase-activating G protein-coupled receptor signaling pathway;GO:0022008//neurogenesis;	GO:0005829//cytosol;GO:0005886//plasma membrane;GO:0016607//nuclear speck;	GO:0004930//G protein-coupled receptor activity;	-
gene-Adgre1	0	0	0	0	0	0	0	0	0	0	0	0	NW_004801717.1	5577971	5668363	-	2661	Adgre1	GO:0004930;GO:0005509;GO:0005886;GO:0007166	K04591	4Q3IA	T	sp|Q61549|AGRE1_MOUSE Adhesion G protein-coupled receptor E1 OS=Mus musculus OX=10090 GN=Adgre1 PE=1 SV=1	XP_040594352.1 adhesion G protein-coupled receptor E1 [Mesocricetus auratus]	GO:0007166//cell surface receptor signaling pathway;	GO:0005886//plasma membrane;	GO:0004930//G protein-coupled receptor activity;GO:0005509//calcium ion binding;	-
gene-Adgre5	95	2.09225	89	1.60577	140	2.26083	83	1.54144	79	1.27163	56	1.21709	NW_004801882.1	151228	170589	-	3219	Adgre5	GO:0004930;GO:0005509;GO:0005886;GO:0007166	K08446	4Q4K3	T	sp|Q9Z0M6|AGRE5_MOUSE Adhesion G protein-coupled receptor E5 OS=Mus musculus OX=10090 GN=Adgre5 PE=1 SV=2	XP_012981776.1 adhesion G protein-coupled receptor E5 isoform X2 [Mesocricetus auratus]	GO:0007166//cell surface receptor signaling pathway;	GO:0005886//plasma membrane;	GO:0004930//G protein-coupled receptor activity;GO:0005509//calcium ion binding;	-
gene-Adgrf1	0	0	0	0	0	0	0	0	0	0	0	0	NW_004801636.1	7292095	7334637	+	4292	Adgrf1	GO:0004930;GO:0005886;GO:0007166	K08453	4PVFB	T	sp|Q8VEC3|AGRF1_MOUSE Adhesion G-protein coupled receptor F1 OS=Mus musculus OX=10090 GN=Adgrf1 PE=2 SV=2	XP_012970464.1 adhesion G-protein coupled receptor F1 isoform X1 [Mesocricetus auratus]	GO:0007166//cell surface receptor signaling pathway;	GO:0005886//plasma membrane;	GO:0004930//G protein-coupled receptor activity;	-
gene-Adgrf2	7	0.231573	14	0.37942	8	0.194057	32	0.892685	23	0.556112	16	0.52234	NW_004801636.1	6795771	6816150	-	2143	Adgrf2	GO:0004930;GO:0007166;GO:0016020	K08454	4Q1IF	T	sp|E9Q4J9|AGRF2_MOUSE Adhesion G-protein coupled receptor F2 OS=Mus musculus OX=10090 GN=Adgrf2 PE=2 SV=1	XP_040585455.1 adhesion G-protein coupled receptor F2 [Mesocricetus auratus]	GO:0007166//cell surface receptor signaling pathway;	GO:0016020//membrane;	GO:0004930//G protein-coupled receptor activity;	-
gene-Adgrf3	1	0.0153817	2	0.0252022	2	0.0225572	2	0.0259414	1	0.0112422	0	0	NW_004801644.1	5131382	5153616	-	4609	Adgrf3	GO:0004930;GO:0007166;GO:0016020	K08456	4PU4A	T	sp|Q58Y75|AGRF3_MOUSE Adhesion G-protein coupled receptor F3 OS=Mus musculus OX=10090 GN=ADGRF3 PE=2 SV=2	XP_021084878.1 adhesion G-protein coupled receptor F3 isoform X3 [Mesocricetus auratus]	GO:0007166//cell surface receptor signaling pathway;	GO:0016020//membrane;	GO:0004930//G protein-coupled receptor activity;	-
gene-Adgrf4	3	0.0898535	1	0.0245367	1	0.0219616	2	0.0505129	4	0.0875625	2	0.0591136	NW_004801636.1	6765098	6783071	-	2367	Adgrf4	GO:0004930;GO:0007166;GO:0016020	K08457	4Q0PP	T	sp|Q9D2L6|AGRF4_MOUSE Adhesion G protein-coupled receptor F4 OS=Mus musculus OX=10090 GN=Adgrf4 PE=2 SV=2	XP_021084127.1 adhesion G protein-coupled receptor F4 [Mesocricetus auratus] &gt;XP_040585280.1 adhesion G protein-coupled receptor F4 [Mesocricetus auratus]	GO:0007166//cell surface receptor signaling pathway;	GO:0016020//membrane;	GO:0004930//G protein-coupled receptor activity;	-
gene-Adgrf5	33	0.378073	55	0.516211	54	0.453633	31	0.29949	30	0.251204	36	0.407013	NW_004801636.1	7454078	7477679	+	6188	Adgrf5	GO:0004930;GO:0007166;GO:0016020	K08458	4Q0U9	T	sp|Q9WVT0|AGRF5_RAT Adhesion G protein-coupled receptor F5 OS=Rattus norvegicus OX=10116 GN=Adgrf5 PE=1 SV=1	XP_040585453.1 adhesion G protein-coupled receptor F5 isoform X2 [Mesocricetus auratus]	GO:0007166//cell surface receptor signaling pathway;	GO:0016020//membrane;	GO:0004930//G protein-coupled receptor activity;	-
gene-Adgrg1	305	4.84056	311	4.04351	350	4.07299	236	3.15839	259	3.00428	182	2.85044	NW_004801688.1	836339	877810	+	4467	Adgrg1	GO:0001525;GO:0004930;GO:0005518;GO:0005576;GO:0005886;GO:0007155;GO:0007166;GO:0007266;GO:0008201;GO:0008285;GO:0010573;GO:0021796;GO:0021819;GO:0035025;GO:0045121;GO:0045785;GO:0050840;GO:0061351;GO:0061484;GO:0070528;GO:0072520;GO:0097451;GO:2000179;GO:2001223	K08450	4Q07F	T	sp|Q8K3V3|AGRG1_RAT Adhesion G-protein coupled receptor G1 OS=Rattus norvegicus OX=10116 GN=Adgrg1 PE=1 SV=1	XP_012974922.1 adhesion G-protein coupled receptor G1 [Mesocricetus auratus] &gt;XP_012974924.1 adhesion G-protein coupled receptor G1 [Mesocricetus auratus] &gt;XP_012974925.1 adhesion G-protein coupled receptor G1 [Mesocricetus auratus] &gt;XP_012974926.1 adhesion G-protein coupled receptor G1 [Mesocricetus auratus] &gt;XP_021087806.1 adhesion G-protein coupled receptor G1 [Mesocricetus auratus]	GO:0001525//angiogenesis;GO:0007155//cell adhesion;GO:0007166//cell surface receptor signaling pathway;GO:0007266//Rho protein signal transduction;GO:0008285//negative regulation of cell population proliferation;GO:0010573//vascular endothelial growth factor production;GO:0021796//cerebral cortex regionalization;GO:0021819//layer formation in cerebral cortex;GO:0035025//positive regulation of Rho…	GO:0005576//extracellular region;GO:0005886//plasma membrane;GO:0045121//membrane raft;GO:0097451//glial limiting end-foot;	GO:0004930//G protein-coupled receptor activity;GO:0005518//collagen binding;GO:0008201//heparin binding;GO:0050840//extracellular matrix binding;	-
gene-Adgrg2	0	0	0	0	0	0	0	0	0	0	0	0	NW_004801648.1	10253137	10383225	-	4976	Adgrg2	GO:0004930;GO:0007166;GO:0016020	K08451	4Q2ES	T	sp|Q8CJ12|AGRG2_MOUSE Adhesion G-protein coupled receptor G2 OS=Mus musculus OX=10090 GN=Adgrg2 PE=1 SV=1	XP_021085261.1 adhesion G-protein coupled receptor G2 isoform X6 [Mesocricetus auratus]	GO:0007166//cell surface receptor signaling pathway;	GO:0016020//membrane;	GO:0004930//G protein-coupled receptor activity;	-
gene-Adgrg3	1	0.0173082	0	0	0	0	1	0.0145952	1	0.0126502	1	0.0170803	NW_004801688.1	880025	906979	+	4096	Adgrg3	GO:0004930;GO:0007166;GO:0016020	K08452	4Q3JP	T	sp|Q8R0T6|AGRG3_MOUSE Adhesion G protein-coupled receptor G3 OS=Mus musculus OX=10090 GN=Adgrg3 PE=2 SV=3	XP_005078683.1 adhesion G protein-coupled receptor G3 [Mesocricetus auratus]	GO:0007166//cell surface receptor signaling pathway;	GO:0016020//membrane;	GO:0004930//G protein-coupled receptor activity;	-
gene-Adgrg4	0	0	1	0.00634736	1	0.0056812	0	0	0	0	0	0	NW_004801775.1	686763	813749	+	9150	Adgrg4	GO:0004930;GO:0007166;GO:0016020;GO:0022008	K08455	4PYX1	T	sp|B7ZCC9|AGRG4_MOUSE Adhesion G-protein coupled receptor G4 OS=Mus musculus OX=10090 GN=Adgrg4 PE=3 SV=1	XP_040599843.1 adhesion G-protein coupled receptor G4 [Mesocricetus auratus]	GO:0007166//cell surface receptor signaling pathway;GO:0022008//neurogenesis;	GO:0016020//membrane;	GO:0004930//G protein-coupled receptor activity;	-
gene-Adgrg5	0	0	0	0	1	0.017038	1	0.0195942	0	0	0	0	NW_004801688.1	787435	809443	+	3051	Adgrg5	GO:0004930;GO:0007166;GO:0016020	K08459	4PTAA	T	sp|Q3V3Z3|AGRG5_MOUSE Adhesion G-protein coupled receptor G5 OS=Mus musculus OX=10090 GN=Adgrg5 PE=1 SV=3	XP_012974919.1 adhesion G-protein coupled receptor G5 isoform X3 [Mesocricetus auratus]	GO:0007166//cell surface receptor signaling pathway;	GO:0016020//membrane;	GO:0004930//G protein-coupled receptor activity;	-
gene-Adgrg6	0	0	2	0.0210734	2	0.0188618	3	0.0325374	2	0.0188008	2	0.025385	NW_004801608.1	17040290	17165848	+	5512	Adgrg6	GO:0004930;GO:0007166;GO:0016020;GO:0022008	K08463	4PT5J	T	sp|Q6F3F9|AGRG6_MOUSE Adhesion G-protein coupled receptor G6 OS=Mus musculus OX=10090 GN=Adgrg6 PE=1 SV=1	XP_012982301.1 adhesion G-protein coupled receptor G6 isoform X1 [Mesocricetus auratus]	GO:0007166//cell surface receptor signaling pathway;GO:0022008//neurogenesis;	GO:0016020//membrane;	GO:0004930//G protein-coupled receptor activity;	-
gene-Adgrg7	2	0.0648029	1	0.026544	3	0.0712747	0	0	4	0.0947259	5	0.159874	NW_004801669.1	4657037	4714459	-	2188	Adgrg7	GO:0004930;GO:0007166;GO:0016020	K08464	4PSF3	T	sp|Q8BM96|AGRG7_MOUSE Adhesion G-protein coupled receptor G7 OS=Mus musculus OX=10090 GN=Adgrg7 PE=1 SV=2	XP_040606583.1 LOW QUALITY PROTEIN: adhesion G-protein coupled receptor G7 [Mesocricetus auratus]	GO:0007166//cell surface receptor signaling pathway;	GO:0016020//membrane;	GO:0004930//G protein-coupled receptor activity;	-
gene-Adgrl1	432	4.57383	607	5.26487	665	5.16259	415	3.70513	464	3.59053	368	3.84493	NW_004801882.1	315344	357192	+	6696	Adgrl1	GO:0004930;GO:0007166;GO:0016020	K04592	4Q456	TW	sp|Q80TR1|AGRL1_MOUSE Adhesion G protein-coupled receptor L1 OS=Mus musculus OX=10090 GN=Adgrl1 PE=1 SV=2	XP_005087614.1 LOW QUALITY PROTEIN: adhesion G protein-coupled receptor L1 [Mesocricetus auratus]	GO:0007166//cell surface receptor signaling pathway;	GO:0016020//membrane;	GO:0004930//G protein-coupled receptor activity;	-
gene-Adgrl2	0	0	0	0	0	0	0	0	0	0	0	0	NW_004801756.1	92558	573523	-	6502	Adgrl2	GO:0004930;GO:0007166;GO:0016020;GO:0030246	K04593	4Q6ZS	T	sp|Q8JZZ7|AGRL2_MOUSE Adhesion G protein-coupled receptor L2 OS=Mus musculus OX=10090 GN=Adgrl2 PE=1 SV=3	XP_040607543.1 adhesion G protein-coupled receptor L2 isoform X1 [Mesocricetus auratus] &gt;XP_040607544.1 adhesion G protein-coupled receptor L2 isoform X1 [Mesocricetus auratus] &gt;XP_040607545.1 adhesion G protein-coupled receptor L2 isoform X1 [Mesocricetus auratus]	GO:0007166//cell surface receptor signaling pathway;	GO:0016020//membrane;	GO:0004930//G protein-coupled receptor activity;GO:0030246//carbohydrate binding;	-
gene-Adgrl3	6	0.0497446	8	0.054336	10	0.0607917	5	0.0349561	5	0.0302977	6	0.0490897	NW_004801616.1	15780063	16543477	-	8551	Adgrl3	GO:0004930;GO:0007166;GO:0016020;GO:0030246	K04594	4Q4N1	TW	sp|Q9Z173|AGRL3_RAT Adhesion G protein-coupled receptor L3 OS=Rattus norvegicus OX=10116 GN=Adgrl3 PE=1 SV=1	XP_012967476.1 adhesion G protein-coupled receptor L3 isoform X21 [Mesocricetus auratus]	GO:0007166//cell surface receptor signaling pathway;	GO:0016020//membrane;	GO:0004930//G protein-coupled receptor activity;GO:0030246//carbohydrate binding;	-
gene-Adgrl4	2	0.0723043	6	0.1777	8	0.212067	2	0.0609709	6	0.158537	0	0	NW_004801756.1	2714549	2809441	+	1961	Adgrl4	GO:0004930;GO:0005509;GO:0005886;GO:0007166	K04595	4PSHU	T	sp|Q923X1|AGRL4_MOUSE Adhesion G protein-coupled receptor L4 OS=Mus musculus OX=10090 GN=Adgrl4 PE=2 SV=3	XP_040607540.1 adhesion G protein-coupled receptor L4 isoform X2 [Mesocricetus auratus]	GO:0007166//cell surface receptor signaling pathway;	GO:0005886//plasma membrane;	GO:0004930//G protein-coupled receptor activity;GO:0005509//calcium ion binding;	-
gene-Adgrv1	39	0.143073	40	0.120214	36	0.0968377	15	0.0464026	45	0.120656	29	0.104987	NW_004801607.1	31139752	31679393	+	19325	Adgrv1	GO:0004930;GO:0007166;GO:0016020;GO:0022008;GO:0071944	K18263	4PZCZ	T	sp|Q8VHN7|AGRV1_MOUSE Adhesion G-protein coupled receptor V1 OS=Mus musculus OX=10090 GN=Adgrv1 PE=1 SV=1	XP_040584945.1 adhesion G-protein coupled receptor V1 [Mesocricetus auratus]	GO:0007166//cell surface receptor signaling pathway;GO:0022008//neurogenesis;	GO:0016020//membrane;GO:0071944//cell periphery;	GO:0004930//G protein-coupled receptor activity;	-
gene-Adhfe1	0	0	9	0.211536	9	0.189335	5	0.120967	19	0.398416	14	0.396379	NW_004801612.1	5455927	5484443	+	2471	Adhfe1	GO:0004022;GO:0005739;GO:0046872;GO:0047988	K11173	4PXDT	C	sp|Q4QQW3|HOT_RAT Hydroxyacid-oxoacid transhydrogenase, mitochondrial OS=Rattus norvegicus OX=10116 GN=Adhfe1 PE=1 SV=1	XP_005066801.2 hydroxyacid-oxoacid transhydrogenase, mitochondrial isoform X1 [Mesocricetus auratus]	-	GO:0005739//mitochondrion;	GO:0004022//alcohol dehydrogenase (NAD+) activity;GO:0046872//metal ion binding;GO:0047988//hydroxyacid-oxoacid transhydrogenase activity;	-
gene-Adi1	175	9.23791	180	7.78415	182	7.04461	130	5.78679	132	5.09277	106	5.52186	NW_004801724.1	3945906	3953425	+	1343	Adi1	GO:0005506;GO:0005634;GO:0005737;GO:0005886;GO:0010308;GO:0010309;GO:0016151;GO:0019509	K08967	4Q2RY	E	sp|Q562C9|MTND_RAT 1,2-dihydroxy-3-keto-5-methylthiopentene dioxygenase OS=Rattus norvegicus OX=10116 GN=Adi1 PE=2 SV=1	XP_005082100.1 1,2-dihydroxy-3-keto-5-methylthiopentene dioxygenase [Mesocricetus auratus]	GO:0019509//L-methionine salvage from methylthioadenosine;	GO:0005634//nucleus;GO:0005737//cytoplasm;GO:0005886//plasma membrane;	GO:0005506//iron ion binding;GO:0010308//acireductone dioxygenase (Ni2+-requiring) activity;GO:0010309//acireductone dioxygenase [iron(II)-requiring] activity;GO:0016151//nickel cation binding;	ko00270(Cysteine and methionine metabolism)
gene-Adig	0	0	0	0	3	0.296481	1	0.113654	0	0	1	0.133006	NW_004801737.1	4754102	4760103	-	526	Adig	GO:0005634;GO:0005737;GO:0005811;GO:0007283;GO:0016020;GO:0045600;GO:0050872;GO:0050873	-	4Q93F	S	sp|Q8R400|ADIG_MOUSE Adipogenin OS=Mus musculus OX=10090 GN=Adig PE=1 SV=1	XP_005082727.1 adipogenin [Mesocricetus auratus]	GO:0007283//spermatogenesis;GO:0045600//positive regulation of fat cell differentiation;GO:0050872//white fat cell differentiation;GO:0050873//brown fat cell differentiation;	GO:0005634//nucleus;GO:0005737//cytoplasm;GO:0005811//lipid droplet;GO:0016020//membrane;	-	-
gene-Adipoq	0	0	1	0.0503715	3	0.135255	0	0	0	0	0	0	NW_004801632.1	16955854	16967120	-	1153	Adipoq	GO:0001934;GO:0005102;GO:0005179;GO:0005615;GO:0005783;GO:0006006;GO:0006635;GO:0009617;GO:0009749;GO:0009967;GO:0009986;GO:0010467;GO:0010642;GO:0010739;GO:0010745;GO:0010804;GO:0010875;GO:0010906;GO:0019395;GO:0030336;GO:0030853;GO:0031953;GO:0032720;GO:0032757;GO:0032869;GO:0033034;GO:0033691;GO:0034115;GO:0034383;GO:0034612;GO:0042593;GO:0042803;GO:0043123;GO:0043124;GO:0043407;GO:0043539;GO:…	K07296	4PSMC	W	sp|Q60994|ADIPO_MOUSE Adiponectin OS=Mus musculus OX=10090 GN=Adipoq PE=1 SV=2	NP_001268483.1 adiponectin precursor [Mesocricetus auratus] &gt;XP_021083629.1 adiponectin isoform X1 [Mesocricetus auratus] &gt;XP_040606179.1 adiponectin isoform X1 [Mesocricetus auratus] &gt;ACV53611.1 adiponectin [Mesocricetus auratus]	GO:0001934//positive regulation of protein phosphorylation;GO:0006006//glucose metabolic process;GO:0006635//fatty acid beta-oxidation;GO:0009617//response to bacterium;GO:0009749//response to glucose;GO:0009967//positive regulation of signal transduction;GO:0010467//gene expression;GO:0010642//negative regulation of platelet-derived growth factor receptor signaling pathway;GO:0010739//positive r…	GO:0005615//extracellular space;GO:0005783//endoplasmic reticulum;GO:0009986//cell surface;GO:0048471//perinuclear region of cytoplasm;GO:0071944//cell periphery;	GO:0005102//signaling receptor binding;GO:0005179//hormone activity;GO:0033691//sialic acid binding;GO:0042803//protein homodimerization activity;GO:0043539//protein serine/threonine kinase activator activity;	ko04936(Alcoholic liver disease);ko04932(Non-alcoholic fatty liver disease);ko04930(Type II diabetes mellitus);ko04920(Adipocytokine signaling pathway);ko04211(Longevity regulating pathway);ko04152(AMPK signaling pathway);ko03320(PPAR signaling pathway)
gene-Adipor1	2685	78.9512	3133	75.4706	4172	89.9515	2332	57.8231	2274	48.8708	1735	50.3452	NW_004801643.1	1718973	1737592	+	2411	Adipor1	GO:0005886;GO:0010633;GO:0010719;GO:0010906;GO:0019216;GO:0019395;GO:0019901;GO:0033211;GO:0042593;GO:0042802;GO:0046426;GO:0046872;GO:0055100;GO:0097003;GO:0120162;GO:1901223	K07297	4Q6IU	T	sp|Q91VH1|PAQR1_MOUSE Adiponectin receptor protein 1 OS=Mus musculus OX=10090 GN=Adipor1 PE=1 SV=1	XP_005073438.1 adiponectin receptor protein 1 [Mesocricetus auratus] &gt;XP_005073439.1 adiponectin receptor protein 1 [Mesocricetus auratus]	GO:0010633//negative regulation of epithelial cell migration;GO:0010719//negative regulation of epithelial to mesenchymal transition;GO:0010906//regulation of glucose metabolic process;GO:0019216//regulation of lipid metabolic process;GO:0019395//fatty acid oxidation;GO:0033211//adiponectin-activated signaling pathway;GO:0042593//glucose homeostasis;GO:0046426//negative regulation of receptor sig…	GO:0005886//plasma membrane;	GO:0019901//protein kinase binding;GO:0042802//identical protein binding;GO:0046872//metal ion binding;GO:0055100//adiponectin binding;GO:0097003//adipokinetic hormone receptor activity;	ko04936(Alcoholic liver disease);ko04932(Non-alcoholic fatty liver disease);ko04920(Adipocytokine signaling pathway);ko04211(Longevity regulating pathway);ko04152(AMPK signaling pathway)
gene-Adipor2	1213	19.8236	1388	18.5829	1860	22.2887	1072	14.7732	1204	14.3811	994	16.0307	NW_004801609.1	4299547	4353079	+	4338	Adipor2	GO:0005886;GO:0033211;GO:0042593;GO:0042802;GO:0046872;GO:0055100;GO:0061042;GO:0097003;GO:0120162	K07297	4PZMB	T	sp|Q8BQS5|PAQR2_MOUSE Adiponectin receptor protein 2 OS=Mus musculus OX=10090 GN=Adipor2 PE=1 SV=2	XP_005066123.1 adiponectin receptor protein 2 isoform X1 [Mesocricetus auratus] &gt;XP_012965841.1 adiponectin receptor protein 2 isoform X1 [Mesocricetus auratus] &gt;XP_012965842.1 adiponectin receptor protein 2 isoform X1 [Mesocricetus auratus] &gt;XP_021080421.1 adiponectin receptor protein 2 isoform X1 [Mesocricetus auratus] &gt;XP_040594323.1 adiponectin receptor protein 2 isoform X1 [Mesoc…	GO:0033211//adiponectin-activated signaling pathway;GO:0042593//glucose homeostasis;GO:0061042//vascular wound healing;GO:0120162//positive regulation of cold-induced thermogenesis;	GO:0005886//plasma membrane;	GO:0042802//identical protein binding;GO:0046872//metal ion binding;GO:0055100//adiponectin binding;GO:0097003//adipokinetic hormone receptor activity;	ko04936(Alcoholic liver disease);ko04932(Non-alcoholic fatty liver disease);ko04920(Adipocytokine signaling pathway);ko04211(Longevity regulating pathway);ko04152(AMPK signaling pathway)
gene-Adk	1461	49.8204	1875	52.3795	2220	55.5086	1453	41.7812	1488	37.0856	1181	39.7421	NW_004801754.1	2985030	3381627	-	2079	Adk	GO:0004001;GO:0004136;GO:0005524;GO:0005654;GO:0005829;GO:0005886;GO:0006166;GO:0006175;GO:0016310;GO:0032263;GO:0044209;GO:0106383	K00856	4PXVS	F	sp|P55262|ADK_CRIGR Adenosine kinase OS=Cricetulus griseus OX=10029 GN=ADK PE=1 SV=2	XP_005083587.1 adenosine kinase isoform X3 [Mesocricetus auratus]	GO:0006166//purine ribonucleoside salvage;GO:0006175//dATP biosynthetic process;GO:0016310//phosphorylation;GO:0032263//GMP salvage;GO:0044209//AMP salvage;GO:0106383//dAMP salvage;	GO:0005654//nucleoplasm;GO:0005829//cytosol;GO:0005886//plasma membrane;	GO:0004001//adenosine kinase activity;GO:0004136//deoxyadenosine kinase activity;GO:0005524//ATP binding;	ko00230(Purine metabolism)
gene-Adm	39	2.01964	24	1.01817	40	1.51886	37	1.61573	47	1.7789	30	1.53311	NW_004801660.1	8638779	8640928	-	1369	Adm	GO:0001570;GO:0001843;GO:0002031;GO:0003073;GO:0005179;GO:0005615;GO:0005737;GO:0007189;GO:0007507;GO:0008283;GO:0008284;GO:0010460;GO:0031700;GO:0035809;GO:0043116;GO:0045766;GO:0045906;GO:0048589;GO:0060670;GO:0060712;GO:0097084;GO:1990410;GO:2001214	K12333	4Q54Y	T	sp|P43145|ADML_RAT Pro-adrenomedullin OS=Rattus norvegicus OX=10116 GN=Adm PE=1 SV=1	XP_005075742.1 pro-adrenomedullin [Mesocricetus auratus]	GO:0001570//vasculogenesis;GO:0001843//neural tube closure;GO:0002031//G protein-coupled receptor internalization;GO:0003073//regulation of systemic arterial blood pressure;GO:0007189//adenylate cyclase-activating G protein-coupled receptor signaling pathway;GO:0007507//heart development;GO:0008283//cell population proliferation;GO:0008284//positive regulation of cell population proliferation;GO:…	GO:0005615//extracellular space;GO:0005737//cytoplasm;	GO:0005179//hormone activity;GO:0031700//adrenomedullin receptor binding;	ko04270(Vascular smooth muscle contraction);ko04080(Neuroactive ligand-receptor interaction)
gene-Adm2	627	38.5189	834	41.9735	1084	48.8298	506	26.2129	474	21.2828	396	24.0074	NW_004801613.1	11390690	11392697	+	1154	Adm2	GO:0005576	-	4Q8T5	T	sp|P61312|ADM2_RAT Protein ADM2 OS=Rattus norvegicus OX=10116 GN=Adm2 PE=1 SV=1	XP_012966584.1 protein ADM2 isoform X1 [Mesocricetus auratus]	-	GO:0005576//extracellular region;	-	-
gene-Adnp	2048	32.3583	2910	37.6662	3311	38.3588	2153	28.6852	2683	30.9828	1981	30.8876	NW_004801651.1	2023869	2049985	-	4487	Adnp	GO:0000977;GO:0000981;GO:0001933;GO:0003682;GO:0005615;GO:0008013;GO:0030182;GO:0043524;GO:0046872;GO:0051402;GO:0090263;GO:0090575	-	4PZMN	K	sp|Q9JKL8|ADNP_RAT Activity-dependent neuroprotector homeobox protein OS=Rattus norvegicus OX=10116 GN=Adnp PE=1 SV=2	XP_005074492.1 activity-dependent neuroprotector homeobox protein [Mesocricetus auratus] &gt;XP_040588707.1 activity-dependent neuroprotector homeobox protein [Mesocricetus auratus]	GO:0001933//negative regulation of protein phosphorylation;GO:0030182//neuron differentiation;GO:0043524//negative regulation of neuron apoptotic process;GO:0051402//neuron apoptotic process;GO:0090263//positive regulation of canonical Wnt signaling pathway;	GO:0005615//extracellular space;GO:0090575//RNA polymerase II transcription regulator complex;	GO:0000977//RNA polymerase II transcription regulatory region sequence-specific DNA binding;GO:0000981//DNA-binding transcription factor activity, RNA polymerase II-specific;GO:0003682//chromatin binding;GO:0008013//beta-catenin binding;GO:0046872//metal ion binding;	-
gene-Adnp2	677	8.71853	914	9.6428	1107	10.4533	803	8.72024	877	8.25465	777	9.8746	NW_004801606.1	33979668	34005994	+	5505	Adnp2	GO:0003677;GO:0005634;GO:0046872	-	4PT85	K	sp|Q8CHC8|ADNP2_MOUSE Activity-dependent neuroprotector homeobox protein 2 OS=Mus musculus OX=10090 GN=Adnp2 PE=2 SV=2	XP_040613699.1 activity-dependent neuroprotector homeobox protein 2 isoform X1 [Mesocricetus auratus]	-	GO:0005634//nucleus;	GO:0003677//DNA binding;GO:0046872//metal ion binding;	-
gene-Ado	167	17.5658	180	15.5105	232	17.8933	174	15.4333	134	10.3015	107	11.1066	NW_004801628.1	11396013	11396686	+	674	Ado	GO:0016702;GO:0046872	K10712	4Q361	S	sp|Q96SZ5|AEDO_HUMAN 2-aminoethanethiol dioxygenase OS=Homo sapiens OX=9606 GN=ADO PE=1 SV=2	XP_005070862.4 2-aminoethanethiol dioxygenase [Mesocricetus auratus]	-	-	GO:0016702//oxidoreductase activity, acting on single donors with incorporation of molecular oxygen, incorporation of two atoms of oxygen;GO:0046872//metal ion binding;	ko00430(Taurine and hypotaurine metabolism)
gene-Adora1	185	4.51013	267	5.33251	319	5.7024	118	2.42582	126	2.24508	97	2.33364	NW_004801643.1	1529485	1565749	-	2908	Adora1	GO:0001609;GO:0005886;GO:0010646;GO:0023051	K04265	4PZE8	T	sp|Q60612|AA1R_MOUSE Adenosine receptor A1 OS=Mus musculus OX=10090 GN=Adora1 PE=2 SV=4	XP_012971347.1 adenosine receptor A1 isoform X1 [Mesocricetus auratus] &gt;XP_012971349.1 adenosine receptor A1 isoform X1 [Mesocricetus auratus] &gt;XP_012971351.1 adenosine receptor A1 isoform X1 [Mesocricetus auratus] &gt;XP_012971352.1 adenosine receptor A1 isoform X1 [Mesocricetus auratus] &gt;XP_040593208.1 adenosine receptor A1 isoform X1 [Mesocricetus auratus] &gt;XP_040593209.1 adenosine…	GO:0010646//regulation of cell communication;GO:0023051//regulation of signaling;	GO:0005886//plasma membrane;	GO:0001609//G protein-coupled adenosine receptor activity;	ko05032(Morphine addiction);ko04924(Renin secretion);ko04923(Regulation of lipolysis in adipocytes);ko04080(Neuroactive ligand-receptor interaction);ko04071(Sphingolipid signaling pathway);ko04024(cAMP signaling pathway);ko04022(cGMP-PKG signaling pathway)
gene-Adora2a	10	0.132686	14	0.15218	26	0.252959	14	0.156644	13	0.126071	9	0.117846	NW_004801628.1	4592301	4611006	-	5343	Adora2a	GO:0001609;GO:0001963;GO:0001975;GO:0005516;GO:0005886;GO:0007189;GO:0007626;GO:0008289;GO:0010035;GO:0014074;GO:0019899;GO:0032230;GO:0042755;GO:0042802;GO:0046636;GO:0050728;GO:0060080;GO:0097190;GO:0098794;GO:2001235	K04266	4Q2X2	T	sp|Q60613|AA2AR_MOUSE Adenosine receptor A2a OS=Mus musculus OX=10090 GN=Adora2a PE=1 SV=3	XP_005070818.1 adenosine receptor A2a [Mesocricetus auratus] &gt;XP_012969279.1 adenosine receptor A2a [Mesocricetus auratus] &gt;XP_012969280.1 adenosine receptor A2a [Mesocricetus auratus] &gt;XP_012969281.1 adenosine receptor A2a [Mesocricetus auratus] &gt;XP_040588316.1 adenosine receptor A2a [Mesocricetus auratus]	GO:0001963//synaptic transmission, dopaminergic;GO:0001975//response to amphetamine;GO:0007189//adenylate cyclase-activating G protein-coupled receptor signaling pathway;GO:0007626//locomotory behavior;GO:0010035//response to inorganic substance;GO:0014074//response to purine-containing compound;GO:0032230//positive regulation of synaptic transmission, GABAergic;GO:0042755//eating behavior;GO:004…	GO:0005886//plasma membrane;GO:0098794//postsynapse;	GO:0001609//G protein-coupled adenosine receptor activity;GO:0005516//calmodulin binding;GO:0008289//lipid binding;GO:0019899//enzyme binding;GO:0042802//identical protein binding;	ko05034(Alcoholism);ko05012(Parkinson disease);ko04270(Vascular smooth muscle contraction);ko04080(Neuroactive ligand-receptor interaction);ko04024(cAMP signaling pathway);ko04020(Calcium signaling pathway);ko04015(Rap1 signaling pathway)
gene-Adora2b	16	0.631928	24	0.776535	30	0.868797	32	1.06575	30	0.86599	25	0.974387	NW_004801614.1	14704157	14720219	-	1795	Adora2b	GO:0001609;GO:0002882;GO:0005886;GO:0007189;GO:0010575;GO:0010753;GO:0019934;GO:0031668;GO:0032722;GO:0032755;GO:0043303;GO:0043306;GO:0060087;GO:0098685;GO:0098793;GO:0098978;GO:0099171	K04267	4Q05K	T	sp|P29276|AA2BR_RAT Adenosine receptor A2b OS=Rattus norvegicus OX=10116 GN=Adora2b PE=1 SV=1	XP_005067693.1 adenosine receptor A2b [Mesocricetus auratus]	GO:0002882//positive regulation of chronic inflammatory response to non-antigenic stimulus;GO:0007189//adenylate cyclase-activating G protein-coupled receptor signaling pathway;GO:0010575//positive regulation of vascular endothelial growth factor production;GO:0010753//positive regulation of cGMP-mediated signaling;GO:0019934//cGMP-mediated signaling;GO:0031668//cellular response to extracellular…	GO:0005886//plasma membrane;GO:0098685//Schaffer collateral - CA1 synapse;GO:0098793//presynapse;GO:0098978//glutamatergic synapse;	GO:0001609//G protein-coupled adenosine receptor activity;	ko05034(Alcoholism);ko04270(Vascular smooth muscle contraction);ko04080(Neuroactive ligand-receptor interaction);ko04020(Calcium signaling pathway);ko04015(Rap1 signaling pathway)
gene-Adora3	0	0	0	0	0	0	0	0	0	0	0	0	NW_004801668.1	6547341	6552357	+	2999	Adora3	GO:0001609;GO:0005886;GO:0008285;GO:0010646;GO:0023051;GO:0030336	K04268	4Q1JC	T	sp|P28647|AA3R_RAT Adenosine receptor A3 OS=Rattus norvegicus OX=10116 GN=Adora3 PE=1 SV=3	XP_005076636.1 adenosine receptor A3 isoform X1 [Mesocricetus auratus]	GO:0008285//negative regulation of cell population proliferation;GO:0010646//regulation of cell communication;GO:0023051//regulation of signaling;GO:0030336//negative regulation of cell migration;	GO:0005886//plasma membrane;	GO:0001609//G protein-coupled adenosine receptor activity;	ko04080(Neuroactive ligand-receptor interaction);ko04071(Sphingolipid signaling pathway);ko04022(cGMP-PKG signaling pathway)
gene-Adpgk	924	23.2705	1281	26.4293	1458	26.9241	873	18.5398	827	15.2224	577	14.3401	NW_004801622.1	21758130	21775527	+	2815	Adpgk	GO:0006096;GO:0016773	K08074	4Q1JF	G	sp|Q8VDL4|ADPGK_MOUSE ADP-dependent glucokinase OS=Mus musculus OX=10090 GN=Adpgk PE=1 SV=2	XP_005069687.2 ADP-dependent glucokinase isoform X1 [Mesocricetus auratus]	GO:0006096//glycolytic process;	-	GO:0016773//phosphotransferase activity, alcohol group as acceptor;	ko00010(Glycolysis / Gluconeogenesis)
gene-Adprh	4260	180.736	4391	152.616	5483	170.57	3409	121.961	2967	92.002	2356	98.6404	NW_004801632.1	2353008	2359875	+	1671	Adprh	GO:0000287;GO:0003875;GO:0030955;GO:0036211	K01245	4PS56	S	sp|Q02589|ADPRH_RAT [Protein ADP-ribosylarginine] hydrolase OS=Rattus norvegicus OX=10116 GN=Adprh PE=1 SV=2	XP_005071552.1 ADP-ribosylarginine hydrolase [Mesocricetus auratus]	GO:0036211//protein modification process;	-	GO:0000287//magnesium ion binding;GO:0003875//ADP-ribosylarginine hydrolase activity;GO:0030955//potassium ion binding;	-
gene-Adprhl2	905	40.1247	863	31.3456	1115	36.2483	691	25.8345	626	20.2853	430	18.8138	NW_004801770.1	3519209	3523181	-	1599	Adprhl2	GO:0016799	K11687	4PXTF	O	sp|Q8CG72|ADPRS_MOUSE ADP-ribose glycohydrolase ARH3 OS=Mus musculus OX=10090 GN=Adprs PE=1 SV=1	XP_005084437.3 ADP-ribose glycohydrolase ARH3 [Mesocricetus auratus]	-	-	GO:0016799//hydrolase activity, hydrolyzing N-glycosyl compounds;	-
gene-Adprm	211	4.34341	310	5.22773	287	4.33192	138	2.39544	184	2.76829	160	3.25022	NW_004801614.1	10012241	10018960	+	3444	Adprm	GO:0047631;GO:0047734	K01517	4Q2UR	S	sp|Q99KS6|ADPRM_MOUSE Manganese-dependent ADP-ribose/CDP-alcohol diphosphatase OS=Mus musculus OX=10090 GN=Adprm PE=1 SV=1	XP_040604824.1 manganese-dependent ADP-ribose/CDP-alcohol diphosphatase [Mesocricetus auratus] &gt;XP_040604825.1 manganese-dependent ADP-ribose/CDP-alcohol diphosphatase [Mesocricetus auratus]	-	-	GO:0047631//ADP-ribose diphosphatase activity;GO:0047734//CDP-glycerol diphosphatase activity;	ko00564(Glycerophospholipid metabolism);ko00230(Purine metabolism)
gene-Adra1a	0	0	0	0	0	0	0	0	0	0	0	0	NW_004801657.1	1726484	1818338	-	9056	Adra1a	GO:0004937;GO:0005737;GO:0005901;GO:0019229;GO:0031965;GO:0055117	K04135	4PUN8	T	sp|P43140|ADA1A_RAT Alpha-1A adrenergic receptor OS=Rattus norvegicus OX=10116 GN=Adra1a PE=2 SV=1	XP_012972723.1 alpha-1A adrenergic receptor isoform X3 [Mesocricetus auratus]	GO:0019229//regulation of vasoconstriction;GO:0055117//regulation of cardiac muscle contraction;	GO:0005737//cytoplasm;GO:0005901//caveola;GO:0031965//nuclear membrane;	GO:0004937//alpha1-adrenergic receptor activity;	ko04970(Salivary secretion);ko04270(Vascular smooth muscle contraction);ko04261(Adrenergic signaling in cardiomyocytes);ko04152(AMPK signaling pathway);ko04080(Neuroactive ligand-receptor interaction);ko04022(cGMP-PKG signaling pathway);ko04020(Calcium signaling pathway)
gene-Adra1b	0	0	0	0	0	0	2	0.0464687	0	0	5	0.135952	NW_004801634.1	7901628	8021751	+	2573	Adra1b	GO:0004937;GO:0005737;GO:0005886;GO:0019229;GO:0031965;GO:0043410;GO:0046982;GO:0055117	K04136	4Q3B5	T	sp|P18841|ADA1B_MESAU Alpha-1B adrenergic receptor OS=Mesocricetus auratus OX=10036 GN=ADRA1B PE=1 SV=1	NP_001268623.1 alpha-1B adrenergic receptor [Mesocricetus auratus] &gt;P18841.1 RecName: Full=Alpha-1B adrenergic receptor; AltName: Full=Alpha-1B adrenoreceptor; Short=Alpha-1B adrenoceptor [Mesocricetus auratus] &gt;AAA58964.1 alpha-1B adrenergic receptor [Mesocricetus auratus]	GO:0019229//regulation of vasoconstriction;GO:0043410//positive regulation of MAPK cascade;GO:0055117//regulation of cardiac muscle contraction;	GO:0005737//cytoplasm;GO:0005886//plasma membrane;GO:0031965//nuclear membrane;	GO:0004937//alpha1-adrenergic receptor activity;GO:0046982//protein heterodimerization activity;	ko04970(Salivary secretion);ko04270(Vascular smooth muscle contraction);ko04261(Adrenergic signaling in cardiomyocytes);ko04080(Neuroactive ligand-receptor interaction);ko04022(cGMP-PKG signaling pathway);ko04020(Calcium signaling pathway)
gene-Adra1d	0	0	0	0	0	0	0	0	0	0	0	0	NW_004801618.1	11410946	11430124	-	3161	Adra1d	GO:0004937;GO:0005886;GO:0042802	K04137	4Q1X2	T	sp|P23944|ADA1D_RAT Alpha-1D adrenergic receptor OS=Rattus norvegicus OX=10116 GN=Adra1d PE=2 SV=2	XP_005068716.1 alpha-1D adrenergic receptor [Mesocricetus auratus]	-	GO:0005886//plasma membrane;	GO:0004937//alpha1-adrenergic receptor activity;GO:0042802//identical protein binding;	ko04970(Salivary secretion);ko04270(Vascular smooth muscle contraction);ko04261(Adrenergic signaling in cardiomyocytes);ko04080(Neuroactive ligand-receptor interaction);ko04022(cGMP-PKG signaling pathway);ko04020(Calcium signaling pathway)
gene-Adra2a	0	0	0	0	2	0.0231808	7	0.0933052	8	0.0924238	4	0.0623955	NW_004801604.1	4624558	4629042	-	4485	Adra2a	GO:0001819;GO:0004938;GO:0005737;GO:0005886;GO:0006940;GO:0019229;GO:0019901;GO:0030168;GO:0030335;GO:0031696;GO:0031996;GO:0032795;GO:0032870;GO:0042593;GO:0042596;GO:0042803;GO:0043235;GO:0043410;GO:0045742;GO:0046982;GO:0050995;GO:0051044;GO:0051379;GO:0051380;GO:0061179;GO:0071881;GO:0071882;GO:0090303;GO:0098691;GO:0098793;GO:0099171	K04138	4PXM1	T	sp|P22909|ADA2A_RAT Alpha-2A adrenergic receptor OS=Rattus norvegicus OX=10116 GN=Adra2a PE=1 SV=3	XP_040598752.1 alpha-2A adrenergic receptor [Mesocricetus auratus]	GO:0001819//positive regulation of cytokine production;GO:0006940//regulation of smooth muscle contraction;GO:0019229//regulation of vasoconstriction;GO:0030168//platelet activation;GO:0030335//positive regulation of cell migration;GO:0032870//cellular response to hormone stimulus;GO:0042593//glucose homeostasis;GO:0042596//fear response;GO:0043410//positive regulation of MAPK cascade;GO:0045742/…	GO:0005737//cytoplasm;GO:0005886//plasma membrane;GO:0043235//receptor complex;GO:0098691//dopaminergic synapse;GO:0098793//presynapse;	GO:0004938//alpha2-adrenergic receptor activity;GO:0019901//protein kinase binding;GO:0031696//alpha-2C adrenergic receptor binding;GO:0031996//thioesterase binding;GO:0032795//heterotrimeric G-protein binding;GO:0042803//protein homodimerization activity;GO:0046982//protein heterodimerization activity;GO:0051379//epinephrine binding;GO:0051380//norepinephrine binding;	ko04080(Neuroactive ligand-receptor interaction);ko04022(cGMP-PKG signaling pathway)
gene-Adra2b	0	0	0	0	0	0	0	0	2	0.050849	1	0.0343283	NW_004801618.1	7085770	7087807	+	2038	Adra2b	GO:0004938;GO:0005886;GO:0006940;GO:0019229;GO:0030168	K04139	4PZQZ	T	sp|P30545|ADA2B_MOUSE Alpha-2B adrenergic receptor OS=Mus musculus OX=10090 GN=Adra2b PE=1 SV=3	XP_005068640.1 alpha-2B adrenergic receptor [Mesocricetus auratus]	GO:0006940//regulation of smooth muscle contraction;GO:0019229//regulation of vasoconstriction;GO:0030168//platelet activation;	GO:0005886//plasma membrane;	GO:0004938//alpha2-adrenergic receptor activity;	ko04080(Neuroactive ligand-receptor interaction);ko04022(cGMP-PKG signaling pathway)
gene-Adra2c	0	0	0	0	0	0	0	0	0	0	0	0	NW_004801619.1	19333401	19335358	-	1958	Adra2c	GO:0004938;GO:0005737;GO:0005886;GO:0006940;GO:0019229;GO:0030168;GO:0031694;GO:0042803;GO:0043410;GO:0045666;GO:0046982;GO:0051379	K04140	4Q88V	T	sp|Q01337|ADA2C_MOUSE Alpha-2C adrenergic receptor OS=Mus musculus OX=10090 GN=Adra2c PE=3 SV=1	XP_005068914.1 alpha-2C adrenergic receptor [Mesocricetus auratus]	GO:0006940//regulation of smooth muscle contraction;GO:0019229//regulation of vasoconstriction;GO:0030168//platelet activation;GO:0043410//positive regulation of MAPK cascade;GO:0045666//positive regulation of neuron differentiation;	GO:0005737//cytoplasm;GO:0005886//plasma membrane;	GO:0004938//alpha2-adrenergic receptor activity;GO:0031694//alpha-2A adrenergic receptor binding;GO:0042803//protein homodimerization activity;GO:0046982//protein heterodimerization activity;GO:0051379//epinephrine binding;	ko04080(Neuroactive ligand-receptor interaction);ko04022(cGMP-PKG signaling pathway)
gene-Adrb1	0	0	0	0	0	0	0	0	0	0	0	0	NW_004801604.1	1877270	1880365	-	2971	Adrb1	GO:0004940;GO:0005886;GO:0007189;GO:0045823	K04141	4PZ3M	T	sp|P34971|ADRB1_MOUSE Beta-1 adrenergic receptor OS=Mus musculus OX=10090 GN=Adrb1 PE=1 SV=2	XP_005063480.3 beta-1 adrenergic receptor [Mesocricetus auratus]	GO:0007189//adenylate cyclase-activating G protein-coupled receptor signaling pathway;GO:0045823//positive regulation of heart contraction;	GO:0005886//plasma membrane;	GO:0004940//beta1-adrenergic receptor activity;	ko05414(Dilated cardiomyopathy);ko05207(Chemical carcinogenesis - receptor activation);ko04970(Salivary secretion);ko04924(Renin secretion);ko04923(Regulation of lipolysis in adipocytes);ko04540(Gap junction);ko04261(Adrenergic signaling in cardiomyocytes);ko04080(Neuroactive ligand-receptor interaction);ko04024(cAMP signaling pathway);ko04022(cGMP-PKG signaling pathway);ko04020(Calcium signaling…
gene-Adrb2	0	0	0	0	0	0	0	0	0	0	0	0	NW_004801652.1	11493121	11495133	+	2013	Adrb2	GO:0001540;GO:0002024;GO:0002025;GO:0002028;GO:0004941;GO:0005634;GO:0005769;GO:0005794;GO:0006366;GO:0006898;GO:0006939;GO:0007189;GO:0008179;GO:0009409;GO:0010739;GO:0015459;GO:0016324;GO:0030501;GO:0031649;GO:0040015;GO:0042803;GO:0043235;GO:0043410;GO:0044877;GO:0045453;GO:0045944;GO:0045986;GO:0050873;GO:0051380;GO:0061885;GO:0098992;GO:0120162;GO:1901098;GO:1904504;GO:1904646	K04142	4Q0JE	T	sp|P04274|ADRB2_MESAU Beta-2 adrenergic receptor OS=Mesocricetus auratus OX=10036 GN=ADRB2 PE=1 SV=1	NP_001268877.1 beta-2 adrenergic receptor [Mesocricetus auratus] &gt;P04274.1 RecName: Full=Beta-2 adrenergic receptor; AltName: Full=Beta-2 adrenoreceptor; Short=Beta-2 adrenoceptor [Mesocricetus auratus] &gt;pir|QRHYB2| beta-2-adrenergic receptor - hamster [Cricetinae gen. sp.] &gt;prf||1205302A adrenergic receptor beta2 [Cricetinae gen. sp.]	GO:0002024//diet induced thermogenesis;GO:0002025//norepinephrine-epinephrine-mediated vasodilation involved in regulation of systemic arterial blood pressure;GO:0002028//regulation of sodium ion transport;GO:0006366//transcription by RNA polymerase II;GO:0006898//receptor-mediated endocytosis;GO:0006939//smooth muscle contraction;GO:0007189//adenylate cyclase-activating G protein-coupled recepto…	GO:0005634//nucleus;GO:0005769//early endosome;GO:0005794//Golgi apparatus;GO:0016324//apical plasma membrane;GO:0043235//receptor complex;GO:0098992//neuronal dense core vesicle;	GO:0001540//amyloid-beta binding;GO:0004941//beta2-adrenergic receptor activity;GO:0008179//adenylate cyclase binding;GO:0015459//potassium channel regulator activity;GO:0042803//protein homodimerization activity;GO:0044877//protein-containing complex binding;GO:0051380//norepinephrine binding;	ko05207(Chemical carcinogenesis - receptor activation);ko04970(Salivary secretion);ko04924(Renin secretion);ko04923(Regulation of lipolysis in adipocytes);ko04261(Adrenergic signaling in cardiomyocytes);ko04080(Neuroactive ligand-receptor interaction);ko04024(cAMP signaling pathway);ko04022(cGMP-PKG signaling pathway);ko04020(Calcium signaling pathway)
gene-Adrb3	7	0.384997	1	0.0450569	2	0.0806563	13	0.602921	25	1.00495	7	0.379928	NW_004801611.1	4669257	4670545	-	1289	Adrb3	GO:0004939;GO:0005886;GO:0007189	K04143	4PWGW	T	sp|P25962|ADRB3_MOUSE Beta-3 adrenergic receptor OS=Mus musculus OX=10090 GN=Adrb3 PE=2 SV=2	XP_012966217.2 beta-3 adrenergic receptor isoform X1 [Mesocricetus auratus]	GO:0007189//adenylate cyclase-activating G protein-coupled receptor signaling pathway;	GO:0005886//plasma membrane;	GO:0004939//beta-adrenergic receptor activity;	ko05207(Chemical carcinogenesis - receptor activation);ko04970(Salivary secretion);ko04924(Renin secretion);ko04923(Regulation of lipolysis in adipocytes);ko04714(Thermogenesis);ko04080(Neuroactive ligand-receptor interaction);ko04022(cGMP-PKG signaling pathway);ko04020(Calcium signaling pathway)
gene-Adrm1	3210	165.506	3059	129.209	3982	150.543	2745	119.347	2394	90.2148	1866	94.9434	NW_004801651.1	11281663	11286768	+	1375	Adrm1	GO:0000502;GO:0002020;GO:0005654;GO:0005829;GO:0005886;GO:0006368;GO:0043248;GO:0061133;GO:0070628	-	4Q2VX	K	sp|Q9JKV1|ADRM1_MOUSE Proteasomal ubiquitin receptor ADRM1 OS=Mus musculus OX=10090 GN=Adrm1 PE=1 SV=2	XP_040589068.1 proteasomal ubiquitin receptor ADRM1 [Mesocricetus auratus]	GO:0006368//transcription elongation from RNA polymerase II promoter;GO:0043248//proteasome assembly;	GO:0000502//proteasome complex;GO:0005654//nucleoplasm;GO:0005829//cytosol;GO:0005886//plasma membrane;	GO:0002020//protease binding;GO:0061133//endopeptidase activator activity;GO:0070628//proteasome binding;	-
gene-Adsl	3296	122.147	3909	118.677	4625	125.678	2950	92.1886	2749	74.4588	2169	79.3232	NW_004801613.1	3209030	3234222	+	1913	Adsl	GO:0004018;GO:0005829;GO:0006177;GO:0006189;GO:0032991;GO:0042802;GO:0044208;GO:0044209;GO:0070626;GO:0097294	K01756	4PYTB	F	sp|P54822|PUR8_MOUSE Adenylosuccinate lyase OS=Mus musculus OX=10090 GN=Adsl PE=1 SV=2	XP_005067063.1 adenylosuccinate lyase [Mesocricetus auratus]	GO:0006177//GMP biosynthetic process;GO:0006189//'de novo' IMP biosynthetic process;GO:0044208//'de novo' AMP biosynthetic process;GO:0044209//AMP salvage;GO:0097294//'de novo' XMP biosynthetic process;	GO:0005829//cytosol;GO:0032991//protein-containing complex;	GO:0004018//N6-(1,2-dicarboxyethyl)AMP AMP-lyase (fumarate-forming) activity;GO:0042802//identical protein binding;GO:0070626//(S)-2-(5-amino-1-(5-phospho-D-ribosyl)imidazole-4-carboxamido) succinate lyase (fumarate-forming) activity;	ko00250(Alanine, aspartate and glutamate metabolism);ko00230(Purine metabolism)
gene-Adss	5389	169.049	7014	180.249	8246	189.669	4495	118.903	4495	103.057	3578	110.761	NW_004801684.1	4940643	4966523	+	2260	Adss	GO:0000287;GO:0004019;GO:0005525;GO:0005739;GO:0044208	K01939	4Q03U	F	sp|A4Z6H1|PURA2_PIG Adenylosuccinate synthetase isozyme 2 OS=Sus scrofa OX=9823 GN=ADSS2 PE=2 SV=1	XP_040593531.1 adenylosuccinate synthetase isozyme 2 [Mesocricetus auratus]	GO:0044208//'de novo' AMP biosynthetic process;	GO:0005739//mitochondrion;	GO:0000287//magnesium ion binding;GO:0004019//adenylosuccinate synthase activity;GO:0005525//GTP binding;	ko00250(Alanine, aspartate and glutamate metabolism);ko00230(Purine metabolism)
gene-Adssl1	0	0	0	0	0	0	3	0.0999142	3	0.086599	0	0	NW_004801617.1	3289314	3310927	-	1795	Adssl1	GO:0000287;GO:0004019;GO:0005525;GO:0005737;GO:0044208	K01939	4PT64	F	sp|P28650|PURA1_MOUSE Adenylosuccinate synthetase isozyme 1 OS=Mus musculus OX=10090 GN=Adss1 PE=1 SV=2	XP_005068365.1 adenylosuccinate synthetase isozyme 1 isoform X1 [Mesocricetus auratus]	GO:0044208//'de novo' AMP biosynthetic process;	GO:0005737//cytoplasm;	GO:0000287//magnesium ion binding;GO:0004019//adenylosuccinate synthase activity;GO:0005525//GTP binding;	ko00250(Alanine, aspartate and glutamate metabolism);ko00230(Purine metabolism)
gene-Adtrp	7	0.440729	3	0.154738	0	0	0	0	3	0.138051	2	0.124265	NW_004801610.1	11307971	11400195	+	1126	Adtrp	-	-	4Q2KC	W	sp|Q60534|ADTRP_MESAU Androgen-dependent TFPI-regulating protein OS=Mesocricetus auratus OX=10036 GN=ADTRP PE=2 SV=1	NP_001297502.1 androgen-dependent TFPI-regulating protein [Mesocricetus auratus] &gt;XP_040611161.1 androgen-dependent TFPI-regulating protein isoform X1 [Mesocricetus auratus] &gt;XP_040611162.1 androgen-dependent TFPI-regulating protein isoform X1 [Mesocricetus auratus] &gt;Q60534.1 RecName: Full=Androgen-dependent TFPI-regulating protein; AltName: Full=Androgen-dependent-expressed protein FAR-…	-	-	-	-
gene-Aebp1	21	0.489731	29	0.554037	37	0.632688	15	0.294977	20	0.340889	15	0.345202	NW_004801842.1	351323	361371	+	3040	Aebp1	GO:0004181;GO:0005576;GO:0006508;GO:0008270	-	4PXN4	S	sp|A2RUV9|AEBP1_RAT Adipocyte enhancer-binding protein 1 OS=Rattus norvegicus OX=10116 GN=Aebp1 PE=2 SV=1	XP_040602673.1 adipocyte enhancer-binding protein 1 isoform X2 [Mesocricetus auratus]	GO:0006508//proteolysis;	GO:0005576//extracellular region;	GO:0004181//metallocarboxypeptidase activity;GO:0008270//zinc ion binding;	-
gene-Aebp2	1695	42.6574	2271	46.8214	2591	47.8126	1479	31.3871	1670	30.7175	1259	31.2676	NW_004801640.1	8114751	8156884	+	2817	Aebp2	GO:0005634;GO:0006325;GO:0046872	K17452	4PZEA	K	sp|Q6ZN18|AEBP2_HUMAN Zinc finger protein AEBP2 OS=Homo sapiens OX=9606 GN=AEBP2 PE=1 SV=2	XP_005072966.2 LOW QUALITY PROTEIN: zinc finger protein AEBP2 [Mesocricetus auratus]	GO:0006325//chromatin organization;	GO:0005634//nucleus;	GO:0046872//metal ion binding;	-
gene-Aen	395	10.7622	447	9.97734	547	10.928	454	10.4308	507	10.0962	478	12.8522	NW_004801680.1	4297140	4304398	+	2602	Aen	GO:0003676;GO:0004529;GO:0005654;GO:0005730;GO:0010212;GO:0031965;GO:0042771	K18340	4PTED	L	sp|Q9CZI9|AEN_MOUSE Apoptosis-enhancing nuclease OS=Mus musculus OX=10090 GN=Aen PE=2 SV=1	XP_012974360.1 apoptosis-enhancing nuclease [Mesocricetus auratus] &gt;XP_012974361.1 apoptosis-enhancing nuclease [Mesocricetus auratus]	GO:0010212//response to ionizing radiation;GO:0042771//intrinsic apoptotic signaling pathway in response to DNA damage by p53 class mediator;	GO:0005654//nucleoplasm;GO:0005730//nucleolus;GO:0031965//nuclear membrane;	GO:0003676//nucleic acid binding;GO:0004529//exodeoxyribonuclease activity;	-
gene-Aes	1141	59.9189	1394	59.9713	1759	67.7319	1126	49.8626	1046	40.1471	819	42.443	NW_004801751.1	678806	685209	-	1350	Aes	GO:0005634;GO:0006355;GO:0016055	-	4PT3J	K	sp|P63002|TLE5_MOUSE TLE family member 5 OS=Mus musculus OX=10090 GN=Tle5 PE=1 SV=1	NP_001263217.1 TLE family member 5 isoform 2 [Mus musculus] &gt;XP_005083300.1 TLE family member 5 isoform X2 [Mesocricetus auratus] &gt;XP_021030092.1 amino-terminal enhancer of split isoform X2 [Mus caroli] &gt;XP_021061503.1 amino-terminal enhancer of split isoform X2 [Mus pahari] &gt;XP_021492516.1 amino-terminal enhancer of split isoform X2 [Meriones unguiculatus] &gt;XP_027275017.1 TLE fami…	GO:0006355//regulation of transcription, DNA-templated;GO:0016055//Wnt signaling pathway;	GO:0005634//nucleus;	-	-
gene-Afap1	1572	15.9436	2222	18.4621	2670	19.8562	1525	13.0426	1655	12.2681	1304	13.0514	NW_004801619.1	18586259	18701981	-	6990	Afap1	-	K18616	4Q40R	Z	sp|Q80YS6|AFAP1_MOUSE Actin filament-associated protein 1 OS=Mus musculus OX=10090 GN=Afap1 PE=1 SV=1	XP_005068908.1 actin filament-associated protein 1 isoform X3 [Mesocricetus auratus]	-	-	-	-
gene-Afap1l1	450	8.47568	627	9.67459	706	9.75027	420	6.67068	418	5.75417	351	6.52399	NW_004801652.1	11927227	12010634	+	3764	Afap1l1	GO:0000774;GO:0002102;GO:0005759;GO:0006457;GO:0042803;GO:0042995;GO:0051087	-	4PVDB	Z	sp|Q8BZI0|AF1L1_MOUSE Actin filament-associated protein 1-like 1 OS=Mus musculus OX=10090 GN=Afap1l1 PE=1 SV=1	XP_040597670.1 LOW QUALITY PROTEIN: actin filament-associated protein 1-like 1 [Mesocricetus auratus]	GO:0006457//protein folding;	GO:0002102//podosome;GO:0005759//mitochondrial matrix;GO:0042995//cell projection;	GO:0000774//adenyl-nucleotide exchange factor activity;GO:0042803//protein homodimerization activity;GO:0051087//chaperone binding;	-
gene-Afap1l2	0	0	0	0	0	0	0	0	0	0	0	0	NW_004801604.1	1592110	1693832	+	3762	Afap1l2	-	-	4PW5H	T	sp|Q5DTU0|AF1L2_MOUSE Actin filament-associated protein 1-like 2 OS=Mus musculus OX=10090 GN=Afap1l2 PE=1 SV=2	XP_012972555.1 actin filament-associated protein 1-like 2 isoform X3 [Mesocricetus auratus]	-	-	-	-
gene-Afdn	1199	11.9285	1799	14.6622	1787	13.0359	1202	10.0839	1481	10.7688	1135	11.1431	NW_004801746.1	1813918	1928935	+	7126	Afdn	GO:0005911;GO:0007155;GO:0007165	K05702	4Q25E	Z	sp|Q9QZQ1|AFAD_MOUSE Afadin OS=Mus musculus OX=10090 GN=Afdn PE=1 SV=3	XP_040614175.1 afadin isoform X5 [Mesocricetus auratus]	GO:0007155//cell adhesion;GO:0007165//signal transduction;	GO:0005911//cell-cell junction;	-	ko04670(Leukocyte transendothelial migration);ko04530(Tight junction);ko04520(Adherens junction);ko04024(cAMP signaling pathway);ko04015(Rap1 signaling pathway);ko04014(Ras signaling pathway)
gene-Aff1	1294	10.9852	1593	11.0788	1921	11.9578	1165	8.33984	1458	9.04639	1063	8.90534	NW_004801666.1	3360584	3519752	+	8351	Aff1	GO:0005634;GO:0010468	K15184	4PU5B	K	sp|P51825|AFF1_HUMAN AF4/FMR2 family member 1 OS=Homo sapiens OX=9606 GN=AFF1 PE=1 SV=1	XP_012973432.1 AF4/FMR2 family member 1 isoform X1 [Mesocricetus auratus]	GO:0010468//regulation of gene expression;	GO:0005634//nucleus;	-	ko05202(Transcriptional misregulation in cancer)
gene-Aff2	1593	13.8638	2416	17.2253	2146	13.6945	1566	11.4926	1866	11.8693	1459	12.5305	NW_004801810.1	480017	1020502	-	8146	Aff2	GO:0005634;GO:0010468	K15194	4PU8X	K	sp|O55112|AFF2_MOUSE AF4/FMR2 family member 2 OS=Mus musculus OX=10090 GN=Aff2 PE=2 SV=2	XP_012980553.1 AF4/FMR2 family member 2 isoform X2 [Mesocricetus auratus]	GO:0010468//regulation of gene expression;	GO:0005634//nucleus;	-	-
gene-Aff3	46	0.89518	69	1.10003	83	1.18435	39	0.639994	72	1.02407	48	0.921803	NW_004801658.1	6449227	6910364	+	3643	Aff3	GO:0005634;GO:0010468	K15195	4Q38G	K	sp|P51827|AFF3_MOUSE AF4/FMR2 family member 3 OS=Mus musculus OX=10090 GN=Aff3 PE=1 SV=2	XP_040585375.1 AF4/FMR2 family member 3 isoform X2 [Mesocricetus auratus]	GO:0010468//regulation of gene expression;	GO:0005634//nucleus;	-	-
gene-Aff4	3687	29.9653	5550	36.9523	5171	30.8156	4075	27.9275	5072	30.128	3915	31.3994	NW_004801614.1	23544541	23618027	-	8723	Aff4	GO:0005634;GO:0010468	K15185	4PSQC	K	sp|Q9ESC8|AFF4_MOUSE AF4/FMR2 family member 4 OS=Mus musculus OX=10090 GN=Aff4 PE=1 SV=1	XP_040604549.1 AF4/FMR2 family member 4 isoform X2 [Mesocricetus auratus]	GO:0010468//regulation of gene expression;	GO:0005634//nucleus;	-	-
gene-Afg1l	83	2.08587	85	1.74997	96	1.76901	81	1.71653	79	1.45104	61	1.5128	NW_004801642.1	1628791	1784515	+	2821	Afg1l	GO:0005524;GO:0016887	K18798	4PTMP	S	sp|Q3V384|AFG1L_MOUSE AFG1-like ATPase OS=Mus musculus OX=10090 GN=Afg1l PE=1 SV=1	XP_040614199.1 AFG1-like ATPase isoform X2 [Mesocricetus auratus]	-	-	GO:0005524//ATP binding;GO:0016887//ATP hydrolysis activity;	-
gene-Afg3l2	946	27.3963	1294	30.6999	1526	32.4044	907	22.1496	939	19.8752	731	20.8911	NW_004801652.1	6429555	6469129	+	2448	Afg3l2	GO:0004176;GO:0004222;GO:0005524;GO:0005743;GO:0006508;GO:0008270;GO:0016043;GO:0016887	K08956	4Q4G4	O	sp|Q8JZQ2|AFG32_MOUSE AFG3-like protein 2 OS=Mus musculus OX=10090 GN=Afg3l2 PE=1 SV=1	XP_040597605.1 AFG3-like protein 2 [Mesocricetus auratus]	GO:0006508//proteolysis;GO:0016043//cellular component organization;	GO:0005743//mitochondrial inner membrane;	GO:0004176//ATP-dependent peptidase activity;GO:0004222//metalloendopeptidase activity;GO:0005524//ATP binding;GO:0008270//zinc ion binding;GO:0016887//ATP hydrolysis activity;	ko05017(Spinocerebellar ataxia)
gene-Afm	2	0.0765598	14	0.439037	4	0.112274	4	0.129119	1	0.0279779	3	0.113328	NW_004801616.1	7235570	7255814	-	1852	Afm	GO:0005615	-	4Q7YN	T	sp|P36953|AFAM_RAT Afamin OS=Rattus norvegicus OX=10116 GN=Afm PE=3 SV=1	XP_040602536.1 afamin [Mesocricetus auratus]	-	GO:0005615//extracellular space;	-	-
gene-Afmid	614	23.428	610	19.0677	631	17.6541	385	12.3875	398	11.0993	304	11.4468	NW_004801624.1	3981642	3998019	-	1858	Afmid	GO:0004061;GO:0005634;GO:0005829;GO:0019441;GO:0034354	K01432	4PWWZ	E	sp|Q8K4H1|KFA_MOUSE Kynurenine formamidase OS=Mus musculus OX=10090 GN=Afmid PE=1 SV=1	XP_005070250.1 kynurenine formamidase isoform X2 [Mesocricetus auratus]	GO:0019441//tryptophan catabolic process to kynurenine;GO:0034354//'de novo' NAD biosynthetic process from tryptophan;	GO:0005634//nucleus;GO:0005829//cytosol;	GO:0004061//arylformamidase activity;	ko00630(Glyoxylate and dicarboxylate metabolism);ko00380(Tryptophan metabolism)
gene-Afp	0	0	0	0	0	0	2	0.0606308	0	0	0	0	NW_004801616.1	7261838	7280273	-	1972	Afp	GO:0001542;GO:0005615;GO:0005737;GO:0042448;GO:0046872	K16144	4PUPC	T	sp|P02772|FETA_MOUSE Alpha-fetoprotein OS=Mus musculus OX=10090 GN=Afp PE=2 SV=1	ERE89104.1 alpha-fetoprotein [Cricetulus griseus]	GO:0001542//ovulation from ovarian follicle;GO:0042448//progesterone metabolic process;	GO:0005615//extracellular space;GO:0005737//cytoplasm;	GO:0046872//metal ion binding;	ko04390(Hippo signaling pathway)
gene-Aftph	1209	22.2396	1765	26.5979	1853	24.9934	1364	21.1579	1403	18.8626	1120	20.3312	NW_004801626.1	10275843	10336788	+	3854	Aftph	GO:0030276;GO:0032588;GO:0046907	-	4PSXN	U	sp|Q80WT5|AFTIN_MOUSE Aftiphilin OS=Mus musculus OX=10090 GN=Aftph PE=1 SV=2	XP_040589075.1 aftiphilin isoform X2 [Mesocricetus auratus]	GO:0046907//intracellular transport;	GO:0032588//trans-Golgi network membrane;	GO:0030276//clathrin binding;	-
gene-Agap1	4074	27.9705	5561	31.2777	6981	35.1437	3976	23.0189	4110	20.6237	3250	22.0195	NW_004801728.1	2732486	3185674	-	10326	Agap1	GO:0003924;GO:0005096;GO:0005525;GO:0046872	K12491	4PXF4	T	sp|Q8BXK8|AGAP1_MOUSE Arf-GAP with GTPase, ANK repeat and PH domain-containing protein 1 OS=Mus musculus OX=10090 GN=Agap1 PE=1 SV=1	XP_005082280.2 arf-GAP with GTPase, ANK repeat and PH domain-containing protein 1 isoform X9 [Mesocricetus auratus]	-	-	GO:0003924//GTPase activity;GO:0005096//GTPase activator activity;GO:0005525//GTP binding;GO:0046872//metal ion binding;	ko04144(Endocytosis)
gene-Agap2	13	0.131492	14	0.116008	14	0.103833	5	0.0426466	14	0.103497	19	0.18965	NW_004801697.1	4367967	4384275	-	7009	Agap2	GO:0003924;GO:0005096;GO:0005525;GO:0046872	K17848	4PSZA	T	sp|Q3UHD9|AGAP2_MOUSE Arf-GAP with GTPase, ANK repeat and PH domain-containing protein 2 OS=Mus musculus OX=10090 GN=Agap2 PE=1 SV=1	XP_021088458.1 arf-GAP with GTPase, ANK repeat and PH domain-containing protein 2 isoform X4 [Mesocricetus auratus]	-	-	GO:0003924//GTPase activity;GO:0005096//GTPase activator activity;GO:0005525//GTP binding;GO:0046872//metal ion binding;	ko04144(Endocytosis);ko04068(FoxO signaling pathway)
gene-Agap3	358	3.98746	466	4.25209	563	4.59803	436	4.09504	407	3.31324	318	3.4953	NW_004801863.1	648283	697426	-	6365	Agap3	GO:0005096;GO:0046872	K12491	4Q7JZ	T	sp|Q8VHH5|AGAP3_MOUSE Arf-GAP with GTPase, ANK repeat and PH domain-containing protein 3 OS=Mus musculus OX=10090 GN=Agap3 PE=1 SV=1	XP_040593043.1 LOW QUALITY PROTEIN: arf-GAP with GTPase, ANK repeat and PH domain-containing protein 3 [Mesocricetus auratus]	-	-	GO:0005096//GTPase activator activity;GO:0046872//metal ion binding;	ko04144(Endocytosis)
gene-Agbl1	0	0	0	0	0	0	0	0	0	0	0	0	NW_004801680.1	1571982	2477159	+	6371	Agbl1	GO:0004181;GO:0005829;GO:0006508;GO:0008270	-	35KET	E	sp|Q09M05|CBPC4_MOUSE Cytosolic carboxypeptidase 4 OS=Mus musculus OX=10090 GN=Agbl1 PE=1 SV=3	XP_035297534.1 cytosolic carboxypeptidase 4 isoform X2 [Cricetulus griseus]	GO:0006508//proteolysis;	GO:0005829//cytosol;	GO:0004181//metallocarboxypeptidase activity;GO:0008270//zinc ion binding;	-
gene-Agbl2	2	0.0533241	2	0.0436844	0	0	5	0.112414	6	0.11692	2	0.052622	NW_004801605.1	32925296	32963964	-	2659	Agbl2	GO:0004181;GO:0005814;GO:0005829;GO:0006508;GO:0008270;GO:0042995	-	4Q3SV	E	sp|Q8CDK2|CBPC2_MOUSE Cytosolic carboxypeptidase 2 OS=Mus musculus OX=10090 GN=Agbl2 PE=1 SV=1	XP_040601679.1 cytosolic carboxypeptidase 2 isoform X9 [Mesocricetus auratus]	GO:0006508//proteolysis;	GO:0005814//centriole;GO:0005829//cytosol;GO:0042995//cell projection;	GO:0004181//metallocarboxypeptidase activity;GO:0008270//zinc ion binding;	-
gene-Agbl3	4	0.0881497	6	0.108321	4	0.0646354	20	0.371663	30	0.4832	21	0.456693	NW_004801730.1	2575649	2624245	+	3217	Agbl3	GO:0004181;GO:0005829;GO:0006508;GO:0008270	-	4PS8W	EO	sp|Q8CDP0|CBPC3_MOUSE Cytosolic carboxypeptidase 3 OS=Mus musculus OX=10090 GN=Agbl3 PE=1 SV=1	XP_040584664.1 cytosolic carboxypeptidase 3 isoform X2 [Mesocricetus auratus]	GO:0006508//proteolysis;	GO:0005829//cytosol;	GO:0004181//metallocarboxypeptidase activity;GO:0008270//zinc ion binding;	-
gene-Agbl4	0	0	0	0	1	0.0184011	0	0	0	0	0	0	NW_004801635.1	8123561	9252959	-	2825	Agbl4	GO:0004181;GO:0005794;GO:0005814;GO:0005829;GO:0006508;GO:0008270;GO:0008285;GO:0015631;GO:0021954;GO:0036064;GO:0051607;GO:0098957;GO:0098958;GO:0120222;GO:1904115;GO:2000060	-	4PTTG	E	sp|Q5VU57|CBPC6_HUMAN Cytosolic carboxypeptidase 6 OS=Homo sapiens OX=9606 GN=AGBL4 PE=2 SV=3	XP_012970402.1 cytosolic carboxypeptidase 6 isoform X8 [Mesocricetus auratus]	GO:0006508//proteolysis;GO:0008285//negative regulation of cell population proliferation;GO:0021954//central nervous system neuron development;GO:0051607//defense response to virus;GO:0098957//anterograde axonal transport of mitochondrion;GO:0098958//retrograde axonal transport of mitochondrion;GO:0120222//regulation of blastocyst development;GO:2000060//positive regulation of ubiquitin-dependent…	GO:0005794//Golgi apparatus;GO:0005814//centriole;GO:0005829//cytosol;GO:0036064//ciliary basal body;GO:1904115//axon cytoplasm;	GO:0004181//metallocarboxypeptidase activity;GO:0008270//zinc ion binding;GO:0015631//tubulin binding;	-
gene-Agbl5	146	2.29401	171	2.20111	182	2.09683	104	1.37795	111	1.27471	87	1.34898	NW_004801644.1	5738231	5756920	+	4512	Agbl5	GO:0004181;GO:0005829;GO:0006508;GO:0008270	-	4Q057	E	sp|Q09M02|CBPC5_MOUSE Cytosolic carboxypeptidase-like protein 5 OS=Mus musculus OX=10090 GN=Agbl5 PE=1 SV=2	XP_005073583.1 cytosolic carboxypeptidase-like protein 5 isoform X1 [Mesocricetus auratus] &gt;XP_012971433.1 cytosolic carboxypeptidase-like protein 5 isoform X1 [Mesocricetus auratus] &gt;XP_012971434.1 cytosolic carboxypeptidase-like protein 5 isoform X1 [Mesocricetus auratus] &gt;XP_040586955.1 cytosolic carboxypeptidase-like protein 5 isoform X1 [Mesocricetus auratus]	GO:0006508//proteolysis;	GO:0005829//cytosol;	GO:0004181//metallocarboxypeptidase activity;GO:0008270//zinc ion binding;	-
gene-Ager	6	0.272322	0	0	6	0.199679	10	0.382727	5	0.165861	7	0.313525	NW_004801844.1	587656	591061	-	1562	Ager	GO:0016020	K19722	4PUG5	T	sp|Q63495|RAGE_RAT Advanced glycosylation end product-specific receptor OS=Rattus norvegicus OX=10116 GN=Ager PE=1 SV=1	XP_012981296.2 advanced glycosylation end product-specific receptor [Mesocricetus auratus]	-	GO:0016020//membrane;	-	ko05417(Lipid and atherosclerosis);ko05415(Diabetic cardiomyopathy);ko05022(Pathways of neurodegeneration - multiple diseases);ko05010(Alzheimer disease);ko04933(AGE-RAGE signaling pathway in diabetic complications);ko04613(Neutrophil extracellular trap formation)
gene-Agfg1	1407	27.1277	1997	31.5427	2400	33.9296	1548	25.1679	1610	22.6876	1313	24.982	NW_004801733.1	3404417	3439869	+	3677	Agfg1	GO:0005096;GO:0046872	K15044	4N9HR	T	sp|P52594|AGFG1_HUMAN Arf-GAP domain and FG repeat-containing protein 1 OS=Homo sapiens OX=9606 GN=AGFG1 PE=1 SV=2	XP_040609132.1 arf-GAP domain and FG repeat-containing protein 1 isoform X6 [Mesocricetus auratus]	-	-	GO:0005096//GTPase activator activity;GO:0046872//metal ion binding;	-
gene-Agfg2	115	3.03531	77	1.66494	114	2.20628	71	1.58024	70	1.35036	44	1.14605	NW_004801702.1	7701986	7737952	-	2686	Agfg2	GO:0005096;GO:0046872	-	4Q1UV	T	sp|Q80WC7|AGFG2_MOUSE Arf-GAP domain and FG repeat-containing protein 2 OS=Mus musculus OX=10090 GN=Agfg2 PE=1 SV=1	XP_040587302.1 arf-GAP domain and FG repeat-containing protein 2 isoform X3 [Mesocricetus auratus]	-	-	GO:0005096//GTPase activator activity;GO:0046872//metal ion binding;	-
gene-Aggf1	543	24.5351	790	29.2428	726	24.0533	432	16.46	521	17.2056	434	19.3519	NW_004801607.1	18172188	18193848	+	1569	Aggf1	GO:0003676	-	4Q4ZX	S	sp|Q7TN31|AGGF1_MOUSE Angiogenic factor with G patch and FHA domains 1 OS=Mus musculus OX=10090 GN=Aggf1 PE=2 SV=1	XP_040584848.1 LOW QUALITY PROTEIN: angiogenic factor with G patch and FHA domains 1 [Mesocricetus auratus]	-	-	GO:0003676//nucleic acid binding;	-
gene-Agk	669	20.0035	830	20.3311	1027	22.5165	550	13.8676	562	12.2818	464	13.6912	NW_004801804.1	442805	517062	-	2371	Agk	GO:0001729;GO:0004143;GO:0005758;GO:0042721;GO:0045039;GO:0046486;GO:0046513;GO:0046834;GO:0047620	K09881	4Q3JG	IT	sp|Q9ESW4|AGK_MOUSE Acylglycerol kinase, mitochondrial OS=Mus musculus OX=10090 GN=Agk PE=1 SV=1	XP_005085817.1 acylglycerol kinase, mitochondrial isoform X1 [Mesocricetus auratus] &gt;XP_012980484.1 acylglycerol kinase, mitochondrial isoform X1 [Mesocricetus auratus]	GO:0045039//protein insertion into mitochondrial inner membrane;GO:0046486//glycerolipid metabolic process;GO:0046513//ceramide biosynthetic process;GO:0046834//lipid phosphorylation;	GO:0005758//mitochondrial intermembrane space;GO:0042721//TIM22 mitochondrial import inner membrane insertion complex;	GO:0001729//ceramide kinase activity;GO:0004143//diacylglycerol kinase activity;GO:0047620//acylglycerol kinase activity;	ko00561(Glycerolipid metabolism)
gene-Agl	153	2.1672	214	2.48327	223	2.31613	115	1.37361	180	1.86348	121	1.69136	NW_004801672.1	1545063	1603372	-	5005	Agl	GO:0004134;GO:0004135;GO:0005737;GO:0005978;GO:0005980;GO:0102500	K01196	4PXQU	G	sp|Q2PQH8|GDE_CANLF Glycogen debranching enzyme OS=Canis lupus familiaris OX=9615 GN=AGL PE=2 SV=1	XP_005077173.1 glycogen debranching enzyme [Mesocricetus auratus]	GO:0005978//glycogen biosynthetic process;GO:0005980//glycogen catabolic process;	GO:0005737//cytoplasm;	GO:0004134//4-alpha-glucanotransferase activity;GO:0004135//amylo-alpha-1,6-glucosidase activity;GO:0102500//beta-maltose 4-alpha-glucanotransferase activity;	ko00500(Starch and sucrose metabolism)
gene-Agmat	1	0.0463968	2	0.0760188	5	0.170101	0	0	4	0.135642	2	0.091572	NW_004801713.1	5854232	5867544	+	1528	Agmat	GO:0016787;GO:0046872;GO:1901564	K01480	4Q2Q3	E	sp|A2AS89|SPEB_MOUSE Agmatinase, mitochondrial OS=Mus musculus OX=10090 GN=Agmat PE=1 SV=1	XP_005081148.1 agmatinase, mitochondrial [Mesocricetus auratus]	GO:1901564//organonitrogen compound metabolic process;	-	GO:0016787//hydrolase activity;GO:0046872//metal ion binding;	ko00330(Arginine and proline metabolism)
gene-Agmo	0	0	0	0	0	0	0	0	1	0.0252757	0	0	NW_004801664.1	4971275	5287970	-	2050	Agmo	GO:0004497;GO:0005506;GO:0008610;GO:0016020	K15537	4PTFQ	I	sp|Q8BS35|ALKMO_MOUSE Alkylglycerol monooxygenase OS=Mus musculus OX=10090 GN=Agmo PE=1 SV=1	XP_005076270.1 alkylglycerol monooxygenase isoform X2 [Mesocricetus auratus]	GO:0008610//lipid biosynthetic process;	GO:0016020//membrane;	GO:0004497//monooxygenase activity;GO:0005506//iron ion binding;	-
gene-Ago2	1386	16.9151	1898	18.9762	2125	19.016	1535	15.7971	1706	15.2172	1306	15.7289	NW_004801795.1	1110994	1157652	-	5809	Ago2	GO:0000340;GO:0000932;GO:0005634;GO:0005845;GO:0006355;GO:0016442;GO:0031054;GO:0035197;GO:0035198;GO:0035278;GO:0035279;GO:0045947;GO:0046872;GO:0070551	K11593	35G43	J	sp|Q9UKV8|AGO2_HUMAN Protein argonaute-2 OS=Homo sapiens OX=9606 GN=AGO2 PE=1 SV=3	EGV96521.1 Protein argonaute-2 [Cricetulus griseus]	GO:0006355//regulation of transcription, DNA-templated;GO:0031054//pre-miRNA processing;GO:0035278//miRNA-mediated gene silencing by inhibition of translation;GO:0035279//mRNA destabilization-mediated gene silencing by miRNA;GO:0045947//negative regulation of translational initiation;	GO:0000932//P-body;GO:0005634//nucleus;GO:0005845//mRNA cap binding complex;GO:0016442//RISC complex;	GO:0000340//RNA 7-methylguanosine cap binding;GO:0035197//siRNA binding;GO:0035198//miRNA binding;GO:0046872//metal ion binding;GO:0070551//endoribonuclease activity, cleaving siRNA-paired mRNA;	-
gene-Agpat1	968	30.2316	1166	29.8323	1452	33.2508	898	23.6494	855	19.5163	619	19.0775	NW_004801844.1	576028	584656	-	2270	Agpat1	GO:0003841;GO:0008654;GO:0016020	K13509	4Q0F6	I	sp|Q95JH2|PLCA_BOVIN 1-acyl-sn-glycerol-3-phosphate acyltransferase alpha OS=Bos taurus OX=9913 GN=AGPAT1 PE=2 SV=1	XP_005086907.1 1-acyl-sn-glycerol-3-phosphate acyltransferase alpha [Mesocricetus auratus] &gt;XP_012981276.1 1-acyl-sn-glycerol-3-phosphate acyltransferase alpha [Mesocricetus auratus] &gt;XP_012981277.1 1-acyl-sn-glycerol-3-phosphate acyltransferase alpha [Mesocricetus auratus] &gt;XP_012981278.1 1-acyl-sn-glycerol-3-phosphate acyltransferase alpha [Mesocricetus auratus] &gt;XP_012981279.1 1-ac…	GO:0008654//phospholipid biosynthetic process;	GO:0016020//membrane;	GO:0003841//1-acylglycerol-3-phosphate O-acyltransferase activity;	ko04975(Fat digestion and absorption);ko04072(Phospholipase D signaling pathway);ko00564(Glycerophospholipid metabolism);ko00561(Glycerolipid metabolism)
gene-Agpat2	0	0	0	0	0	0	0	0	0	0	0	0	NW_004801758.1	728502	738368	+	1414	Agpat2	GO:0016020;GO:0016746	K13509	4Q1Q0	I	sp|Q8K3K7|PLCB_MOUSE 1-acyl-sn-glycerol-3-phosphate acyltransferase beta OS=Mus musculus OX=10090 GN=Agpat2 PE=1 SV=1	XP_005083701.1 1-acyl-sn-glycerol-3-phosphate acyltransferase beta isoform X1 [Mesocricetus auratus]	-	GO:0016020//membrane;	GO:0016746//acyltransferase activity;	ko04975(Fat digestion and absorption);ko04072(Phospholipase D signaling pathway);ko00564(Glycerophospholipid metabolism);ko00561(Glycerolipid metabolism)
gene-Agpat3	763	8.77839	823	7.75698	1008	8.50355	569	5.52028	585	4.91915	396	4.49603	NW_004801628.1	1906640	1984192	+	6162	Agpat3	GO:0003841;GO:0005635;GO:0005789;GO:0008654	K13523	4PV8Z	I	sp|Q9D517|PLCC_MOUSE 1-acyl-sn-glycerol-3-phosphate acyltransferase gamma OS=Mus musculus OX=10090 GN=Agpat3 PE=1 SV=2	XP_021083156.1 1-acyl-sn-glycerol-3-phosphate acyltransferase gamma [Mesocricetus auratus] &gt;XP_040588238.1 1-acyl-sn-glycerol-3-phosphate acyltransferase gamma [Mesocricetus auratus] &gt;XP_040588239.1 1-acyl-sn-glycerol-3-phosphate acyltransferase gamma [Mesocricetus auratus] &gt;XP_040588240.1 1-acyl-sn-glycerol-3-phosphate acyltransferase gamma [Mesocricetus auratus] &gt;XP_040588241.1 1-ac…	GO:0008654//phospholipid biosynthetic process;	GO:0005635//nuclear envelope;GO:0005789//endoplasmic reticulum membrane;	GO:0003841//1-acylglycerol-3-phosphate O-acyltransferase activity;	ko04072(Phospholipase D signaling pathway);ko00564(Glycerophospholipid metabolism);ko00561(Glycerolipid metabolism)
gene-Agpat4	119	7.36163	113	5.72675	134	6.07829	110	5.73823	93	4.20489	78	4.76174	NW_004801817.1	1743642	1762618	+	1146	Agpat4	GO:0008654;GO:0016020;GO:0016746	K13523	4Q1J0	I	sp|Q8K4X7|PLCD_MOUSE 1-acyl-sn-glycerol-3-phosphate acyltransferase delta OS=Mus musculus OX=10090 GN=Agpat4 PE=1 SV=1	XP_040614202.1 1-acyl-sn-glycerol-3-phosphate acyltransferase delta isoform X2 [Mesocricetus auratus]	GO:0008654//phospholipid biosynthetic process;	GO:0016020//membrane;	GO:0016746//acyltransferase activity;	ko04072(Phospholipase D signaling pathway);ko00564(Glycerophospholipid metabolism);ko00561(Glycerolipid metabolism)
gene-Agpat5	1306	33.6561	1822	38.4656	1975	37.3197	848	18.4279	914	17.2152	724	18.4121	NW_004801736.1	405727	443456	-	2751	Agpat5	GO:0002244;GO:0003841;GO:0005635;GO:0005730;GO:0005739;GO:0005789;GO:0006639;GO:0008654	K19007	4PV2P	I	sp|Q9D1E8|PLCE_MOUSE 1-acyl-sn-glycerol-3-phosphate acyltransferase epsilon OS=Mus musculus OX=10090 GN=Agpat5 PE=1 SV=2	XP_005082657.1 1-acyl-sn-glycerol-3-phosphate acyltransferase epsilon isoform X2 [Mesocricetus auratus]	GO:0002244//hematopoietic progenitor cell differentiation;GO:0006639//acylglycerol metabolic process;GO:0008654//phospholipid biosynthetic process;	GO:0005635//nuclear envelope;GO:0005730//nucleolus;GO:0005739//mitochondrion;GO:0005789//endoplasmic reticulum membrane;	GO:0003841//1-acylglycerol-3-phosphate O-acyltransferase activity;	ko04072(Phospholipase D signaling pathway);ko00564(Glycerophospholipid metabolism);ko00561(Glycerolipid metabolism)
gene-Agps	2392	34.9865	3042	36.4503	3532	37.8799	2310	28.4911	2577	27.5485	2048	29.5606	NW_004801605.1	47836512	47905525	-	4847	Agps	GO:0005777;GO:0008609;GO:0008611;GO:0071949	K00803	4Q3EV	C	sp|Q8C0I1|ADAS_MOUSE Alkyldihydroxyacetonephosphate synthase, peroxisomal OS=Mus musculus OX=10090 GN=Agps PE=1 SV=1	XP_040601557.1 alkyldihydroxyacetonephosphate synthase, peroxisomal isoform X1 [Mesocricetus auratus]	GO:0008611//ether lipid biosynthetic process;	GO:0005777//peroxisome;	GO:0008609//alkylglycerone-phosphate synthase activity;GO:0071949//FAD binding;	ko04146(Peroxisome);ko00565(Ether lipid metabolism)
gene-Agr2	0	0	0	0	0	0	0	0	1	0.062054	0	0	NW_004801664.1	6532903	6543030	-	835	Agr2	GO:0002162;GO:0005154;GO:0005615;GO:0005783;GO:0006954;GO:0010628;GO:0010811;GO:0042802;GO:0045742;GO:0048546;GO:0048639;GO:0060480;GO:0070254;GO:1903078;GO:1903896;GO:1903899	K20356	4PT08	S	sp|O95994|AGR2_HUMAN Anterior gradient protein 2 homolog OS=Homo sapiens OX=9606 GN=AGR2 PE=1 SV=1	XP_012973289.1 anterior gradient protein 2 homolog [Mesocricetus auratus]	GO:0006954//inflammatory response;GO:0010628//positive regulation of gene expression;GO:0010811//positive regulation of cell-substrate adhesion;GO:0045742//positive regulation of epidermal growth factor receptor signaling pathway;GO:0048546//digestive tract morphogenesis;GO:0048639//positive regulation of developmental growth;GO:0060480//lung goblet cell differentiation;GO:0070254//mucus secretio…	GO:0005615//extracellular space;GO:0005783//endoplasmic reticulum;	GO:0002162//dystroglycan binding;GO:0005154//epidermal growth factor receptor binding;GO:0042802//identical protein binding;	-
gene-Agr3	0	0	0	0	1	0.057187	0	0	0	0	0	0	NW_004801664.1	6579756	6596620	-	909	Agr3	GO:0002162;GO:0005783	K20357	4Q560	S	sp|Q8R3W7|AGR3_MOUSE Anterior gradient protein 3 OS=Mus musculus OX=10090 GN=Agr3 PE=2 SV=1	XP_012973290.1 anterior gradient protein 3 [Mesocricetus auratus]	-	GO:0005783//endoplasmic reticulum;	GO:0002162//dystroglycan binding;	-
gene-Agrn	207	1.77236	251	1.76059	293	1.8395	188	1.35737	180	1.12642	178	1.50399	NW_004801694.1	117853	150681	+	8280	Agrn	GO:0005509;GO:0005576;GO:0005604;GO:0016020;GO:0030154	K06254	4Q4HV	W	sp|P25304|AGRIN_RAT Agrin OS=Rattus norvegicus OX=10116 GN=Agrn PE=1 SV=2	XP_012975451.1 LOW QUALITY PROTEIN: agrin [Mesocricetus auratus]	GO:0030154//cell differentiation;	GO:0005576//extracellular region;GO:0005604//basement membrane;GO:0016020//membrane;	GO:0005509//calcium ion binding;	ko04512(ECM-receptor interaction)
gene-Agrp	26	0.515451	39	0.633405	50	0.726832	18	0.300916	15	0.217345	13	0.254332	NW_004801665.1	10915014	10983411	-	3576	Agrp	GO:0005184;GO:0005615;GO:0005796;GO:0007218;GO:0008343;GO:0009755;GO:0060259	K05231	4Q5FP	T	sp|P56473|AGRP_MOUSE Agouti-related protein OS=Mus musculus OX=10090 GN=Agrp PE=1 SV=1	XP_005076347.2 agouti-related protein isoform X1 [Mesocricetus auratus]	GO:0007218//neuropeptide signaling pathway;GO:0008343//adult feeding behavior;GO:0009755//hormone-mediated signaling pathway;GO:0060259//regulation of feeding behavior;	GO:0005615//extracellular space;GO:0005796//Golgi lumen;	GO:0005184//neuropeptide hormone activity;	ko04920(Adipocytokine signaling pathway)
gene-Agt	0	0	0	0	0	0	0	0	1	0.0262887	0	0	NW_004801605.1	999256	1009458	-	1971	Agt	GO:0003081;GO:0004867;GO:0005615;GO:0042310	K09821	4PT83	V	sp|P01015|ANGT_RAT Angiotensinogen OS=Rattus norvegicus OX=10116 GN=Agt PE=1 SV=1	XP_005064729.1 angiotensinogen [Mesocricetus auratus]	GO:0003081//regulation of systemic arterial blood pressure by renin-angiotensin;GO:0042310//vasoconstriction;	GO:0005615//extracellular space;	GO:0004867//serine-type endopeptidase inhibitor activity;	ko05415(Diabetic cardiomyopathy);ko05414(Dilated cardiomyopathy);ko05410(Hypertrophic cardiomyopathy);ko05200(Pathways in cancer);ko04934(Cushing syndrome);ko04933(AGE-RAGE signaling pathway in diabetic complications);ko04931(Insulin resistance);ko04927(Cortisol synthesis and secretion);ko04925(Aldosterone synthesis and secretion);ko04924(Renin secretion);ko04614(Renin-angiotensin system);ko04270…
gene-Agtpbp1	232	2.57515	379	3.44633	314	2.55561	211	1.97495	281	2.27964	177	1.9388	NW_004801686.1	5741189	5889128	-	6387	Agtpbp1	GO:0004181;GO:0005634;GO:0005739;GO:0005829;GO:0006508;GO:0008270	-	4PTR5	E	sp|Q641K1|CBPC1_MOUSE Cytosolic carboxypeptidase 1 OS=Mus musculus OX=10090 GN=Agtpbp1 PE=1 SV=2	XP_040612041.1 cytosolic carboxypeptidase 1 isoform X2 [Mesocricetus auratus]	GO:0006508//proteolysis;	GO:0005634//nucleus;GO:0005739//mitochondrion;GO:0005829//cytosol;	GO:0004181//metallocarboxypeptidase activity;GO:0008270//zinc ion binding;	-
gene-Agtr1	0	0	0	0	0	0	0	0	0	0	0	0	NW_004801697.1	811650	866966	+	2244	Agtr1	GO:0001568;GO:0001596;GO:0001822;GO:0001991;GO:0004945;GO:0005886;GO:0006954;GO:0019229;GO:0042756;GO:0051402	K04166	4Q3F7	T	sp|Q9GLN9|AGTR1_PANTR Type-1 angiotensin II receptor OS=Pan troglodytes OX=9598 GN=AGTR1 PE=3 SV=1	XP_005079721.1 type-1 angiotensin II receptor [Mesocricetus auratus] &gt;XP_021088513.1 type-1 angiotensin II receptor [Mesocricetus auratus] &gt;XP_040610562.1 type-1 angiotensin II receptor [Mesocricetus auratus] &gt;XP_040610563.1 type-1 angiotensin II receptor [Mesocricetus auratus]	GO:0001568//blood vessel development;GO:0001822//kidney development;GO:0001991//regulation of systemic arterial blood pressure by circulatory renin-angiotensin;GO:0006954//inflammatory response;GO:0019229//regulation of vasoconstriction;GO:0042756//drinking behavior;GO:0051402//neuron apoptotic process;	GO:0005886//plasma membrane;	GO:0001596//angiotensin type I receptor activity;GO:0004945//angiotensin type II receptor activity;	ko05415(Diabetic cardiomyopathy);ko05200(Pathways in cancer);ko05171(Coronavirus disease - COVID-19);ko04934(Cushing syndrome);ko04933(AGE-RAGE signaling pathway in diabetic complications);ko04927(Cortisol synthesis and secretion);ko04925(Aldosterone synthesis and secretion);ko04924(Renin secretion);ko04614(Renin-angiotensin system);ko04371(Apelin signaling pathway);ko04270(Vascular smooth muscle…
gene-Agtr2	1	0.0258361	1	0.0211656	3	0.0568327	0	0	1	0.0188831	0	0	NW_004801865.1	689701	693611	+	2744	Agtr2	GO:0001991;GO:0002033;GO:0002035;GO:0004945;GO:0005886;GO:0006954;GO:0007166;GO:0007199;GO:0010459;GO:0035556;GO:0035566;GO:0035640;GO:0045893;GO:0051387;GO:0051402;GO:0072300;GO:0090190;GO:2001238	K04167	4PSS5	T	sp|P35351|AGTR2_RAT Type-2 angiotensin II receptor OS=Rattus norvegicus OX=10116 GN=Agtr2 PE=1 SV=1	XP_021079377.1 type-2 angiotensin II receptor [Mesocricetus auratus]	GO:0001991//regulation of systemic arterial blood pressure by circulatory renin-angiotensin;GO:0002033//angiotensin-mediated vasodilation involved in regulation of systemic arterial blood pressure;GO:0002035//brain renin-angiotensin system;GO:0006954//inflammatory response;GO:0007166//cell surface receptor signaling pathway;GO:0007199//G protein-coupled receptor signaling pathway coupled to cGMP …	GO:0005886//plasma membrane;	GO:0004945//angiotensin type II receptor activity;	ko04614(Renin-angiotensin system);ko04261(Adrenergic signaling in cardiomyocytes);ko04080(Neuroactive ligand-receptor interaction)
gene-Agtrap	428	27.863	388	20.6928	430	20.5259	316	17.3472	284	13.5128	190	12.2062	NW_004801694.1	8469027	8478665	+	1089	Agtrap	GO:0004945;GO:0005794;GO:0005886;GO:0005938;GO:0008217	-	4Q5MU	T	sp|Q642A2|ATRAP_RAT Type-1 angiotensin II receptor-associated protein OS=Rattus norvegicus OX=10116 GN=Agtrap PE=1 SV=1	XP_005079396.1 type-1 angiotensin II receptor-associated protein [Mesocricetus auratus]	GO:0008217//regulation of blood pressure;	GO:0005794//Golgi apparatus;GO:0005886//plasma membrane;GO:0005938//cell cortex;	GO:0004945//angiotensin type II receptor activity;	-
gene-Agxt	0	0	0	0	0	0	0	0	0	0	0	0	NW_004801673.1	11123565	11135345	-	1536	Agxt	GO:0004760;GO:0005777;GO:0008453;GO:0071704	K00830	4PXR4	E	sp|P09139|SPYA_RAT Serine--pyruvate aminotransferase, mitochondrial OS=Rattus norvegicus OX=10116 GN=Agxt PE=1 SV=1	XP_040608706.1 serine--pyruvate aminotransferase [Mesocricetus auratus]	GO:0071704//organic substance metabolic process;	GO:0005777//peroxisome;	GO:0004760//serine-pyruvate transaminase activity;GO:0008453//alanine-glyoxylate transaminase activity;	ko04146(Peroxisome);ko00630(Glyoxylate and dicarboxylate metabolism);ko00260(Glycine, serine and threonine metabolism);ko00250(Alanine, aspartate and glutamate metabolism)
gene-Agxt2	90	1.64276	111	1.65981	121	1.61945	41	0.631066	72	0.960527	49	0.882618	NW_004801682.1	7539157	7581248	+	3884	Agxt2	GO:0005739;GO:0008483;GO:0030170	K00827	4Q0SR	E	sp|Q3UEG6|AGT2_MOUSE Alanine--glyoxylate aminotransferase 2, mitochondrial OS=Mus musculus OX=10090 GN=Agxt2 PE=1 SV=1	XP_005078059.1 alanine--glyoxylate aminotransferase 2, mitochondrial isoform X2 [Mesocricetus auratus]	-	GO:0005739//mitochondrion;	GO:0008483//transaminase activity;GO:0030170//pyridoxal phosphate binding;	ko00280(Valine, leucine and isoleucine degradation);ko00270(Cysteine and methionine metabolism);ko00260(Glycine, serine and threonine metabolism);ko00250(Alanine, aspartate and glutamate metabolism)
gene-Ahctf1	3211	27.3871	4722	32.994	3035	18.9808	3157	22.7059	4582	28.5631	3482	29.3075	NW_004801684.1	3259490	3315568	+	8312	Ahctf1	GO:0005634	-	4PSQ1	K	sp|Q8CJF7|ELYS_MOUSE Protein ELYS OS=Mus musculus OX=10090 GN=Ahctf1 PE=1 SV=1	XP_005078206.1 protein ELYS isoform X3 [Mesocricetus auratus]	-	GO:0005634//nucleus;	-	-
gene-Ahcy	21718	738.104	22850	636.189	28592	712.511	18978	543.884	17114	425.102	13364	448.206	NW_004801778.1	2623132	2636434	+	2086	Ahcy	GO:0004013;GO:0005783;GO:0005829;GO:0006730	K01251	4Q0R4	H	sp|P50247|SAHH_MOUSE Adenosylhomocysteinase OS=Mus musculus OX=10090 GN=Ahcy PE=1 SV=3	XP_005084695.1 adenosylhomocysteinase [Mesocricetus auratus]	GO:0006730//one-carbon metabolic process;	GO:0005783//endoplasmic reticulum;GO:0005829//cytosol;	GO:0004013//adenosylhomocysteinase activity;	ko00270(Cysteine and methionine metabolism)
gene-Ahcyl1	2986	54.8279	3736	56.1981	4549	61.246	2227	34.4819	2628	35.2681	2035	36.874	NW_004801668.1	8212671	8249728	-	3861	Ahcyl1	GO:0004013;GO:0005783;GO:0006730	K01251	4Q3WU	H	sp|O43865|SAHH2_HUMAN S-adenosylhomocysteine hydrolase-like protein 1 OS=Homo sapiens OX=9606 GN=AHCYL1 PE=1 SV=2	NP_001094522.2 S-adenosylhomocysteine hydrolase-like protein 1 [Bos taurus] &gt;NP_001188310.1 S-adenosylhomocysteine hydrolase-like protein 1 [Sus scrofa] &gt;NP_001244987.1 S-adenosylhomocysteine hydrolase-like protein 1 [Macaca mulatta] &gt;NP_006612.2 S-adenosylhomocysteine hydrolase-like protein 1 isoform a [Homo sapiens] &gt;NP_663517.2 S-adenosylhomocysteine hydrolase-like protein 1 isofor…	GO:0006730//one-carbon metabolic process;	GO:0005783//endoplasmic reticulum;	GO:0004013//adenosylhomocysteinase activity;	ko00270(Cysteine and methionine metabolism)
gene-Ahcyl2	1120	15.8234	1731	20.0346	2029	21.019	1234	14.7013	1352	13.9605	1078	15.0295	NW_004801683.1	10615080	10770760	+	5018	Ahcyl2	GO:0004013;GO:0005783;GO:0006730	K01251	4PWD4	H	sp|Q96HN2|SAHH3_HUMAN Adenosylhomocysteinase 3 OS=Homo sapiens OX=9606 GN=AHCYL2 PE=1 SV=1	XP_005281374.1 adenosylhomocysteinase 3 isoform X2 [Chrysemys picta bellii]	GO:0006730//one-carbon metabolic process;	GO:0005783//endoplasmic reticulum;	GO:0004013//adenosylhomocysteinase activity;	ko00270(Cysteine and methionine metabolism)
gene-Ahdc1	68	0.775799	100	0.934638	117	0.97876	76	0.73116	86	0.717106	45	0.506637	NW_004801696.1	6138067	6203672	+	6214	Ahdc1	GO:0001707;GO:0003700;GO:0005634;GO:0043589;GO:0140585	-	4PXK3	S	sp|Q6PAL7|AHDC1_MOUSE AT-hook DNA-binding motif-containing protein 1 OS=Mus musculus OX=10090 GN=Ahdc1 PE=1 SV=1	XP_012975670.1 AT-hook DNA-binding motif-containing protein 1 [Mesocricetus auratus] &gt;XP_040612361.1 AT-hook DNA-binding motif-containing protein 1 [Mesocricetus auratus] &gt;XP_040612362.1 AT-hook DNA-binding motif-containing protein 1 [Mesocricetus auratus]	GO:0001707//mesoderm formation;GO:0043589//skin morphogenesis;	GO:0005634//nucleus;	GO:0003700//DNA-binding transcription factor activity;GO:0140585//promoter-enhancer loop anchoring activity;	-
gene-Ahi1	1557	21.8406	2157	24.7873	2033	20.9105	1413	16.7139	1787	18.3208	1488	20.5979	NW_004801608.1	11276265	11408941	-	5054	Ahi1	-	K16740	4Q2T5	Z	sp|Q6DTM3|AHI1_RAT Jouberin OS=Rattus norvegicus OX=10116 GN=Ahi1 PE=1 SV=1	XP_021079924.1 jouberin isoform X2 [Mesocricetus auratus]	-	-	-	-
gene-Ahnak	16	2.91596	8	1.19441	10	1.33632	4	0.614725	8	1.06561	4	0.719393	NW_004801604.1	48899740	48900560	-	389	Ahnak	GO:0005634	-	4PX2T	S	sp|Q09666|AHNK_HUMAN Neuroblast differentiation-associated protein AHNAK OS=Homo sapiens OX=9606 GN=AHNAK PE=1 SV=2	XP_028339156.1 neuroblast differentiation-associated protein AHNAK [Physeter catodon]	-	GO:0005634//nucleus;	-	-
gene-Ahr	1038	27.644	1520	33.1627	1654	32.299	1441	32.3613	1521	29.6058	1207	31.7216	NW_004801664.1	6978314	7020347	+	2662	Ahr	GO:0003677;GO:0004879;GO:0005634;GO:0005737;GO:0006805;GO:0007049;GO:0046983;GO:0048511;GO:1904613	K09093	4PX54	K	sp|Q8R4S4|AHR_MUSSI Aryl hydrocarbon receptor OS=Mus spicilegus OX=10103 GN=Ahr PE=2 SV=1	NP_001268587.1 aryl hydrocarbon receptor [Mesocricetus auratus] &gt;AAF87578.1 AH receptor [Mesocricetus auratus]	GO:0006805//xenobiotic metabolic process;GO:0007049//cell cycle;GO:0048511//rhythmic process;GO:1904613//cellular response to 2,3,7,8-tetrachlorodibenzodioxine;	GO:0005634//nucleus;GO:0005737//cytoplasm;	GO:0003677//DNA binding;GO:0004879//nuclear receptor activity;GO:0046983//protein dimerization activity;	ko05208(Chemical carcinogenesis - reactive oxygen species);ko05207(Chemical carcinogenesis - receptor activation);ko04934(Cushing syndrome);ko04659(Th17 cell differentiation)
gene-Ahrr	301	4.16131	388	4.39439	445	4.51101	207	2.4132	261	2.63723	205	2.7968	NW_004801606.1	35029541	35123943	+	5128	Ahrr	GO:0005654;GO:0005829;GO:0006355;GO:0006805;GO:0046983	K09094	4PZ02	K	sp|Q3U1U7|AHRR_MOUSE Aryl hydrocarbon receptor repressor OS=Mus musculus OX=10090 GN=Ahrr PE=1 SV=1	XP_012979286.1 aryl hydrocarbon receptor repressor isoform X2 [Mesocricetus auratus]	GO:0006355//regulation of transcription, DNA-templated;GO:0006805//xenobiotic metabolic process;	GO:0005654//nucleoplasm;GO:0005829//cytosol;	GO:0046983//protein dimerization activity;	-
gene-Ahsa2	551	18.981	668	18.8515	713	18.0097	453	13.159	624	15.7107	431	14.6517	NW_004801626.1	7634199	7645749	+	2058	Ahsa2	GO:0001671;GO:0051087	-	4Q0Z8	O	sp|Q8N9S3|AHSA2_MOUSE Activator of 90 kDa heat shock protein ATPase homolog 2 OS=Mus musculus OX=10090 GN=Ahsa2 PE=1 SV=2	XP_012969030.1 activator of 90 kDa heat shock protein ATPase homolog 2 isoform X1 [Mesocricetus auratus]	-	-	GO:0001671//ATPase activator activity;GO:0051087//chaperone binding;	-
gene-Ahsg	75	3.33359	48	1.74781	69	2.24879	32	1.19939	46	1.49435	31	1.35974	NW_004801632.1	17121772	17128450	-	1595	Ahsg	GO:0004869;GO:0005615	-	4Q4US	T	sp|P29699|FETUA_MOUSE Alpha-2-HS-glycoprotein OS=Mus musculus OX=10090 GN=Ahsg PE=1 SV=1	XP_012970060.2 alpha-2-HS-glycoprotein [Mesocricetus auratus]	-	GO:0005615//extracellular space;	GO:0004869//cysteine-type endopeptidase inhibitor activity;	-
gene-Ahsp	20	2.26138	34	3.14939	27	2.2385	11	1.04881	15	1.2396	27	3.01267	NW_004801604.1	70491329	70492290	-	627	Ahsp	GO:0006457;GO:0030218;GO:0030492;GO:0050821	-	4Q646	S	sp|Q9CY02|AHSP_MOUSE Alpha-hemoglobin-stabilizing protein OS=Mus musculus OX=10090 GN=Ahsp PE=1 SV=1	XP_005064372.3 alpha-hemoglobin-stabilizing protein [Mesocricetus auratus] &gt;XP_012967883.1 alpha-hemoglobin-stabilizing protein [Mesocricetus auratus] &gt;XP_040609360.1 alpha-hemoglobin-stabilizing protein [Mesocricetus auratus] &gt;XP_040609371.1 alpha-hemoglobin-stabilizing protein [Mesocricetus auratus] &gt;XP_040609382.1 alpha-hemoglobin-stabilizing protein [Mesocricetus auratus]	GO:0006457//protein folding;GO:0030218//erythrocyte differentiation;GO:0050821//protein stabilization;	-	GO:0030492//hemoglobin binding;	-
gene-Aicda	0	0	0	0	0	0	0	0	1	0.0721659	0	0	NW_004801609.1	1511646	1520467	-	718	Aicda	GO:0008270;GO:0016814	K10989	4Q0YC	S	sp|Q9WVE0|AICDA_MOUSE Single-stranded DNA cytosine deaminase OS=Mus musculus OX=10090 GN=Aicda PE=1 SV=1	XP_012965751.2 single-stranded DNA cytosine deaminase [Mesocricetus auratus]	-	-	GO:0008270//zinc ion binding;GO:0016814//hydrolase activity, acting on carbon-nitrogen (but not peptide) bonds, in cyclic amidines;	ko05340(Primary immunodeficiency);ko04672(Intestinal immune network for IgA production)
gene-Aida	1694	46.839	2209	50.0371	2548	51.6586	1340	31.2433	1544	31.2022	1219	33.2615	NW_004801684.1	5631	42901	-	2564	Aida	-	-	4Q7CM	T	sp|Q8C4Q6|AIDA_MOUSE Axin interactor, dorsalization-associated protein OS=Mus musculus OX=10090 GN=Aida PE=1 SV=1	XP_032770686.1 axin interactor, dorsalization-associated protein [Rattus rattus]	-	-	-	-
gene-Aif1	1	0.105341	0	0	0	0	0	0	0	0	2	0.207908	NW_004801844.1	114860	116472	+	673	Aif1	GO:0001891;GO:0005509;GO:0005737;GO:0005856;GO:0032587	K18617	4Q5A8	T	sp|P55009|AIF1_RAT Allograft inflammatory factor 1 OS=Rattus norvegicus OX=10116 GN=Aif1 PE=2 SV=1	XP_005086860.1 allograft inflammatory factor 1 [Mesocricetus auratus]	-	GO:0001891//phagocytic cup;GO:0005737//cytoplasm;GO:0005856//cytoskeleton;GO:0032587//ruffle membrane;	GO:0005509//calcium ion binding;	-
gene-Aif1l	0	0	2	0.149687	0	0	1	0.0770386	1	0.066772	0	0	NW_004801898.1	242	23344	+	776	Aif1l	GO:0005509;GO:0032587	K18617	4PYVQ	T	sp|Q9EQX4|AIF1L_MOUSE Allograft inflammatory factor 1-like OS=Mus musculus OX=10090 GN=Aif1l PE=1 SV=1	XP_040592822.1 allograft inflammatory factor 1-like isoform X1 [Mesocricetus auratus]	-	GO:0032587//ruffle membrane;	GO:0005509//calcium ion binding;	-
gene-Aifm1	1504	45.8603	2024	50.5594	2154	48.1597	1459	37.5148	1711	38.1315	1301	39.1481	NW_004801670.1	9954630	9990796	-	2325	Aifm1	GO:0005739;GO:0006915;GO:0016020;GO:0016491;GO:0046983;GO:0050660	K04727	4PSIC	C	sp|Q9JM53|AIFM1_RAT Apoptosis-inducing factor 1, mitochondrial OS=Rattus norvegicus OX=10116 GN=Aifm1 PE=1 SV=1	XP_005076908.1 apoptosis-inducing factor 1, mitochondrial isoform X2 [Mesocricetus auratus]	GO:0006915//apoptotic process;	GO:0005739//mitochondrion;GO:0016020//membrane;	GO:0016491//oxidoreductase activity;GO:0046983//protein dimerization activity;GO:0050660//flavin adenine dinucleotide binding;	ko04217(Necroptosis);ko04210(Apoptosis)
gene-Aifm2	269	13.4205	235	9.6048	337	12.3281	201	8.45614	217	7.91265	187	9.20669	NW_004801628.1	16680076	16699392	-	1421	Aifm2	GO:0003677;GO:0004174;GO:0005634;GO:0005741;GO:0005811;GO:0005829;GO:0005886;GO:0006743;GO:0008637;GO:0016655;GO:0042373;GO:0043065;GO:0050660;GO:0110076;GO:1900407;GO:1990748	-	4PXKI	S	sp|Q8BUE4|FSP1_MOUSE Ferroptosis suppressor protein 1 OS=Mus musculus OX=10090 GN=Aifm2 PE=1 SV=1	XP_012969428.1 ferroptosis suppressor protein 1 [Mesocricetus auratus] &gt;XP_021083286.1 ferroptosis suppressor protein 1 [Mesocricetus auratus] &gt;XP_040588075.1 ferroptosis suppressor protein 1 [Mesocricetus auratus]	GO:0006743//ubiquinone metabolic process;GO:0008637//apoptotic mitochondrial changes;GO:0042373//vitamin K metabolic process;GO:0043065//positive regulation of apoptotic process;GO:0110076//negative regulation of ferroptosis;GO:1900407//regulation of cellular response to oxidative stress;GO:1990748//cellular detoxification;	GO:0005634//nucleus;GO:0005741//mitochondrial outer membrane;GO:0005811//lipid droplet;GO:0005829//cytosol;GO:0005886//plasma membrane;	GO:0003677//DNA binding;GO:0004174//electron-transferring-flavoprotein dehydrogenase activity;GO:0016655//oxidoreductase activity, acting on NAD(P)H, quinone or similar compound as acceptor;GO:0050660//flavin adenine dinucleotide binding;	-
gene-Aifm3	1	0.0257236	0	0	1	0.0188618	2	0.0433831	2	0.0376017	1	0.025385	NW_004801677.1	8280171	8299615	-	2756	Aifm3	GO:0016491;GO:0046872;GO:0050660;GO:0051537	-	4Q2BX	S	sp|Q3TY86|AIFM3_MOUSE Apoptosis-inducing factor 3 OS=Mus musculus OX=10090 GN=Aifm3 PE=1 SV=1	XP_005077614.1 apoptosis-inducing factor 3 isoform X4 [Mesocricetus auratus]	-	-	GO:0016491//oxidoreductase activity;GO:0046872//metal ion binding;GO:0050660//flavin adenine dinucleotide binding;GO:0051537//2 iron, 2 sulfur cluster binding;	-
gene-Aig1	659	20.1377	672	16.8227	841	18.8438	531	13.6829	540	12.0604	350	10.5545	NW_004801608.1	17646715	17860934	+	2320	Aig1	GO:0016020	-	4Q78I	W	sp|Q9D8B1|AIG1_MOUSE Androgen-induced gene 1 protein OS=Mus musculus OX=10090 GN=Aig1 PE=2 SV=2	XP_005065915.1 androgen-induced gene 1 protein isoform X1 [Mesocricetus auratus]	-	GO:0016020//membrane;	-	-
gene-Aim2	6869	139.975	9805	163.685	8675	129.621	5675	97.5173	7512	111.881	5690	114.423	NW_004801684.1	8466694	8517456	-	3479	Aim2	GO:0002218;GO:0002230;GO:0003690;GO:0005654;GO:0005739;GO:0006974;GO:0007420;GO:0032731;GO:0033209;GO:0035458;GO:0035591;GO:0035861;GO:0038187;GO:0042802;GO:0043029;GO:0050795;GO:0051898;GO:0070050;GO:0070269;GO:0071466;GO:0097169;GO:0140608;GO:0140970;GO:1904270	K12966	4Q00Z	K	sp|Q91VJ1|AIM2_MOUSE Interferon-inducible protein AIM2 OS=Mus musculus OX=10090 GN=Aim2 PE=1 SV=2	XP_021087585.1 interferon-inducible protein AIM2 isoform X2 [Mesocricetus auratus]	GO:0002218//activation of innate immune response;GO:0002230//positive regulation of defense response to virus by host;GO:0006974//cellular response to DNA damage stimulus;GO:0007420//brain development;GO:0032731//positive regulation of interleukin-1 beta production;GO:0033209//tumor necrosis factor-mediated signaling pathway;GO:0035458//cellular response to interferon-beta;GO:0043029//T cell home…	GO:0005654//nucleoplasm;GO:0005739//mitochondrion;GO:0035861//site of double-strand break;GO:0097169//AIM2 inflammasome complex;	GO:0003690//double-stranded DNA binding;GO:0035591//signaling adaptor activity;GO:0038187//pattern recognition receptor activity;GO:0042802//identical protein binding;GO:0140608//cysteine-type endopeptidase activator activity;	ko04623(Cytosolic DNA-sensing pathway);ko04621(NOD-like receptor signaling pathway)
gene-Aimp1	1661	99.5398	1957	96.0772	2058	90.432	1339	67.6653	1623	71.087	1154	68.246	NW_004801723.1	6582074	6602049	+	1183	Aimp1	GO:0000049	K15437	4PX1D	J	sp|O54873|AIMP1_CRIGR Aminoacyl tRNA synthase complex-interacting multifunctional protein 1 OS=Cricetulus griseus OX=10029 GN=AIMP1 PE=2 SV=1	XP_040607710.1 aminoacyl tRNA synthase complex-interacting multifunctional protein 1 isoform X1 [Mesocricetus auratus]	-	-	GO:0000049//tRNA binding;	-
gene-Aimp2	1956	113.944	2198	104.894	2585	110.416	1627	79.9222	1682	71.613	1315	75.5946	NW_004801699.1	1861965	1870120	+	1217	Aimp2	GO:0005634;GO:0005829;GO:0017101	K15438	4Q3UN	K	sp|Q9WVM7|AIMP2_CRIGR Aminoacyl tRNA synthase complex-interacting multifunctional protein 2 OS=Cricetulus griseus OX=10029 GN=AIMP2 PE=2 SV=1	XP_005079994.1 aminoacyl tRNA synthase complex-interacting multifunctional protein 2 isoform X1 [Mesocricetus auratus]	-	GO:0005634//nucleus;GO:0005829//cytosol;GO:0017101//aminoacyl-tRNA synthetase multienzyme complex;	-	-
gene-Aip	2344	131.781	2057	94.7401	2577	106.233	2026	96.0494	1454	59.7456	1177	65.3006	NW_004801604.1	53011332	53018632	+	1261	Aip	GO:0003712;GO:0003755;GO:0005829;GO:0005886;GO:0006626;GO:0006805;GO:0017162;GO:0022417;GO:0034751;GO:0036004;GO:0051082	K17767	4Q21P	O	sp|O08915|AIP_MOUSE AH receptor-interacting protein OS=Mus musculus OX=10090 GN=Aip PE=1 SV=1	XP_005064139.1 AH receptor-interacting protein [Mesocricetus auratus]	GO:0006626//protein targeting to mitochondrion;GO:0006805//xenobiotic metabolic process;GO:0022417//protein maturation by protein folding;	GO:0005829//cytosol;GO:0005886//plasma membrane;GO:0034751//aryl hydrocarbon receptor complex;	GO:0003712//transcription coregulator activity;GO:0003755//peptidyl-prolyl cis-trans isomerase activity;GO:0017162//aryl hydrocarbon receptor binding;GO:0036004//GAF domain binding;GO:0051082//unfolded protein binding;	ko05207(Chemical carcinogenesis - receptor activation);ko04934(Cushing syndrome)
gene-Aipl1	1	0.0718281	1	0.0588433	1	0.0526677	3	0.181708	3	0.157493	2	0.141765	NW_004801614.1	4914525	4923503	+	987	Aipl1	GO:0001895;GO:0001917;GO:0001918;GO:0003755;GO:0005829;GO:0006915;GO:0007603;GO:0016607;GO:0022400;GO:0043066	K17767	4Q2EF	O	sp|Q9JLG9|AIPL1_RAT Aryl-hydrocarbon-interacting protein-like 1 OS=Rattus norvegicus OX=10116 GN=Aipl1 PE=2 SV=1	XP_005067505.1 aryl-hydrocarbon-interacting protein-like 1 [Mesocricetus auratus]	GO:0001895//retina homeostasis;GO:0006915//apoptotic process;GO:0007603//phototransduction, visible light;GO:0022400//regulation of rhodopsin mediated signaling pathway;GO:0043066//negative regulation of apoptotic process;	GO:0001917//photoreceptor inner segment;GO:0005829//cytosol;GO:0016607//nuclear speck;	GO:0001918//farnesylated protein binding;GO:0003755//peptidyl-prolyl cis-trans isomerase activity;	ko05207(Chemical carcinogenesis - receptor activation);ko04934(Cushing syndrome)
gene-Aire	0	0	0	0	0	0	0	0	0	0	0	0	NW_004801628.1	2224611	2235357	+	2051	Aire	GO:0003677;GO:0005634;GO:0005737;GO:0006959;GO:0045182;GO:0046872	K10603	4PWGE	K	sp|Q9Z0E3|AIRE_MOUSE Autoimmune regulator OS=Mus musculus OX=10090 GN=Aire PE=1 SV=1	XP_005070751.1 autoimmune regulator isoform X1 [Mesocricetus auratus]	GO:0006959//humoral immune response;	GO:0005634//nucleus;GO:0005737//cytoplasm;	GO:0003677//DNA binding;GO:0045182//translation regulator activity;GO:0046872//metal ion binding;	ko05340(Primary immunodeficiency);ko04120(Ubiquitin mediated proteolysis)
gene-Ajap1	13	0.300596	21	0.397797	19	0.322139	13	0.253479	22	0.371798	12	0.27382	NW_004801694.1	2897937	3013822	+	3066	Ajap1	GO:0001953;GO:0005912;GO:0008013;GO:0009898;GO:0009986;GO:0016323;GO:0030860;GO:0044291;GO:0044877;GO:0061045	-	4Q817	S	sp|A2ALI5|AJAP1_MOUSE Adherens junction-associated protein 1 OS=Mus musculus OX=10090 GN=Ajap1 PE=2 SV=1	XP_005079319.1 adherens junction-associated protein 1 [Mesocricetus auratus]	GO:0001953//negative regulation of cell-matrix adhesion;GO:0030860//regulation of polarized epithelial cell differentiation;GO:0061045//negative regulation of wound healing;	GO:0005912//adherens junction;GO:0009898//cytoplasmic side of plasma membrane;GO:0009986//cell surface;GO:0016323//basolateral plasma membrane;GO:0044291//cell-cell contact zone;	GO:0008013//beta-catenin binding;GO:0044877//protein-containing complex binding;	-
gene-Ajuba	40	0.856471	44	0.771806	40	0.628004	27	0.4875	39	0.610326	23	0.485987	NW_004801798.1	1213698	1224075	-	3311	Ajuba	GO:0031047;GO:0046872;GO:0070161	K16682	4PTBE	K	sp|Q5U2Z2|AJUBA_RAT LIM domain-containing protein ajuba OS=Rattus norvegicus OX=10116 GN=Ajuba PE=1 SV=1	XP_040596582.1 LIM domain-containing protein ajuba isoform X1 [Mesocricetus auratus]	GO:0031047//gene silencing by RNA;	GO:0070161//anchoring junction;	GO:0046872//metal ion binding;	ko04392(Hippo signaling pathway - multiple species);ko04390(Hippo signaling pathway)
gene-Ak1	308	9.74363	288	7.46389	398	9.23215	219	5.84215	203	4.69365	150	4.6828	NW_004801881.1	670425	680245	-	2241	Ak1	GO:0004017;GO:0004550;GO:0005524;GO:0005737;GO:0016310;GO:0046899	K00939	4Q85W	F	sp|Q9R0Y5|KAD1_MOUSE Adenylate kinase isoenzyme 1 OS=Mus musculus OX=10090 GN=Ak1 PE=1 SV=1	XP_005087598.1 adenylate kinase isoenzyme 1 isoform X2 [Mesocricetus auratus] &gt;XP_012981756.1 adenylate kinase isoenzyme 1 isoform X2 [Mesocricetus auratus] &gt;XP_040591581.1 adenylate kinase isoenzyme 1 isoform X2 [Mesocricetus auratus] &gt;XP_040591582.1 adenylate kinase isoenzyme 1 isoform X2 [Mesocricetus auratus]	GO:0016310//phosphorylation;	GO:0005737//cytoplasm;	GO:0004017//adenylate kinase activity;GO:0004550//nucleoside diphosphate kinase activity;GO:0005524//ATP binding;GO:0046899//nucleoside triphosphate adenylate kinase activity;	ko00730(Thiamine metabolism);ko00230(Purine metabolism)
gene-Ak2	912	46.2156	1000	41.5142	1333	49.5306	857	36.6213	898	33.2594	675	33.7553	NW_004801696.1	2330958	2355087	+	1399	Ak2	GO:0004017;GO:0004550;GO:0005524;GO:0005758;GO:0006172;GO:0016310;GO:0046033;GO:0046034	K00939	4PSGE	F	sp|P54819|KAD2_HUMAN Adenylate kinase 2, mitochondrial OS=Homo sapiens OX=9606 GN=AK2 PE=1 SV=2	XP_040612520.1 adenylate kinase 2, mitochondrial isoform X2 [Mesocricetus auratus]	GO:0006172//ADP biosynthetic process;GO:0016310//phosphorylation;GO:0046033//AMP metabolic process;GO:0046034//ATP metabolic process;	GO:0005758//mitochondrial intermembrane space;	GO:0004017//adenylate kinase activity;GO:0004550//nucleoside diphosphate kinase activity;GO:0005524//ATP binding;	ko00730(Thiamine metabolism);ko00230(Purine metabolism)
gene-Ak3	1647	44.3966	2155	47.5889	2691	53.1887	1403	31.8913	1415	27.8777	1024	27.2396	NW_004801604.1	29732058	29757738	+	2630	Ak3	GO:0004017;GO:0004550;GO:0005524;GO:0005525;GO:0005759;GO:0006172;GO:0016310;GO:0046033;GO:0046039;GO:0046041;GO:0046051;GO:0046899	K00944	4Q0B9	F	sp|Q9WTP7|KAD3_MOUSE GTP:AMP phosphotransferase AK3, mitochondrial OS=Mus musculus OX=10090 GN=Ak3 PE=1 SV=3	XP_005063772.1 GTP:AMP phosphotransferase AK3, mitochondrial isoform X1 [Mesocricetus auratus]	GO:0006172//ADP biosynthetic process;GO:0016310//phosphorylation;GO:0046033//AMP metabolic process;GO:0046039//GTP metabolic process;GO:0046041//ITP metabolic process;GO:0046051//UTP metabolic process;	GO:0005759//mitochondrial matrix;	GO:0004017//adenylate kinase activity;GO:0004550//nucleoside diphosphate kinase activity;GO:0005524//ATP binding;GO:0005525//GTP binding;GO:0046899//nucleoside triphosphate adenylate kinase activity;	ko00230(Purine metabolism)
gene-Ak4	0	0	3	0.0520571	1	0.0155312	2	0.0357227	0	0	0	0	NW_004801836.1	1001510	1047052	+	3347	Ak4	GO:0004017;GO:0004550;GO:0005524;GO:0005525;GO:0005759;GO:0006172;GO:0016310;GO:0046033;GO:0046034;GO:0046039;GO:0046899	K00939	4Q83W	F	sp|Q9WUS0|KAD4_RAT Adenylate kinase 4, mitochondrial OS=Rattus norvegicus OX=10116 GN=Ak4 PE=2 SV=1	XP_005086698.3 adenylate kinase 4, mitochondrial isoform X2 [Mesocricetus auratus]	GO:0006172//ADP biosynthetic process;GO:0016310//phosphorylation;GO:0046033//AMP metabolic process;GO:0046034//ATP metabolic process;GO:0046039//GTP metabolic process;	GO:0005759//mitochondrial matrix;	GO:0004017//adenylate kinase activity;GO:0004550//nucleoside diphosphate kinase activity;GO:0005524//ATP binding;GO:0005525//GTP binding;GO:0046899//nucleoside triphosphate adenylate kinase activity;	ko00730(Thiamine metabolism);ko00230(Purine metabolism)
gene-Ak5	1123	26.4588	1270	24.513	1708	29.5071	882	17.5233	915	15.7563	697	16.2056	NW_004801756.1	3669263	3859221	-	3009	Ak5	GO:0004017;GO:0004550;GO:0005524;GO:0005737;GO:0016310;GO:0046034	K00939	4PXQR	F	sp|Q920P5|KAD5_MOUSE Adenylate kinase isoenzyme 5 OS=Mus musculus OX=10090 GN=Ak5 PE=1 SV=2	XP_005083686.1 adenylate kinase isoenzyme 5 isoform X1 [Mesocricetus auratus]	GO:0016310//phosphorylation;GO:0046034//ATP metabolic process;	GO:0005737//cytoplasm;	GO:0004017//adenylate kinase activity;GO:0004550//nucleoside diphosphate kinase activity;GO:0005524//ATP binding;	ko00730(Thiamine metabolism);ko00230(Purine metabolism)
gene-Ak6	1034	118.425	1212	113.717	1306	109.677	873	84.3129	839	70.2308	779	88.0446	NW_004801607.1	12906924	12922836	-	619	Ak6	GO:0004017;GO:0005524;GO:0015030;GO:0016310;GO:0016887	K18532	4Q2P2	F	sp|Q8VCP8|KAD6_MOUSE Adenylate kinase isoenzyme 6 OS=Mus musculus OX=10090 GN=Ak6 PE=1 SV=1	NP_001273043.1 adenylate kinase isoenzyme 6 [Mesocricetus auratus]	GO:0016310//phosphorylation;	GO:0015030//Cajal body;	GO:0004017//adenylate kinase activity;GO:0005524//ATP binding;GO:0016887//ATP hydrolysis activity;	ko03008(Ribosome biogenesis in eukaryotes);ko00230(Purine metabolism)
gene-Ak7	3	0.101037	4	0.110363	4	0.0987801	5	0.142	10	0.246152	7	0.232649	NW_004801617.1	10104751	10175885	-	2105	Ak7	GO:0004550;GO:0005524;GO:0006139;GO:0016310	K00939	4PS9S	F	sp|Q9D2H2|KAD7_MOUSE Adenylate kinase 7 OS=Mus musculus OX=10090 GN=Ak7 PE=1 SV=1	XP_040598467.1 adenylate kinase 7 isoform X1 [Mesocricetus auratus]	GO:0006139//nucleobase-containing compound metabolic process;GO:0016310//phosphorylation;	-	GO:0004550//nucleoside diphosphate kinase activity;GO:0005524//ATP binding;	ko00730(Thiamine metabolism);ko00230(Purine metabolism)
gene-Ak8	0	0	0	0	0	0	0	0	0	0	0	0	NW_004801794.1	1944394	2008867	+	1390	Ak8	GO:0004017;GO:0004550;GO:0005524;GO:0005829;GO:0016310;GO:0043227	K00939	4PWUG	F	sp|Q32M07|KAD8_MOUSE Adenylate kinase 8 OS=Mus musculus OX=10090 GN=Ak8 PE=1 SV=1	XP_040601067.1 adenylate kinase 8 isoform X1 [Mesocricetus auratus]	GO:0016310//phosphorylation;	GO:0005829//cytosol;GO:0043227//membrane-bounded organelle;	GO:0004017//adenylate kinase activity;GO:0004550//nucleoside diphosphate kinase activity;GO:0005524//ATP binding;	ko00730(Thiamine metabolism);ko00230(Purine metabolism)
gene-Ak9	5	0.0570992	20	0.187108	3	0.0251207	11	0.105928	11	0.0918115	9	0.101425	NW_004801642.1	2577289	2698702	-	6208	Ak9	GO:0004550;GO:0005524;GO:0006139;GO:0016310;GO:0016887	K18533	4Q45V	F	sp|Q5TCS8|KAD9_HUMAN Adenylate kinase 9 OS=Homo sapiens OX=9606 GN=AK9 PE=1 SV=2	XP_040614143.1 adenylate kinase 9 isoform X3 [Mesocricetus auratus]	GO:0006139//nucleobase-containing compound metabolic process;GO:0016310//phosphorylation;	-	GO:0004550//nucleoside diphosphate kinase activity;GO:0005524//ATP binding;GO:0016887//ATP hydrolysis activity;	ko00240(Pyrimidine metabolism);ko00230(Purine metabolism)
gene-Akain1	3	0.115714	3	0.094796	0	0	2	0.0650511	1	0.028191	1	0.0380636	NW_004801734.1	3412435	3416179	+	1838	Akain1	-	-	-	-	sp|G3UWD5|AKAI1_MOUSE A-kinase anchor protein inhibitor 1 OS=Mus musculus OX=10090 GN=Akain1 PE=2 SV=1	XP_016833156.1 A-kinase anchor protein inhibitor 1 isoform X1 [Cricetulus griseus]	-	-	-	-
gene-Akap1	551	16.2356	823	19.8664	908	19.6179	555	13.7901	550	11.8447	483	14.0445	NW_004801661.1	1354308	1367246	-	2406	Akap1	GO:0003723;GO:0016020	K16518	4PXX2	T	sp|O08715|AKAP1_MOUSE A-kinase anchor protein 1, mitochondrial OS=Mus musculus OX=10090 GN=Akap1 PE=1 SV=4	XP_040605391.1 A-kinase anchor protein 1, mitochondrial [Mesocricetus auratus] &gt;XP_040605392.1 A-kinase anchor protein 1, mitochondrial [Mesocricetus auratus]	-	GO:0016020//membrane;	GO:0003723//RNA binding;	-
gene-Akap10	613	4.68351	926	5.79595	952	5.33331	664	4.27796	900	5.02571	655	4.93851	NW_004801614.1	15076349	15139756	+	9279	Akap10	GO:0051018	K16526	4PY57	T	sp|O88845|AKA10_MOUSE A-kinase anchor protein 10, mitochondrial OS=Mus musculus OX=10090 GN=Akap10 PE=1 SV=3	XP_005067694.1 A-kinase anchor protein 10, mitochondrial isoform X1 [Mesocricetus auratus]	-	-	GO:0051018//protein kinase A binding;	-
gene-Akap11	1342	10.1224	1967	12.1545	632	3.4954	822	5.2283	1880	10.3641	1403	10.4432	NW_004801629.1	10603946	10672079	+	9399	Akap11	-	K16527	4PTTZ	T	sp|Q9UKA4|AKA11_HUMAN A-kinase anchor protein 11 OS=Homo sapiens OX=9606 GN=AKAP11 PE=1 SV=1	XP_021083330.1 A-kinase anchor protein 11 isoform X1 [Mesocricetus auratus]	-	-	-	-
gene-Akap12	68	0.777426	94	0.880401	88	0.737704	50	0.482035	34	0.284101	26	0.293337	NW_004801608.1	24202609	24245308	+	6201	Akap12	GO:0005516;GO:0010739;GO:0016020;GO:0051018;GO:0090036	K16528	4PT1X	T	sp|Q5QD51|AKA12_RAT A-kinase anchor protein 12 OS=Rattus norvegicus OX=10116 GN=Akap12 PE=1 SV=1	XP_012965675.1 A-kinase anchor protein 12 isoform X2 [Mesocricetus auratus]	GO:0010739//positive regulation of protein kinase A signaling;GO:0090036//regulation of protein kinase C signaling;	GO:0016020//membrane;	GO:0005516//calmodulin binding;GO:0051018//protein kinase A binding;	-
gene-Akap13	965	6.721	1526	8.70691	1375	7.02197	894	5.25052	1223	6.22555	877	6.02768	NW_004801680.1	804628	1117928	+	10179	Akap13	GO:0005085	K16529	4Q74U	T	sp|E9Q394|AKP13_MOUSE A-kinase anchor protein 13 OS=Mus musculus OX=10090 GN=Akap13 PE=1 SV=1	XP_040586098.1 A-kinase anchor protein 13 isoform X1 [Mesocricetus auratus]	-	-	GO:0005085//guanyl-nucleotide exchange factor activity;	ko05163(Human cytomegalovirus infection);ko04928(Parathyroid hormone synthesis, secretion and action)
gene-Akap14	3	0.162976	5	0.222523	3	0.119501	5	0.22905	14	0.555871	1	0.0536099	NW_004801748.1	2404262	2418730	+	1305	Akap14	-	K16530	4Q9Z6	T	sp|O35817|AKA14_RAT A-kinase anchor protein 14 OS=Rattus norvegicus OX=10116 GN=Akap14 PE=2 SV=1	XP_005083174.1 A-kinase anchor protein 14 isoform X1 [Mesocricetus auratus]	-	-	-	-
gene-Akap17a	70	2.80532	39	1.28042	62	1.8219	42	1.41936	46	1.34737	25	0.988708	NW_004802060.1	46934	50894	+	1769	Akap17a	-	K13169	4PWAW	S	sp|Q02040|AK17A_HUMAN A-kinase anchor protein 17A OS=Homo sapiens OX=9606 GN=AKAP17A PE=1 SV=2	XP_040592751.1 A-kinase anchor protein 17A isoform X2 [Mesocricetus auratus]	-	-	-	-
gene-Akap2	1009	10.6845	1432	12.4224	1785	13.8595	1077	9.61691	1324	10.2469	944	9.86455	NW_004801785.1	446543	905469	+	6695	Akap2	GO:0005886;GO:0008360	K16519	4Q6NQ	D	sp|O54931|AKAP2_MOUSE A-kinase anchor protein 2 OS=Mus musculus OX=10090 GN=Akap2 PE=1 SV=3	XP_012979914.1 A-kinase anchor protein 2 isoform X1 [Mesocricetus auratus]	GO:0008360//regulation of cell shape;	GO:0005886//plasma membrane;	-	-
gene-Akap3	424	8.93556	605	10.4451	771	11.9141	251	4.46055	255	3.92772	187	3.88903	NW_004801766.1	1732130	1761577	+	3364	Akap3	-	K16520	4PS8F	T	sp|O88987|AKAP3_MOUSE A-kinase anchor protein 3 OS=Mus musculus OX=10090 GN=Akap3 PE=1 SV=2	XP_012979080.3 A-kinase anchor protein 3 isoform X1 [Mesocricetus auratus]	-	-	-	-
gene-Akap4	0	0	0	0	0	0	0	0	0	0	0	0	NW_004801786.1	1859689	1873374	+	3048	Akap4	-	K16521	4Q4V8	T	sp|Q60662|AKAP4_MOUSE A-kinase anchor protein 4 OS=Mus musculus OX=10090 GN=Akap4 PE=1 SV=1	XP_005085139.1 A-kinase anchor protein 4 isoform X1 [Mesocricetus auratus]	-	-	-	-
gene-Akap5	3	0.0380471	13	0.135066	4	0.0371971	10	0.106944	19	0.176116	8	0.100123	NW_004801639.1	7537328	7545955	-	5590	Akap5	GO:0005516;GO:0005886;GO:0008179	K16522	4PTEH	T	sp|D3YVF0|AKAP5_MOUSE A-kinase anchor protein 5 OS=Mus musculus OX=10090 GN=Akap5 PE=1 SV=2	XP_040598831.1 A-kinase anchor protein 5 [Mesocricetus auratus] &gt;XP_040598832.1 A-kinase anchor protein 5 [Mesocricetus auratus] &gt;XP_040598833.1 A-kinase anchor protein 5 [Mesocricetus auratus] &gt;XP_040598834.1 A-kinase anchor protein 5 [Mesocricetus auratus]	-	GO:0005886//plasma membrane;	GO:0005516//calmodulin binding;GO:0008179//adenylate cyclase binding;	-
gene-Akap6	15	0.190713	23	0.239563	17	0.158485	6	0.0643278	26	0.241606	9	0.112921	NW_004801703.1	439365	783671	+	5576	Akap6	-	K16523	4Q2N2	T	sp|Q9WVC7|AKAP6_RAT A-kinase anchor protein 6 OS=Rattus norvegicus OX=10116 GN=Akap6 PE=1 SV=1	XP_040599034.1 A-kinase anchor protein 6 isoform X2 [Mesocricetus auratus]	-	-	-	-
gene-Akap7	858	14.7675	1213	17.1034	1311	16.5452	665	9.65162	688	8.65472	545	9.25679	NW_004801608.1	7730312	7843213	+	4119	Akap7	-	K16524	4Q4B6	K	sp|Q9P0M2|AKA7G_HUMAN A-kinase anchor protein 7 isoform gamma OS=Homo sapiens OX=9606 GN=AKAP7 PE=1 SV=2	XP_021079827.1 A-kinase anchoring protein 7 isoform X1 [Mesocricetus auratus]	-	-	-	-
gene-Akap8	1077	31.577	1389	33.3626	1591	34.2039	998	24.6743	1195	25.6075	892	25.8086	NW_004801751.1	3949175	3966576	-	2418	Akap8	GO:0003677;GO:0005634;GO:0046872	K16525	4PWE2	K	sp|Q63014|AKAP8_RAT A-kinase anchor protein 8 OS=Rattus norvegicus OX=10116 GN=Akap8 PE=1 SV=1	XP_005083432.1 A-kinase anchor protein 8 [Mesocricetus auratus]	-	GO:0005634//nucleus;	GO:0003677//DNA binding;GO:0046872//metal ion binding;	-
gene-Akap8l	429	14.4072	550	15.1317	603	14.8488	526	14.8959	589	14.4572	456	15.1124	NW_004801751.1	3966813	3998732	-	2111	Akap8l	GO:0003677;GO:0005634;GO:0046872	K15978	4Q1FC	K	sp|Q9R0L7|AKP8L_MOUSE A-kinase anchor protein 8-like OS=Mus musculus OX=10090 GN=Akap8l PE=1 SV=1	XP_005083434.1 A-kinase anchor protein 8-like isoform X2 [Mesocricetus auratus]	-	GO:0005634//nucleus;	GO:0003677//DNA binding;GO:0046872//metal ion binding;	-
gene-Akip1	932	58.9942	877	45.4774	1246	57.8311	674	35.9759	648	29.9787	490	30.6079	NW_004801660.1	9706042	9716044	-	1120	Akip1	GO:1901222	-	4Q9XR	S	sp|Q9JJR5|AKIP1_MOUSE A-kinase-interacting protein 1 OS=Mus musculus OX=10090 GN=Akip1 PE=2 SV=1	XP_005075750.1 A-kinase-interacting protein 1 isoform X1 [Mesocricetus auratus] &gt;XP_012972929.1 A-kinase-interacting protein 1 isoform X1 [Mesocricetus auratus]	GO:1901222//regulation of NIK/NF-kappaB signaling;	-	-	-
gene-Akirin1	272	16.7973	294	14.8737	301	13.6297	242	12.6021	218	9.83945	138	8.40994	NW_004801770.1	936814	970030	-	1148	Akirin1	GO:0005634	-	4Q3DV	S	sp|Q9H9L7|AKIR1_HUMAN Akirin-1 OS=Homo sapiens OX=9606 GN=AKIRIN1 PE=1 SV=1	XP_040612616.1 akirin-1 [Mesocricetus auratus]	-	GO:0005634//nucleus;	-	-
gene-Akirin2	1312	63.7515	1537	61.1833	2123	75.6408	1358	55.6435	1365	48.4768	1071	51.3559	NW_004801708.1	3801686	3821783	-	1459	Akirin2	GO:0005634;GO:0015031	-	4Q2Q2	K	sp|Q25C79|AKIR2_RAT Akirin-2 OS=Rattus norvegicus OX=10116 GN=Akirin2 PE=1 SV=1	XP_005080888.1 akirin-2 [Mesocricetus auratus]	GO:0015031//protein transport;	GO:0005634//nucleus;	-	-
gene-Akna	660	5.02203	957	5.96555	1054	5.88066	599	3.84345	775	4.31005	532	3.99477	NW_004801655.1	12375667	12421620	+	9317	Akna	-	-	4PTFP	K	sp|Q80VW7|AKNA_MOUSE Microtubule organization protein AKNA OS=Mus musculus OX=10090 GN=Akna PE=1 SV=1	XP_012972581.1 microtubule organization protein AKNA isoform X1 [Mesocricetus auratus] &gt;XP_012972582.1 microtubule organization protein AKNA isoform X1 [Mesocricetus auratus] &gt;XP_021085789.1 microtubule organization protein AKNA isoform X1 [Mesocricetus auratus]	-	-	-	-
gene-Aknad1	0	0	0	0	2	0.0294022	2	0.0338133	0	0	1	0.0197853	NW_004801668.1	9341311	9379480	+	3536	Aknad1	-	-	4Q00R	S	sp|Q5T1N1|AKND1_HUMAN Protein AKNAD1 OS=Homo sapiens OX=9606 GN=AKNAD1 PE=1 SV=3	XP_005076742.2 protein AKNAD1 isoform X1 [Mesocricetus auratus] &gt;XP_040607965.1 protein AKNAD1 isoform X1 [Mesocricetus auratus]	-	-	-	-
gene-Akr1a1	1567	148.122	1822	141.092	2322	160.939	1432	114.144	1361	94.0271	1085	101.21	NW_004801635.1	5376192	5390701	+	750	Akr1a1	GO:0005829;GO:0006629;GO:0008106;GO:0016324;GO:0046185;GO:0047655;GO:0047939;GO:0047941	K00002	4PVW6	S	sp|P51635|AK1A1_RAT Aldo-keto reductase family 1 member A1 OS=Rattus norvegicus OX=10116 GN=Akr1a1 PE=1 SV=2	XP_040612831.1 aldo-keto reductase family 1 member A1 isoform X4 [Mesocricetus auratus]	GO:0006629//lipid metabolic process;GO:0046185//aldehyde catabolic process;	GO:0005829//cytosol;GO:0016324//apical plasma membrane;	GO:0008106//alcohol dehydrogenase (NADP+) activity;GO:0047655//allyl-alcohol dehydrogenase activity;GO:0047939//L-glucuronate reductase activity;GO:0047941//glucuronolactone reductase activity;	ko05208(Chemical carcinogenesis - reactive oxygen species);ko00620(Pyruvate metabolism);ko00561(Glycerolipid metabolism);ko00053(Ascorbate and aldarate metabolism);ko00040(Pentose and glucuronate interconversions);ko00010(Glycolysis / Gluconeogenesis)
gene-Akr1b1	7033	356.143	7291	302.464	9223	342.457	6448	275.339	5766	213.404	4545	227.123	NW_004801730.1	2040022	2053330	-	1400	Akr1b1	GO:0001523;GO:0001758;GO:0002070;GO:0003091;GO:0004032;GO:0005654;GO:0005829;GO:0019853;GO:0035809;GO:0043066;GO:0043795;GO:0044597;GO:0044598;GO:0046370;GO:0047939;GO:0071475;GO:0072205	K00011	4PXCY	S	sp|P45376|ALDR_MOUSE Aldo-keto reductase family 1 member B1 OS=Mus musculus OX=10090 GN=Akr1b1 PE=1 SV=3	XP_005082444.2 aldo-keto reductase family 1 member B1 [Mesocricetus auratus]	GO:0001523//retinoid metabolic process;GO:0002070//epithelial cell maturation;GO:0003091//renal water homeostasis;GO:0019853//L-ascorbic acid biosynthetic process;GO:0035809//regulation of urine volume;GO:0043066//negative regulation of apoptotic process;GO:0044597//daunorubicin metabolic process;GO:0044598//doxorubicin metabolic process;GO:0046370//fructose biosynthetic process;GO:0071475//cellu…	GO:0005654//nucleoplasm;GO:0005829//cytosol;	GO:0001758//retinal dehydrogenase activity;GO:0004032//alditol:NADP+ 1-oxidoreductase activity;GO:0043795//glyceraldehyde oxidoreductase activity;GO:0047939//L-glucuronate reductase activity;	ko00790(Folate biosynthesis);ko00561(Glycerolipid metabolism);ko00052(Galactose metabolism);ko00051(Fructose and mannose metabolism);ko00040(Pentose and glucuronate interconversions)
gene-Akr1b10	5976	379.968	6690	348.47	8448	393.859	5162	276.766	4720	219.343	3650	229.02	NW_004801730.1	2085065	2106251	+	1115	Akr1b10	GO:0016491	K00011	4Q6FD	S	sp|O08782|ALD2_CRIGR Aldose reductase-related protein 2 OS=Cricetulus griseus OX=10029 GN=AKR1B8 PE=1 SV=3	XP_040584636.1 aldo-keto reductase family 1 member B10 [Mesocricetus auratus]	-	-	GO:0016491//oxidoreductase activity;	ko00790(Folate biosynthesis);ko00561(Glycerolipid metabolism);ko00052(Galactose metabolism);ko00051(Fructose and mannose metabolism);ko00040(Pentose and glucuronate interconversions)
gene-Akr1b10-2	472	32.4875	528	29.7722	706	35.6311	350	20.3143	365	18.3617	292	19.8336	NW_004801730.1	2152882	2184684	+	1030	Akr1b10	-	-	-	-	-	-	-	-	-	-
gene-Akr1d1	2	0.0535456	0	0	2	0.0392621	1	0.0225763	0	0	0	0	NW_004801730.1	5082143	5170446	+	2648	Akr1d1	GO:0005829;GO:0006699;GO:0006707;GO:0007586;GO:0008207;GO:0008209;GO:0047787	K00251	4Q3W8	S	sp|Q8VCX1|AK1D1_MOUSE Aldo-keto reductase family 1 member D1 OS=Mus musculus OX=10090 GN=Akr1d1 PE=1 SV=1	XP_021089948.1 aldo-keto reductase family 1 member D1 [Mesocricetus auratus]	GO:0006699//bile acid biosynthetic process;GO:0006707//cholesterol catabolic process;GO:0007586//digestion;GO:0008207//C21-steroid hormone metabolic process;GO:0008209//androgen metabolic process;	GO:0005829//cytosol;	GO:0047787//delta4-3-oxosteroid 5beta-reductase activity;	ko00140(Steroid hormone biosynthesis);ko00120(Primary bile acid biosynthesis)
gene-Akr1e2	0	0	0	0	0	0	2	0.0712114	0	0	1	0.0416682	NW_004801633.1	5656277	5687420	-	1679	Akr1e2	GO:0016491	K13981	4PU37	C	sp|Q9DCT1|AKCL2_MOUSE 1,5-anhydro-D-fructose reductase OS=Mus musculus OX=10090 GN=Akr1e2 PE=1 SV=1	XP_005071812.1 1,5-anhydro-D-fructose reductase isoform X2 [Mesocricetus auratus]	-	-	GO:0016491//oxidoreductase activity;	-
gene-Akt1	5099	154.088	5788	143.29	7369	163.283	4462	113.703	4141	91.4605	3260	97.2177	NW_004801617.1	3253783	3275874	+	2346	Akt1	GO:0001649;GO:0001893;GO:0001938;GO:0002042;GO:0003376;GO:0004674;GO:0004712;GO:0005516;GO:0005524;GO:0005547;GO:0005654;GO:0005739;GO:0005819;GO:0005829;GO:0005886;GO:0005911;GO:0005978;GO:0006006;GO:0006606;GO:0006924;GO:0006954;GO:0007173;GO:0007249;GO:0008286;GO:0008637;GO:0008643;GO:0009408;GO:0010467;GO:0010507;GO:0010628;GO:0010629;GO:0010748;GO:0010763;GO:0010765;GO:0010975;GO:0016310;GO:…	K04456	4Q4SZ	T	sp|P47196|AKT1_RAT RAC-alpha serine/threonine-protein kinase OS=Rattus norvegicus OX=10116 GN=Akt1 PE=1 SV=1	XP_012967645.1 RAC-alpha serine/threonine-protein kinase [Mesocricetus auratus] &gt;XP_040598301.1 RAC-alpha serine/threonine-protein kinase [Mesocricetus auratus]	GO:0001649//osteoblast differentiation;GO:0001893//maternal placenta development;GO:0001938//positive regulation of endothelial cell proliferation;GO:0002042//cell migration involved in sprouting angiogenesis;GO:0003376//sphingosine-1-phosphate receptor signaling pathway;GO:0005978//glycogen biosynthetic process;GO:0006006//glucose metabolic process;GO:0006606//protein import into nucleus;GO:0006…	GO:0005654//nucleoplasm;GO:0005739//mitochondrion;GO:0005819//spindle;GO:0005829//cytosol;GO:0005886//plasma membrane;GO:0005911//cell-cell junction;GO:0031982//vesicle;GO:0032991//protein-containing complex;GO:0036064//ciliary basal body;GO:0098978//glutamatergic synapse;	GO:0004674//protein serine/threonine kinase activity;GO:0004712//protein serine/threonine/tyrosine kinase activity;GO:0005516//calmodulin binding;GO:0005524//ATP binding;GO:0005547//phosphatidylinositol-3,4,5-trisphosphate binding;GO:0019901//protein kinase binding;GO:0030235//nitric-oxide synthase regulator activity;GO:0042803//protein homodimerization activity;GO:0043325//phosphatidylinositol-3…	ko05418(Fluid shear stress and atherosclerosis);ko05417(Lipid and atherosclerosis);ko05415(Diabetic cardiomyopathy);ko05235(PD-L1 expression and PD-1 checkpoint pathway in cancer);ko05231(Choline metabolism in cancer);ko05230(Central carbon metabolism in cancer);ko05226(Gastric cancer);ko05225(Hepatocellular carcinoma);ko05224(Breast cancer);ko05223(Non-small cell lung cancer);ko05222(Small cell …
gene-Akt1s1	1404	30.0894	1460	25.6331	1846	29.0087	1190	21.5056	959	15.0214	764	16.1579	NW_004801779.1	2045161	2051387	-	3308	Akt1s1	GO:0032007;GO:0048011	K16184	4PW3H	S	sp|Q9D1F4|AKTS1_MOUSE Proline-rich AKT1 substrate 1 OS=Mus musculus OX=10090 GN=Akt1s1 PE=1 SV=1	XP_012979648.1 proline-rich AKT1 substrate 1 isoform X3 [Mesocricetus auratus]	GO:0032007//negative regulation of TOR signaling;GO:0048011//neurotrophin TRK receptor signaling pathway;	-	-	ko04714(Thermogenesis);ko04213(Longevity regulating pathway - multiple species);ko04211(Longevity regulating pathway);ko04152(AMPK signaling pathway);ko04150(mTOR signaling pathway);ko04140(Autophagy - animal)
gene-Akt2	2122	48.0479	2451	45.4647	3321	55.1375	1850	35.3231	1795	29.7056	1409	31.4836	NW_004801832.1	351427	403140	-	3131	Akt2	GO:0004674;GO:0005524;GO:0005737;GO:0016310;GO:0106310	K04456	4Q6P2	T	sp|Q60823|AKT2_MOUSE RAC-beta serine/threonine-protein kinase OS=Mus musculus OX=10090 GN=Akt2 PE=1 SV=1	XP_012981052.1 RAC-beta serine/threonine-protein kinase isoform X2 [Mesocricetus auratus]	GO:0016310//phosphorylation;	GO:0005737//cytoplasm;	GO:0004674//protein serine/threonine kinase activity;GO:0005524//ATP binding;GO:0106310//protein serine kinase activity;	ko05418(Fluid shear stress and atherosclerosis);ko05417(Lipid and atherosclerosis);ko05415(Diabetic cardiomyopathy);ko05235(PD-L1 expression and PD-1 checkpoint pathway in cancer);ko05231(Choline metabolism in cancer);ko05230(Central carbon metabolism in cancer);ko05226(Gastric cancer);ko05225(Hepatocellular carcinoma);ko05224(Breast cancer);ko05223(Non-small cell lung cancer);ko05222(Small cell …
gene-Akt3	674	6.7777	890	7.33188	1002	7.38822	803	6.80921	904	6.64409	701	6.9564	NW_004801684.1	5480728	5689543	+	7050	Akt3	GO:0004674;GO:0005524;GO:0005737;GO:0016310	K04456	35AXD	T	sp|Q9Y243|AKT3_HUMAN RAC-gamma serine/threonine-protein kinase OS=Homo sapiens OX=9606 GN=AKT3 PE=1 SV=1	NP_001178238.1 RAC-gamma serine/threonine-protein kinase [Bos taurus] &gt;NP_001243075.1 RAC-gamma serine/threonine-protein kinase [Sus scrofa] &gt;NP_001253569.1 RAC-gamma serine/threonine-protein kinase [Macaca mulatta] &gt;NP_001277903.1 RAC-gamma serine/threonine-protein kinase [Bubalus bubalis] &gt;NP_001357003.1 RAC-gamma serine/threonine-protein kinase isoform 1 [Homo sapiens] &gt;NP_00545…	GO:0016310//phosphorylation;	GO:0005737//cytoplasm;	GO:0004674//protein serine/threonine kinase activity;GO:0005524//ATP binding;	ko05418(Fluid shear stress and atherosclerosis);ko05417(Lipid and atherosclerosis);ko05415(Diabetic cardiomyopathy);ko05235(PD-L1 expression and PD-1 checkpoint pathway in cancer);ko05231(Choline metabolism in cancer);ko05230(Central carbon metabolism in cancer);ko05226(Gastric cancer);ko05225(Hepatocellular carcinoma);ko05224(Breast cancer);ko05223(Non-small cell lung cancer);ko05222(Small cell …
gene-Aktip	576	30.7957	692	30.3094	721	28.2653	489	22.0463	499	19.499	359	18.9412	NW_004801693.1	3552970	3555255	+	1326	Aktip	-	-	4Q73P	O	sp|Q5RE48|AKTIP_PONAB AKT-interacting protein OS=Pongo abelii OX=9601 GN=AKTIP PE=2 SV=1	XP_011246609.1 AKT-interacting protein isoform X3 [Mus musculus] &gt;XP_030099151.1 AKT-interacting protein isoform X3 [Mus musculus]	-	-	-	-
gene-Alad	265	25.8418	227	18.1345	276	19.735	183	15.0483	159	11.3323	119	11.4517	NW_004801655.1	13293823	13298891	+	727	Alad	GO:0004655;GO:0006782;GO:0046872	K01698	4Q4NG	H	sp|P10518|HEM2_MOUSE Delta-aminolevulinic acid dehydratase OS=Mus musculus OX=10090 GN=Alad PE=1 SV=1	XP_040613317.1 delta-aminolevulinic acid dehydratase [Mesocricetus auratus] &gt;XP_040613318.1 delta-aminolevulinic acid dehydratase [Mesocricetus auratus] &gt;XP_040613319.1 delta-aminolevulinic acid dehydratase [Mesocricetus auratus]	GO:0006782//protoporphyrinogen IX biosynthetic process;	-	GO:0004655//porphobilinogen synthase activity;GO:0046872//metal ion binding;	ko00860(Porphyrin metabolism)
gene-Alas1	205	7.83469	270	8.45346	299	8.37893	234	7.54123	248	6.9273	217	8.18411	NW_004801654.1	2332524	2342951	-	1855	Alas1	GO:0003870;GO:0005743;GO:0005759;GO:0006782;GO:0030170	K00643	4PSRG	H	sp|Q8VC19|HEM1_MOUSE 5-aminolevulinate synthase, nonspecific, mitochondrial OS=Mus musculus OX=10090 GN=Alas1 PE=1 SV=2	XP_040595631.1 5-aminolevulinate synthase, nonspecific, mitochondrial [Mesocricetus auratus]	GO:0006782//protoporphyrinogen IX biosynthetic process;	GO:0005743//mitochondrial inner membrane;GO:0005759//mitochondrial matrix;	GO:0003870//5-aminolevulinate synthase activity;GO:0030170//pyridoxal phosphate binding;	ko00860(Porphyrin metabolism);ko00260(Glycine, serine and threonine metabolism)
gene-Alas2	5	0.170583	14	0.391288	7	0.175111	4	0.115076	4	0.0997403	10	0.336675	NW_004801835.1	414753	437833	-	2078	Alas2	GO:0001666;GO:0003870;GO:0005743;GO:0005759;GO:0006782;GO:0006879;GO:0030170;GO:0030218;GO:0042541	K00643	4PU2K	H	sp|P08680|HEM0_MOUSE 5-aminolevulinate synthase, erythroid-specific, mitochondrial OS=Mus musculus OX=10090 GN=Alas2 PE=1 SV=3	XP_005086681.1 5-aminolevulinate synthase, erythroid-specific, mitochondrial [Mesocricetus auratus] &gt;XP_040599923.1 5-aminolevulinate synthase, erythroid-specific, mitochondrial [Mesocricetus auratus]	GO:0001666//response to hypoxia;GO:0006782//protoporphyrinogen IX biosynthetic process;GO:0006879//cellular iron ion homeostasis;GO:0030218//erythrocyte differentiation;GO:0042541//hemoglobin biosynthetic process;	GO:0005743//mitochondrial inner membrane;GO:0005759//mitochondrial matrix;	GO:0003870//5-aminolevulinate synthase activity;GO:0030170//pyridoxal phosphate binding;	ko00860(Porphyrin metabolism);ko00260(Glycine, serine and threonine metabolism)
gene-Alb	42	2.00644	51	1.99596	30	1.05087	42	1.69194	50	1.74579	27	1.27287	NW_004801616.1	7289967	7319617	-	1484	Alb	GO:0004817;GO:0005615;GO:0008289;GO:0046872	K16141	4Q2RN	T	sp|A6YF56|ALBU_MESAU Albumin OS=Mesocricetus auratus OX=10036 GN=ALB PE=1 SV=1	NP_001268578.1 albumin precursor [Mesocricetus auratus] &gt;XP_040602500.1 albumin isoform X1 [Mesocricetus auratus] &gt;A6YF56.1 RecName: Full=Albumin; Flags: Precursor [Mesocricetus auratus] &gt;AAL08579.1 albumin precursor [Schistosoma mansoni] &gt;ABR68005.1 albumin [Mesocricetus auratus]	-	GO:0005615//extracellular space;	GO:0004817//cysteine-tRNA ligase activity;GO:0008289//lipid binding;GO:0046872//metal ion binding;	ko04918(Thyroid hormone synthesis)
gene-Alcam	3815	57.0836	5670	69.5028	5726	62.8229	3462	43.682	4000	43.7443	3189	47.0885	NW_004801653.1	10010751	10204053	-	4738	Alcam	GO:0016020;GO:0030424;GO:0030425	K06547	4Q1W8	T	sp|Q61490|CD166_MOUSE CD166 antigen OS=Mus musculus OX=10090 GN=Alcam PE=1 SV=3	XP_012972334.1 CD166 antigen isoform X2 [Mesocricetus auratus]	-	GO:0016020//membrane;GO:0030424//axon;GO:0030425//dendrite;	-	ko04514(Cell adhesion molecules)
gene-Aldh16a1	634	17.7027	678	15.5089	917	18.7745	572	13.468	501	10.2242	376	10.3605	NW_004801779.1	1659345	1682384	+	2539	Aldh16a1	GO:0016620	-	4PSDM	C	sp|Q571I9|A16A1_MOUSE Aldehyde dehydrogenase family 16 member A1 OS=Mus musculus OX=10090 GN=Aldh16a1 PE=1 SV=2	XP_005084788.1 aldehyde dehydrogenase family 16 member A1 [Mesocricetus auratus]	-	-	GO:0016620//oxidoreductase activity, acting on the aldehyde or oxo group of donors, NAD or NADP as acceptor;	-
gene-Aldh18a1	6806	137.859	8741	145.047	10837	160.954	5933	101.339	6058	89.6845	4801	95.9665	NW_004801604.1	18769841	18804192	+	3500	Aldh18a1	GO:0004349;GO:0004350;GO:0005524;GO:0005739;GO:0016310;GO:0055129	K12657	4Q3ZK	E	sp|Q9Z110|P5CS_MOUSE Delta-1-pyrroline-5-carboxylate synthase OS=Mus musculus OX=10090 GN=Aldh18a1 PE=1 SV=2	XP_012971712.1 delta-1-pyrroline-5-carboxylate synthase isoform X1 [Mesocricetus auratus]	GO:0016310//phosphorylation;GO:0055129//L-proline biosynthetic process;	GO:0005739//mitochondrion;	GO:0004349//glutamate 5-kinase activity;GO:0004350//glutamate-5-semialdehyde dehydrogenase activity;GO:0005524//ATP binding;	ko00330(Arginine and proline metabolism)
gene-Aldh1a2	2	0.0618625	15	0.380094	23	0.521645	7	0.18258	13	0.29389	6	0.183144	NW_004801659.1	600596	676082	-	2292	Aldh1a2	GO:0005737;GO:0006629;GO:0016620	K07249	4PVN7	C	sp|Q63639|AL1A2_RAT Retinal dehydrogenase 2 OS=Rattus norvegicus OX=10116 GN=Aldh1a2 PE=1 SV=2	XP_005075520.1 retinal dehydrogenase 2 [Mesocricetus auratus] &gt;XP_012972838.1 retinal dehydrogenase 2 [Mesocricetus auratus]	GO:0006629//lipid metabolic process;	GO:0005737//cytoplasm;	GO:0016620//oxidoreductase activity, acting on the aldehyde or oxo group of donors, NAD or NADP as acceptor;	ko00830(Retinol metabolism)
gene-Aldh1a3	1287	26.6787	1475	25.0484	2014	30.6122	867	15.1553	907	13.7416	627	12.8262	NW_004801771.1	3611492	3644885	-	3420	Aldh1a3	GO:0016620	K00129	4Q3CM	C	sp|Q9JHW9|AL1A3_MOUSE Aldehyde dehydrogenase family 1 member A3 OS=Mus musculus OX=10090 GN=Aldh1a3 PE=1 SV=1	XP_005084482.1 aldehyde dehydrogenase family 1 member A3 [Mesocricetus auratus]	-	-	GO:0016620//oxidoreductase activity, acting on the aldehyde or oxo group of donors, NAD or NADP as acceptor;	ko00982(Drug metabolism - cytochrome P450);ko00980(Metabolism of xenobiotics by cytochrome P450);ko00410(beta-Alanine metabolism);ko00360(Phenylalanine metabolism);ko00350(Tyrosine metabolism);ko00340(Histidine metabolism);ko00010(Glycolysis / Gluconeogenesis)
gene-Aldh1b1	0	0	0	0	0	0	0	0	0	0	0	0	NW_004801690.1	4396668	4402116	-	3121	Aldh1b1	GO:0005654;GO:0005759;GO:0005829;GO:0016620	K00128	4PURB	C	sp|Q9CZS1|AL1B1_MOUSE Aldehyde dehydrogenase X, mitochondrial OS=Mus musculus OX=10090 GN=Aldh1b1 PE=1 SV=1	XP_005078799.1 aldehyde dehydrogenase X, mitochondrial [Mesocricetus auratus] &gt;XP_012975000.1 aldehyde dehydrogenase X, mitochondrial [Mesocricetus auratus] &gt;XP_021087936.1 aldehyde dehydrogenase X, mitochondrial [Mesocricetus auratus]	-	GO:0005654//nucleoplasm;GO:0005759//mitochondrial matrix;GO:0005829//cytosol;	GO:0016620//oxidoreductase activity, acting on the aldehyde or oxo group of donors, NAD or NADP as acceptor;	ko04936(Alcoholic liver disease);ko00770(Pantothenate and CoA biosynthesis);ko00620(Pyruvate metabolism);ko00561(Glycerolipid metabolism);ko00410(beta-Alanine metabolism);ko00380(Tryptophan metabolism);ko00340(Histidine metabolism);ko00330(Arginine and proline metabolism);ko00310(Lysine degradation);ko00280(Valine, leucine and isoleucine degradation);ko00071(Fatty acid degradation);ko00053(Ascorb…
gene-Aldh1l1	0	0	0	0	0	0	0	0	0	0	1	0.0319749	NW_004801630.1	6805831	6865067	+	2188	Aldh1l1	GO:0005829;GO:0006730;GO:0009058;GO:0009258;GO:0016155;GO:0016620	K00289	4PX36	F	sp|Q8R0Y6|AL1L1_MOUSE Cytosolic 10-formyltetrahydrofolate dehydrogenase OS=Mus musculus OX=10090 GN=Aldh1l1 PE=1 SV=1	EDL91355.1 formyltetrahydrofolate dehydrogenase [Rattus norvegicus]	GO:0006730//one-carbon metabolic process;GO:0009058//biosynthetic process;GO:0009258//10-formyltetrahydrofolate catabolic process;	GO:0005829//cytosol;	GO:0016155//formyltetrahydrofolate dehydrogenase activity;GO:0016620//oxidoreductase activity, acting on the aldehyde or oxo group of donors, NAD or NADP as acceptor;	ko00670(One carbon pool by folate)
gene-Aldh1l2	28	0.60299	43	0.758618	31	0.489512	18	0.326876	17	0.267575	18	0.382533	NW_004801759.1	249157	287636	+	3292	Aldh1l2	GO:0006730;GO:0009058;GO:0009258;GO:0016155;GO:0016620	K00289	4PTRS	F	sp|Q8K009|AL1L2_MOUSE Mitochondrial 10-formyltetrahydrofolate dehydrogenase OS=Mus musculus OX=10090 GN=Aldh1l2 PE=1 SV=2	XP_005083842.1 mitochondrial 10-formyltetrahydrofolate dehydrogenase isoform X1 [Mesocricetus auratus]	GO:0006730//one-carbon metabolic process;GO:0009058//biosynthetic process;GO:0009258//10-formyltetrahydrofolate catabolic process;	-	GO:0016155//formyltetrahydrofolate dehydrogenase activity;GO:0016620//oxidoreductase activity, acting on the aldehyde or oxo group of donors, NAD or NADP as acceptor;	ko00670(One carbon pool by folate)
gene-Aldh2	1263	45.4285	1396	41.1352	1547	40.8005	1050	31.8473	1013	26.6305	764	27.1183	NW_004801705.1	7303808	7324525	+	1971	Aldh2	GO:0004029;GO:0005759;GO:0018547;GO:0046185;GO:0106435;GO:1903179;GO:1905627	K00128	4PYWS	C	sp|P11884|ALDH2_RAT Aldehyde dehydrogenase, mitochondrial OS=Rattus norvegicus OX=10116 GN=Aldh2 PE=1 SV=1	XP_005080704.1 aldehyde dehydrogenase, mitochondrial [Mesocricetus auratus]	GO:0046185//aldehyde catabolic process;GO:1903179//regulation of dopamine biosynthetic process;GO:1905627//regulation of serotonin biosynthetic process;	GO:0005759//mitochondrial matrix;	GO:0004029//aldehyde dehydrogenase (NAD+) activity;GO:0018547//nitroglycerin reductase activity;	ko04936(Alcoholic liver disease);ko00770(Pantothenate and CoA biosynthesis);ko00620(Pyruvate metabolism);ko00561(Glycerolipid metabolism);ko00410(beta-Alanine metabolism);ko00380(Tryptophan metabolism);ko00340(Histidine metabolism);ko00330(Arginine and proline metabolism);ko00310(Lysine degradation);ko00280(Valine, leucine and isoleucine degradation);ko00071(Fatty acid degradation);ko00053(Ascorb…
gene-Aldh3a1	0	0	0	0	0	0	1	0.0317314	0	0	1	0.0371343	NW_004801614.1	15833706	15843097	-	1884	Aldh3a1	GO:0005737;GO:0006081;GO:0016620	K00129	4Q72M	C	sp|P11883|AL3A1_RAT Aldehyde dehydrogenase, dimeric NADP-preferring OS=Rattus norvegicus OX=10116 GN=Aldh3a1 PE=1 SV=3	XP_012967022.1 aldehyde dehydrogenase, dimeric NADP-preferring [Mesocricetus auratus] &gt;XP_040604729.1 aldehyde dehydrogenase, dimeric NADP-preferring [Mesocricetus auratus]	GO:0006081//cellular aldehyde metabolic process;	GO:0005737//cytoplasm;	GO:0016620//oxidoreductase activity, acting on the aldehyde or oxo group of donors, NAD or NADP as acceptor;	ko00982(Drug metabolism - cytochrome P450);ko00980(Metabolism of xenobiotics by cytochrome P450);ko00410(beta-Alanine metabolism);ko00360(Phenylalanine metabolism);ko00350(Tyrosine metabolism);ko00340(Histidine metabolism);ko00010(Glycolysis / Gluconeogenesis)
gene-Aldh3a2	391	9.34267	521	10.1985	648	11.3532	334	6.72975	344	6.00755	262	6.17788	NW_004801614.1	15768018	15795664	+	2967	Aldh3a2	GO:0005789;GO:0006081;GO:0006631;GO:0016620	K00128	4PU0E	C	sp|P47740|AL3A2_MOUSE Aldehyde dehydrogenase family 3 member A2 OS=Mus musculus OX=10090 GN=Aldh3a2 PE=1 SV=2	BAC37189.1 unnamed protein product [Mus musculus]	GO:0006081//cellular aldehyde metabolic process;GO:0006631//fatty acid metabolic process;	GO:0005789//endoplasmic reticulum membrane;	GO:0016620//oxidoreductase activity, acting on the aldehyde or oxo group of donors, NAD or NADP as acceptor;	ko04936(Alcoholic liver disease);ko00770(Pantothenate and CoA biosynthesis);ko00620(Pyruvate metabolism);ko00561(Glycerolipid metabolism);ko00410(beta-Alanine metabolism);ko00380(Tryptophan metabolism);ko00340(Histidine metabolism);ko00330(Arginine and proline metabolism);ko00310(Lysine degradation);ko00280(Valine, leucine and isoleucine degradation);ko00071(Fatty acid degradation);ko00053(Ascorb…
gene-Aldh3b1	3	0.1141	10	0.311579	12	0.334655	9	0.288647	9	0.25018	9	0.337794	NW_004801604.1	53172975	53197248	+	1864	Aldh3b1	GO:0006081;GO:0016620	K00129	4PYRQ	C	sp|Q5XI42|AL3B1_RAT Aldehyde dehydrogenase family 3 member B1 OS=Rattus norvegicus OX=10116 GN=Aldh3b1 PE=2 SV=1	XP_040606289.1 aldehyde dehydrogenase family 3 member B1 isoform X1 [Mesocricetus auratus] &gt;XP_040606292.1 aldehyde dehydrogenase family 3 member B1 isoform X1 [Mesocricetus auratus]	GO:0006081//cellular aldehyde metabolic process;	-	GO:0016620//oxidoreductase activity, acting on the aldehyde or oxo group of donors, NAD or NADP as acceptor;	ko00982(Drug metabolism - cytochrome P450);ko00980(Metabolism of xenobiotics by cytochrome P450);ko00410(beta-Alanine metabolism);ko00360(Phenylalanine metabolism);ko00350(Tyrosine metabolism);ko00340(Histidine metabolism);ko00010(Glycolysis / Gluconeogenesis)
gene-Aldh4a1	37	0.812606	49	0.881611	56	0.901812	37	0.685233	36	0.577863	32	0.693541	NW_004801713.1	3684962	3712163	+	3228	Aldh4a1	GO:0003842;GO:0004029;GO:0005759;GO:0005829;GO:0010133;GO:0042802	K00294	4PTI1	C	sp|Q8CHT0|AL4A1_MOUSE Delta-1-pyrroline-5-carboxylate dehydrogenase, mitochondrial OS=Mus musculus OX=10090 GN=Aldh4a1 PE=1 SV=3	XP_005081123.2 delta-1-pyrroline-5-carboxylate dehydrogenase, mitochondrial [Mesocricetus auratus]	GO:0010133//proline catabolic process to glutamate;	GO:0005759//mitochondrial matrix;GO:0005829//cytosol;	GO:0003842//1-pyrroline-5-carboxylate dehydrogenase activity;GO:0004029//aldehyde dehydrogenase (NAD+) activity;GO:0042802//identical protein binding;	ko00330(Arginine and proline metabolism);ko00250(Alanine, aspartate and glutamate metabolism)
gene-Aldh5a1	130	2.73561	178	3.06855	238	3.67229	98	1.73898	98	1.50724	73	1.51592	NW_004801610.1	27164030	27191996	+	3369	Aldh5a1	GO:0016620	K00139	4Q1EE	C	sp|Q8BWF0|SSDH_MOUSE Succinate-semialdehyde dehydrogenase, mitochondrial OS=Mus musculus OX=10090 GN=Aldh5a1 PE=1 SV=1	XP_040611684.1 succinate-semialdehyde dehydrogenase, mitochondrial [Mesocricetus auratus]	-	-	GO:0016620//oxidoreductase activity, acting on the aldehyde or oxo group of donors, NAD or NADP as acceptor;	ko00650(Butanoate metabolism);ko00250(Alanine, aspartate and glutamate metabolism)
gene-Aldh6a1	711	16.4028	940	17.7656	1190	20.1301	561	10.9137	605	10.2011	465	10.5863	NW_004801822.1	1405743	1424858	+	3073	Aldh6a1	GO:0004491;GO:0005654;GO:0005739;GO:0006210;GO:0006574;GO:0018478;GO:0050873	K00140	4Q3RN	C	sp|Q02253|MMSA_RAT Methylmalonate-semialdehyde dehydrogenase [acylating], mitochondrial OS=Rattus norvegicus OX=10116 GN=Aldh6a1 PE=1 SV=1	XP_005086444.1 methylmalonate-semialdehyde dehydrogenase [acylating], mitochondrial isoform X2 [Mesocricetus auratus]	GO:0006210//thymine catabolic process;GO:0006574//valine catabolic process;GO:0050873//brown fat cell differentiation;	GO:0005654//nucleoplasm;GO:0005739//mitochondrion;	GO:0004491//methylmalonate-semialdehyde dehydrogenase (acylating) activity;GO:0018478//malonate-semialdehyde dehydrogenase (acetylating) activity;	ko00640(Propanoate metabolism);ko00562(Inositol phosphate metabolism);ko00410(beta-Alanine metabolism);ko00280(Valine, leucine and isoleucine degradation)
gene-Aldh7a1	1057	20.2583	1275	20.0189	1594	22.4009	979	15.8223	886	12.411	711	13.4475	NW_004801621.1	3642658	3677385	+	3699	Aldh7a1	GO:0005739;GO:0005829;GO:0008802;GO:0042802;GO:0043878	K14085	4PWA2	C	sp|Q64057|AL7A1_RAT Alpha-aminoadipic semialdehyde dehydrogenase OS=Rattus norvegicus OX=10116 GN=Aldh7a1 PE=1 SV=2	XP_005069158.1 alpha-aminoadipic semialdehyde dehydrogenase [Mesocricetus auratus]	-	GO:0005739//mitochondrion;GO:0005829//cytosol;	GO:0008802//betaine-aldehyde dehydrogenase activity;GO:0042802//identical protein binding;GO:0043878//glyceraldehyde-3-phosphate dehydrogenase (NAD+) (non-phosphorylating) activity;	ko04936(Alcoholic liver disease);ko00620(Pyruvate metabolism);ko00561(Glycerolipid metabolism);ko00410(beta-Alanine metabolism);ko00380(Tryptophan metabolism);ko00340(Histidine metabolism);ko00330(Arginine and proline metabolism);ko00310(Lysine degradation);ko00280(Valine, leucine and isoleucine degradation);ko00260(Glycine, serine and threonine metabolism);ko00071(Fatty acid degradation);ko00053…
gene-Aldh8a1	6	0.174188	7	0.166482	8	0.170297	1	0.0244807	7	0.148528	1	0.028649	NW_004801608.1	10979124	11001434	-	2442	Aldh8a1	GO:0016620	-	4PVUY	C	sp|Q8BH00|AL8A1_MOUSE 2-aminomuconic semialdehyde dehydrogenase OS=Mus musculus OX=10090 GN=Aldh8a1 PE=1 SV=1	XP_005065879.1 2-aminomuconic semialdehyde dehydrogenase [Mesocricetus auratus]	-	-	GO:0016620//oxidoreductase activity, acting on the aldehyde or oxo group of donors, NAD or NADP as acceptor;	-
gene-Aldh9a1	1576	50.925	1979	52.387	2494	59.091	1632	44.4686	1766	41.7071	1347	42.9523	NW_004801631.1	15840588	15867515	+	2194	Aldh9a1	GO:0016620	K00149	4Q3I6	C	sp|Q9JLJ2|AL9A1_MOUSE 4-trimethylaminobutyraldehyde dehydrogenase OS=Mus musculus OX=10090 GN=Aldh9a1 PE=1 SV=1	XP_005071469.1 4-trimethylaminobutyraldehyde dehydrogenase isoform X1 [Mesocricetus auratus]	-	-	GO:0016620//oxidoreductase activity, acting on the aldehyde or oxo group of donors, NAD or NADP as acceptor;	ko04936(Alcoholic liver disease);ko00620(Pyruvate metabolism);ko00561(Glycerolipid metabolism);ko00410(beta-Alanine metabolism);ko00380(Tryptophan metabolism);ko00340(Histidine metabolism);ko00330(Arginine and proline metabolism);ko00310(Lysine degradation);ko00280(Valine, leucine and isoleucine degradation);ko00071(Fatty acid degradation);ko00053(Ascorbate and aldarate metabolism);ko00010(Glycol…
gene-Aldoa	25884	1069.99	23359	791.051	28950	877.497	19527	680.678	16675	503.8	12589	513.55	NW_004801604.1	71904384	71909429	+	1715	Aldoa	GO:0004332;GO:0006096;GO:0031430;GO:0031674	K01623	4PZQ0	G	sp|P05065|ALDOA_RAT Fructose-bisphosphate aldolase A OS=Rattus norvegicus OX=10116 GN=Aldoa PE=1 SV=2	XP_021084593.1 fructose-bisphosphate aldolase A isoform X1 [Mesocricetus auratus]	GO:0006096//glycolytic process;	GO:0031430//M band;GO:0031674//I band;	GO:0004332//fructose-bisphosphate aldolase activity;	ko04066(HIF-1 signaling pathway);ko00051(Fructose and mannose metabolism);ko00030(Pentose phosphate pathway);ko00010(Glycolysis / Gluconeogenesis)
gene-Aldob	1	0.0436542	0	0	0	0	1	0.0368116	2	0.0638117	0	0	NW_004801690.1	692924	704461	+	1624	Aldob	GO:0004332;GO:0005829;GO:0006096;GO:0006116;GO:0008092;GO:0030388;GO:0034451;GO:0042802;GO:0051117;GO:0060090;GO:0061609;GO:0061624;GO:0070061;GO:0070072;GO:1905856	K01623	4Q41G	G	sp|Q91Y97|ALDOB_MOUSE Fructose-bisphosphate aldolase B OS=Mus musculus OX=10090 GN=Aldob PE=1 SV=3	XP_005078768.1 fructose-bisphosphate aldolase B [Mesocricetus auratus]	GO:0006096//glycolytic process;GO:0006116//NADH oxidation;GO:0030388//fructose 1,6-bisphosphate metabolic process;GO:0061624//fructose catabolic process to hydroxyacetone phosphate and glyceraldehyde-3-phosphate;GO:0070072//vacuolar proton-transporting V-type ATPase complex assembly;GO:1905856//negative regulation of pentose-phosphate shunt;	GO:0005829//cytosol;GO:0034451//centriolar satellite;	GO:0004332//fructose-bisphosphate aldolase activity;GO:0008092//cytoskeletal protein binding;GO:0042802//identical protein binding;GO:0051117//ATPase binding;GO:0060090//molecular adaptor activity;GO:0061609//fructose-1-phosphate aldolase activity;GO:0070061//fructose binding;	ko04066(HIF-1 signaling pathway);ko00051(Fructose and mannose metabolism);ko00030(Pentose phosphate pathway);ko00010(Glycolysis / Gluconeogenesis)
gene-Aldoc	7	0.295569	9	0.311319	8	0.247686	4	0.142423	10	0.308607	5	0.208341	NW_004801671.1	9110173	9113914	-	1679	Aldoc	GO:0004332;GO:0006094;GO:0006096;GO:0008092;GO:0030388;GO:0030855	K01623	4PVZ4	G	sp|P05063|ALDOC_MOUSE Fructose-bisphosphate aldolase C OS=Mus musculus OX=10090 GN=Aldoc PE=1 SV=4	XP_040605171.1 fructose-bisphosphate aldolase C isoform X1 [Mesocricetus auratus]	GO:0006094//gluconeogenesis;GO:0006096//glycolytic process;GO:0030388//fructose 1,6-bisphosphate metabolic process;GO:0030855//epithelial cell differentiation;	-	GO:0004332//fructose-bisphosphate aldolase activity;GO:0008092//cytoskeletal protein binding;	ko04066(HIF-1 signaling pathway);ko00051(Fructose and mannose metabolism);ko00030(Pentose phosphate pathway);ko00010(Glycolysis / Gluconeogenesis)
gene-Alg1	237	9.32924	275	8.86816	341	9.84242	212	7.03708	181	5.2074	137	5.32185	NW_004801720.1	5042696	5053278	+	1801	Alg1	GO:0000030;GO:0005783;GO:0016020	K03842	4Q1U5	O	sp|Q921Q3|ALG1_MOUSE Chitobiosyldiphosphodolichol beta-mannosyltransferase OS=Mus musculus OX=10090 GN=Alg1 PE=1 SV=3	XP_005081815.1 chitobiosyldiphosphodolichol beta-mannosyltransferase isoform X1 [Mesocricetus auratus]	-	GO:0005783//endoplasmic reticulum;GO:0016020//membrane;	GO:0000030//mannosyltransferase activity;	ko00513(Various types of N-glycan biosynthesis);ko00510(N-Glycan biosynthesis)
gene-Alg11	1421	25.8575	1862	27.7572	2067	27.5793	1332	20.4388	1491	19.8296	1179	21.1715	NW_004801890.1	357571	370057	-	3896	Alg11	GO:0004377;GO:0005789;GO:0006486	K03844	4PUUX	M	sp|Q3TZM9|ALG11_MOUSE GDP-Man:Man(3)GlcNAc(2)-PP-Dol alpha-1,2-mannosyltransferase OS=Mus musculus OX=10090 GN=Alg11 PE=2 SV=1	XP_005087692.1 GDP-Man:Man(3)GlcNAc(2)-PP-Dol alpha-1,2-mannosyltransferase [Mesocricetus auratus]	GO:0006486//protein glycosylation;	GO:0005789//endoplasmic reticulum membrane;	GO:0004377//GDP-Man:Man3GlcNAc2-PP-Dol alpha-1,2-mannosyltransferase activity;	ko00513(Various types of N-glycan biosynthesis);ko00510(N-Glycan biosynthesis)
gene-Alg12	1139	30.4942	1284	28.1619	1546	30.3496	956	21.5829	965	18.8828	746	19.7095	NW_004801613.1	10898720	10913439	-	2648	Alg12	GO:0005789;GO:0006486;GO:0052917	K03847	4PTG7	G	sp|Q8VDB2|ALG12_MOUSE Dol-P-Man:Man(7)GlcNAc(2)-PP-Dol alpha-1,6-mannosyltransferase OS=Mus musculus OX=10090 GN=Alg12 PE=2 SV=2	XP_012966804.2 dol-P-Man:Man(7)GlcNAc(2)-PP-Dol alpha-1,6-mannosyltransferase isoform X1 [Mesocricetus auratus] &gt;XP_021081105.1 dol-P-Man:Man(7)GlcNAc(2)-PP-Dol alpha-1,6-mannosyltransferase isoform X1 [Mesocricetus auratus]	GO:0006486//protein glycosylation;	GO:0005789//endoplasmic reticulum membrane;	GO:0052917//dolichyl-P-Man:Man(7)GlcNAc(2)-PP-dolichol alpha-1,6-mannosyltransferase;	ko00513(Various types of N-glycan biosynthesis);ko00510(N-Glycan biosynthesis)
gene-Alg13	96	2.15512	125	2.29886	140	2.3045	111	2.10127	120	1.96891	73	1.61721	NW_004801732.1	3475042	3547537	+	3158	Alg13	GO:0004843;GO:0006488;GO:0016020;GO:0016758	K07432	4Q7UY	OT	sp|Q9D8C3|ALG13_MOUSE Putative bifunctional UDP-N-acetylglucosamine transferase and deubiquitinase ALG13 OS=Mus musculus OX=10090 GN=Alg13 PE=1 SV=2	XP_040600446.1 putative bifunctional UDP-N-acetylglucosamine transferase and deubiquitinase ALG13 isoform X1 [Mesocricetus auratus]	GO:0006488//dolichol-linked oligosaccharide biosynthetic process;	GO:0016020//membrane;	GO:0004843//thiol-dependent deubiquitinase;GO:0016758//hexosyltransferase activity;	ko00513(Various types of N-glycan biosynthesis);ko00510(N-Glycan biosynthesis)
gene-Alg14	103	7.33145	121	7.05571	148	7.72438	79	4.74174	98	5.09827	58	4.07403	NW_004801672.1	6003992	6047315	+	996	Alg14	GO:0006488;GO:0016740;GO:0031965	K07441	4PYEC	S	sp|Q9D081|ALG14_MOUSE UDP-N-acetylglucosamine transferase subunit ALG14 homolog OS=Mus musculus OX=10090 GN=Alg14 PE=1 SV=1	XP_030859775.1 UDP-N-acetylglucosamine transferase subunit ALG14 homolog isoform X3 [Gorilla gorilla gorilla]	GO:0006488//dolichol-linked oligosaccharide biosynthetic process;	GO:0031965//nuclear membrane;	GO:0016740//transferase activity;	ko00513(Various types of N-glycan biosynthesis);ko00510(N-Glycan biosynthesis)
gene-Alg2	528	18.8481	687	20.0906	932	24.3948	413	12.432	457	11.9232	305	10.7443	NW_004801690.1	2671963	2675700	+	1986	Alg2	GO:0004378;GO:0006486;GO:0016020;GO:0102704	K03843	4PV8M	M	sp|Q9DBE8|ALG2_MOUSE Alpha-1,3/1,6-mannosyltransferase ALG2 OS=Mus musculus OX=10090 GN=Alg2 PE=1 SV=2	XP_005078785.3 alpha-1,3/1,6-mannosyltransferase ALG2 isoform X1 [Mesocricetus auratus]	GO:0006486//protein glycosylation;	GO:0016020//membrane;	GO:0004378//GDP-Man:Man1GlcNAc2-PP-Dol alpha-1,3-mannosyltransferase activity;GO:0102704//GDP-Man:Man2GlcNAc2-PP-dolichol alpha-1,6-mannosyltransferase activity;	ko00513(Various types of N-glycan biosynthesis);ko00510(N-Glycan biosynthesis)
gene-Alg3	279	13.6129	314	12.551	493	17.6377	249	10.2448	210	7.48876	152	7.3187	NW_004801632.1	19205655	19211042	+	1453	Alg3	GO:0005789;GO:0006486;GO:0052925	K03845	4PUCV	G	sp|Q8K2A8|ALG3_MOUSE Dol-P-Man:Man(5)GlcNAc(2)-PP-Dol alpha-1,3-mannosyltransferase OS=Mus musculus OX=10090 GN=Alg3 PE=1 SV=2	XP_005071699.1 dol-P-Man:Man(5)GlcNAc(2)-PP-Dol alpha-1,3-mannosyltransferase isoform X1 [Mesocricetus auratus]	GO:0006486//protein glycosylation;	GO:0005789//endoplasmic reticulum membrane;	GO:0052925//dol-P-Man:Man(5)GlcNAc(2)-PP-Dol alpha-1,3-mannosyltransferase activity;	ko00513(Various types of N-glycan biosynthesis);ko00510(N-Glycan biosynthesis)
gene-Alg5	163	10.8607	147	8.02399	199	9.72239	84	4.71963	99	4.82114	90	5.91775	NW_004801677.1	456885	472336	-	1064	Alg5	GO:0004581;GO:0005789	K00729	4PSMY	M	sp|Q9DB25|ALG5_MOUSE Dolichyl-phosphate beta-glucosyltransferase OS=Mus musculus OX=10090 GN=Alg5 PE=1 SV=1	XP_040610355.1 dolichyl-phosphate beta-glucosyltransferase isoform X1 [Mesocricetus auratus]	-	GO:0005789//endoplasmic reticulum membrane;	GO:0004581//dolichyl-phosphate beta-glucosyltransferase activity;	ko00510(N-Glycan biosynthesis)
gene-Alg6	351	8.14265	493	9.36932	510	8.67517	254	4.96879	294	4.98483	204	4.67017	NW_004801649.1	13426811	13470680	+	3056	Alg6	GO:0005789;GO:0006486;GO:0042281	K03848	4PST5	G	sp|Q3T1L5|ALG6_RAT Dolichyl pyrophosphate Man9GlcNAc2 alpha-1,3-glucosyltransferase OS=Rattus norvegicus OX=10116 GN=Alg6 PE=2 SV=1	XP_012971914.1 dolichyl pyrophosphate Man9GlcNAc2 alpha-1,3-glucosyltransferase isoform X2 [Mesocricetus auratus]	GO:0006486//protein glycosylation;	GO:0005789//endoplasmic reticulum membrane;	GO:0042281//dolichyl pyrophosphate Man9GlcNAc2 alpha-1,3-glucosyltransferase activity;	ko00510(N-Glycan biosynthesis)
gene-Alg8	537	18.9782	713	20.643	835	21.638	429	12.7849	479	12.3726	345	12.0322	NW_004801647.1	8020707	8043428	+	2006	Alg8	GO:0000033;GO:0005789;GO:0018279;GO:0042283	K03849	4PZ8Z	G	sp|Q6P8H8|ALG8_MOUSE Probable dolichyl pyrophosphate Glc1Man9GlcNAc2 alpha-1,3-glucosyltransferase OS=Mus musculus OX=10090 GN=Alg8 PE=2 SV=2	XP_005073999.1 probable dolichyl pyrophosphate Glc1Man9GlcNAc2 alpha-1,3-glucosyltransferase isoform X1 [Mesocricetus auratus]	GO:0018279//protein N-linked glycosylation via asparagine;	GO:0005789//endoplasmic reticulum membrane;	GO:0000033//alpha-1,3-mannosyltransferase activity;GO:0042283//dolichyl pyrophosphate Glc1Man9GlcNAc2 alpha-1,3-glucosyltransferase activity;	ko00510(N-Glycan biosynthesis)
gene-Alg9	341	4.37635	492	5.1728	535	5.03456	359	3.88518	347	3.25486	266	3.36887	NW_004801622.1	13385182	13454965	+	5524	Alg9	GO:0005789;GO:0006486;GO:0052918;GO:0052926	K03846	4PX8V	G	sp|Q9H6U8|ALG9_HUMAN Alpha-1,2-mannosyltransferase ALG9 OS=Homo sapiens OX=9606 GN=ALG9 PE=1 SV=2	XP_005069577.1 alpha-1,2-mannosyltransferase ALG9 isoform X1 [Mesocricetus auratus]	GO:0006486//protein glycosylation;	GO:0005789//endoplasmic reticulum membrane;	GO:0052918//dol-P-Man:Man(8)GlcNAc(2)-PP-Dol alpha-1,2-mannosyltransferase activity;GO:0052926//dol-P-Man:Man(6)GlcNAc(2)-PP-Dol alpha-1,2-mannosyltransferase activity;	ko00513(Various types of N-glycan biosynthesis);ko00510(N-Glycan biosynthesis)
gene-Alk	0	0	0	0	3	0.0306986	1	0.0117681	7	0.0713988	1	0.0137718	NW_004801644.1	7585971	7694102	-	5080	Alk	GO:0004714;GO:0005524;GO:0007169;GO:0016020;GO:0016310	K05119	4PWZC	T	sp|P97793|ALK_MOUSE ALK tyrosine kinase receptor OS=Mus musculus OX=10090 GN=Alk PE=1 SV=2	XP_040586845.1 LOW QUALITY PROTEIN: ALK tyrosine kinase receptor [Mesocricetus auratus]	GO:0007169//transmembrane receptor protein tyrosine kinase signaling pathway;GO:0016310//phosphorylation;	GO:0016020//membrane;	GO:0004714//transmembrane receptor protein tyrosine kinase activity;GO:0005524//ATP binding;	ko05235(PD-L1 expression and PD-1 checkpoint pathway in cancer);ko05223(Non-small cell lung cancer);ko05200(Pathways in cancer)
gene-Alkal1	0	0	0	0	0	0	0	0	0	0	5	0.683213	NW_004801826.1	877834	901587	-	512	Alkal1	GO:0005125;GO:0005615;GO:0007169;GO:0010976;GO:0030297;GO:0030298;GO:0030971;GO:0070374;GO:0070378	-	4Q5Q8	T	sp|J3QPP8|ALKL1_MOUSE ALK and LTK ligand 1 OS=Mus musculus OX=10090 GN=Alkal1 PE=3 SV=1	XP_005086549.1 ALK and LTK ligand 1 [Mesocricetus auratus]	GO:0007169//transmembrane receptor protein tyrosine kinase signaling pathway;GO:0010976//positive regulation of neuron projection development;GO:0070374//positive regulation of ERK1 and ERK2 cascade;GO:0070378//positive regulation of ERK5 cascade;	GO:0005615//extracellular space;	GO:0005125//cytokine activity;GO:0030297//transmembrane receptor protein tyrosine kinase activator activity;GO:0030298//receptor signaling protein tyrosine kinase activator activity;GO:0030971//receptor tyrosine kinase binding;	-
gene-Alkal2	2	0.0530051	18	0.390808	12	0.233195	8	0.178787	2	0.0387403	5	0.130768	NW_004801724.1	6085072	6095979	+	2675	Alkal2	GO:0005125;GO:0005615;GO:0005886;GO:0007169;GO:0010976;GO:0030297;GO:0030298;GO:0030971;GO:0070374;GO:0070378	-	4Q5GF	T	sp|Q80UG6|ALKL2_MOUSE ALK and LTK ligand 2 OS=Mus musculus OX=10090 GN=Alkal2 PE=2 SV=3	XP_005082082.1 ALK and LTK ligand 2 [Mesocricetus auratus]	GO:0007169//transmembrane receptor protein tyrosine kinase signaling pathway;GO:0010976//positive regulation of neuron projection development;GO:0070374//positive regulation of ERK1 and ERK2 cascade;GO:0070378//positive regulation of ERK5 cascade;	GO:0005615//extracellular space;GO:0005886//plasma membrane;	GO:0005125//cytokine activity;GO:0030297//transmembrane receptor protein tyrosine kinase activator activity;GO:0030298//receptor signaling protein tyrosine kinase activator activity;GO:0030971//receptor tyrosine kinase binding;	-
gene-Alkbh1	733	18.8554	975	20.5466	1144	21.5779	863	18.7198	938	17.6352	753	19.1149	NW_004801763.1	2683147	2699274	+	2756	Alkbh1	GO:0006281;GO:0046872;GO:0051213	K10765	4Q4GI	A	sp|P0CB42|ALKB1_MOUSE Nucleic acid dioxygenase ALKBH1 OS=Mus musculus OX=10090 GN=Alkbh1 PE=1 SV=1	XP_040598615.1 nucleic acid dioxygenase ALKBH1 [Mesocricetus auratus]	GO:0006281//DNA repair;	-	GO:0046872//metal ion binding;GO:0051213//dioxygenase activity;	-
gene-Alkbh2	239	7.21318	206	5.09329	251	5.55459	155	3.94475	116	2.55877	115	3.42508	NW_004801691.1	2641941	2649388	-	2349	Alkbh2	GO:0000182;GO:0005654;GO:0005730;GO:0006307;GO:0008198;GO:0035516;GO:0043734;GO:0051747	K10859	4PTQ4	L	sp|Q6P6J4|ALKB2_MOUSE DNA oxidative demethylase ALKBH2 OS=Mus musculus OX=10090 GN=Alkbh2 PE=1 SV=1	XP_005078992.1 DNA oxidative demethylase ALKBH2 [Mesocricetus auratus] &gt;XP_012975260.1 DNA oxidative demethylase ALKBH2 [Mesocricetus auratus] &gt;XP_012975261.1 DNA oxidative demethylase ALKBH2 [Mesocricetus auratus] &gt;XP_012975262.1 DNA oxidative demethylase ALKBH2 [Mesocricetus auratus]	GO:0006307//DNA dealkylation involved in DNA repair;	GO:0005654//nucleoplasm;GO:0005730//nucleolus;	GO:0000182//rDNA binding;GO:0008198//ferrous iron binding;GO:0035516//oxidative DNA demethylase activity;GO:0043734//DNA-N1-methyladenine dioxygenase activity;GO:0051747//cytosine C-5 DNA demethylase activity;	-
gene-Alkbh3	1035	17.3752	1025	14.0967	1301	16.0147	761	10.7729	704	8.63789	572	9.47613	NW_004801605.1	29717219	29751307	+	4223	Alkbh3	GO:0006307;GO:0035552;GO:0051213	K10860	4Q4JZ	L	sp|Q96Q83|ALKB3_HUMAN Alpha-ketoglutarate-dependent dioxygenase alkB homolog 3 OS=Homo sapiens OX=9606 GN=ALKBH3 PE=1 SV=1	XP_005064608.1 alpha-ketoglutarate-dependent dioxygenase alkB homolog 3 isoform X1 [Mesocricetus auratus] &gt;XP_012977595.1 alpha-ketoglutarate-dependent dioxygenase alkB homolog 3 isoform X1 [Mesocricetus auratus]	GO:0006307//DNA dealkylation involved in DNA repair;GO:0035552//oxidative single-stranded DNA demethylation;	-	GO:0051213//dioxygenase activity;	-
gene-Alkbh4	61	2.34648	73	2.30045	107	3.018	74	2.40036	71	1.99613	62	2.35354	NW_004801702.1	6252415	6258350	+	1843	Alkbh4	GO:0003779;GO:0030496;GO:0031032;GO:0035516;GO:0036090;GO:0070938;GO:0080111;GO:1902275	K10766	4Q48J	S	sp|Q9D8F1|ALKB4_MOUSE Alpha-ketoglutarate-dependent dioxygenase alkB homolog 4 OS=Mus musculus OX=10090 GN=Alkbh4 PE=1 SV=1	XP_021088789.1 alpha-ketoglutarate-dependent dioxygenase alkB homolog 4 isoform X1 [Mesocricetus auratus]	GO:0031032//actomyosin structure organization;GO:0036090//cleavage furrow ingression;GO:0080111//DNA demethylation;GO:1902275//regulation of chromatin organization;	GO:0030496//midbody;GO:0070938//contractile ring;	GO:0003779//actin binding;GO:0035516//oxidative DNA demethylase activity;	-
gene-Alkbh5	914	21.4419	1268	24.3691	1521	26.1635	1022	20.2175	1159	19.8722	857	19.84	NW_004801614.1	16336093	16357747	-	3022	Alkbh5	GO:0001666;GO:0005794;GO:0005829;GO:0006397;GO:0006406;GO:0006417;GO:0007283;GO:0016607;GO:0035553;GO:0042382;GO:0046630;GO:0046872;GO:0061157;GO:0140693;GO:0140694;GO:1990931	K10767	4PVZF	L	sp|D3ZKD3|ALKB5_RAT RNA demethylase ALKBH5 OS=Rattus norvegicus OX=10116 GN=Alkbh5 PE=1 SV=1	XP_005067729.1 RNA demethylase ALKBH5 [Mesocricetus auratus]	GO:0001666//response to hypoxia;GO:0006397//mRNA processing;GO:0006406//mRNA export from nucleus;GO:0006417//regulation of translation;GO:0007283//spermatogenesis;GO:0035553//oxidative single-stranded RNA demethylation;GO:0046630//gamma-delta T cell proliferation;GO:0061157//mRNA destabilization;GO:0140694//non-membrane-bounded organelle assembly;	GO:0005794//Golgi apparatus;GO:0005829//cytosol;GO:0016607//nuclear speck;GO:0042382//paraspeckles;	GO:0046872//metal ion binding;GO:0140693//molecular condensate scaffold activity;GO:1990931//mRNA N6-methyladenosine dioxygenase activity;	-
gene-Alkbh6	1140	85.433	1145	70.2957	1364	74.9522	812	51.3139	736	40.3128	554	40.9708	NW_004801721.1	5982212	5988020	-	946	Alkbh6	GO:0005634;GO:0046872;GO:0051213	K10768	4Q2SW	S	sp|Q8K2U2|ALKB6_MOUSE Alpha-ketoglutarate-dependent dioxygenase alkB homolog 6 OS=Mus musculus OX=10090 GN=Alkbh6 PE=2 SV=3	XP_012977265.1 alpha-ketoglutarate-dependent dioxygenase alkB homolog 6 isoform X2 [Mesocricetus auratus]	-	GO:0005634//nucleus;	GO:0046872//metal ion binding;GO:0051213//dioxygenase activity;	-
gene-Alkbh7	122	11.471	59	4.54459	79	5.4465	73	5.78791	46	3.16113	40	3.71146	NW_004801717.1	6143716	6145578	-	754	Alkbh7	GO:0005759;GO:0006631;GO:0006974;GO:0010883;GO:0051213;GO:1902445	K10769	4Q40F	L	sp|Q9D6Z0|ALKB7_MOUSE Alpha-ketoglutarate-dependent dioxygenase alkB homolog 7, mitochondrial OS=Mus musculus OX=10090 GN=Alkbh7 PE=1 SV=1	XP_005081407.3 alpha-ketoglutarate-dependent dioxygenase alkB homolog 7, mitochondrial [Mesocricetus auratus]	GO:0006631//fatty acid metabolic process;GO:0006974//cellular response to DNA damage stimulus;GO:0010883//regulation of lipid storage;GO:1902445//regulation of mitochondrial membrane permeability involved in programmed necrotic cell death;	GO:0005759//mitochondrial matrix;	GO:0051213//dioxygenase activity;	-
gene-Alkbh8	353	7.8846	606	11.0887	568	9.30257	402	7.57163	590	9.63167	364	8.02325	NW_004801726.1	1992717	2042068	-	3174	Alkbh8	GO:0005634;GO:0008033;GO:0008175;GO:0008757;GO:0016020;GO:0016706;GO:0043412	K10770	4PWD8	A	sp|Q80Y20|ALKB8_MOUSE Alkylated DNA repair protein alkB homolog 8 OS=Mus musculus OX=10090 GN=Alkbh8 PE=1 SV=1	XP_040591510.1 alkylated DNA repair protein alkB homolog 8 isoform X1 [Mesocricetus auratus] &gt;XP_040591511.1 alkylated DNA repair protein alkB homolog 8 isoform X1 [Mesocricetus auratus]	GO:0008033//tRNA processing;GO:0043412//macromolecule modification;	GO:0005634//nucleus;GO:0016020//membrane;	GO:0008175//tRNA methyltransferase activity;GO:0008757//S-adenosylmethionine-dependent methyltransferase activity;GO:0016706//2-oxoglutarate-dependent dioxygenase activity;	-
gene-Allc	0	0	0	0	0	0	0	0	0	0	0	0	NW_004801724.1	3853904	3866411	-	1149	Allc	GO:0000256;GO:0004037	K01477	4PZ3W	F	sp|Q6AYP0|ALLC_RAT Probable allantoicase OS=Rattus norvegicus OX=10116 GN=Allc PE=2 SV=1	XP_040586843.1 probable allantoicase isoform X1 [Mesocricetus auratus]	GO:0000256//allantoin catabolic process;	-	GO:0004037//allantoicase activity;	ko00230(Purine metabolism)
gene-Alms1	521	2.9511	753	3.49417	264	1.09648	308	1.47114	704	2.9145	487	2.7222	NW_004801630.1	436215	552046	-	12516	Alms1	GO:0005737;GO:0005813	K16741	4PZCK	S	sp|Q8K4E0|ALMS1_MOUSE Alstrom syndrome protein 1 homolog OS=Mus musculus OX=10090 GN=Alms1 PE=1 SV=2	XP_021083406.1 Alstrom syndrome protein 1 isoform X6 [Mesocricetus auratus]	-	GO:0005737//cytoplasm;GO:0005813//centrosome;	-	-
gene-Alox12b	1	0.0320644	2	0.0525358	0	0	1	0.0270384	0	0	2	0.0632845	NW_004801614.1	7957002	7969453	-	2211	Alox12b	GO:0005506;GO:0005737;GO:0016702;GO:0034440	K08021	4PSXR	E	sp|Q2KMM4|LX12B_RAT Arachidonate 12-lipoxygenase, 12R-type OS=Rattus norvegicus OX=10116 GN=Alox12b PE=1 SV=1	XP_005067626.1 arachidonate 12-lipoxygenase, 12R-type [Mesocricetus auratus]	GO:0034440//lipid oxidation;	GO:0005737//cytoplasm;	GO:0005506//iron ion binding;GO:0016702//oxidoreductase activity, acting on single donors with incorporation of molecular oxygen, incorporation of two atoms of oxygen;	ko04726(Serotonergic synapse);ko00590(Arachidonic acid metabolism)
gene-Alox15b	0	0	0	0	0	0	2	0.0518041	5	0.112251	2	0.0606248	NW_004801614.1	7927514	7935984	+	2308	Alox15b	GO:0005506;GO:0005509;GO:0005829;GO:0005856;GO:0005886;GO:0005912;GO:0005925;GO:0006644;GO:0008285;GO:0010744;GO:0016165;GO:0019369;GO:0019372;GO:0032722;GO:0034440;GO:0035360;GO:0036403;GO:0043651;GO:0045618;GO:0045786;GO:0045926;GO:0050473;GO:0071926;GO:1901696;GO:1990136;GO:2001303	K08022	4PVH8	C	sp|Q8K4F2|LX15B_RAT Polyunsaturated fatty acid lipoxygenase ALOX15B OS=Rattus norvegicus OX=10116 GN=Alox15b PE=1 SV=1	XP_005067625.1 polyunsaturated fatty acid lipoxygenase ALOX15B [Mesocricetus auratus]	GO:0006644//phospholipid metabolic process;GO:0008285//negative regulation of cell population proliferation;GO:0010744//positive regulation of macrophage derived foam cell differentiation;GO:0019369//arachidonic acid metabolic process;GO:0019372//lipoxygenase pathway;GO:0032722//positive regulation of chemokine production;GO:0034440//lipid oxidation;GO:0035360//positive regulation of peroxisome p…	GO:0005829//cytosol;GO:0005856//cytoskeleton;GO:0005886//plasma membrane;GO:0005912//adherens junction;GO:0005925//focal adhesion;	GO:0005506//iron ion binding;GO:0005509//calcium ion binding;GO:0016165//linoleate 13S-lipoxygenase activity;GO:0036403//arachidonate 8(S)-lipoxygenase activity;GO:0050473//arachidonate 15-lipoxygenase activity;GO:1990136//linoleate 9S-lipoxygenase activity;	ko04726(Serotonergic synapse);ko00590(Arachidonic acid metabolism)
gene-Alox5	2	0.0571729	1	0.0234187	8	0.167687	6	0.144634	4	0.0835727	0	0	NW_004801609.1	7140883	7186051	+	2480	Alox5	GO:0004051;GO:0005506;GO:0005737;GO:0034440	K00461	4PZIG	C	sp|P51399|LOX5_MESAU Polyunsaturated fatty acid 5-lipoxygenase OS=Mesocricetus auratus OX=10036 GN=ALOX5 PE=2 SV=2	NP_001268516.1 polyunsaturated fatty acid 5-lipoxygenase [Mesocricetus auratus] &gt;P51399.2 RecName: Full=Polyunsaturated fatty acid 5-lipoxygenase; AltName: Full=Arachidonate 5-lipoxygenase; Short=5-LO; Short=5-lipoxygenase [Mesocricetus auratus] &gt;AAA85257.1 5-lipoxygenase [Mesocricetus auratus]	GO:0034440//lipid oxidation;	GO:0005737//cytoplasm;	GO:0004051//arachidonate 5-lipoxygenase activity;GO:0005506//iron ion binding;	ko05145(Toxoplasmosis);ko04913(Ovarian steroidogenesis);ko04726(Serotonergic synapse);ko04664(Fc epsilon RI signaling pathway);ko00590(Arachidonic acid metabolism)
gene-Alox5ap	0	0	0	0	1	0.0561978	1	0.0646292	2	0.112033	1	0.0756335	NW_004801749.1	2028917	2052175	-	925	Alox5ap	GO:0006691;GO:0008047;GO:0016020	-	4Q3E1	S	sp|P20291|AL5AP_RAT Arachidonate 5-lipoxygenase-activating protein OS=Rattus norvegicus OX=10116 GN=Alox5ap PE=1 SV=2	XP_005083229.1 arachidonate 5-lipoxygenase-activating protein isoform X1 [Mesocricetus auratus]	GO:0006691//leukotriene metabolic process;	GO:0016020//membrane;	GO:0008047//enzyme activator activity;	-
gene-Aloxe3	23	0.49652	16	0.282964	13	0.205779	14	0.254856	27	0.426007	24	0.511286	NW_004801614.1	7977708	8002094	-	3284	Aloxe3	GO:0005506;GO:0005737;GO:0016702;GO:0019369;GO:0019372;GO:0034440;GO:0035357;GO:0043651;GO:0045444;GO:0046513;GO:0050486;GO:0051120;GO:0051122;GO:0061436	K18684	4PT9F	E	sp|D3ZKX9|LOXE3_RAT Hydroperoxide isomerase ALOXE3 OS=Rattus norvegicus OX=10116 GN=Aloxe3 PE=1 SV=1	XP_005067627.1 hydroperoxide isomerase ALOXE3 [Mesocricetus auratus]	GO:0019369//arachidonic acid metabolic process;GO:0019372//lipoxygenase pathway;GO:0034440//lipid oxidation;GO:0035357//peroxisome proliferator activated receptor signaling pathway;GO:0043651//linoleic acid metabolic process;GO:0045444//fat cell differentiation;GO:0046513//ceramide biosynthetic process;GO:0051122//hepoxilin biosynthetic process;GO:0061436//establishment of skin barrier;	GO:0005737//cytoplasm;	GO:0005506//iron ion binding;GO:0016702//oxidoreductase activity, acting on single donors with incorporation of molecular oxygen, incorporation of two atoms of oxygen;GO:0050486//intramolecular transferase activity, transferring hydroxy groups;GO:0051120//hepoxilin A3 synthase activity;	-
gene-Alpi	0	0	1	0.0355219	0	0	4	0.146256	11	0.348603	6	0.256738	NW_004801728.1	5509386	5512258	-	1635	Alpi	GO:0004035;GO:0005886;GO:0046872;GO:0098552	K01077	4Q87K	P	sp|P15693|PPBI1_RAT Intestinal-type alkaline phosphatase 1 OS=Rattus norvegicus OX=10116 GN=Alpi PE=1 SV=1	XP_005082331.1 intestinal-type alkaline phosphatase [Mesocricetus auratus]	-	GO:0005886//plasma membrane;GO:0098552//side of membrane;	GO:0004035//alkaline phosphatase activity;GO:0046872//metal ion binding;	ko00790(Folate biosynthesis);ko00730(Thiamine metabolism)
gene-Alpk1	8	0.133637	16	0.218957	27	0.330712	4	0.0563449	16	0.195344	15	0.24727	NW_004801741.1	4144488	4263151	+	4244	Alpk1	GO:0004674;GO:0005524;GO:0016310	K08868	4PY3W	T	sp|Q9CXB8|ALPK1_MOUSE Alpha-protein kinase 1 OS=Mus musculus OX=10090 GN=Alpk1 PE=2 SV=2	XP_040607750.1 alpha-protein kinase 1 isoform X1 [Mesocricetus auratus]	GO:0016310//phosphorylation;	-	GO:0004674//protein serine/threonine kinase activity;GO:0005524//ATP binding;	-
gene-Alpk2	0	0	0	0	0	0	0	0	0	0	0	0	NW_004801652.1	8446196	8584137	+	6801	Alpk2	GO:0004674;GO:0005524;GO:0016310	K08868	4PZZF	T	sp|Q91ZB0|ALPK2_MOUSE Alpha-protein kinase 2 OS=Mus musculus OX=10090 GN=Alpk2 PE=2 SV=3	XP_040597633.1 alpha-protein kinase 2 [Mesocricetus auratus]	GO:0016310//phosphorylation;	-	GO:0004674//protein serine/threonine kinase activity;GO:0005524//ATP binding;	-
gene-Alpk3	2	0.0208237	3	0.0255889	2	0.0152689	10	0.0877985	16	0.121757	6	0.0616487	NW_004801680.1	6498575	6538873	+	6809	Alpk3	GO:0004674;GO:0005524;GO:0016310	K08868	4PXSD	T	sp|Q924C5|ALPK3_MOUSE Alpha-protein kinase 3 OS=Mus musculus OX=10090 GN=Alpk3 PE=1 SV=1	XP_021087326.1 alpha-protein kinase 3 isoform X1 [Mesocricetus auratus]	GO:0016310//phosphorylation;	-	GO:0004674//protein serine/threonine kinase activity;GO:0005524//ATP binding;	-
gene-Alpl	1	0.0246161	0	0	0	0	0	0	0	0	0	0	NW_004801713.1	1794083	1849181	-	2880	Alpl	GO:0004035;GO:0031966;GO:0046872	K01077	4Q2W5	P	sp|P08289|PPBT_RAT Alkaline phosphatase, tissue-nonspecific isozyme OS=Rattus norvegicus OX=10116 GN=Alpl PE=1 SV=2	NP_001277191.1 alkaline phosphatase, tissue-nonspecific isozyme precursor [Mesocricetus auratus] &gt;XP_005081085.1 alkaline phosphatase, tissue-nonspecific isozyme isoform X1 [Mesocricetus auratus] &gt;XP_012976644.1 alkaline phosphatase, tissue-nonspecific isozyme isoform X1 [Mesocricetus auratus] &gt;XP_012976645.1 alkaline phosphatase, tissue-nonspecific isozyme isoform X1 [Mesocricetus aurat…	-	GO:0031966//mitochondrial membrane;	GO:0004035//alkaline phosphatase activity;GO:0046872//metal ion binding;	ko00790(Folate biosynthesis);ko00730(Thiamine metabolism)
gene-Als2	287	2.80567	467	3.74002	444	3.18263	263	2.16804	317	2.26495	295	2.8459	NW_004801627.1	19301666	19369045	+	7252	Als2	-	K04575	4PSC6	T	sp|Q920R0|ALS2_MOUSE Alsin OS=Mus musculus OX=10090 GN=Als2 PE=1 SV=3	XP_005070659.1 alsin [Mesocricetus auratus] &gt;XP_012969201.1 alsin [Mesocricetus auratus] &gt;XP_040609475.1 alsin [Mesocricetus auratus] &gt;XP_040609476.1 alsin [Mesocricetus auratus] &gt;XP_040609477.1 alsin [Mesocricetus auratus]	-	-	-	ko05022(Pathways of neurodegeneration - multiple diseases);ko05014(Amyotrophic lateral sclerosis)
gene-Als2cl	1	0.0172913	0	0	0	0	0	0	0	0	0	0	NW_004801654.1	6269599	6287595	+	4100	Als2cl	-	-	4PZNY	DZ	sp|Q60I26|AL2CL_MOUSE ALS2 C-terminal-like protein OS=Mus musculus OX=10090 GN=Als2cl PE=1 SV=1	XP_040595405.1 ALS2 C-terminal-like protein [Mesocricetus auratus] &gt;XP_040595406.1 ALS2 C-terminal-like protein [Mesocricetus auratus] &gt;XP_040595407.1 ALS2 C-terminal-like protein [Mesocricetus auratus] &gt;XP_040595408.1 ALS2 C-terminal-like protein [Mesocricetus auratus] &gt;XP_040595409.1 ALS2 C-terminal-like protein [Mesocricetus auratus] &gt;XP_040595411.1 ALS2 C-terminal-like protein …	-	-	-	-
gene-Als2cr12	0	0	4	0.127156	1	0.0284527	1	0.0327214	3	0.0850823	4	0.153171	NW_004801627.1	19640094	19669953	+	1827	Als2cr12	-	-	4Q406	S	sp|Q6AY08|FACC1_RAT Flagellum-associated coiled-coil domain-containing protein 1 OS=Rattus norvegicus OX=10116 GN=Flacc1 PE=2 SV=1	XP_040609482.1 flagellum-associated coiled-coil domain-containing protein 1 isoform X1 [Mesocricetus auratus] &gt;XP_040609483.1 flagellum-associated coiled-coil domain-containing protein 1 isoform X1 [Mesocricetus auratus] &gt;XP_040609484.1 flagellum-associated coiled-coil domain-containing protein 1 isoform X1 [Mesocricetus auratus] &gt;XP_040609485.1 flagellum-associated coiled-coil domain-co…	-	-	-	-
gene-Alx1	62	3.6296	85	4.07652	112	4.80768	53	2.61639	74	3.16624	54	3.11965	NW_004801615.1	15970595	15991022	-	1211	Alx1	GO:0000122;GO:0000977;GO:0001228;GO:0005794;GO:0010718;GO:0016604	K09334	4Q6XU	K	sp|Q8C8B0|ALX1_MOUSE ALX homeobox protein 1 OS=Mus musculus OX=10090 GN=Alx1 PE=1 SV=1	XP_005068090.1 ALX homeobox protein 1 isoform X1 [Mesocricetus auratus]	GO:0000122//negative regulation of transcription by RNA polymerase II;GO:0010718//positive regulation of epithelial to mesenchymal transition;	GO:0005794//Golgi apparatus;GO:0016604//nuclear body;	GO:0000977//RNA polymerase II transcription regulatory region sequence-specific DNA binding;GO:0001228//DNA-binding transcription activator activity, RNA polymerase II-specific;	-
gene-Alx3	0	0	0	0	0	0	0	0	0	0	0	0	NW_004801668.1	8150930	8161243	+	1707	Alx3	GO:0000981;GO:0003677;GO:0005634	K09323	4Q2SQ	K	sp|O95076|ALX3_HUMAN Homeobox protein aristaless-like 3 OS=Homo sapiens OX=9606 GN=ALX3 PE=1 SV=2	NP_001268554.1 homeobox protein aristaless-like 3 [Mesocricetus auratus] &gt;CAA57161.1 alx3 [Mesocricetus auratus]	-	GO:0005634//nucleus;	GO:0000981//DNA-binding transcription factor activity, RNA polymerase II-specific;GO:0003677//DNA binding;	-
gene-Alx4	0	0	1	0.012052	0	0	4	0.0496219	2	0.0215045	1	0.0145177	NW_004801605.1	30046499	30088308	-	4819	Alx4	GO:0000977;GO:0001228;GO:0001942;GO:0005654;GO:0005667;GO:0007517;GO:0009791;GO:0009952;GO:0035115;GO:0035116;GO:0042733;GO:0042981;GO:0048565;GO:0048704;GO:0060021;GO:0071837	K09451	4Q2XB	K	sp|O35137|ALX4_MOUSE Homeobox protein aristaless-like 4 OS=Mus musculus OX=10090 GN=Alx4 PE=1 SV=1	XP_005064945.1 homeobox protein aristaless-like 4 [Mesocricetus auratus]	GO:0001942//hair follicle development;GO:0007517//muscle organ development;GO:0009791//post-embryonic development;GO:0009952//anterior/posterior pattern specification;GO:0035115//embryonic forelimb morphogenesis;GO:0035116//embryonic hindlimb morphogenesis;GO:0042733//embryonic digit morphogenesis;GO:0042981//regulation of apoptotic process;GO:0048565//digestive tract development;GO:0048704//embr…	GO:0005654//nucleoplasm;GO:0005667//transcription regulator complex;	GO:0000977//RNA polymerase II transcription regulatory region sequence-specific DNA binding;GO:0001228//DNA-binding transcription activator activity, RNA polymerase II-specific;GO:0071837//HMG box domain binding;	-
gene-Alyref	2558	155.131	2772	137.719	3441	153.014	2195	112.251	2191	97.1145	1632	97.6701	NW_004801624.1	1216716	1220745	+	1169	Alyref	GO:0003723	K12881	4PY6T	A	sp|O08583|THOC4_MOUSE THO complex subunit 4 OS=Mus musculus OX=10090 GN=Alyref PE=1 SV=3	XP_040606117.1 THO complex subunit 4 [Mesocricetus auratus]	-	-	GO:0003723//RNA binding;	ko05168(Herpes simplex virus 1 infection);ko05014(Amyotrophic lateral sclerosis);ko03040(Spliceosome);ko03015(mRNA surveillance pathway);ko03013(Nucleocytoplasmic transport)
gene-Amacr	679	20.8929	634	15.9816	843	19.0198	454	11.78	440	9.89524	315	9.56498	NW_004801682.1	8096676	8111157	+	2304	Amacr	GO:0005739;GO:0005777;GO:0005886;GO:0008111;GO:0008206	K01796	4PZ99	I	sp|P70473|AMACR_RAT Alpha-methylacyl-CoA racemase OS=Rattus norvegicus OX=10116 GN=Amacr PE=1 SV=3	XP_005078067.2 alpha-methylacyl-CoA racemase isoform X1 [Mesocricetus auratus]	GO:0008206//bile acid metabolic process;	GO:0005739//mitochondrion;GO:0005777//peroxisome;GO:0005886//plasma membrane;	GO:0008111//alpha-methylacyl-CoA racemase activity;	ko04146(Peroxisome);ko00120(Primary bile acid biosynthesis)
gene-Ambn	0	0	0	0	0	0	0	0	0	0	1	0.0547425	NW_004801616.1	9247916	9260792	-	1278	Ambn	GO:0005576;GO:0030345;GO:0042475	-	4PZPS	S	sp|O55189|AMBN_MOUSE Ameloblastin OS=Mus musculus OX=10090 GN=Ambn PE=2 SV=1	XP_005068232.1 ameloblastin isoform X2 [Mesocricetus auratus]	GO:0042475//odontogenesis of dentin-containing tooth;	GO:0005576//extracellular region;	GO:0030345//structural constituent of tooth enamel;	-
gene-Ambp	0	0	0	0	0	0	0	0	0	0	2	0.114222	NW_004801655.1	12605057	12617096	+	1225	Ambp	GO:0004867;GO:0005576;GO:0005743;GO:0005783;GO:0005829;GO:0005886;GO:0031965	-	4PU1J	O	sp|Q60559|AMBP_MESAU Protein AMBP OS=Mesocricetus auratus OX=10036 GN=AMBP PE=1 SV=1	XP_005075171.1 protein AMBP [Mesocricetus auratus]	-	GO:0005576//extracellular region;GO:0005743//mitochondrial inner membrane;GO:0005783//endoplasmic reticulum;GO:0005829//cytosol;GO:0005886//plasma membrane;GO:0031965//nuclear membrane;	GO:0004867//serine-type endopeptidase inhibitor activity;	-
gene-Ambra1	559	9.13764	747	10.0034	934	11.1949	559	7.70535	682	8.148	502	8.09786	NW_004801605.1	31833607	31985642	-	4337	Ambra1	-	K17985	4Q07X	S	sp|A2AH22|AMRA1_MOUSE Activating molecule in BECN1-regulated autophagy protein 1 OS=Mus musculus OX=10090 GN=Ambra1 PE=1 SV=1	XP_040601779.1 activating molecule in BECN1-regulated autophagy protein 1 isoform X5 [Mesocricetus auratus]	-	-	-	ko05022(Pathways of neurodegeneration - multiple diseases);ko05017(Spinocerebellar ataxia);ko05016(Huntington disease);ko05014(Amyotrophic lateral sclerosis);ko05010(Alzheimer disease);ko04140(Autophagy - animal);ko04137(Mitophagy - animal)
gene-Amd1	1306	78.7983	1826	90.2563	1766	78.1294	798	40.6009	1047	46.1706	852	50.7291	NW_004801642.1	3562117	3576703	+	1175	Amd1	GO:0004014;GO:0006597;GO:0008295	K01611	4PV4J	T	sp|P28918|DCAM_MESAU S-adenosylmethionine decarboxylase proenzyme OS=Mesocricetus auratus OX=10036 GN=AMD1 PE=2 SV=1	NP_001268579.1 S-adenosylmethionine decarboxylase proenzyme [Mesocricetus auratus] &gt;XP_006982851.1 PREDICTED: S-adenosylmethionine decarboxylase proenzyme [Peromyscus maniculatus bairdii] &gt;XP_028717567.1 S-adenosylmethionine decarboxylase proenzyme [Peromyscus leucopus] &gt;XP_036024690.1 S-adenosylmethionine decarboxylase proenzyme [Onychomys torridus] &gt;P28918.1 RecName: Full=S-adenosyl…	GO:0006597//spermine biosynthetic process;GO:0008295//spermidine biosynthetic process;	-	GO:0004014//adenosylmethionine decarboxylase activity;	ko00330(Arginine and proline metabolism);ko00270(Cysteine and methionine metabolism)
gene-Amdhd1	0	0	0	0	0	0	0	0	0	0	0	0	NW_004801615.1	6983101	6996674	-	2073	Amdhd1	GO:0005737;GO:0019556;GO:0019557;GO:0046872;GO:0050480	K01468	4Q7XH	FQ	sp|Q9DBA8|HUTI_MOUSE Probable imidazolonepropionase OS=Mus musculus OX=10090 GN=Amdhd1 PE=1 SV=1	XP_005068062.1 probable imidazolonepropionase [Mesocricetus auratus]	GO:0019556//histidine catabolic process to glutamate and formamide;GO:0019557//histidine catabolic process to glutamate and formate;	GO:0005737//cytoplasm;	GO:0046872//metal ion binding;GO:0050480//imidazolonepropionase activity;	ko00340(Histidine metabolism)
gene-Amdhd2	532	25.8327	626	24.9021	657	23.3924	398	16.2967	429	15.2251	315	15.0943	NW_004801720.1	2895399	2904803	+	1460	Amdhd2	GO:0005975;GO:0006044;GO:0008448;GO:0019262;GO:0046872;GO:0047419	K01443	4Q07U	G	sp|Q8JZV7|NAGA_MOUSE N-acetylglucosamine-6-phosphate deacetylase OS=Mus musculus OX=10090 GN=Amdhd2 PE=1 SV=1	XP_005081690.1 N-acetylglucosamine-6-phosphate deacetylase [Mesocricetus auratus]	GO:0005975//carbohydrate metabolic process;GO:0006044//N-acetylglucosamine metabolic process;GO:0019262//N-acetylneuraminate catabolic process;	-	GO:0008448//N-acetylglucosamine-6-phosphate deacetylase activity;GO:0046872//metal ion binding;GO:0047419//N-acetylgalactosamine-6-phosphate deacetylase activity;	ko00520(Amino sugar and nucleotide sugar metabolism)
gene-Amelx	0	0	0	0	0	0	0	0	0	0	0	0	NW_004801648.1	1495143	1499016	+	729	Amelx	GO:0031214;GO:0062023	-	4Q0AH	T	sp|P63277|AMELX_MOUSE Amelogenin, X isoform OS=Mus musculus OX=10090 GN=Amelx PE=2 SV=1	NP_001268499.1 amelogenin, X isoform [Mesocricetus auratus] &gt;AAC24751.1 amelogenin [Mesocricetus auratus]	GO:0031214//biomineral tissue development;	GO:0062023//collagen-containing extracellular matrix;	-	-
gene-Amer1	84	1.1439	104	1.16023	114	1.13831	73	0.83828	85	0.846001	99	1.33041	NW_004801714.1	950309	966592	-	5206	Amer1	GO:0005546;GO:0005886;GO:0008013;GO:0016604;GO:0031398;GO:0045732;GO:0060348;GO:0060612;GO:0072161;GO:0090090;GO:0090263;GO:1904713	K19407	4Q191	S	sp|Q7TS75|AMER1_MOUSE APC membrane recruitment protein 1 OS=Mus musculus OX=10090 GN=Amer1 PE=2 SV=3	XP_005081200.1 APC membrane recruitment protein 1 [Mesocricetus auratus]	GO:0031398//positive regulation of protein ubiquitination;GO:0045732//positive regulation of protein catabolic process;GO:0060348//bone development;GO:0060612//adipose tissue development;GO:0072161//mesenchymal cell differentiation involved in kidney development;GO:0090090//negative regulation of canonical Wnt signaling pathway;GO:0090263//positive regulation of canonical Wnt signaling pathway;	GO:0005886//plasma membrane;GO:0016604//nuclear body;	GO:0005546//phosphatidylinositol-4,5-bisphosphate binding;GO:0008013//beta-catenin binding;GO:1904713//beta-catenin destruction complex binding;	-
gene-Amer2	0	0	0	0	0	0	0	0	2	0.0106298	0	0	NW_004801657.1	8242735	8252483	-	9749	Amer2	GO:0016020	-	4PWCF	S	sp|Q8CCJ4|AMER2_MOUSE APC membrane recruitment protein 2 OS=Mus musculus OX=10090 GN=Amer2 PE=1 SV=2	XP_005075351.1 APC membrane recruitment protein 2 isoform X2 [Mesocricetus auratus]	-	GO:0016020//membrane;	-	-
gene-Amer3	0	0	0	0	0	0	0	0	0	0	0	0	NW_004801658.1	10387122	10397820	-	4133	Amer3	GO:0016020	-	4PXVM	S	sp|Q6NS69|AMER3_MOUSE APC membrane recruitment protein 3 OS=Mus musculus OX=10090 GN=Amer3 PE=2 SV=1	XP_012972751.1 APC membrane recruitment protein 3 isoform X2 [Mesocricetus auratus]	-	GO:0016020//membrane;	-	-
gene-Amfr	2839	62.877	3682	66.8056	4450	72.2663	2599	48.539	2628	42.5399	2005	43.8212	NW_004801693.1	231169	274821	+	3201	Amfr	GO:0016020;GO:0043130;GO:0046872	K10636	4PZEW	O	sp|Q9R049|AMFR_MOUSE E3 ubiquitin-protein ligase AMFR OS=Mus musculus OX=10090 GN=Amfr PE=1 SV=2	XP_040591308.1 E3 ubiquitin-protein ligase AMFR isoform X2 [Mesocricetus auratus]	-	GO:0016020//membrane;	GO:0043130//ubiquitin binding;GO:0046872//metal ion binding;	ko04141(Protein processing in endoplasmic reticulum)
gene-Amh	1	0.0362631	2	0.0594152	3	0.0797693	1	0.030579	5	0.132519	4	0.143143	NW_004801751.1	1414820	1417513	-	1955	Amh	GO:0001655;GO:0001880;GO:0005615;GO:0007506;GO:0008083;GO:0030154	K04665	4PZCE	T	sp|P49000|MIS_RAT Muellerian-inhibiting factor OS=Rattus norvegicus OX=10116 GN=Amh PE=3 SV=1	XP_005083342.1 muellerian-inhibiting factor isoform X1 [Mesocricetus auratus]	GO:0001655//urogenital system development;GO:0001880//Mullerian duct regression;GO:0007506//gonadal mesoderm development;GO:0030154//cell differentiation;	GO:0005615//extracellular space;	GO:0008083//growth factor activity;	ko04390(Hippo signaling pathway);ko04350(TGF-beta signaling pathway);ko04060(Cytokine-cytokine receptor interaction);ko04024(cAMP signaling pathway)
gene-Amhr2	4	0.151403	4	0.124033	14	0.388554	10	0.319178	18	0.497956	14	0.522933	NW_004801613.1	24356276	24359551	+	1873	Amhr2	GO:0004675;GO:0005524;GO:0016020	K04672	4PVGU	T	sp|Q8K592|AMHR2_MOUSE Anti-Muellerian hormone type-2 receptor OS=Mus musculus OX=10090 GN=Amhr2 PE=1 SV=2	XP_040609674.1 LOW QUALITY PROTEIN: anti-Muellerian hormone type-2 receptor [Mesocricetus auratus]	-	GO:0016020//membrane;	GO:0004675//transmembrane receptor protein serine/threonine kinase activity;GO:0005524//ATP binding;	ko04350(TGF-beta signaling pathway);ko04060(Cytokine-cytokine receptor interaction)
gene-Amigo1	1	0.0123747	0	0	0	0	0	0	0	0	2	0.0244235	NW_004801668.1	8767374	8773514	+	5729	Amigo1	GO:0007155;GO:0008076;GO:0015459;GO:0030425;GO:0032809;GO:0051965;GO:1901381	-	4PV2A	T	sp|Q80ZD7|AMGO1_RAT Amphoterin-induced protein 1 OS=Rattus norvegicus OX=10116 GN=Amigo1 PE=1 SV=1	XP_005076690.1 amphoterin-induced protein 1 [Mesocricetus auratus] &gt;XP_005076692.1 amphoterin-induced protein 1 [Mesocricetus auratus] &gt;XP_040607996.1 amphoterin-induced protein 1 [Mesocricetus auratus]	GO:0007155//cell adhesion;GO:0051965//positive regulation of synapse assembly;GO:1901381//positive regulation of potassium ion transmembrane transport;	GO:0008076//voltage-gated potassium channel complex;GO:0030425//dendrite;GO:0032809//neuronal cell body membrane;	GO:0015459//potassium channel regulator activity;	-
gene-Amigo2	0	0	0	0	0	0	0	0	0	0	0	0	NW_004801613.1	19214512	19219191	-	4343	Amigo2	GO:0016020;GO:0051965	-	4Q7CT	T	sp|Q80ZD9|AMGO2_MOUSE Amphoterin-induced protein 2 OS=Mus musculus OX=10090 GN=Amigo2 PE=1 SV=1	XP_005067206.1 amphoterin-induced protein 2 [Mesocricetus auratus] &gt;XP_012966755.1 amphoterin-induced protein 2 [Mesocricetus auratus] &gt;XP_040609834.1 amphoterin-induced protein 2 [Mesocricetus auratus]	GO:0051965//positive regulation of synapse assembly;	GO:0016020//membrane;	-	-
gene-Amigo3	26	0.718337	59	1.3354	53	1.07369	43	1.0018	53	1.07023	35	0.954261	NW_004801654.1	4100695	4103260	+	2566	Amigo3	GO:0007155;GO:0016020;GO:0051965	-	4Q78K	T	sp|Q80ZD5|AMGO3_RAT Amphoterin-induced protein 3 OS=Rattus norvegicus OX=10116 GN=Amigo3 PE=1 SV=1	XP_005074971.1 amphoterin-induced protein 3 [Mesocricetus auratus]	GO:0007155//cell adhesion;GO:0051965//positive regulation of synapse assembly;	GO:0016020//membrane;	-	-
gene-Ammecr1	480	6.51403	762	8.47162	892	8.87612	478	5.4701	543	5.38583	475	6.36131	NW_004801732.1	2052986	2160011	-	5224	Ammecr1	-	-	4PWJK	S	sp|Q9JHT5|AMMR1_MOUSE AMME syndrome candidate gene 1 protein homolog OS=Mus musculus OX=10090 GN=Ammecr1 PE=2 SV=1	XP_028623312.1 AMME syndrome candidate gene 1 protein isoform X1 [Grammomys surdaster]	-	-	-	-
gene-Ammecr1l	567	12.3874	749	13.4055	906	14.5136	607	11.1826	687	10.9698	535	11.5344	NW_004801606.1	4702976	4726824	-	3245	Ammecr1l	-	-	4Q6K2	S	sp|Q6DCA0|AMERL_HUMAN AMMECR1-like protein OS=Homo sapiens OX=9606 GN=AMMECR1L PE=1 SV=1	XP_005065368.1 AMMECR1-like protein isoform X1 [Mesocricetus auratus]	-	-	-	-
gene-Amn	0	0	0	0	0	0	1	0.0498183	2	0.0863585	0	0	NW_004801617.1	4629816	4637523	-	1200	Amn	GO:0005886;GO:0015031	K18259	4Q2K6	T	sp|Q99JB7|AMNLS_MOUSE Protein amnionless OS=Mus musculus OX=10090 GN=Amn PE=1 SV=1	XP_040598372.1 protein amnionless [Mesocricetus auratus]	GO:0015031//protein transport;	GO:0005886//plasma membrane;	-	-
gene-Amn1	278	15.6791	377	17.4189	454	18.7751	321	15.2665	280	11.5419	179	9.96262	NW_004801640.1	16460078	16487442	-	1257	Amn1	GO:0031528	-	4PZ3Q	S	sp|Q5U201|AMN1_RAT Protein AMN1 homolog OS=Rattus norvegicus OX=10116 GN=Amn1 PE=2 SV=2	XP_005073009.1 protein AMN1 homolog [Mesocricetus auratus]	-	GO:0031528//microvillus membrane;	-	-
gene-Amot	0	0	0	0	0	0	0	0	0	0	0	0	NW_004801732.1	4525636	4584470	-	7646	Amot	GO:0005737	K16819	4Q2SH	S	sp|Q4VCS5|AMOT_HUMAN Angiomotin OS=Homo sapiens OX=9606 GN=AMOT PE=1 SV=1	XP_012977773.1 angiomotin isoform X1 [Mesocricetus auratus] &gt;XP_021089980.1 angiomotin isoform X1 [Mesocricetus auratus]	-	GO:0005737//cytoplasm;	-	ko04530(Tight junction);ko04390(Hippo signaling pathway)
gene-Amotl1	584	4.81422	766	5.17303	943	5.7	607	4.2195	640	3.85601	544	4.42544	NW_004801765.1	341386	471230	-	8600	Amotl1	GO:0005737	K06104	4PTBR	S	sp|Q9D4H4|AMOL1_MOUSE Angiomotin-like protein 1 OS=Mus musculus OX=10090 GN=Amotl1 PE=1 SV=2	XP_040591208.1 angiomotin-like protein 1 isoform X1 [Mesocricetus auratus]	-	GO:0005737//cytoplasm;	-	ko04530(Tight junction)
gene-Amotl2	128	1.58562	136	1.38016	162	1.47147	162	1.69224	144	1.30375	150	1.83368	NW_004801635.1	3634934	3650668	+	5723	Amotl2	GO:0016055;GO:0055037	-	4Q3H8	S	sp|G3V735|AMOL2_RAT Angiomotin-like protein 2 OS=Rattus norvegicus OX=10116 GN=Amotl2 PE=3 SV=1	XP_021084004.1 angiomotin-like protein 2 isoform X1 [Mesocricetus auratus]	GO:0016055//Wnt signaling pathway;	GO:0055037//recycling endosome;	-	-
gene-Ampd1	3	0.0960195	0	0	0	0	2	0.0539792	10	0.233928	6	0.189511	NW_004801668.1	3650217	3676079	+	2215	Ampd1	GO:0003876;GO:0032264;GO:0046872	K01490	4PS7G	F	sp|Q3V1D3|AMPD1_MOUSE AMP deaminase 1 OS=Mus musculus OX=10090 GN=Ampd1 PE=1 SV=2	XP_040608066.1 AMP deaminase 1 isoform X1 [Mesocricetus auratus]	GO:0032264//IMP salvage;	-	GO:0003876//AMP deaminase activity;GO:0046872//metal ion binding;	ko00230(Purine metabolism)
gene-Ampd2	565	8.67938	831	10.4579	949	10.6895	561	7.2671	724	8.12874	580	8.7925	NW_004801668.1	8649162	8661387	-	4615	Ampd2	GO:0003876;GO:0032264;GO:0046872	K01490	4Q1FW	F	sp|Q9DBT5|AMPD2_MOUSE AMP deaminase 2 OS=Mus musculus OX=10090 GN=Ampd2 PE=1 SV=1	XP_005076686.1 AMP deaminase 2 isoform X2 [Mesocricetus auratus]	GO:0032264//IMP salvage;	-	GO:0003876//AMP deaminase activity;GO:0046872//metal ion binding;	ko00230(Purine metabolism)
gene-Ampd3	198	2.78846	210	2.42282	271	2.79845	160	1.9001	164	1.68806	98	1.36197	NW_004801660.1	8433176	8481115	-	5034	Ampd3	GO:0003876;GO:0032264;GO:0046872	K01490	4PT0H	F	sp|O08739|AMPD3_MOUSE AMP deaminase 3 OS=Mus musculus OX=10090 GN=Ampd3 PE=1 SV=2	XP_012973009.1 AMP deaminase 3 isoform X4 [Mesocricetus auratus]	GO:0032264//IMP salvage;	-	GO:0003876//AMP deaminase activity;GO:0046872//metal ion binding;	ko00230(Purine metabolism)
gene-Amph	0	0	0	0	2	0.0273307	0	0	1	0.0136212	0	0	NW_004801633.1	18401924	18586570	+	3804	Amph	GO:0005737;GO:0043226	K12562	4PVEY	Z	sp|Q7TQF7|AMPH_MOUSE Amphiphysin OS=Mus musculus OX=10090 GN=Amph PE=1 SV=1	XP_021083869.1 amphiphysin isoform X1 [Mesocricetus auratus]	-	GO:0005737//cytoplasm;GO:0043226//organelle;	-	ko04666(Fc gamma R-mediated phagocytosis);ko04144(Endocytosis)
gene-Amt	183	3.72486	199	3.31829	266	3.96999	146	2.50593	148	2.20173	108	2.16933	NW_004801654.1	4351884	4365122	+	3483	Amt	GO:0004047;GO:0005739;GO:0006546;GO:0008483	K00605	4PUGS	E	sp|Q8CFA2|GCST_MOUSE Aminomethyltransferase, mitochondrial OS=Mus musculus OX=10090 GN=Amt PE=1 SV=1	XP_005074986.1 aminomethyltransferase, mitochondrial [Mesocricetus auratus]	GO:0006546//glycine catabolic process;	GO:0005739//mitochondrion;	GO:0004047//aminomethyltransferase activity;GO:0008483//transaminase activity;	ko00670(One carbon pool by folate);ko00630(Glyoxylate and dicarboxylate metabolism);ko00260(Glycine, serine and threonine metabolism)
gene-Amtn	4	0.363561	6	0.446757	4	0.26658	1	0.0766436	0	0	0	0	NW_004801616.1	9310670	9321816	-	780	Amtn	GO:0042475;GO:0070175	-	4Q57I	T	sp|Q9D3J8|AMTN_MOUSE Amelotin OS=Mus musculus OX=10090 GN=Amtn PE=2 SV=1	XP_040603290.1 amelotin [Mesocricetus auratus]	GO:0042475//odontogenesis of dentin-containing tooth;GO:0070175//positive regulation of enamel mineralization;	-	-	-
gene-Amz1	9	0.327373	2	0.0595981	1	0.0266716	1	0.0306732	0	0	2	0.0717917	NW_004801699.1	4816014	4850439	-	1949	Amz1	GO:0006508;GO:0008237	K06974	4PZJT	S	sp|Q400C9|AMZ1_RAT Archaemetzincin-1 OS=Rattus norvegicus OX=10116 GN=Amz1 PE=2 SV=1	XP_040607202.1 archaemetzincin-1 [Mesocricetus auratus] &gt;XP_040607203.1 archaemetzincin-1 [Mesocricetus auratus] &gt;XP_040607204.1 archaemetzincin-1 [Mesocricetus auratus]	GO:0006508//proteolysis;	-	GO:0008237//metallopeptidase activity;	-
gene-Amz2	804	26.8231	1020	27.8776	1184	28.9637	643	18.0893	733	17.8732	485	15.9676	NW_004801624.1	12177047	12188368	-	2125	Amz2	GO:0006508;GO:0008237	K06974	4PXJM	S	sp|Q400C8|AMZ2_MOUSE Archaemetzincin-2 OS=Mus musculus OX=10090 GN=Amz2 PE=2 SV=1	XP_021082785.1 archaemetzincin-2 isoform X3 [Mesocricetus auratus]	GO:0006508//proteolysis;	-	GO:0008237//metallopeptidase activity;	-
gene-Anapc1	2521	21.7904	3727	26.3909	3897	24.6986	2659	19.3807	3141	19.8429	2486	21.2049	NW_004801618.1	8397061	8488057	-	8202	Anapc1	GO:0005680	K03348	4PZJS	DO	sp|P53995|APC1_MOUSE Anaphase-promoting complex subunit 1 OS=Mus musculus OX=10090 GN=Anapc1 PE=1 SV=2	XP_040602202.1 anaphase-promoting complex subunit 1 [Mesocricetus auratus] &gt;XP_040602203.1 anaphase-promoting complex subunit 1 [Mesocricetus auratus]	-	GO:0005680//anaphase-promoting complex;	-	ko05166(Human T-cell leukemia virus 1 infection);ko04914(Progesterone-mediated oocyte maturation);ko04120(Ubiquitin mediated proteolysis);ko04114(Oocyte meiosis);ko04110(Cell cycle)
gene-Anapc10	482	31.9058	554	30.0424	616	29.8987	412	22.9974	408	19.7391	331	21.6219	NW_004801679.1	3857900	3915574	-	1071	Anapc10	GO:0005680;GO:0007049;GO:0031145;GO:0051301	K03357	4Q3VD	DO	sp|Q8K2H6|APC10_MOUSE Anaphase-promoting complex subunit 10 OS=Mus musculus OX=10090 GN=Anapc10 PE=1 SV=1	XP_005077784.1 anaphase-promoting complex subunit 10 [Mesocricetus auratus] &gt;XP_012974330.1 anaphase-promoting complex subunit 10 [Mesocricetus auratus] &gt;XP_021087272.1 anaphase-promoting complex subunit 10 [Mesocricetus auratus]	GO:0007049//cell cycle;GO:0031145//anaphase-promoting complex-dependent catabolic process;GO:0051301//cell division;	GO:0005680//anaphase-promoting complex;	-	ko05166(Human T-cell leukemia virus 1 infection);ko04914(Progesterone-mediated oocyte maturation);ko04120(Ubiquitin mediated proteolysis);ko04114(Oocyte meiosis);ko04110(Cell cycle)
gene-Anapc11	205	59.808	138	32.9828	228	48.7742	155	38.1325	138	29.4259	91	26.1994	NW_004801624.1	1211375	1211617	-	243	Anapc11	GO:0005680;GO:0007049;GO:0008270;GO:0031145;GO:0051301;GO:0061630;GO:0097602	K03358	49C99	DO	sp|Q3ZCF6|APC11_BOVIN Anaphase-promoting complex subunit 11 OS=Bos taurus OX=9913 GN=ANAPC11 PE=3 SV=1	XP_005221121.1 anaphase-promoting complex subunit 11 isoform X2 [Bos taurus] &gt;XP_019837498.1 PREDICTED: anaphase-promoting complex subunit 11 isoform X1 [Bos indicus] &gt;XP_027373707.1 anaphase-promoting complex subunit 11 isoform X1 [Bos indicus x Bos taurus]	GO:0007049//cell cycle;GO:0031145//anaphase-promoting complex-dependent catabolic process;GO:0051301//cell division;	GO:0005680//anaphase-promoting complex;	GO:0008270//zinc ion binding;GO:0061630//ubiquitin protein ligase activity;GO:0097602//cullin family protein binding;	ko05166(Human T-cell leukemia virus 1 infection);ko04914(Progesterone-mediated oocyte maturation);ko04120(Ubiquitin mediated proteolysis);ko04114(Oocyte meiosis);ko04110(Cell cycle)
gene-Anapc13	531	95.3036	425	62.4894	618	81.3304	398	60.236	353	46.3056	270	47.8214	NW_004801719.1	3585907	3586301	+	395	Anapc13	GO:0005680;GO:0007049;GO:0051301	K12456	4Q68Y	S	sp|Q8R034|APC13_MOUSE Anaphase-promoting complex subunit 13 OS=Mus musculus OX=10090 GN=Anapc13 PE=3 SV=1	XP_005081548.1 anaphase-promoting complex subunit 13 [Mesocricetus auratus]	GO:0007049//cell cycle;GO:0051301//cell division;	GO:0005680//anaphase-promoting complex;	-	ko05166(Human T-cell leukemia virus 1 infection);ko04914(Progesterone-mediated oocyte maturation);ko04120(Ubiquitin mediated proteolysis);ko04114(Oocyte meiosis);ko04110(Cell cycle)
gene-Anapc15	900	59.9107	868	47.3352	1021	49.8354	645	36.206	558	27.1482	396	26.0137	NW_004801647.1	12636326	12639522	+	1065	Anapc15	GO:0005680;GO:0090266	-	4Q56M	S	sp|P60007|APC15_MOUSE Anaphase-promoting complex subunit 15 OS=Mus musculus OX=10090 GN=Anapc15 PE=2 SV=1	XP_005074094.1 anaphase-promoting complex subunit 15 isoform X1 [Mesocricetus auratus] &gt;XP_012971811.1 anaphase-promoting complex subunit 15 isoform X1 [Mesocricetus auratus] &gt;XP_040613563.1 anaphase-promoting complex subunit 15 isoform X1 [Mesocricetus auratus] &gt;XP_040613570.1 anaphase-promoting complex subunit 15 isoform X1 [Mesocricetus auratus]	GO:0090266//regulation of mitotic cell cycle spindle assembly checkpoint;	GO:0005680//anaphase-promoting complex;	-	-
gene-Anapc16	68	12.7535	55	8.45056	74	10.1766	37	5.85167	44	6.03139	30	5.55246	NW_004801628.1	18282580	18294842	+	378	Anapc16	GO:0005680;GO:0005737;GO:0016567	-	4Q5J5	S	sp|Q96DE5|APC16_HUMAN Anaphase-promoting complex subunit 16 OS=Homo sapiens OX=9606 GN=ANAPC16 PE=1 SV=1	KFQ47790.1 Anaphase-promoting complex subunit 16, partial [Nestor notabilis]	GO:0016567//protein ubiquitination;	GO:0005680//anaphase-promoting complex;GO:0005737//cytoplasm;	-	-
gene-Anapc2	1529	40.3415	1853	40.0518	2289	44.2833	1540	34.2628	1503	28.9833	1172	30.5152	NW_004801758.1	2043900	2057095	-	2687	Anapc2	GO:0005680;GO:0006511;GO:0007049;GO:0031625;GO:0031915;GO:0051301;GO:0070979;GO:0090129	K03349	4Q04I	DO	sp|Q8BZQ7|ANC2_MOUSE Anaphase-promoting complex subunit 2 OS=Mus musculus OX=10090 GN=Anapc2 PE=1 SV=2	XP_005083761.1 anaphase-promoting complex subunit 2 [Mesocricetus auratus]	GO:0006511//ubiquitin-dependent protein catabolic process;GO:0007049//cell cycle;GO:0031915//positive regulation of synaptic plasticity;GO:0051301//cell division;GO:0070979//protein K11-linked ubiquitination;GO:0090129//positive regulation of synapse maturation;	GO:0005680//anaphase-promoting complex;	GO:0031625//ubiquitin protein ligase binding;	ko05166(Human T-cell leukemia virus 1 infection);ko04914(Progesterone-mediated oocyte maturation);ko04120(Ubiquitin mediated proteolysis);ko04114(Oocyte meiosis);ko04110(Cell cycle)
gene-Anapc4	1481	38.4736	1973	41.9892	2054	39.1254	1289	28.2371	1569	29.7904	1217	31.1992	NW_004801619.1	1719942	1750134	-	2729	Anapc4	GO:0005680;GO:0007049;GO:0030071;GO:0031145;GO:0051301	K03351	4PVU8	DO	sp|Q91W96|APC4_MOUSE Anaphase-promoting complex subunit 4 OS=Mus musculus OX=10090 GN=Anapc4 PE=1 SV=1	XP_005068828.1 anaphase-promoting complex subunit 4 isoform X3 [Mesocricetus auratus]	GO:0007049//cell cycle;GO:0030071//regulation of mitotic metaphase/anaphase transition;GO:0031145//anaphase-promoting complex-dependent catabolic process;GO:0051301//cell division;	GO:0005680//anaphase-promoting complex;	-	ko05166(Human T-cell leukemia virus 1 infection);ko04914(Progesterone-mediated oocyte maturation);ko04120(Ubiquitin mediated proteolysis);ko04114(Oocyte meiosis);ko04110(Cell cycle)
gene-Anapc5	1980	85.4357	2475	87.4887	2848	90.1081	1681	61.1646	1966	62.0015	1464	62.3389	NW_004801705.1	6114687	6151398	+	1643	Anapc5	GO:0005680;GO:0005737;GO:0005819;GO:0007049;GO:0016567;GO:0051301	K03352	4PSK0	DO	sp|A1L1K3|APC5_RAT Anaphase-promoting complex subunit 5 OS=Rattus norvegicus OX=10116 GN=Anapc5 PE=2 SV=1	XP_041504142.1 anaphase-promoting complex subunit 5 isoform X1 [Microtus oregoni]	GO:0007049//cell cycle;GO:0016567//protein ubiquitination;GO:0051301//cell division;	GO:0005680//anaphase-promoting complex;GO:0005737//cytoplasm;GO:0005819//spindle;	-	ko05166(Human T-cell leukemia virus 1 infection);ko04914(Progesterone-mediated oocyte maturation);ko04657(IL-17 signaling pathway);ko04120(Ubiquitin mediated proteolysis);ko04114(Oocyte meiosis);ko04110(Cell cycle)
gene-Anapc7	1214	42.7762	1333	38.4784	1743	45.033	952	28.2865	982	25.2895	713	24.7923	NW_004801705.1	6495459	6521804	-	2012	Anapc7	-	K03354	4Q253	DO	sp|Q9WVM3|APC7_MOUSE Anaphase-promoting complex subunit 7 OS=Mus musculus OX=10090 GN=Anapc7 PE=1 SV=3	XP_021042830.1 anaphase-promoting complex subunit 7 [Mus pahari]	-	-	-	ko05166(Human T-cell leukemia virus 1 infection);ko04914(Progesterone-mediated oocyte maturation);ko04120(Ubiquitin mediated proteolysis);ko04114(Oocyte meiosis);ko04110(Cell cycle)
gene-Ang	30	2.85098	34	2.647	35	2.43888	21	1.68287	20	1.38914	14	1.31294	NW_004801875.1	127449	141114	-	746	Ang	GO:0001525;GO:0001666;GO:0001938;GO:0003676;GO:0003779;GO:0004522;GO:0005102;GO:0005507;GO:0005604;GO:0005615;GO:0005694;GO:0005730;GO:0006651;GO:0008201;GO:0009303;GO:0009725;GO:0015629;GO:0016477;GO:0031410;GO:0032311;GO:0042277;GO:0042327;GO:0042803;GO:0048662;GO:0050714	K16631	35PY4	T	sp|P21570|ANGI_MOUSE Angiogenin OS=Mus musculus OX=10090 GN=Ang PE=1 SV=1	XP_005087547.1 angiogenin [Mesocricetus auratus] &gt;XP_012981726.1 angiogenin [Mesocricetus auratus]	GO:0001525//angiogenesis;GO:0001666//response to hypoxia;GO:0001938//positive regulation of endothelial cell proliferation;GO:0006651//diacylglycerol biosynthetic process;GO:0009303//rRNA transcription;GO:0009725//response to hormone;GO:0016477//cell migration;GO:0042327//positive regulation of phosphorylation;GO:0048662//negative regulation of smooth muscle cell proliferation;GO:0050714//positiv…	GO:0005604//basement membrane;GO:0005615//extracellular space;GO:0005694//chromosome;GO:0005730//nucleolus;GO:0015629//actin cytoskeleton;GO:0031410//cytoplasmic vesicle;GO:0032311//angiogenin-PRI complex;	GO:0003676//nucleic acid binding;GO:0003779//actin binding;GO:0004522//ribonuclease A activity;GO:0005102//signaling receptor binding;GO:0005507//copper ion binding;GO:0008201//heparin binding;GO:0042277//peptide binding;GO:0042803//protein homodimerization activity;	ko05014(Amyotrophic lateral sclerosis)
gene-Angel1	4	0.074724	8	0.122431	2	0.0273955	2	0.0315057	4	0.0546141	9	0.165915	NW_004801763.1	3411685	3432137	+	3795	Angel1	GO:0003824;GO:0005634;GO:0005783;GO:0005801;GO:0005829;GO:0008190;GO:0019904;GO:0048471	K18729	4PUZA	K	sp|Q8VCU0|ANGE1_MOUSE Protein angel homolog 1 OS=Mus musculus OX=10090 GN=Angel1 PE=1 SV=2	XP_005084062.1 protein angel homolog 1 isoform X2 [Mesocricetus auratus]	-	GO:0005634//nucleus;GO:0005783//endoplasmic reticulum;GO:0005801//cis-Golgi network;GO:0005829//cytosol;GO:0048471//perinuclear region of cytoplasm;	GO:0003824//catalytic activity;GO:0008190//eukaryotic initiation factor 4E binding;GO:0019904//protein domain specific binding;	-
gene-Angel2	380	16.4568	503	17.8457	551	17.497	366	13.366	390	12.3445	294	12.5648	NW_004801742.1	4027533	4040514	-	1637	Angel2	GO:0003824	K18729	4PSI1	K	sp|Q5VTE6|ANGE2_HUMAN Protein angel homolog 2 OS=Homo sapiens OX=9606 GN=ANGEL2 PE=1 SV=1	XP_040593527.1 protein angel homolog 2 isoform X3 [Mesocricetus auratus]	-	-	GO:0003824//catalytic activity;	-
gene-Angpt1	101	2.84366	191	4.40547	173	3.57151	94	2.23173	83	1.70796	79	2.19496	NW_004801638.1	9625949	9908846	+	2518	Angpt1	GO:0001525;GO:0030154	K05465	4Q0ES	T	sp|O08538|ANGP1_MOUSE Angiopoietin-1 OS=Mus musculus OX=10090 GN=Angpt1 PE=1 SV=2	XP_023391915.1 angiopoietin-1 isoform X3 [Pteropus vampyrus] &gt;XP_024905912.1 angiopoietin-1 isoform X3 [Pteropus alecto] &gt;XP_039709650.1 angiopoietin-1 isoform X3 [Pteropus giganteus]	GO:0001525//angiogenesis;GO:0030154//cell differentiation;	-	-	ko05323(Rheumatoid arthritis);ko04151(PI3K-Akt signaling pathway);ko04066(HIF-1 signaling pathway);ko04015(Rap1 signaling pathway);ko04014(Ras signaling pathway);ko04010(MAPK signaling pathway)
gene-Angpt2	0	0	0	0	0	0	0	0	1	0.019298	0	0	NW_004801736.1	550093	601438	+	2685	Angpt2	GO:0001525;GO:0005615;GO:0010467;GO:0010812;GO:0016525;GO:0030154;GO:0030971;GO:0043537;GO:0048014;GO:0050928	K05466	4Q1ZI	T	sp|O35462|ANGP2_RAT Angiopoietin-2 OS=Rattus norvegicus OX=10116 GN=Angpt2 PE=2 SV=2	XP_005082658.1 angiopoietin-2 [Mesocricetus auratus]	GO:0001525//angiogenesis;GO:0010467//gene expression;GO:0010812//negative regulation of cell-substrate adhesion;GO:0016525//negative regulation of angiogenesis;GO:0030154//cell differentiation;GO:0043537//negative regulation of blood vessel endothelial cell migration;GO:0048014//Tie signaling pathway;GO:0050928//negative regulation of positive chemotaxis;	GO:0005615//extracellular space;	GO:0030971//receptor tyrosine kinase binding;	ko05167(Kaposi sarcoma-associated herpesvirus infection);ko04151(PI3K-Akt signaling pathway);ko04066(HIF-1 signaling pathway);ko04015(Rap1 signaling pathway);ko04014(Ras signaling pathway);ko04010(MAPK signaling pathway)
gene-Angpt4	12	0.368442	17	0.427602	15	0.337698	6	0.155345	6	0.134643	14	0.42419	NW_004801637.1	12763979	12796933	-	2309	Angpt4	GO:0005615;GO:0007219;GO:0016525;GO:0030297;GO:0030971;GO:0043066;GO:0043536;GO:0043537;GO:0045766;GO:0050731;GO:0071456	K05467	4Q9ZA	T	sp|Q9WVH6|ANGP4_MOUSE Angiopoietin-4 OS=Mus musculus OX=10090 GN=Angpt4 PE=1 SV=1	XP_005072586.1 angiopoietin-4 isoform X2 [Mesocricetus auratus]	GO:0007219//Notch signaling pathway;GO:0016525//negative regulation of angiogenesis;GO:0043066//negative regulation of apoptotic process;GO:0043536//positive regulation of blood vessel endothelial cell migration;GO:0043537//negative regulation of blood vessel endothelial cell migration;GO:0045766//positive regulation of angiogenesis;GO:0050731//positive regulation of peptidyl-tyrosine phosphoryla…	GO:0005615//extracellular space;	GO:0030297//transmembrane receptor protein tyrosine kinase activator activity;GO:0030971//receptor tyrosine kinase binding;	ko04151(PI3K-Akt signaling pathway);ko04066(HIF-1 signaling pathway);ko04015(Rap1 signaling pathway);ko04014(Ras signaling pathway);ko04010(MAPK signaling pathway)
gene-Angptl1	0	0	0	0	0	0	0	0	0	0	0	0	NW_004801631.1	5807094	5824765	+	2163	Angptl1	-	-	4PVRC	S	sp|Q640P2|ANGL1_MOUSE Angiopoietin-related protein 1 OS=Mus musculus OX=10090 GN=Angptl1 PE=2 SV=1	XP_005071371.1 angiopoietin-related protein 1 isoform X1 [Mesocricetus auratus] &gt;XP_012969799.1 angiopoietin-related protein 1 isoform X1 [Mesocricetus auratus]	-	-	-	-
gene-Angptl2	27	0.706588	43	0.921879	40	0.76756	11	0.242747	12	0.229524	8	0.206603	NW_004801881.1	63026	86014	-	2709	Angptl2	-	-	4PXJN	S	sp|Q9UKU9|ANGL2_HUMAN Angiopoietin-related protein 2 OS=Homo sapiens OX=9606 GN=ANGPTL2 PE=1 SV=1	XP_040591565.1 angiopoietin-related protein 2 [Mesocricetus auratus]	-	-	-	-
gene-Angptl3	1	0.0433075	0	0	1	0.031755	0	0	0	0	1	0.0427373	NW_004801649.1	12732896	12739963	+	1637	Angptl3	GO:0004859;GO:0005178;GO:0005615;GO:0005769;GO:0005794;GO:0006071;GO:0006631;GO:0007160;GO:0008083;GO:0008203;GO:0009395;GO:0009986;GO:0019915;GO:0030335;GO:0042632;GO:0045766;GO:0048844;GO:0050996;GO:0055091;GO:0070328	-	4PWYK	S	sp|Q9R182|ANGL3_MOUSE Angiopoietin-related protein 3 OS=Mus musculus OX=10090 GN=Angptl3 PE=1 SV=1	XP_005074381.1 angiopoietin-related protein 3 [Mesocricetus auratus]	GO:0006071//glycerol metabolic process;GO:0006631//fatty acid metabolic process;GO:0007160//cell-matrix adhesion;GO:0008203//cholesterol metabolic process;GO:0009395//phospholipid catabolic process;GO:0019915//lipid storage;GO:0030335//positive regulation of cell migration;GO:0042632//cholesterol homeostasis;GO:0045766//positive regulation of angiogenesis;GO:0048844//artery morphogenesis;GO:00509…	GO:0005615//extracellular space;GO:0005769//early endosome;GO:0005794//Golgi apparatus;GO:0009986//cell surface;	GO:0004859//phospholipase inhibitor activity;GO:0005178//integrin binding;GO:0008083//growth factor activity;	-
gene-Angptl4	0	0	0	0	0	0	0	0	1	0.0273864	0	0	NW_004801717.1	4326546	4333145	+	1892	Angptl4	GO:0004857;GO:0005615;GO:0006629;GO:0042802;GO:0043335;GO:0070328;GO:0072577;GO:2000352	K08767	4PSVG	S	sp|Q9Z1P8|ANGL4_MOUSE Angiopoietin-related protein 4 OS=Mus musculus OX=10090 GN=Angptl4 PE=1 SV=1	XP_005081374.1 angiopoietin-related protein 4 [Mesocricetus auratus]	GO:0006629//lipid metabolic process;GO:0043335//protein unfolding;GO:0070328//triglyceride homeostasis;GO:0072577//endothelial cell apoptotic process;GO:2000352//negative regulation of endothelial cell apoptotic process;	GO:0005615//extracellular space;	GO:0004857//enzyme inhibitor activity;GO:0042802//identical protein binding;	ko04979(Cholesterol metabolism);ko03320(PPAR signaling pathway)
gene-Angptl5	0	0	3	0.101892	0	0	0	0	0	0	1	0.0409129	NW_004801675.1	6153984	6168416	+	1710	Angptl5	-	-	4Q0Y7	S	sp|Q86XS5|ANGL5_HUMAN Angiopoietin-related protein 5 OS=Homo sapiens OX=9606 GN=ANGPTL5 PE=1 SV=3	XP_005077379.1 angiopoietin-related protein 5 isoform X1 [Mesocricetus auratus]	-	-	-	-
gene-Angptl6	5	0.224491	2	0.0735635	4	0.131686	2	0.0757213	1	0.0328151	4	0.177229	NW_004801687.1	9307256	9313090	+	1579	Angptl6	GO:0030141	-	4Q09H	S	sp|Q8R0Z6|ANGL6_MOUSE Angiopoietin-related protein 6 OS=Mus musculus OX=10090 GN=Angptl6 PE=2 SV=1	XP_005078653.1 angiopoietin-related protein 6 [Mesocricetus auratus]	-	GO:0030141//secretory granule;	-	-
gene-Angptl7	1	0.0283238	0	0	0	0	1	0.0238841	4	0.0828048	5	0.139754	NW_004801694.1	8036468	8041798	+	2503	Angptl7	GO:0005576;GO:0042802;GO:1901346;GO:1903053	-	4PXF5	S	sp|Q8R1Q3|ANGL7_MOUSE Angiopoietin-related protein 7 OS=Mus musculus OX=10090 GN=Angptl7 PE=2 SV=1	XP_005079385.1 angiopoietin-related protein 7 [Mesocricetus auratus]	GO:1901346//negative regulation of vasculature development involved in avascular cornea development in camera-type eye;GO:1903053//regulation of extracellular matrix organization;	GO:0005576//extracellular region;	GO:0042802//identical protein binding;	-
gene-Angptl8	0	0	0	0	2	0.118009	0	0	0	0	0	0	NW_004801687.1	8354647	8356674	-	881	Angptl8	GO:0005576;GO:0010954;GO:0019216;GO:0044255;GO:0045444;GO:0048469;GO:0050746;GO:0070328	-	4Q569	S	sp|Q8R1L8|ANGL8_MOUSE Angiopoietin-like protein 8 OS=Mus musculus OX=10090 GN=Angptl8 PE=2 SV=2	XP_005078588.1 angiopoietin-like protein 8 [Mesocricetus auratus]	GO:0010954//positive regulation of protein processing;GO:0019216//regulation of lipid metabolic process;GO:0044255//cellular lipid metabolic process;GO:0045444//fat cell differentiation;GO:0048469//cell maturation;GO:0050746//regulation of lipoprotein metabolic process;GO:0070328//triglyceride homeostasis;	GO:0005576//extracellular region;	-	-
gene-Ank1	16	0.110643	15	0.0849762	9	0.0456347	14	0.0816375	19	0.0960288	19	0.129658	NW_004801611.1	580797	760122	+	10252	Ank1	-	K10380	4PVSM	M	sp|Q02357|ANK1_MOUSE Ankyrin-1 OS=Mus musculus OX=10090 GN=Ank1 PE=1 SV=2	XP_012966244.1 ankyrin-1 isoform X1 [Mesocricetus auratus]	-	-	-	ko05205(Proteoglycans in cancer)
gene-Ank2	184	1.03611	276	1.2732	278	1.14784	160	0.759739	246	1.01243	218	1.2114	NW_004801741.1	4784597	5025942	+	12590	Ank2	GO:0005856;GO:0007165;GO:0016020;GO:0051179	K10380	4PXZU	M	sp|Q8C8R3|ANK2_MOUSE Ankyrin-2 OS=Mus musculus OX=10090 GN=Ank2 PE=1 SV=2	XP_040607766.1 ankyrin-2 isoform X5 [Mesocricetus auratus]	GO:0007165//signal transduction;GO:0051179//localization;	GO:0005856//cytoskeleton;GO:0016020//membrane;	-	ko05205(Proteoglycans in cancer)
gene-Ank3	115	0.442273	118	0.371772	134	0.377874	69	0.223769	135	0.379464	64	0.242894	NW_004801628.1	9153880	9716803	-	18434	Ank3	GO:0005737;GO:0007165;GO:0016020	K10380	4Q6ZZ	T	sp|Q12955|ANK3_HUMAN Ankyrin-3 OS=Homo sapiens OX=9606 GN=ANK3 PE=1 SV=3	XP_040588515.1 ankyrin-3 isoform X1 [Mesocricetus auratus] &gt;XP_040588516.1 ankyrin-3 isoform X1 [Mesocricetus auratus]	GO:0007165//signal transduction;	GO:0005737//cytoplasm;GO:0016020//membrane;	-	ko05205(Proteoglycans in cancer)
gene-Ankar	1	0.0199086	6	0.0978574	0	0	0	0	2	0.0291014	4	0.0785858	NW_004801774.1	1872750	1919843	+	3561	Ankar	GO:0016020	-	4QAD1	T	sp|A2RT91|ANKAR_MOUSE Ankyrin and armadillo repeat-containing protein OS=Mus musculus OX=10090 GN=Ankar PE=2 SV=1	XP_040609608.1 ankyrin and armadillo repeat-containing protein [Mesocricetus auratus]	-	GO:0016020//membrane;	-	-
gene-Ankdd1a	13	0.319787	17	0.342586	21	0.37878	16	0.331892	9	0.16181	9	0.218476	NW_004801659.1	6239765	6267389	+	2882	Ankdd1a	GO:0007165	-	4PUNP	M	sp|Q495B1|AKD1A_HUMAN Ankyrin repeat and death domain-containing protein 1A OS=Homo sapiens OX=9606 GN=ANKDD1A PE=2 SV=2	XP_040595899.1 LOW QUALITY PROTEIN: ankyrin repeat and death domain-containing protein 1A [Mesocricetus auratus]	GO:0007165//signal transduction;	-	-	-
gene-Ankdd1b	0	0	0	0	1	0.0523495	0	0	1	0.0521804	2	0.140908	NW_004801607.1	17030237	17080101	+	993	Ankdd1b	GO:0007165	-	4Q00N	M	sp|A6NHY2|AKD1B_HUMAN Ankyrin repeat and death domain-containing protein 1B OS=Homo sapiens OX=9606 GN=ANKDD1B PE=4 SV=3	XP_034348369.1 ankyrin repeat and death domain-containing protein 1B isoform X3 [Arvicanthis niloticus]	GO:0007165//signal transduction;	-	-	-
gene-Ankef1	4	0.0820299	2	0.0336004	1	0.015037	0	0	6	0.0899307	5	0.101187	NW_004801618.1	16365430	16409275	+	3457	Ankef1	-	-	4PYRR	M	sp|Q9D2J7|ANKE1_MOUSE Ankyrin repeat and EF-hand domain-containing protein 1 OS=Mus musculus OX=10090 GN=Ankef1 PE=2 SV=1	XP_040602309.1 ankyrin repeat and EF-hand domain-containing protein 1 [Mesocricetus auratus]	-	-	-	-
gene-Ankfn1	0	0	0	0	0	0	0	0	0	0	0	0	NW_004801661.1	1899805	2077205	-	5232	Ankfn1	-	-	35FK8	S	sp|Q8N957|ANKF1_HUMAN Ankyrin repeat and fibronectin type-III domain-containing protein 1 OS=Homo sapiens OX=9606 GN=ANKFN1 PE=2 SV=2	XP_021033574.1 ankyrin repeat and fibronectin type-III domain-containing protein 1 isoform X1 [Mus caroli]	-	-	-	-
gene-Ankfy1	990	21.4503	1403	24.9034	1518	24.1168	950	17.3572	1062	16.8177	781	16.6991	NW_004801614.1	4225883	4277009	-	3272	Ankfy1	GO:0046872	K20129	4Q031	S	sp|Q810B6|ANFY1_MOUSE Rabankyrin-5 OS=Mus musculus OX=10090 GN=Ankfy1 PE=1 SV=2	XP_012634646.1 rabankyrin-5 isoform X1 [Microcebus murinus]	-	-	GO:0046872//metal ion binding;	-
gene-Ankh	945	20.9099	1159	21.009	1498	24.3042	789	14.7216	873	14.1182	694	15.1538	NW_004801716.1	6381777	6441308	+	3204	Ankh	GO:0015114;GO:0016020	-	4Q4FC	P	sp|Q9JHZ2|ANKH_MOUSE Progressive ankylosis protein OS=Mus musculus OX=10090 GN=Ankh PE=2 SV=1	XP_040613605.1 progressive ankylosis protein homolog [Mesocricetus auratus]	-	GO:0016020//membrane;	GO:0015114//phosphate ion transmembrane transporter activity;	-
gene-Ankib1	968	14.2289	1452	17.4849	1362	14.6798	863	10.697	1229	13.2036	983	14.2591	NW_004801755.1	4020730	4125883	+	4823	Ankib1	GO:0004842;GO:0008270;GO:0016567	K11967	4PYGR	O	sp|Q6ZPS6|AKIB1_MOUSE Ankyrin repeat and IBR domain-containing protein 1 OS=Mus musculus OX=10090 GN=Ankib1 PE=1 SV=2	XP_012978642.1 ankyrin repeat and IBR domain-containing protein 1 isoform X1 [Mesocricetus auratus] &gt;XP_040584642.1 ankyrin repeat and IBR domain-containing protein 1 isoform X1 [Mesocricetus auratus] &gt;XP_040584644.1 ankyrin repeat and IBR domain-containing protein 1 isoform X1 [Mesocricetus auratus]	GO:0016567//protein ubiquitination;	-	GO:0004842//ubiquitin-protein transferase activity;GO:0008270//zinc ion binding;	-
gene-Ankk1	0	0	0	0	0	0	0	0	1	0.0249952	0	0	NW_004801622.1	12014024	12024299	-	2073	Ankk1	GO:0004672;GO:0005524;GO:0005737;GO:0016310	K16289	4PWD5	T	sp|Q8BZ25|ANKK1_MOUSE Ankyrin repeat and protein kinase domain-containing protein 1 OS=Mus musculus OX=10090 GN=Ankk1 PE=2 SV=1	XP_005069347.1 LOW QUALITY PROTEIN: ankyrin repeat and protein kinase domain-containing protein 1 [Mesocricetus auratus]	GO:0016310//phosphorylation;	GO:0005737//cytoplasm;	GO:0004672//protein kinase activity;GO:0005524//ATP binding;	-
gene-Ankle1	170	4.14302	223	4.45221	223	3.98495	151	3.10316	164	2.92117	138	3.31888	NW_004801855.1	1060411	1065510	+	2909	Ankle1	GO:0004519	-	4Q04U	M	sp|A8VU90|ANKL1_MOUSE Ankyrin repeat and LEM domain-containing protein 1 OS=Mus musculus OX=10090 GN=Ankle1 PE=2 SV=1	XP_040598072.1 ankyrin repeat and LEM domain-containing protein 1 isoform X2 [Mesocricetus auratus]	-	-	GO:0004519//endonuclease activity;	-
gene-Ankle2	1271	20.8291	1672	22.4473	2128	25.5709	1014	14.0127	1221	14.6246	1044	16.8838	NW_004801791.1	1888515	1913055	+	4326	Ankle2	GO:0005789;GO:0007084;GO:0007417;GO:0035307;GO:0042326;GO:0043066;GO:0051301;GO:0051721	-	4Q22I	T	sp|Q6P1H6|ANKL2_MOUSE Ankyrin repeat and LEM domain-containing protein 2 OS=Mus musculus OX=10090 GN=Ankle2 PE=1 SV=2	XP_005085355.1 ankyrin repeat and LEM domain-containing protein 2 isoform X1 [Mesocricetus auratus]	GO:0007084//mitotic nuclear membrane reassembly;GO:0007417//central nervous system development;GO:0035307//positive regulation of protein dephosphorylation;GO:0042326//negative regulation of phosphorylation;GO:0043066//negative regulation of apoptotic process;GO:0051301//cell division;	GO:0005789//endoplasmic reticulum membrane;	GO:0051721//protein phosphatase 2A binding;	-
gene-Ankmy1	8	0.176959	12	0.217454	16	0.25951	3	0.0559582	3	0.0485009	4	0.0873148	NW_004801673.1	11369518	11402592	+	3205	Ankmy1	GO:0046872	-	4PXD4	S	sp|Q8C0W1|ANMY1_MOUSE Ankyrin repeat and MYND domain-containing protein 1 OS=Mus musculus OX=10090 GN=Ankmy1 PE=1 SV=1	XP_005077287.1 ankyrin repeat and MYND domain-containing protein 1 isoform X1 [Mesocricetus auratus]	-	-	GO:0046872//metal ion binding;	-
[truncated: 19,764 more rows]
