# Supplementary material for: Comparative transcriptomics analysis on Senecavirus A-infected and non-infected cells
Source: Front Vet Sci. 2024 Jun 25;11:1431879. doi: 10.3389/fvets.2024.1431879 (PMC11231404; doi:10.3389/fvets.2024.1431879)
Supplement: Supplementary file 4 [file Table_4.XLSX]

## Sheet: Sheet1
interval	C1	C2	C3	S1	S2	S3
0~0.01	5905	5652	5717	5444	4907	5308
0.01~0.1	1384	1584	1617	1890	2098	1733
0.1~1	2284	2311	2280	2674	2981	2921
1~10	4437	4373	4379	4961	5077	4990
10~100	5389	5538	5409	4750	4736	4827
100~1000	896	861	907	610	539	559
>1000	79	55	65	45	36	36
