# Supplementary material for: Comparative transcriptomics analysis on Senecavirus A-infected and non-infected cells
Source: Front Vet Sci. 2024 Jun 25;11:1431879. doi: 10.3389/fvets.2024.1431879 (PMC11231404; doi:10.3389/fvets.2024.1431879)
Supplement: Supplementary file 5 [file Table_5.XLSX]

## Sheet: Sheet1
id	baseMean	baseMean_C	baseMean_S	foldChange(S/C)	log2FoldChange	pval	padj	Chr	Start	End	Strand	Length	Name	GO	KEGG	eggNOG	eggNOG_Category	Swissprot	NR	BP	CC	MF	Pathway
Senecavirus	2.97344e+06	0.567422	5.94687e+06	1.04805e+07	23.3212	0	0	KX751945.1	1	7286	+	7286	Senecavirus	-	-	-	-	-	-	-	-	-	-
gene-LOC101834882	390.313	135.315	645.312	4.76897	2.25368	1.58722e-41	9.00271e-38	NW_004801616.1	6828435	6840263	-	869	LOC101834882	GO:0005615;GO:0006952;GO:0006955;GO:0008009;GO:0008083	K05505	4Q64N	T	sp|P10889|CXCL2_MOUSE C-X-C motif chemokine 2 OS=Mus musculus OX=10090 GN=Cxcl2 PE=1 SV=2	XP_040603322.1 C-X-C motif chemokine 2 [Mesocricetus auratus]	GO:0006952//defense response;GO:0006955//immune response;	GO:0005615//extracellular space;	GO:0008009//chemokine activity;GO:0008083//growth factor activity;	ko05417(Lipid and atherosclerosis);ko05323(Rheumatoid arthritis);ko05167(Kaposi sarcoma-associated herpesvirus infection);ko05146(Amoebiasis);ko05134(Legionellosis);ko04936(Alcoholic liver disease);ko04668(TNF signaling pathway);ko04657(IL-17 signaling pathway);ko04621(NOD-like receptor signaling pathway);ko04064(NF-kappa B signaling pathway);ko04062(Chemokine signaling pathway);ko04061(Viral pro…
gene-Egr1	194.713	49.908	339.519	6.8029	2.76615	3.37729e-33	1.4367e-29	NW_004801606.1	1726278	1730000	-	3067	Egr1	GO:0000122;GO:0000785;GO:0000978;GO:0001228;GO:0001666;GO:0002931;GO:0005654;GO:0005737;GO:0008270;GO:0009749;GO:0010385;GO:0030217;GO:0030509;GO:0032722;GO:0032731;GO:0032868;GO:0032922;GO:0033233;GO:0035035;GO:0035914;GO:0042981;GO:0044729;GO:0044849;GO:0045475;GO:0046886;GO:0060086;GO:0070498;GO:0071480;GO:0090090;GO:0098759;GO:1901875;GO:1902895;GO:1990841;GO:2000182	K09203	4Q2D2	K	sp|P08046|EGR1_MOUSE Early growth response protein 1 OS=Mus musculus OX=10090 GN=Egr1 PE=1 SV=2	XP_005065345.1 early growth response protein 1 [Mesocricetus auratus]	GO:0000122//negative regulation of transcription by RNA polymerase II;GO:0001666//response to hypoxia;GO:0002931//response to ischemia;GO:0009749//response to glucose;GO:0030217//T cell differentiation;GO:0030509//BMP signaling pathway;GO:0032722//positive regulation of chemokine production;GO:0032731//positive regulation of interleukin-1 beta production;GO:0032868//response to insulin;GO:0032922…	GO:0000785//chromatin;GO:0005654//nucleoplasm;GO:0005737//cytoplasm;	GO:0000978//RNA polymerase II cis-regulatory region sequence-specific DNA binding;GO:0001228//DNA-binding transcription activator activity, RNA polymerase II-specific;GO:0008270//zinc ion binding;GO:0010385//double-stranded methylated DNA binding;GO:0035035//histone acetyltransferase binding;GO:0044729//hemi-methylated DNA-binding;GO:1990841//promoter-specific chromatin binding;	ko05166(Human T-cell leukemia virus 1 infection);ko05020(Prion disease);ko04933(AGE-RAGE signaling pathway in diabetic complications);ko04928(Parathyroid hormone synthesis, secretion and action);ko04912(GnRH signaling pathway);ko04371(Apelin signaling pathway)
gene-Ccl20	134.728	38.5148	230.94	5.99613	2.58403	5.84228e-30	1.98825e-26	NW_004801733.1	3639940	3642990	+	404	Ccl20	GO:0005615;GO:0006955;GO:0008009	K14625	35QQI	O	sp|O89093|CCL20_MOUSE C-C motif chemokine 20 OS=Mus musculus OX=10090 GN=Ccl20 PE=1 SV=1	NP_001268628.2 C-C motif chemokine 20 precursor [Mesocricetus auratus]	GO:0006955//immune response;	GO:0005615//extracellular space;	GO:0008009//chemokine activity;	ko05323(Rheumatoid arthritis);ko04668(TNF signaling pathway);ko04657(IL-17 signaling pathway);ko04062(Chemokine signaling pathway);ko04061(Viral protein interaction with cytokine and cytokine receptor);ko04060(Cytokine-cytokine receptor interaction)
gene-Tnfaip3	82.6602	16.0164	149.304	9.32194	3.22063	1.13161e-29	3.20924e-26	NW_004801608.1	13279174	13294625	+	4645	Tnfaip3	GO:0003677;GO:0004843;GO:0005634;GO:0005737;GO:0008270	K11859	4PY2K	T	sp|Q60769|TNAP3_MOUSE Tumor necrosis factor alpha-induced protein 3 OS=Mus musculus OX=10090 GN=Tnfaip3 PE=1 SV=2	XP_005065897.1 tumor necrosis factor alpha-induced protein 3 isoform X1 [Mesocricetus auratus]	-	GO:0005634//nucleus;GO:0005737//cytoplasm;	GO:0003677//DNA binding;GO:0004843//thiol-dependent deubiquitinase;GO:0008270//zinc ion binding;	ko05169(Epstein-Barr virus infection);ko05162(Measles);ko04668(TNF signaling pathway);ko04657(IL-17 signaling pathway);ko04621(NOD-like receptor signaling pathway);ko04217(Necroptosis);ko04064(NF-kappa B signaling pathway)
gene-Tnfaip2	1111.28	563.745	1658.82	2.94249	1.55704	2.15977e-28	5.2501e-25	NW_004801617.1	4446362	4458178	-	4890	Tnfaip2	GO:0000145;GO:0006887	K19989	4Q12X	U	sp|Q61333|TNAP2_MOUSE Tumor necrosis factor alpha-induced protein 2 OS=Mus musculus OX=10090 GN=Tnfaip2 PE=1 SV=2	XP_005068383.1 tumor necrosis factor alpha-induced protein 2 [Mesocricetus auratus] &gt;XP_012967693.1 tumor necrosis factor alpha-induced protein 2 [Mesocricetus auratus]	GO:0006887//exocytosis;	GO:0000145//exocyst;	-	-
gene-Nfkbia	814.371	283.934	1344.81	4.73634	2.24377	2.81442e-28	5.98628e-25	NW_004801703.1	3123334	3126582	-	1507	Nfkbia	GO:0005634;GO:0005829;GO:0005886;GO:0006606;GO:0007219;GO:0007249;GO:0008139;GO:0010745;GO:0010875;GO:0010888;GO:0031625;GO:0031663;GO:0032495;GO:0033209;GO:0034142;GO:0035994;GO:0038061;GO:0042127;GO:0042802;GO:0043124;GO:0043330;GO:0045638;GO:0045746;GO:0050729;GO:0050853;GO:0051059;GO:0051247;GO:0060261;GO:0070427;GO:0070431;GO:0070498;GO:0140311;GO:0140416	K04734	4PV94	K	sp|Q63746|IKBA_RAT NF-kappa-B inhibitor alpha OS=Rattus norvegicus OX=10116 GN=Nfkbia PE=2 SV=1	XP_005080564.1 NF-kappa-B inhibitor alpha [Mesocricetus auratus]	GO:0006606//protein import into nucleus;GO:0007219//Notch signaling pathway;GO:0007249//I-kappaB kinase/NF-kappaB signaling;GO:0010745//negative regulation of macrophage derived foam cell differentiation;GO:0010875//positive regulation of cholesterol efflux;GO:0010888//negative regulation of lipid storage;GO:0031663//lipopolysaccharide-mediated signaling pathway;GO:0032495//response to muramyl di…	GO:0005634//nucleus;GO:0005829//cytosol;GO:0005886//plasma membrane;	GO:0008139//nuclear localization sequence binding;GO:0031625//ubiquitin protein ligase binding;GO:0042802//identical protein binding;GO:0051059//NF-kappaB binding;GO:0140311//protein sequestering activity;GO:0140416//transcription regulator inhibitor activity;	ko05417(Lipid and atherosclerosis);ko05235(PD-L1 expression and PD-1 checkpoint pathway in cancer);ko05222(Small cell lung cancer);ko05220(Chronic myeloid leukemia);ko05215(Prostate cancer);ko05208(Chemical carcinogenesis - reactive oxygen species);ko05203(Viral carcinogenesis);ko05200(Pathways in cancer);ko05171(Coronavirus disease - COVID-19);ko05170(Human immunodeficiency virus 1 infection);ko…
gene-LOC101839392	382.391	160.964	603.817	3.75125	1.90737	3.07844e-26	5.8203e-23	NW_004801671.1	5376160	5377937	-	791	LOC101839392	GO:0005615;GO:0008009;GO:0009611;GO:0010574;GO:0010628;GO:0010759;GO:0016525;GO:0019233;GO:0031727;GO:0035684;GO:0050870;GO:0051770;GO:0051968;GO:0071222;GO:0071346;GO:0071347;GO:0071356;GO:0090026;GO:0090265;GO:2000427	K14624	4Q65M	T	sp|P14844|CCL2_RAT C-C motif chemokine 2 OS=Rattus norvegicus OX=10116 GN=Ccl2 PE=2 SV=1	XP_005077024.1 C-C motif chemokine 2 [Mesocricetus auratus]	GO:0009611//response to wounding;GO:0010574//regulation of vascular endothelial growth factor production;GO:0010628//positive regulation of gene expression;GO:0010759//positive regulation of macrophage chemotaxis;GO:0016525//negative regulation of angiogenesis;GO:0019233//sensory perception of pain;GO:0035684//helper T cell extravasation;GO:0050870//positive regulation of T cell activation;GO:005…	GO:0005615//extracellular space;	GO:0008009//chemokine activity;GO:0031727//CCR2 chemokine receptor binding;	ko05418(Fluid shear stress and atherosclerosis);ko05417(Lipid and atherosclerosis);ko05323(Rheumatoid arthritis);ko05171(Coronavirus disease - COVID-19);ko05168(Herpes simplex virus 1 infection);ko05164(Influenza A);ko05163(Human cytomegalovirus infection);ko05144(Malaria);ko05142(Chagas disease);ko05135(Yersinia infection);ko04933(AGE-RAGE signaling pathway in diabetic complications);ko04668(TNF…
gene-Csf3	79.2929	12.8343	145.752	11.3564	3.50543	2.45895e-25	4.18415e-22	NW_004801661.1	11042349	11044487	+	1387	Csf3	GO:0005125;GO:0005615;GO:0006955;GO:0045639	K05423	4Q5E5	T	sp|P09920|CSF3_MOUSE Granulocyte colony-stimulating factor OS=Mus musculus OX=10090 GN=Csf3 PE=1 SV=1	XP_005076092.2 granulocyte colony-stimulating factor [Mesocricetus auratus]	GO:0006955//immune response;GO:0045639//positive regulation of myeloid cell differentiation;	GO:0005615//extracellular space;	GO:0005125//cytokine activity;	ko05171(Coronavirus disease - COVID-19);ko05144(Malaria);ko04657(IL-17 signaling pathway);ko04640(Hematopoietic cell lineage);ko04630(JAK-STAT signaling pathway);ko04151(PI3K-Akt signaling pathway);ko04060(Cytokine-cytokine receptor interaction)
gene-Csf2	181.737	27.4256	336.049	12.2531	3.61508	3.47914e-23	5.38191e-20	NW_004801614.1	22772333	22775577	+	1711	Csf2	GO:0005129;GO:0005576;GO:0006955;GO:0008083	K05427	4Q63Y	T	sp|P48750|CSF2_RAT Granulocyte-macrophage colony-stimulating factor OS=Rattus norvegicus OX=10116 GN=Csf2 PE=2 SV=2	XP_021081296.1 granulocyte-macrophage colony-stimulating factor [Mesocricetus auratus] &gt;XP_040604584.1 granulocyte-macrophage colony-stimulating factor [Mesocricetus auratus]	GO:0006955//immune response;	GO:0005576//extracellular region;	GO:0005129//granulocyte macrophage colony-stimulating factor receptor binding;GO:0008083//growth factor activity;	ko05323(Rheumatoid arthritis);ko05221(Acute myeloid leukemia);ko05202(Transcriptional misregulation in cancer);ko05171(Coronavirus disease - COVID-19);ko05167(Kaposi sarcoma-associated herpesvirus infection);ko05166(Human T-cell leukemia virus 1 infection);ko05146(Amoebiasis);ko04668(TNF signaling pathway);ko04664(Fc epsilon RI signaling pathway);ko04660(T cell receptor signaling pathway);ko04657…
gene-Ppp1r10	1788.7	1101.07	2476.33	2.24903	1.1693	1.1525e-17	1.63425e-14	NW_004801888.1	168862	185030	-	4566	Ppp1r10	GO:0004864;GO:0005634;GO:0046872	K17552	4PWRN	K	sp|Q80W00|PP1RA_MOUSE Serine/threonine-protein phosphatase 1 regulatory subunit 10 OS=Mus musculus OX=10090 GN=Ppp1r10 PE=1 SV=1	XP_005087652.2 serine/threonine-protein phosphatase 1 regulatory subunit 10 [Mesocricetus auratus] &gt;XP_040588118.1 serine/threonine-protein phosphatase 1 regulatory subunit 10 [Mesocricetus auratus]	-	GO:0005634//nucleus;	GO:0004864//protein phosphatase inhibitor activity;GO:0046872//metal ion binding;	-
gene-Nr1d1	384.266	211.937	556.595	2.62623	1.39299	5.19454e-17	6.79925e-14	NW_004801661.1	11109951	11117342	-	2767	Nr1d1	GO:0000785;GO:0001222;GO:0001227;GO:0001678;GO:0005737;GO:0005978;GO:0008270;GO:0010498;GO:0016604;GO:0020037;GO:0030154;GO:0031648;GO:0032922;GO:0034144;GO:0042632;GO:0042749;GO:0043124;GO:0043197;GO:0044321;GO:0045598;GO:0045893;GO:0060086;GO:0061178;GO:0061469;GO:0061889;GO:0070859;GO:0070888;GO:0071222;GO:0071347;GO:0071356;GO:0120163;GO:1903979	K03728	4Q1WD	K	sp|Q3UV55|NR1D1_MOUSE Nuclear receptor subfamily 1 group D member 1 OS=Mus musculus OX=10090 GN=Nr1d1 PE=1 SV=1	XP_012973117.1 nuclear receptor subfamily 1 group D member 1 [Mesocricetus auratus]	GO:0001678//cellular glucose homeostasis;GO:0005978//glycogen biosynthetic process;GO:0010498//proteasomal protein catabolic process;GO:0030154//cell differentiation;GO:0031648//protein destabilization;GO:0032922//circadian regulation of gene expression;GO:0034144//negative regulation of toll-like receptor 4 signaling pathway;GO:0042632//cholesterol homeostasis;GO:0042749//regulation of circadian…	GO:0000785//chromatin;GO:0005737//cytoplasm;GO:0016604//nuclear body;GO:0043197//dendritic spine;	GO:0001222//transcription corepressor binding;GO:0001227//DNA-binding transcription repressor activity, RNA polymerase II-specific;GO:0008270//zinc ion binding;GO:0020037//heme binding;GO:0070888//E-box binding;	ko04710(Circadian rhythm)
gene-Slc5a5	15.215	0	30.4299	Inf	Inf	2.11923e-15	2.57578e-12	NW_004801818.1	242270	251306	+	3005	Slc5a5	GO:0005634;GO:0005737;GO:0005886;GO:0006590;GO:0008507;GO:0042803;GO:0071320;GO:0071371;GO:1904200;GO:1904322;GO:1904401	K14385	4PZ6W	P	sp|Q99PN0|SC5A5_MOUSE Sodium/iodide cotransporter OS=Mus musculus OX=10090 GN=Slc5a5 PE=2 SV=1	XP_005086170.1 sodium/iodide cotransporter isoform X1 [Mesocricetus auratus]	GO:0006590//thyroid hormone generation;GO:0071320//cellular response to cAMP;GO:0071371//cellular response to gonadotropin stimulus;GO:1904200//iodide transmembrane transport;GO:1904322//cellular response to forskolin;GO:1904401//cellular response to Thyroid stimulating hormone;	GO:0005634//nucleus;GO:0005737//cytoplasm;GO:0005886//plasma membrane;	GO:0008507//sodium:iodide symporter activity;GO:0042803//protein homodimerization activity;	ko04918(Thyroid hormone synthesis)
gene-Ripk4	34.7008	6.61759	62.784	9.48744	3.24602	2.45359e-15	2.78335e-12	NW_004801646.1	374881	398631	+	3617	Ripk4	GO:0002009;GO:0004672;GO:0005524;GO:0005737;GO:0016310	K08848	4Q50G	T	sp|Q9ERK0|RIPK4_MOUSE Receptor-interacting serine/threonine-protein kinase 4 OS=Mus musculus OX=10090 GN=Ripk4 PE=1 SV=2	XP_005073838.1 receptor-interacting serine/threonine-protein kinase 4 isoform X1 [Mesocricetus auratus]	GO:0002009//morphogenesis of an epithelium;GO:0016310//phosphorylation;	GO:0005737//cytoplasm;	GO:0004672//protein kinase activity;GO:0005524//ATP binding;	-
gene-Phlda2	18.1196	0.869588	35.3695	40.6739	5.34603	1.03523e-14	1.10097e-11	NW_004801604.1	55695109	55696616	+	1240	Phlda2	GO:0001890;GO:0005737;GO:0009887;GO:0010468;GO:0030334;GO:0043065;GO:0045995;GO:0060721;GO:0070873;GO:1901981	-	4Q58G	T	sp|O08969|PHLA2_MOUSE Pleckstrin homology-like domain family A member 2 OS=Mus musculus OX=10090 GN=Phlda2 PE=1 SV=1	XP_012968279.1 pleckstrin homology-like domain family A member 2 [Mesocricetus auratus] &gt;XP_021085506.1 pleckstrin homology-like domain family A member 2 [Mesocricetus auratus] &gt;XP_021085511.1 pleckstrin homology-like domain family A member 2 [Mesocricetus auratus]	GO:0001890//placenta development;GO:0009887//animal organ morphogenesis;GO:0010468//regulation of gene expression;GO:0030334//regulation of cell migration;GO:0043065//positive regulation of apoptotic process;GO:0045995//regulation of embryonic development;GO:0060721//regulation of spongiotrophoblast cell proliferation;GO:0070873//regulation of glycogen metabolic process;	GO:0005737//cytoplasm;	GO:1901981//phosphatidylinositol phosphate binding;	-
gene-Lif	257.753	146.85	368.656	2.51042	1.32793	2.23534e-14	2.23744e-11	NW_004801619.1	23044758	23048751	+	2300	Lif	GO:0005125;GO:0005146;GO:0005576;GO:0006955;GO:0008083;GO:0010646;GO:0023051	K05419	4PTNZ	T	sp|O62728|LIF_NEOVI Leukemia inhibitory factor OS=Neovison vison OX=452646 GN=LIF PE=2 SV=1	XP_005068983.1 leukemia inhibitory factor isoform X1 [Mesocricetus auratus]	GO:0006955//immune response;GO:0010646//regulation of cell communication;GO:0023051//regulation of signaling;	GO:0005576//extracellular region;	GO:0005125//cytokine activity;GO:0005146//leukemia inhibitory factor receptor binding;GO:0008083//growth factor activity;	ko04668(TNF signaling pathway);ko04630(JAK-STAT signaling pathway);ko04550(Signaling pathways regulating pluripotency of stem cells);ko04060(Cytokine-cytokine receptor interaction)
gene-Rnf225	27.7377	4.41572	51.0597	11.5632	3.53146	5.69111e-14	5.37999e-11	NW_004801841.1	235218	246435	+	2581	Rnf225	GO:0016020;GO:0046872	-	4Q60G	O	sp|Q9D7D1|RN225_MOUSE RING finger protein 225 OS=Mus musculus OX=10090 GN=Rnf225 PE=2 SV=1	XP_012981195.1 RING finger protein 225 [Mesocricetus auratus]	-	GO:0016020//membrane;	GO:0046872//metal ion binding;	-
gene-Zfp36	322.122	190.508	453.737	2.38173	1.25201	1.22421e-13	1.09638e-10	NW_004801819.1	1788027	1790403	+	1732	Zfp36	GO:0000122;GO:0000178;GO:0000289;GO:0000932;GO:0005634;GO:0005829;GO:0009611;GO:0010494;GO:0010837;GO:0019901;GO:0019957;GO:0030014;GO:0030099;GO:0031072;GO:0031086;GO:0032680;GO:0032703;GO:0032897;GO:0035278;GO:0035925;GO:0038066;GO:0042594;GO:0044344;GO:0044877;GO:0045600;GO:0045616;GO:0045647;GO:0046872;GO:0050728;GO:0051028;GO:0060213;GO:0060218;GO:0061158;GO:0070063;GO:0070935;GO:0071222;GO:…	K15308	4QA8V	S	sp|P47973|TTP_RAT mRNA decay activator protein ZFP36 OS=Rattus norvegicus OX=10116 GN=Zfp36 PE=1 SV=1	XP_005086276.1 mRNA decay activator protein ZFP36 [Mesocricetus auratus]	GO:0000122//negative regulation of transcription by RNA polymerase II;GO:0000289//nuclear-transcribed mRNA poly(A) tail shortening;GO:0009611//response to wounding;GO:0010837//regulation of keratinocyte proliferation;GO:0030099//myeloid cell differentiation;GO:0031086//nuclear-transcribed mRNA catabolic process, deadenylation-independent decay;GO:0032680//regulation of tumor necrosis factor produ…	GO:0000178//exosome (RNase complex);GO:0000932//P-body;GO:0005634//nucleus;GO:0005829//cytosol;GO:0010494//cytoplasmic stress granule;GO:0030014//CCR4-NOT complex;GO:1990904//ribonucleoprotein complex;	GO:0019901//protein kinase binding;GO:0019957//C-C chemokine binding;GO:0031072//heat shock protein binding;GO:0035925//mRNA 3'-UTR AU-rich region binding;GO:0044877//protein-containing complex binding;GO:0046872//metal ion binding;GO:0070063//RNA polymerase binding;GO:0071889//14-3-3 protein binding;	ko05167(Kaposi sarcoma-associated herpesvirus infection);ko05166(Human T-cell leukemia virus 1 infection)
gene-LOC101843854	33.5347	3.61096	63.4585	17.5739	4.13536	4.94921e-13	3.82799e-10	NW_004801624.1	15235819	15243361	-	2756	LOC101843854	GO:0005178;GO:0016020;GO:0098609	-	4Q13S	T	sp|Q28730|ICAM5_RABIT Intercellular adhesion molecule 5 OS=Oryctolagus cuniculus OX=9986 GN=ICAM5 PE=2 SV=1	XP_012968680.1 intercellular adhesion molecule 5 isoform X1 [Mesocricetus auratus] &gt;XP_040605881.1 intercellular adhesion molecule 5 isoform X1 [Mesocricetus auratus]	GO:0098609//cell-cell adhesion;	GO:0016020//membrane;	GO:0005178//integrin binding;	-
gene-Zc3h12a	371.535	230.563	512.507	2.22285	1.15241	1.67156e-12	1.23666e-09	NW_004801770.1	2295426	2304297	-	2589	Zc3h12a	GO:0000932;GO:0001933;GO:0002230;GO:0003677;GO:0003682;GO:0004521;GO:0004532;GO:0004843;GO:0005654;GO:0005856;GO:0006402;GO:0006974;GO:0010508;GO:0010587;GO:0010595;GO:0010628;GO:0010656;GO:0010884;GO:0030867;GO:0032689;GO:0032691;GO:0032715;GO:0032720;GO:0032991;GO:0034599;GO:0035198;GO:0035613;GO:0035925;GO:0042149;GO:0042307;GO:0043022;GO:0043124;GO:0044828;GO:0045019;GO:0045600;GO:0045766;GO:…	K18668	4PX22	K	sp|A0JPN4|ZC12A_RAT Endoribonuclease ZC3H12A OS=Rattus norvegicus OX=10116 GN=Zc3h12a PE=2 SV=1	XP_005084427.1 endoribonuclease ZC3H12A isoform X1 [Mesocricetus auratus]	GO:0001933//negative regulation of protein phosphorylation;GO:0002230//positive regulation of defense response to virus by host;GO:0006402//mRNA catabolic process;GO:0006974//cellular response to DNA damage stimulus;GO:0010508//positive regulation of autophagy;GO:0010587//miRNA catabolic process;GO:0010595//positive regulation of endothelial cell migration;GO:0010628//positive regulation of gene …	GO:0000932//P-body;GO:0005654//nucleoplasm;GO:0005856//cytoskeleton;GO:0030867//rough endoplasmic reticulum membrane;GO:0032991//protein-containing complex;	GO:0003677//DNA binding;GO:0003682//chromatin binding;GO:0004521//endoribonuclease activity;GO:0004532//exoribonuclease activity;GO:0004843//thiol-dependent deubiquitinase;GO:0035198//miRNA binding;GO:0035613//RNA stem-loop binding;GO:0035925//mRNA 3'-UTR AU-rich region binding;GO:0043022//ribosome binding;GO:0046872//metal ion binding;	-
gene-Ermap	24.4683	1.37218	47.5645	34.6633	5.11534	1.71154e-11	1.21348e-08	NW_004801760.1	2106991	2122064	+	4146	Ermap	GO:0016020	K06712	4PYVE	O	sp|Q9JLN5|ERMAP_MOUSE Erythroid membrane-associated protein OS=Mus musculus OX=10090 GN=Ermap PE=1 SV=2	XP_005083915.2 erythroid membrane-associated protein [Mesocricetus auratus]	-	GO:0016020//membrane;	-	-
gene-Zscan30	61.0796	20.9348	101.224	4.83523	2.27359	9.02033e-11	5.48178e-08	NW_004801606.1	12239607	12250646	+	5738	Zscan30	GO:0005634	K09230	4Q3DU	K	sp|Q86W11|ZSC30_HUMAN Zinc finger and SCAN domain-containing protein 30 OS=Homo sapiens OX=9606 GN=ZSCAN30 PE=1 SV=1	XP_012979339.1 zinc finger and SCAN domain-containing protein 30 isoform X1 [Mesocricetus auratus]	-	GO:0005634//nucleus;	-	-
gene-Sobp	183.53	108.553	258.507	2.3814	1.25181	1.42966e-10	8.38864e-08	NW_004801642.1	945714	1107868	+	4839	Sobp	GO:0046872	-	4Q71Z	S	sp|Q0P5V2|SOBP_MOUSE Sine oculis-binding protein homolog OS=Mus musculus OX=10090 GN=Sobp PE=1 SV=1	XP_005073270.1 LOW QUALITY PROTEIN: sine oculis-binding protein homolog [Mesocricetus auratus]	-	-	GO:0046872//metal ion binding;	-
gene-Fos	37.2489	12.1712	62.3266	5.12084	2.35638	1.62656e-10	9.22584e-08	NW_004801822.1	408800	412203	-	2131	Fos	GO:0000978;GO:0000979;GO:0001221;GO:0001228;GO:0003682;GO:0005654;GO:0005783;GO:0006366;GO:0007179;GO:0007399;GO:0009410;GO:0030316;GO:0031668;GO:0032993;GO:0034614;GO:0035914;GO:0035976;GO:0035994;GO:0042802;GO:0045672;GO:0060395;GO:0061629;GO:0070412;GO:0071276;GO:0071277;GO:1902895	K04379	4Q16J	K	sp|O88479|FOS_MESAU Proto-oncogene c-Fos OS=Mesocricetus auratus OX=10036 GN=FOS PE=3 SV=1	XP_005086426.1 proto-oncogene c-Fos [Mesocricetus auratus]	GO:0006366//transcription by RNA polymerase II;GO:0007179//transforming growth factor beta receptor signaling pathway;GO:0007399//nervous system development;GO:0009410//response to xenobiotic stimulus;GO:0030316//osteoclast differentiation;GO:0031668//cellular response to extracellular stimulus;GO:0034614//cellular response to reactive oxygen species;GO:0035914//skeletal muscle cell differentiati…	GO:0005654//nucleoplasm;GO:0005783//endoplasmic reticulum;GO:0032993//protein-DNA complex;GO:0035976//transcription factor AP-1 complex;	GO:0000978//RNA polymerase II cis-regulatory region sequence-specific DNA binding;GO:0000979//RNA polymerase II core promoter sequence-specific DNA binding;GO:0001221//transcription coregulator binding;GO:0001228//DNA-binding transcription activator activity, RNA polymerase II-specific;GO:0003682//chromatin binding;GO:0042802//identical protein binding;GO:0061629//RNA polymerase II-specific DNA-b…	ko05418(Fluid shear stress and atherosclerosis);ko05417(Lipid and atherosclerosis);ko05323(Rheumatoid arthritis);ko05235(PD-L1 expression and PD-1 checkpoint pathway in cancer);ko05231(Choline metabolism in cancer);ko05224(Breast cancer);ko05210(Colorectal cancer);ko05208(Chemical carcinogenesis - reactive oxygen species);ko05207(Chemical carcinogenesis - receptor activation);ko05200(Pathways in …
gene-Thsd1	27.4966	2.9448	52.0483	17.6747	4.14361	1.84774e-10	1.01423e-07	NW_004801890.1	168127	214217	-	3016	Thsd1	GO:0016020	-	4Q25W	W	sp|Q9JM61|THSD1_MOUSE Thrombospondin type-1 domain-containing protein 1 OS=Mus musculus OX=10090 GN=Thsd1 PE=1 SV=2	XP_012981835.1 thrombospondin type-1 domain-containing protein 1 isoform X2 [Mesocricetus auratus]	-	GO:0016020//membrane;	-	-
gene-LOC101827582	21.1194	4.01482	38.2239	9.52071	3.25107	3.7306e-10	1.98374e-07	NW_004801624.1	20202161	20216139	-	7854	LOC101827582	GO:0005507;GO:0008131;GO:0009308;GO:0048038	K00276	4PWRZ	Q	sp|O70423|AOC3_MOUSE Membrane primary amine oxidase OS=Mus musculus OX=10090 GN=Aoc3 PE=1 SV=3	XP_040605675.1 membrane primary amine oxidase isoform X2 [Mesocricetus auratus]	GO:0009308//amine metabolic process;	-	GO:0005507//copper ion binding;GO:0008131//primary amine oxidase activity;GO:0048038//quinone binding;	ko00410(beta-Alanine metabolism);ko00360(Phenylalanine metabolism);ko00350(Tyrosine metabolism);ko00260(Glycine, serine and threonine metabolism)
gene-Cckar	15.1411	0	30.2821	Inf	Inf	4.86246e-10	2.50726e-07	NW_004801619.1	867241	875792	+	1422	Cckar	GO:0001764;GO:0004951;GO:0005654;GO:0005829;GO:0005886;GO:0007409;GO:0017046;GO:0030900	K04194	4PTTA	T	sp|P30551|CCKAR_RAT Cholecystokinin receptor type A OS=Rattus norvegicus OX=10116 GN=Cckar PE=1 SV=1	XP_005068822.1 cholecystokinin receptor type A [Mesocricetus auratus]	GO:0001764//neuron migration;GO:0007409//axonogenesis;GO:0030900//forebrain development;	GO:0005654//nucleoplasm;GO:0005829//cytosol;GO:0005886//plasma membrane;	GO:0004951//cholecystokinin receptor activity;GO:0017046//peptide hormone binding;	ko04972(Pancreatic secretion);ko04911(Insulin secretion);ko04080(Neuroactive ligand-receptor interaction);ko04020(Calcium signaling pathway)
gene-Ticam2	54.2594	22.5721	85.9468	3.80765	1.9289	7.43011e-10	3.61231e-07	NW_004801621.1	13369153	13384892	+	2152	Ticam2	GO:0035666	K05409	4Q1G7	T	sp|Q8BJQ4|TCAM2_MOUSE TIR domain-containing adapter molecule 2 OS=Mus musculus OX=10090 GN=Ticam2 PE=1 SV=1	XP_012968196.1 TIR domain-containing adapter molecule 2 [Mesocricetus auratus]	GO:0035666//TRIF-dependent toll-like receptor signaling pathway;	-	-	ko05417(Lipid and atherosclerosis);ko05235(PD-L1 expression and PD-1 checkpoint pathway in cancer);ko05161(Hepatitis B);ko05133(Pertussis);ko04620(Toll-like receptor signaling pathway);ko04217(Necroptosis);ko04064(NF-kappa B signaling pathway)
gene-Tmem61	18.873	3.54014	34.2058	9.66227	3.27236	2.57752e-09	1.15418e-06	NW_004801635.1	13058912	13092503	+	3669	Tmem61	GO:0016020	-	4Q8QC	S	sp|Q8N0U2|TMM61_HUMAN Transmembrane protein 61 OS=Homo sapiens OX=9606 GN=TMEM61 PE=1 SV=1	XP_040612972.1 transmembrane protein 61 isoform X1 [Mesocricetus auratus]	-	GO:0016020//membrane;	-	-
gene-LOC110343449	22.4707	3.00963	41.9318	13.9326	3.80039	2.81661e-09	1.22891e-06	NW_004801755.1	3840645	3855435	-	1410	LOC110343449	GO:0005737;GO:0005813;GO:0007165;GO:0060090	K16551	4Q34Y	T	sp|Q70FJ1|AKAP9_MOUSE A-kinase anchor protein 9 OS=Mus musculus OX=10090 GN=Akap9 PE=1 SV=2	XP_040591745.1 A-kinase anchor protein 9-like isoform X1 [Mesocricetus auratus]	GO:0007165//signal transduction;	GO:0005737//cytoplasm;GO:0005813//centrosome;	GO:0060090//molecular adaptor activity;	-
gene-Fosb	81.858	43.452	120.264	2.76774	1.46871	6.77597e-09	2.74524e-06	NW_004801821.1	577356	584810	-	3666	Fosb	GO:0003677;GO:0003700;GO:0005634;GO:0006357	K09029	4Q1JN	K	sp|P13346|FOSB_MOUSE Protein fosB OS=Mus musculus OX=10090 GN=Fosb PE=2 SV=1	XP_005086360.1 LOW QUALITY PROTEIN: protein fosB [Mesocricetus auratus]	GO:0006357//regulation of transcription by RNA polymerase II;	GO:0005634//nucleus;	GO:0003677//DNA binding;GO:0003700//DNA-binding transcription factor activity;	ko05034(Alcoholism);ko05031(Amphetamine addiction);ko05030(Cocaine addiction);ko04657(IL-17 signaling pathway);ko04380(Osteoclast differentiation)
gene-LOC101825889	9.10674	0.268254	17.9452	66.8963	6.06385	1.58776e-08	6.2831e-06	NW_004801832.1	924352	932569	+	1763	LOC101825889	GO:0005506;GO:0005789;GO:0020037;GO:0070330	K17685	4PXUR	Q	sp|P24454|CP2A8_MESAU Cytochrome P450 2A8 OS=Mesocricetus auratus OX=10036 GN=CYP2A8 PE=1 SV=1	NP_001268512.1 cytochrome P450 2A8 [Mesocricetus auratus] &gt;AAA37084.1 cytochrome P-450AFB [Mesocricetus auratus]	-	GO:0005789//endoplasmic reticulum membrane;	GO:0005506//iron ion binding;GO:0020037//heme binding;GO:0070330//aromatase activity;	ko05204(Chemical carcinogenesis - DNA adducts);ko00980(Metabolism of xenobiotics by cytochrome P450)
gene-Cdo1	81.8343	29.9637	133.705	4.46223	2.15776	1.7231e-08	6.66368e-06	NW_004801621.1	13205165	13218568	+	1474	Cdo1	GO:0005506;GO:0017172;GO:0042412	K00456	4PYHR	E	sp|P60334|CDO1_MOUSE Cysteine dioxygenase type 1 OS=Mus musculus OX=10090 GN=Cdo1 PE=1 SV=1	XP_005069198.1 cysteine dioxygenase type 1 [Mesocricetus auratus]	GO:0042412//taurine biosynthetic process;	-	GO:0005506//iron ion binding;GO:0017172//cysteine dioxygenase activity;	ko00430(Taurine and hypotaurine metabolism);ko00270(Cysteine and methionine metabolism)
gene-CUNH3orf33	99.4022	56.1926	142.612	2.53791	1.34364	2.2009e-08	8.32235e-06	NW_004801681.1	7404451	7419971	-	2410	CUNH3orf33	GO:0005615;GO:0070373	-	4Q1BQ	S	sp|Q8BN57|CC033_MOUSE Protein C3orf33 homolog OS=Mus musculus OX=10090 PE=2 SV=1	XP_005077990.1 protein C3orf33 homolog isoform X1 [Mesocricetus auratus]	GO:0070373//negative regulation of ERK1 and ERK2 cascade;	GO:0005615//extracellular space;	-	-
gene-Gsdma	9.49362	0.234342	18.7529	80.0235	6.32235	3.01127e-08	1.09021e-05	NW_004801661.1	11006543	11020488	+	1877	Gsdma	GO:0005829;GO:0005886;GO:0012501	-	4Q2IS	S	sp|Q9EST1|GSDMA_MOUSE Gasdermin-A OS=Mus musculus OX=10090 GN=Gsdma PE=2 SV=1	XP_012973102.1 gasdermin-A [Mesocricetus auratus]	GO:0012501//programmed cell death;	GO:0005829//cytosol;GO:0005886//plasma membrane;	-	-
gene-Avil	58.5126	29.3783	87.6469	2.98339	1.57695	3.76032e-08	1.33303e-05	NW_004801697.1	4435808	4459102	-	3607	Avil	GO:0007010;GO:0051015;GO:0051693	K08017	4Q0TZ	Z	sp|O88398|AVIL_MOUSE Advillin OS=Mus musculus OX=10090 GN=Avil PE=1 SV=2	XP_005079840.1 advillin [Mesocricetus auratus]	GO:0007010//cytoskeleton organization;GO:0051693//actin filament capping;	-	GO:0051015//actin filament binding;	-
gene-Scube2	44.5354	19.2354	69.8355	3.63057	1.86019	4.79187e-08	1.63077e-05	NW_004801660.1	9560170	9625444	+	4050	Scube2	GO:0005509;GO:0005576	-	4Q7M5	T	sp|Q9JJS0|SCUB2_MOUSE Signal peptide, CUB and EGF-like domain-containing protein 2 OS=Mus musculus OX=10090 GN=Scube2 PE=1 SV=1	XP_012972936.1 signal peptide, CUB and EGF-like domain-containing protein 2 isoform X1 [Mesocricetus auratus]	-	GO:0005576//extracellular region;	GO:0005509//calcium ion binding;	-
gene-Ovgp1	37.3044	15.9088	58.7	3.68978	1.88353	8.10974e-08	2.57895e-05	NW_004801668.1	6612419	6657286	+	942	Ovgp1	GO:0005975;GO:0007338;GO:0008061;GO:0030133	K17526	4PSKB	G	sp|Q60557|OVGP1_MESAU Oviduct-specific glycoprotein OS=Mesocricetus auratus OX=10036 GN=OVGP1 PE=1 SV=1	Q60557.1 RecName: Full=Oviduct-specific glycoprotein; AltName: Full=Estrogen-dependent oviduct protein; AltName: Full=Oviductal glycoprotein; AltName: Full=Oviductin; AltName: Full=ZP-0; Flags: Precursor [Mesocricetus auratus] &gt;BAA06977.1 oviduct-specific glycoprotein (HOGP) precursor [Mesocricetus auratus]	GO:0005975//carbohydrate metabolic process;GO:0007338//single fertilization;	GO:0030133//transport vesicle;	GO:0008061//chitin binding;	-
gene-Emilin2	12.8757	1.50183	24.2496	16.1467	4.01316	8.41229e-08	2.58678e-05	NW_004801734.1	5017054	5066447	-	4115	Emilin2	GO:0048583	-	4Q0TG	S	sp|Q8K482|EMIL2_MOUSE EMILIN-2 OS=Mus musculus OX=10090 GN=Emilin2 PE=1 SV=1	XP_021090033.1 EMILIN-2 isoform X2 [Mesocricetus auratus]	GO:0048583//regulation of response to stimulus;	-	-	-
gene-Fhdc1	12.7161	0.736939	24.6952	33.5105	5.06654	9.70325e-08	2.89668e-05	NW_004801701.1	1055216	1092160	-	4164	Fhdc1	GO:0003779;GO:0005794;GO:0005881;GO:0005929;GO:0008017;GO:0043149;GO:0060271;GO:0090161	-	4Q38D	TZ	sp|Q3ULZ2|FHDC1_MOUSE FH2 domain-containing protein 1 OS=Mus musculus OX=10090 GN=Fhdc1 PE=1 SV=3	XP_012976014.1 FH2 domain-containing protein 1 [Mesocricetus auratus] &gt;XP_021088722.1 FH2 domain-containing protein 1 [Mesocricetus auratus]	GO:0043149//stress fiber assembly;GO:0060271//cilium assembly;GO:0090161//Golgi ribbon formation;	GO:0005794//Golgi apparatus;GO:0005881//cytoplasmic microtubule;GO:0005929//cilium;	GO:0003779//actin binding;GO:0008017//microtubule binding;	-
gene-CUNH1orf116	64.4111	27.9961	100.826	3.60144	1.84857	1.13768e-07	3.3292e-05	NW_004801698.1	1021050	1034070	-	2568	CUNH1orf116	-	-	4Q29R	S	sp|Q499V8|SARG_RAT Specifically androgen-regulated gene protein OS=Rattus norvegicus OX=10116 GN=Sarg PE=1 SV=2	XP_005079921.1 specifically androgen-regulated gene protein isoform X2 [Mesocricetus auratus]	-	-	-	-
gene-LOC101835842	9.2482	0.567422	17.929	31.5973	4.98173	1.15434e-07	3.3292e-05	NW_004801624.1	17835808	17928184	+	9720	LOC101835842	GO:0016020	-	4Q742	S	sp|O60309|L37A3_HUMAN Leucine-rich repeat-containing protein 37A3 OS=Homo sapiens OX=9606 GN=LRRC37A3 PE=2 SV=2	XP_015850459.1 PREDICTED: titin-like [Peromyscus maniculatus bairdii]	-	GO:0016020//membrane;	-	-
gene-Islr2	11.4047	1.36919	21.4403	15.6592	3.96893	1.44606e-07	4.0338e-05	NW_004801622.1	20701539	20707804	-	4345	Islr2	-	-	4PTU0	T	sp|Q5RKR3|ISLR2_MOUSE Immunoglobulin superfamily containing leucine-rich repeat protein 2 OS=Mus musculus OX=10090 GN=Islr2 PE=1 SV=1	XP_040586152.1 immunoglobulin superfamily containing leucine-rich repeat protein 2 isoform X2 [Mesocricetus auratus]	-	-	-	-
gene-Relb	130.48	82.2471	178.713	2.17288	1.11961	1.48264e-07	4.06912e-05	NW_004801821.1	870655	891439	-	2034	Relb	GO:0003677;GO:0003700;GO:0005737	K09253	4PXFN	K	sp|Q04863|RELB_MOUSE Transcription factor RelB OS=Mus musculus OX=10090 GN=Relb PE=1 SV=2	XP_029411367.1 transcription factor RelB isoform X2 [Nannospalax galili]	-	GO:0005737//cytoplasm;	GO:0003677//DNA binding;GO:0003700//DNA-binding transcription factor activity;	ko05169(Epstein-Barr virus infection);ko05166(Human T-cell leukemia virus 1 infection);ko04625(C-type lectin receptor signaling pathway);ko04380(Osteoclast differentiation);ko04064(NF-kappa B signaling pathway);ko04010(MAPK signaling pathway)
gene-Nup210l	17.5595	4.14743	30.9716	7.46766	2.90066	1.69889e-07	4.51694e-05	NW_004801701.1	6693384	6788079	+	5261	Nup210l	GO:0016020	K14314	4PZXX	UY	sp|Q9D2F7|P210L_MOUSE Nuclear pore membrane glycoprotein 210-like OS=Mus musculus OX=10090 GN=Nup210l PE=1 SV=2	XP_040608280.1 nuclear pore membrane glycoprotein 210-like [Mesocricetus auratus]	-	GO:0016020//membrane;	-	ko05014(Amyotrophic lateral sclerosis);ko03013(Nucleocytoplasmic transport)
gene-Pkhd1l1	11.504	1.50183	21.5061	14.3199	3.83995	1.84368e-07	4.82647e-05	NW_004801638.1	8147674	8286655	-	12984	Pkhd1l1	GO:0016020	-	4PXTB	T	sp|Q80ZA4|PKHL1_MOUSE Fibrocystin-L OS=Mus musculus OX=10090 GN=Pkhd1l1 PE=1 SV=1	XP_012970711.1 fibrocystin-L [Mesocricetus auratus]	-	GO:0016020//membrane;	-	-
gene-CUNH10orf99	10.5322	1.03911	20.0253	19.2717	4.26841	2.12322e-07	5.39234e-05	NW_004801678.1	648090	655217	+	741	CUNH10orf99	GO:0008009;GO:0048247	-	4Q97W	T	sp|A0A0B4J1N3|GP15L_MOUSE Protein GPR15L OS=Mus musculus OX=10090 GN=Gpr15l PE=2 SV=1	XP_005077747.1 protein GPR15L [Mesocricetus auratus]	GO:0048247//lymphocyte chemotaxis;	-	GO:0008009//chemokine activity;	-
gene-Kcnd1	6.71119	0	13.4224	Inf	Inf	3.03756e-07	7.50815e-05	NW_004801786.1	2676376	2691285	+	4716	Kcnd1	GO:0005249;GO:0008076;GO:0030425;GO:0051260	K04891	4PT3I	P	sp|Q9NSA2|KCND1_HUMAN Potassium voltage-gated channel subfamily D member 1 OS=Homo sapiens OX=9606 GN=KCND1 PE=1 SV=2	XP_040589657.1 potassium voltage-gated channel subfamily D member 1 isoform X1 [Mesocricetus auratus] &gt;XP_040589658.1 potassium voltage-gated channel subfamily D member 1 isoform X1 [Mesocricetus auratus]	GO:0051260//protein homooligomerization;	GO:0008076//voltage-gated potassium channel complex;GO:0030425//dendrite;	GO:0005249//voltage-gated potassium channel activity;	-
gene-Col9a2	6.64652	0	13.293	Inf	Inf	3.17446e-07	7.60798e-05	NW_004801760.1	235798	254954	-	3574	Col9a2	GO:0005581	K08131	4Q0WX	W	sp|Q07643|CO9A2_MOUSE Collagen alpha-2(IX) chain OS=Mus musculus OX=10090 GN=Col9a2 PE=2 SV=1	XP_005083885.2 collagen alpha-2(IX) chain [Mesocricetus auratus]	-	GO:0005581//collagen trimer;	-	ko05165(Human papillomavirus infection);ko04974(Protein digestion and absorption);ko04512(ECM-receptor interaction);ko04510(Focal adhesion);ko04151(PI3K-Akt signaling pathway)
gene-LOC101831547	8.70111	0.536509	16.8657	31.436	4.97435	4.06513e-07	9.60725e-05	NW_004801610.1	2092818	2184605	+	3982	LOC101831547	GO:0000122;GO:0002116;GO:0004888;GO:0005615;GO:0005886;GO:0007162;GO:0007409;GO:0008360;GO:0030215;GO:0030335;GO:0035025;GO:0043931;GO:0045668;GO:0048018;GO:0048672;GO:0048814;GO:0050731;GO:0050732;GO:0051897;GO:0061430;GO:0070486;GO:0071526;GO:1905704	K06521	4Q0TS	T	sp|O09126|SEM4D_MOUSE Semaphorin-4D OS=Mus musculus OX=10090 GN=Sema4d PE=1 SV=2	XP_005066361.1 semaphorin-4D isoform X1 [Mesocricetus auratus] &gt;XP_012966068.1 semaphorin-4D isoform X1 [Mesocricetus auratus] &gt;XP_012966070.1 semaphorin-4D isoform X1 [Mesocricetus auratus] &gt;XP_012966072.1 semaphorin-4D isoform X1 [Mesocricetus auratus] &gt;XP_021080578.1 semaphorin-4D isoform X1 [Mesocricetus auratus] &gt;XP_040611896.1 semaphorin-4D isoform X1 [Mesocricetus auratus] &…	GO:0000122//negative regulation of transcription by RNA polymerase II;GO:0007162//negative regulation of cell adhesion;GO:0007409//axonogenesis;GO:0008360//regulation of cell shape;GO:0030335//positive regulation of cell migration;GO:0035025//positive regulation of Rho protein signal transduction;GO:0043931//ossification involved in bone maturation;GO:0045668//negative regulation of osteoblast di…	GO:0002116//semaphorin receptor complex;GO:0005615//extracellular space;GO:0005886//plasma membrane;	GO:0004888//transmembrane signaling receptor activity;GO:0030215//semaphorin receptor binding;GO:0048018//receptor ligand activity;	ko04360(Axon guidance)
gene-Arhgap30	22.8428	3.2041	42.4816	13.2585	3.72885	4.18381e-07	9.7523e-05	NW_004801912.1	101403	113052	-	3519	Arhgap30	GO:0007165	-	4PZKH	T	sp|Q640N3|RHG30_MOUSE Rho GTPase-activating protein 30 OS=Mus musculus OX=10090 GN=Arhgap30 PE=1 SV=3	XP_040593059.1 rho GTPase-activating protein 30 isoform X2 [Mesocricetus auratus]	GO:0007165//signal transduction;	-	-	-
gene-Nr6a1	143.177	91.7795	194.575	2.12003	1.08408	4.29837e-07	9.88394e-05	NW_004801726.1	3236627	3421175	+	6203	Nr6a1	GO:0003700;GO:0005634;GO:0008270;GO:0043565	K08561	4PWWX	K	sp|Q64249|NR6A1_MOUSE Nuclear receptor subfamily 6 group A member 1 OS=Mus musculus OX=10090 GN=Nr6a1 PE=1 SV=1	XP_040591525.1 nuclear receptor subfamily 6 group A member 1 isoform X1 [Mesocricetus auratus]	-	GO:0005634//nucleus;	GO:0003700//DNA-binding transcription factor activity;GO:0008270//zinc ion binding;GO:0043565//sequence-specific DNA binding;	-
gene-Upk1a	6.59776	0	13.1955	Inf	Inf	4.48778e-07	0.000101819	NW_004801721.1	5677254	5689940	+	845	Upk1a	GO:0009986;GO:0030855;GO:0120001	K17347	4Q42E	S	sp|Q9D132|UPK1A_MOUSE Uroplakin-1a OS=Mus musculus OX=10090 GN=Upk1a PE=1 SV=1	XP_005081862.1 uroplakin-1a [Mesocricetus auratus]	GO:0030855//epithelial cell differentiation;	GO:0009986//cell surface;GO:0120001//apical plasma membrane urothelial plaque;	-	-
gene-Agbl3	16.0373	3.87921	28.1954	7.26834	2.86163	5.15094e-07	0.000115327	NW_004801730.1	2575649	2624245	+	3217	Agbl3	GO:0004181;GO:0005829;GO:0006508;GO:0008270	-	4PS8W	EO	sp|Q8CDP0|CBPC3_MOUSE Cytosolic carboxypeptidase 3 OS=Mus musculus OX=10090 GN=Agbl3 PE=1 SV=1	XP_040584664.1 cytosolic carboxypeptidase 3 isoform X2 [Mesocricetus auratus]	GO:0006508//proteolysis;	GO:0005829//cytosol;	GO:0004181//metallocarboxypeptidase activity;GO:0008270//zinc ion binding;	-
gene-Sema4a	7.72685	0.234342	15.2194	64.945	6.02115	5.63983e-07	0.000123035	NW_004801701.1	4980414	5001624	-	2886	Sema4a	GO:0007399;GO:0016020;GO:0030154;GO:0030215	K06521	4Q0H2	T	sp|Q62178|SEM4A_MOUSE Semaphorin-4A OS=Mus musculus OX=10090 GN=Sema4a PE=1 SV=2	XP_040608404.1 semaphorin-4A isoform X1 [Mesocricetus auratus]	GO:0007399//nervous system development;GO:0030154//cell differentiation;	GO:0016020//membrane;	GO:0030215//semaphorin receptor binding;	ko04360(Axon guidance)
gene-LOC101842193	7.5617	0.268254	14.8551	55.377	5.79122	6.17039e-07	0.000131244	NW_004801604.1	46008759	46012337	-	3361	LOC101842193	GO:0016020	-	4PT0F	S	sp|A1L314|MPEG1_MOUSE Macrophage-expressed gene 1 protein OS=Mus musculus OX=10090 GN=Mpeg1 PE=1 SV=1	XP_040586997.1 macrophage-expressed gene 1 protein [Mesocricetus auratus]	-	GO:0016020//membrane;	-	-
gene-LOC101837550	18.6484	5.45183	31.8449	5.84114	2.54625	7.82236e-07	0.000164327	NW_004801604.1	51639580	51640988	+	1409	LOC101837550	-	-	4PZE5	S	sp|Q96MG7|NSE3_HUMAN Non-structural maintenance of chromosomes element 3 homolog OS=Homo sapiens OX=9606 GN=NSMCE3 PE=1 SV=1	XP_012967896.1 non-structural maintenance of chromosomes element 3 homolog [Mesocricetus auratus]	-	-	-	-
gene-Kcnj14	10.6653	1.27345	20.0571	15.7502	3.9773	8.07269e-07	0.000167518	NW_004801779.1	989024	993428	+	2962	Kcnj14	GO:0005242;GO:0034702	K05007	4PYUU	P	sp|O70596|KCJ14_RAT ATP-sensitive inward rectifier potassium channel 14 OS=Rattus norvegicus OX=10116 GN=Kcnj14 PE=1 SV=1	XP_006982000.1 PREDICTED: ATP-sensitive inward rectifier potassium channel 14 [Peromyscus maniculatus bairdii]	-	GO:0034702//ion channel complex;	GO:0005242//inward rectifier potassium channel activity;	ko04921(Oxytocin signaling pathway);ko04725(Cholinergic synapse)
gene-Ovol1	9.66898	1.13484	18.2031	16.0402	4.00362	9.81828e-07	0.00019889	NW_004801604.1	51585546	51596959	+	2924	Ovol1	GO:0000978;GO:0001227;GO:0001822;GO:0005634;GO:0007283;GO:0007498;GO:0008544;GO:0010839;GO:0043588;GO:0043616;GO:0044771;GO:0046872;GO:0051729;GO:0072089;GO:1901994;GO:2000647	K09216	4PW2B	K	sp|Q9WTJ2|OVOL1_MOUSE Putative transcription factor Ovo-like 1 OS=Mus musculus OX=10090 GN=Ovol1 PE=2 SV=1	XP_005064057.1 putative transcription factor Ovo-like 1 isoform X1 [Mesocricetus auratus]	GO:0001822//kidney development;GO:0007283//spermatogenesis;GO:0007498//mesoderm development;GO:0008544//epidermis development;GO:0010839//negative regulation of keratinocyte proliferation;GO:0043588//skin development;GO:0043616//keratinocyte proliferation;GO:0044771//meiotic cell cycle phase transition;GO:0051729//germline cell cycle switching, mitotic to meiotic cell cycle;GO:0072089//stem cell …	GO:0005634//nucleus;	GO:0000978//RNA polymerase II cis-regulatory region sequence-specific DNA binding;GO:0001227//DNA-binding transcription repressor activity, RNA polymerase II-specific;GO:0046872//metal ion binding;	-
gene-Bcl3	72.5113	42.3322	102.69	2.42582	1.27847	1.16164e-06	0.000229842	NW_004801821.1	1072269	1085421	-	1480	Bcl3	-	K09258	4PSFB	K	sp|Q9Z2F6|BCL3_MOUSE B-cell lymphoma 3 protein homolog OS=Mus musculus OX=10090 GN=Bcl3 PE=1 SV=2	XP_027286670.1 B-cell lymphoma 3 protein isoform X2 [Cricetulus griseus]	-	-	-	ko04668(TNF signaling pathway);ko04625(C-type lectin receptor signaling pathway)
gene-Col2a1	19.918	1.20267	38.6333	32.123	5.00553	1.18495e-06	0.00023176	NW_004801613.1	19930163	19958873	-	5078	Col2a1	GO:0001502;GO:0001894;GO:0001958;GO:0002062;GO:0003007;GO:0005201;GO:0005585;GO:0005604;GO:0005615;GO:0005737;GO:0006029;GO:0007417;GO:0007601;GO:0007605;GO:0010468;GO:0030199;GO:0030903;GO:0042289;GO:0042472;GO:0042803;GO:0043394;GO:0046872;GO:0048407;GO:0060021;GO:0060174;GO:0060272;GO:0060351;GO:0071599;GO:0071773;GO:0097065;GO:0097192;GO:2001240	K19719	4Q9II	W	sp|P05539|CO2A1_RAT Collagen alpha-1(II) chain OS=Rattus norvegicus OX=10116 GN=Col2a1 PE=1 SV=2	XP_040609827.1 collagen alpha-1(II) chain [Mesocricetus auratus]	GO:0001502//cartilage condensation;GO:0001894//tissue homeostasis;GO:0001958//endochondral ossification;GO:0002062//chondrocyte differentiation;GO:0003007//heart morphogenesis;GO:0006029//proteoglycan metabolic process;GO:0007417//central nervous system development;GO:0007601//visual perception;GO:0007605//sensory perception of sound;GO:0010468//regulation of gene expression;GO:0030199//collagen …	GO:0005585//collagen type II trimer;GO:0005604//basement membrane;GO:0005615//extracellular space;GO:0005737//cytoplasm;	GO:0005201//extracellular matrix structural constituent;GO:0042289//MHC class II protein binding;GO:0042803//protein homodimerization activity;GO:0043394//proteoglycan binding;GO:0046872//metal ion binding;GO:0048407//platelet-derived growth factor binding;	ko05165(Human papillomavirus infection);ko04974(Protein digestion and absorption);ko04512(ECM-receptor interaction);ko04510(Focal adhesion);ko04151(PI3K-Akt signaling pathway)
gene-Rnf165	28.1336	6.99649	49.2707	7.04221	2.81603	1.22448e-06	0.00023677	NW_004801667.1	3206213	3310148	-	5220	Rnf165	GO:0000209;GO:0005634;GO:0008045;GO:0008270;GO:0030163;GO:0030513;GO:0032991;GO:0035136;GO:0060384;GO:0061061;GO:0061630	K17821	4PZMF	O	sp|E9QAU8|RN165_MOUSE E3 ubiquitin-protein ligase RNF165 OS=Mus musculus OX=10090 GN=Rnf165 PE=1 SV=1	XP_005076524.1 E3 ubiquitin-protein ligase RNF165 [Mesocricetus auratus] &gt;XP_027253748.2 E3 ubiquitin-protein ligase RNF165 isoform X2 [Cricetulus griseus] &gt;XP_028727808.1 E3 ubiquitin-protein ligase RNF165 [Peromyscus leucopus] &gt;XP_038188067.1 E3 ubiquitin-protein ligase RNF165 [Arvicola amphibius] &gt;XP_041496782.1 E3 ubiquitin-protein ligase RNF165 [Microtus oregoni]	GO:0000209//protein polyubiquitination;GO:0008045//motor neuron axon guidance;GO:0030163//protein catabolic process;GO:0030513//positive regulation of BMP signaling pathway;GO:0035136//forelimb morphogenesis;GO:0060384//innervation;GO:0061061//muscle structure development;	GO:0005634//nucleus;GO:0032991//protein-containing complex;	GO:0008270//zinc ion binding;GO:0061630//ubiquitin protein ligase activity;	-
gene-Fam177b	21.6844	3.08041	40.2884	13.0789	3.70917	1.24201e-06	0.000237461	NW_004801684.1	63496	75349	+	2763	Fam177b	-	-	35Q64	S	sp|A6PVY3|F177B_HUMAN Protein FAM177B OS=Homo sapiens OX=9606 GN=FAM177B PE=2 SV=1	XP_005078276.1 protein FAM177B [Mesocricetus auratus]	-	-	-	-
gene-Vwa5b2	10.845	1.63744	20.0526	12.2463	3.61428	1.51183e-06	0.000285837	NW_004801632.1	19211293	19228353	-	4900	Vwa5b2	-	-	4PSTD	S	sp|Q3UR50|VW5B2_MOUSE von Willebrand factor A domain-containing protein 5B2 OS=Mus musculus OX=10090 GN=Vwa5b2 PE=2 SV=2	XP_040607008.1 von Willebrand factor A domain-containing protein 5B2 isoform X2 [Mesocricetus auratus]	-	-	-	-
gene-Mc1r	20.722	4.75476	36.6892	7.71631	2.94791	1.58473e-06	0.000289954	NW_004801641.1	16406181	16410911	+	4731	Mc1r	GO:0004980;GO:0005886;GO:0007189;GO:0010739;GO:0019233;GO:0031625;GO:0032720;GO:0035556;GO:0042438;GO:0045944;GO:0070914;GO:0090037	K04199	4Q7P9	T	sp|Q01727|MSHR_MOUSE Melanocyte-stimulating hormone receptor OS=Mus musculus OX=10090 GN=Mc1r PE=2 SV=2	XP_005073219.1 melanocyte-stimulating hormone receptor [Mesocricetus auratus]	GO:0007189//adenylate cyclase-activating G protein-coupled receptor signaling pathway;GO:0010739//positive regulation of protein kinase A signaling;GO:0019233//sensory perception of pain;GO:0032720//negative regulation of tumor necrosis factor production;GO:0035556//intracellular signal transduction;GO:0042438//melanin biosynthetic process;GO:0045944//positive regulation of transcription by RNA p…	GO:0005886//plasma membrane;	GO:0004980//melanocyte-stimulating hormone receptor activity;GO:0031625//ubiquitin protein ligase binding;	ko04916(Melanogenesis);ko04080(Neuroactive ligand-receptor interaction)
gene-Fam124a	8.48759	0.770851	16.2043	21.0213	4.39378	1.65336e-06	0.000299293	NW_004801657.1	5832500	5896902	-	3347	Fam124a	-	-	4PS4E	S	sp|Q5RA50|F124A_PONAB Protein FAM124A OS=Pongo abelii OX=9601 GN=FAM124A PE=2 SV=1	XP_005075339.2 protein FAM124A [Mesocricetus auratus]	-	-	-	-
gene-LOC101825353	6.03064	0	12.0613	Inf	Inf	1.69129e-06	0.000302937	NW_004801604.1	57111003	57145426	-	6672	LOC101825353	-	K13908	4PVNV	VW	sp|Q9HC84|MUC5B_HUMAN Mucin-5B OS=Homo sapiens OX=9606 GN=MUC5B PE=1 SV=3	XP_040607306.1 mucin-5B [Mesocricetus auratus]	-	-	-	ko04970(Salivary secretion);ko04657(IL-17 signaling pathway)
gene-Col9a3	5.83262	0	11.6652	Inf	Inf	2.65041e-06	0.000449817	NW_004801651.1	11717056	11739029	+	2457	Col9a3	GO:0005581;GO:0008584;GO:0008585	K08131	4Q3MF	W	sp|Q14050|CO9A3_HUMAN Collagen alpha-3(IX) chain OS=Homo sapiens OX=9606 GN=COL9A3 PE=1 SV=2	KAB1262500.1 Collagen alpha-3 chain [Camelus dromedarius]	GO:0008584//male gonad development;GO:0008585//female gonad development;	GO:0005581//collagen trimer;	-	ko05165(Human papillomavirus infection);ko04974(Protein digestion and absorption);ko04512(ECM-receptor interaction);ko04510(Focal adhesion);ko04151(PI3K-Akt signaling pathway)
gene-Mxd1	75.0666	45.7219	104.411	2.28362	1.19132	2.6704e-06	0.000449817	NW_004801630.1	3273396	3295693	-	4665	Mxd1	GO:0000785;GO:0000978;GO:0001227;GO:0005654;GO:0005739;GO:0005829;GO:0046983;GO:0070443	K09114	4PST8	K	sp|P50538|MAD1_MOUSE Max dimerization protein 1 OS=Mus musculus OX=10090 GN=Mxd1 PE=1 SV=2	XP_005071164.1 max dimerization protein 1 [Mesocricetus auratus]	-	GO:0000785//chromatin;GO:0005654//nucleoplasm;GO:0005739//mitochondrion;GO:0005829//cytosol;GO:0070443//Mad-Max complex;	GO:0000978//RNA polymerase II cis-regulatory region sequence-specific DNA binding;GO:0001227//DNA-binding transcription repressor activity, RNA polymerase II-specific;GO:0046983//protein dimerization activity;	-
gene-Htra1	6.61661	0.268254	12.965	48.3309	5.59487	3.65261e-06	0.000597623	NW_004801604.1	67732021	67779702	-	1479	Htra1	GO:0001890;GO:0004252;GO:0005576;GO:0005829;GO:0005886;GO:0006508;GO:0030512;GO:0030514;GO:0042802;GO:0060718	K08784	4Q2KY	O	sp|Q9R118|HTRA1_MOUSE Serine protease HTRA1 OS=Mus musculus OX=10090 GN=Htra1 PE=1 SV=2	NP_001268495.1 serine protease HTRA1 precursor [Mesocricetus auratus] &gt;ABP81865.1 serine protease [Mesocricetus auratus]	GO:0001890//placenta development;GO:0006508//proteolysis;GO:0030512//negative regulation of transforming growth factor beta receptor signaling pathway;GO:0030514//negative regulation of BMP signaling pathway;GO:0060718//chorionic trophoblast cell differentiation;	GO:0005576//extracellular region;GO:0005829//cytosol;GO:0005886//plasma membrane;	GO:0004252//serine-type endopeptidase activity;GO:0042802//identical protein binding;	-
gene-LOC101835411	11.5516	2.0413	21.062	10.3179	3.36708	3.74906e-06	0.000607562	NW_004801625.1	5170160	5190787	-	2465	LOC101835411	GO:0004993;GO:0005886	K04161	4PSFR	T	sp|P31387|5HT5B_MOUSE 5-hydroxytryptamine receptor 5B OS=Mus musculus OX=10090 GN=Htr5b PE=2 SV=1	XP_005070366.1 5-hydroxytryptamine receptor 5B [Mesocricetus auratus]	-	GO:0005886//plasma membrane;	GO:0004993//G protein-coupled serotonin receptor activity;	ko04726(Serotonergic synapse);ko04080(Neuroactive ligand-receptor interaction);ko04020(Calcium signaling pathway)
gene-Bpifb6	5.70922	0	11.4184	Inf	Inf	3.9545e-06	0.000634809	NW_004801816.1	1718403	1729409	+	1459	Bpifb6	GO:0005576;GO:0008289	-	4PXDN	V	sp|Q8BU51|BPIB6_MOUSE BPI fold-containing family B member 6 OS=Mus musculus OX=10090 GN=Bpifb6 PE=2 SV=3	XP_027276756.1 BPI fold-containing family B member 6 [Cricetulus griseus]	-	GO:0005576//extracellular region;	GO:0008289//lipid binding;	-
gene-Il31ra	17.3427	3.21006	31.4754	9.80526	3.29356	4.79556e-06	0.000755567	NW_004801607.1	1125925	1159387	+	8071	Il31ra	GO:0016020	-	4Q20H	T	sp|Q8K5B1|IL31R_MOUSE Interleukin-31 receptor subunit alpha OS=Mus musculus OX=10090 GN=Il31ra PE=1 SV=3	XP_005065594.2 LOW QUALITY PROTEIN: interleukin-31 receptor subunit alpha [Mesocricetus auratus]	-	GO:0016020//membrane;	-	-
gene-Stab1	11.859	2.63968	21.0782	7.98516	2.99732	5.53678e-06	0.000837969	NW_004801790.1	849624	878891	-	7801	Stab1	GO:0005509;GO:0005540;GO:0007155;GO:0016020	K19020	4Q0RX	T	sp|Q8R4Y4|STAB1_MOUSE Stabilin-1 OS=Mus musculus OX=10090 GN=Stab1 PE=1 SV=1	XP_040603778.1 stabilin-1 [Mesocricetus auratus]	GO:0007155//cell adhesion;	GO:0016020//membrane;	GO:0005509//calcium ion binding;GO:0005540//hyaluronic acid binding;	-
gene-Cxadr	96.5207	57.6946	135.347	2.34592	1.23015	6.0709e-06	0.000898282	NW_004801616.1	22279704	22335228	-	5589	Cxadr	GO:0005912;GO:0005923;GO:0016323;GO:0016328	K06788	4PU32	T	sp|P97792|CXAR_MOUSE Coxsackievirus and adenovirus receptor homolog OS=Mus musculus OX=10090 GN=Cxadr PE=1 SV=1	XP_005068269.1 coxsackievirus and adenovirus receptor isoform X2 [Mesocricetus auratus]	-	GO:0005912//adherens junction;GO:0005923//bicellular tight junction;GO:0016323//basolateral plasma membrane;GO:0016328//lateral plasma membrane;	-	ko05416(Viral myocarditis)
gene-Kcnmb4	5.53484	0	11.0697	Inf	Inf	6.2818e-06	0.000913865	NW_004801719.1	2878277	2936584	-	3840	Kcnmb4	GO:0005513;GO:0008076;GO:0015269;GO:0015459;GO:0019228	K04941	4Q2US	P	sp|Q86W47|KCMB4_HUMAN Calcium-activated potassium channel subunit beta-4 OS=Homo sapiens OX=9606 GN=KCNMB4 PE=1 SV=2	XP_005081537.1 calcium-activated potassium channel subunit beta-4 [Mesocricetus auratus] &gt;XP_006989044.1 PREDICTED: calcium-activated potassium channel subunit beta-4 [Peromyscus maniculatus bairdii] &gt;XP_028733789.1 calcium-activated potassium channel subunit beta-4 isoform X1 [Peromyscus leucopus] &gt;XP_036026101.1 calcium-activated potassium channel subunit beta-4 [Onychomys torridus]	GO:0005513//detection of calcium ion;GO:0019228//neuronal action potential;	GO:0008076//voltage-gated potassium channel complex;	GO:0015269//calcium-activated potassium channel activity;GO:0015459//potassium channel regulator activity;	ko04911(Insulin secretion);ko04270(Vascular smooth muscle contraction);ko04022(cGMP-PKG signaling pathway)
gene-Opalin	7.3131	0.502597	14.1236	28.1012	4.81256	6.32711e-06	0.000913865	NW_004801604.1	18284785	18301878	+	3378	Opalin	GO:0005886	-	4Q5FY	S	sp|Q7M750|OPALI_MOUSE Opalin OS=Mus musculus OX=10090 GN=Opalin PE=1 SV=1	XP_005063665.1 opalin isoform X1 [Mesocricetus auratus]	-	GO:0005886//plasma membrane;	-	-
gene-Dusp16	101.444	66.6934	136.195	2.04211	1.03006	6.33734e-06	0.000913865	NW_004801640.1	2270621	2312951	-	4705	Dusp16	GO:0016311;GO:0017017;GO:0017018	K04459	4PYEW	V	sp|Q9BY84|DUS16_HUMAN Dual specificity protein phosphatase 16 OS=Homo sapiens OX=9606 GN=DUSP16 PE=1 SV=1	XP_040599354.1 dual specificity protein phosphatase 16 [Mesocricetus auratus] &gt;XP_040599356.1 dual specificity protein phosphatase 16 [Mesocricetus auratus]	GO:0016311//dephosphorylation;	-	GO:0017017//MAP kinase tyrosine/serine/threonine phosphatase activity;GO:0017018//myosin phosphatase activity;	ko04010(MAPK signaling pathway)
gene-LOC110341565	22.0734	4.4835	39.6633	8.8465	3.14511	6.71736e-06	0.000952522	NW_004801645.1	12568966	12578082	-	2485	LOC110341565	GO:0006368;GO:0016593	K15177	4M097	K	sp|Q52KV5|LEO1_XENLA RNA polymerase-associated protein LEO1 OS=Xenopus laevis OX=8355 GN=leo1 PE=2 SV=1	XP_040595451.1 LOW QUALITY PROTEIN: RNA polymerase-associated protein LEO1-like [Mesocricetus auratus]	GO:0006368//transcription elongation from RNA polymerase II promoter;	GO:0016593//Cdc73/Paf1 complex;	-	-
gene-Slc27a3	16.7891	5.05692	28.5213	5.64006	2.49571	6.94513e-06	0.00097311	NW_004801701.1	6978609	6984055	-	2565	Slc27a3	GO:0000166;GO:0004467;GO:0005739;GO:0005783;GO:0015908;GO:0031957	K08772	4Q4UQ	I	sp|O88561|S27A3_MOUSE Solute carrier family 27 member 3 OS=Mus musculus OX=10090 GN=Slc27a3 PE=1 SV=2	XP_005080280.1 solute carrier family 27 member 3 [Mesocricetus auratus]	GO:0015908//fatty acid transport;	GO:0005739//mitochondrion;GO:0005783//endoplasmic reticulum;	GO:0000166//nucleotide binding;GO:0004467//long-chain fatty acid-CoA ligase activity;GO:0031957//very long-chain fatty acid-CoA ligase activity;	ko04931(Insulin resistance)
gene-Ccdc54	31.529	11.8291	51.2289	4.33074	2.11461	7.26807e-06	0.000997367	NW_004801653.1	8397591	8398568	-	978	Ccdc54	-	-	4PVMZ	S	sp|Q9DAL3|CCD54_MOUSE Coiled-coil domain-containing protein 54 OS=Mus musculus OX=10090 GN=Ccdc54 PE=2 SV=1	XP_005074845.1 coiled-coil domain-containing protein 54 [Mesocricetus auratus]	-	-	-	-
gene-LOC101830849	72.2712	42.7938	101.749	2.37765	1.24953	7.50997e-06	0.00102232	NW_004809365.1	2782	4416	-	1325	LOC101830849	-	K09258	4PSFB	K	sp|Q9Z2F6|BCL3_MOUSE B-cell lymphoma 3 protein homolog OS=Mus musculus OX=10090 GN=Bcl3 PE=1 SV=2	XP_040590361.1 LOW QUALITY PROTEIN: B-cell lymphoma 3 protein [Mesocricetus auratus]	-	-	-	ko04668(TNF signaling pathway);ko04625(C-type lectin receptor signaling pathway)
gene-Defb135	5.16831	0	10.3366	Inf	Inf	7.83838e-06	0.00105855	NW_004801657.1	5337591	5354086	+	1509	Defb135	GO:0005576;GO:0042742;GO:0045087	-	4Q97S	T	sp|Q30KN4|DFB30_MOUSE Beta-defensin 30 OS=Mus musculus OX=10090 GN=Defb30 PE=3 SV=1	XP_005075333.2 beta-defensin 135 [Mesocricetus auratus]	GO:0042742//defense response to bacterium;GO:0045087//innate immune response;	GO:0005576//extracellular region;	-	-
gene-Cuzd1	23.0649	8.96101	37.1688	4.14784	2.05236	1.02123e-05	0.00132497	NW_004801604.1	67445407	67482906	+	1921	Cuzd1	GO:0016020	-	4PVZA	T	sp|Q9QZT0|CUZD1_RAT CUB and zona pellucida-like domain-containing protein 1 OS=Rattus norvegicus OX=10116 GN=Cuzd1 PE=2 SV=2	XP_040608762.1 CUB and zona pellucida-like domain-containing protein 1 [Mesocricetus auratus]	-	GO:0016020//membrane;	-	-
gene-Mrap2	5.2315	0	10.463	Inf	Inf	1.02783e-05	0.00132497	NW_004801645.1	1176677	1211111	-	2959	Mrap2	GO:0005783;GO:0005886	-	4PXA5	T	sp|D3Z1Q2|MRAP2_MOUSE Melanocortin-2 receptor accessory protein 2 OS=Mus musculus OX=10090 GN=Mrap2 PE=1 SV=2	XP_012971505.1 melanocortin-2 receptor accessory protein 2 [Mesocricetus auratus] &gt;XP_012971506.1 melanocortin-2 receptor accessory protein 2 [Mesocricetus auratus] &gt;XP_040595979.1 melanocortin-2 receptor accessory protein 2 [Mesocricetus auratus] &gt;XP_040595980.1 melanocortin-2 receptor accessory protein 2 [Mesocricetus auratus] &gt;XP_040595981.1 melanocortin-2 receptor accessory protei…	-	GO:0005783//endoplasmic reticulum;GO:0005886//plasma membrane;	-	-
gene-Tex28	35.6155	15.791	55.44	3.51087	1.81183	1.13279e-05	0.00144929	NW_004801845.1	372001	387324	+	1240	Tex28	GO:0016020	-	4PZNJ	S	sp|O15482|TEX28_HUMAN Testis-specific protein TEX28 OS=Homo sapiens OX=9606 GN=TEX28 PE=1 SV=1	XP_040600721.1 testis-specific protein TEX28 [Mesocricetus auratus]	-	GO:0016020//membrane;	-	-
gene-Rnd3	32.0223	14.9244	49.1201	3.29125	1.71864	1.3247e-05	0.00165743	NW_004801620.1	11475053	11494062	-	2876	Rnd3	GO:0003924;GO:0005525;GO:0007264	K07859	4PYPV	U	sp|P61587|RND3_HUMAN Rho-related GTP-binding protein RhoE OS=Homo sapiens OX=9606 GN=RND3 PE=1 SV=1	NP_001007642.1 rho-related GTP-binding protein RhoE [Rattus norvegicus] &gt;NP_001178087.1 rho-related GTP-binding protein RhoE [Bos taurus] &gt;NP_001241667.1 rho-related GTP-binding protein RhoE precursor [Homo sapiens] &gt;NP_001248611.1 rho-related GTP-binding protein RhoE [Macaca mulatta] &gt;NP_005159.1 rho-related GTP-binding protein RhoE precursor [Homo sapiens] &gt;NP_083086.1 rho-relate…	GO:0007264//small GTPase mediated signal transduction;	-	GO:0003924//GTPase activity;GO:0005525//GTP binding;	-
gene-Hyal2	56.5909	33.3961	79.7857	2.38907	1.25645	1.41866e-05	0.00173795	NW_004801654.1	3606512	3611441	+	2511	Hyal2	GO:0000302;GO:0001618;GO:0002244;GO:0003713;GO:0004415;GO:0005540;GO:0005764;GO:0005829;GO:0005902;GO:0005975;GO:0009897;GO:0010764;GO:0016324;GO:0019064;GO:0030139;GO:0030214;GO:0030294;GO:0030308;GO:0030971;GO:0032755;GO:0032757;GO:0033906;GO:0042117;GO:0042307;GO:0044344;GO:0045121;GO:0045944;GO:0046677;GO:0048471;GO:0048705;GO:0050431;GO:0050729;GO:0051216;GO:0051607;GO:0051898;GO:0060586;GO:…	K01197	4PW3F	T	sp|O35632|HYAL2_MOUSE Hyaluronidase-2 OS=Mus musculus OX=10090 GN=Hyal2 PE=1 SV=2	XP_005074943.1 hyaluronidase-2 [Mesocricetus auratus] &gt;XP_012972377.1 hyaluronidase-2 [Mesocricetus auratus] &gt;XP_012972378.1 hyaluronidase-2 [Mesocricetus auratus] &gt;XP_021085623.1 hyaluronidase-2 [Mesocricetus auratus]	GO:0000302//response to reactive oxygen species;GO:0002244//hematopoietic progenitor cell differentiation;GO:0005975//carbohydrate metabolic process;GO:0010764//negative regulation of fibroblast migration;GO:0019064//fusion of virus membrane with host plasma membrane;GO:0030214//hyaluronan catabolic process;GO:0030308//negative regulation of cell growth;GO:0032755//positive regulation of interleu…	GO:0005764//lysosome;GO:0005829//cytosol;GO:0005902//microvillus;GO:0009897//external side of plasma membrane;GO:0016324//apical plasma membrane;GO:0030139//endocytic vesicle;GO:0045121//membrane raft;GO:0048471//perinuclear region of cytoplasm;GO:0090575//RNA polymerase II transcription regulator complex;	GO:0001618//virus receptor activity;GO:0003713//transcription coactivator activity;GO:0004415//hyalurononglucosaminidase activity;GO:0005540//hyaluronic acid binding;GO:0030294//receptor signaling protein tyrosine kinase inhibitor activity;GO:0030971//receptor tyrosine kinase binding;GO:0033906//hyaluronoglucuronidase activity;GO:0050431//transforming growth factor beta binding;	ko04142(Lysosome);ko00531(Glycosaminoglycan degradation)
gene-Capsl	9.06921	1.53575	16.6027	10.8108	3.4344	1.43592e-05	0.00173795	NW_004801682.1	6657580	6685010	+	975	Capsl	GO:0005509	-	4PZPI	T	sp|Q6P8Y1|CAPSL_MOUSE Calcyphosin-like protein OS=Mus musculus OX=10090 GN=Capsl PE=2 SV=4	XP_005078056.1 calcyphosin-like protein [Mesocricetus auratus]	-	-	GO:0005509//calcium ion binding;	-
gene-Wdr38	11.8309	2.87102	20.7908	7.24161	2.85631	1.44012e-05	0.00173795	NW_004801726.1	3131282	3160199	-	1598	Wdr38	-	-	4Q4TF	B	sp|Q9D994|WDR38_MOUSE WD repeat-containing protein 38 OS=Mus musculus OX=10090 GN=Wdr38 PE=2 SV=1	XP_040591522.1 WD repeat-containing protein 38 [Mesocricetus auratus]	-	-	-	-
gene-Atp6v1e2	5.10479	0	10.2096	Inf	Inf	1.53907e-05	0.00184428	NW_004801674.1	8502730	8503599	-	870	Atp6v1e2	GO:0001669;GO:0033178;GO:0046961	K02150	4Q1TD	C	sp|Q9D593|VATE2_MOUSE V-type proton ATPase subunit E 2 OS=Mus musculus OX=10090 GN=Atp6v1e2 PE=1 SV=1	XP_005077327.1 V-type proton ATPase subunit E 2 [Mesocricetus auratus] &gt;XP_040594409.1 V-type proton ATPase subunit E 2 [Mesocricetus auratus]	-	GO:0001669//acrosomal vesicle;GO:0033178//proton-transporting two-sector ATPase complex, catalytic domain;	GO:0046961//proton-transporting ATPase activity, rotational mechanism;	ko05323(Rheumatoid arthritis);ko05165(Human papillomavirus infection);ko04966(Collecting duct acid secretion);ko04721(Synaptic vesicle cycle);ko04150(mTOR signaling pathway);ko04145(Phagosome);ko00190(Oxidative phosphorylation)
gene-Oat	5.0538	0	10.1076	Inf	Inf	1.59208e-05	0.00189446	NW_004801604.1	66202890	66222225	+	2176	Oat	GO:0004587;GO:0005654;GO:0005759;GO:0030170;GO:0042802;GO:0055129	K00819	4PURK	E	sp|P29758|OAT_MOUSE Ornithine aminotransferase, mitochondrial OS=Mus musculus OX=10090 GN=Oat PE=1 SV=1	XP_005064345.1 ornithine aminotransferase, mitochondrial [Mesocricetus auratus]	GO:0055129//L-proline biosynthetic process;	GO:0005654//nucleoplasm;GO:0005759//mitochondrial matrix;	GO:0004587//ornithine-oxo-acid transaminase activity;GO:0030170//pyridoxal phosphate binding;GO:0042802//identical protein binding;	ko00330(Arginine and proline metabolism)
gene-Kcnj12	6.65594	0.666159	12.6457	18.9831	4.24664	1.60839e-05	0.00190058	NW_004801614.1	15974786	16019201	-	4492	Kcnj12	GO:0005242;GO:0005886;GO:0034702	K05005	4Q2DB	P	sp|P52188|KCJ12_RAT ATP-sensitive inward rectifier potassium channel 12 OS=Rattus norvegicus OX=10116 GN=Kcnj12 PE=1 SV=1	XP_021081476.2 ATP-sensitive inward rectifier potassium channel 12 isoform X1 [Mesocricetus auratus]	-	GO:0005886//plasma membrane;GO:0034702//ion channel complex;	GO:0005242//inward rectifier potassium channel activity;	ko04921(Oxytocin signaling pathway);ko04725(Cholinergic synapse)
gene-Gpr84	4.99616	0	9.99233	Inf	Inf	1.65492e-05	0.00194208	NW_004801613.1	25195816	25198109	-	1566	Gpr84	GO:0004930;GO:0005886;GO:0043235	K08421	4PVUQ	T	sp|Q8CIM5|GPR84_MOUSE G-protein coupled receptor 84 OS=Mus musculus OX=10090 GN=Gpr84 PE=1 SV=1	XP_005066997.1 G-protein coupled receptor 84 [Mesocricetus auratus]	-	GO:0005886//plasma membrane;GO:0043235//receptor complex;	GO:0004930//G protein-coupled receptor activity;	-
gene-Plxnb3	8.37133	1.23358	15.5091	12.5724	3.65219	1.68653e-05	0.00195224	NW_004801845.1	784542	799118	-	6757	Plxnb3	GO:0005886;GO:0017154	K06821	4PSSU	T	sp|D3ZLH5|PLXB3_RAT Plexin-B3 OS=Rattus norvegicus OX=10116 GN=Plxnb3 PE=1 SV=1	XP_012981353.1 plexin-B3 isoform X4 [Mesocricetus auratus]	-	GO:0005886//plasma membrane;	GO:0017154//semaphorin receptor activity;	ko04360(Axon guidance)
gene-LOC101826775	4.88753	0	9.77507	Inf	Inf	1.78254e-05	0.00203568	NW_004807584.1	3778	5724	-	1371	LOC101826775	GO:0007399;GO:0016020;GO:0030154;GO:0030215	K06521	4Q0H2	T	sp|Q62178|SEM4A_MOUSE Semaphorin-4A OS=Mus musculus OX=10090 GN=Sema4a PE=1 SV=2	XP_040608404.1 semaphorin-4A isoform X1 [Mesocricetus auratus]	GO:0007399//nervous system development;GO:0030154//cell differentiation;	GO:0016020//membrane;	GO:0030215//semaphorin receptor binding;	ko04360(Axon guidance)
gene-Rem2	4.86722	0	9.73443	Inf	Inf	1.80783e-05	0.00203644	NW_004801798.1	1121132	1126045	+	1803	Rem2	GO:0003924;GO:0005525	K07848	4PZMP	S	sp|Q8IYK8|REM2_HUMAN GTP-binding protein REM 2 OS=Homo sapiens OX=9606 GN=REM2 PE=1 SV=2	XP_005085627.1 GTP-binding protein REM 2 [Mesocricetus auratus]	-	-	GO:0003924//GTPase activity;GO:0005525//GTP binding;	-
gene-LOC101840476	7.15669	0.567422	13.746	24.2253	4.59844	1.93711e-05	0.00211295	NW_004801697.1	4406887	4410719	-	1607	LOC101840476	GO:0004498;GO:0005506;GO:0005737;GO:0006816;GO:0008285;GO:0020037;GO:0030282;GO:0030308;GO:0030500;GO:0032496;GO:0033280;GO:0034341;GO:0042369;GO:0043627;GO:0045618;GO:0046697;GO:0055074;GO:0062185;GO:0070314;GO:0070564	K07438	4PTCY	Q	sp|O35084|CP27B_MOUSE 25-hydroxyvitamin D-1 alpha hydroxylase, mitochondrial OS=Mus musculus OX=10090 GN=Cyp27b1 PE=1 SV=2	XP_021088451.1 25-hydroxyvitamin D-1 alpha hydroxylase, mitochondrial [Mesocricetus auratus]	GO:0006816//calcium ion transport;GO:0008285//negative regulation of cell population proliferation;GO:0030282//bone mineralization;GO:0030308//negative regulation of cell growth;GO:0030500//regulation of bone mineralization;GO:0032496//response to lipopolysaccharide;GO:0033280//response to vitamin D;GO:0034341//response to interferon-gamma;GO:0042369//vitamin D catabolic process;GO:0043627//respo…	GO:0005737//cytoplasm;	GO:0004498//calcidiol 1-monooxygenase activity;GO:0005506//iron ion binding;GO:0020037//heme binding;GO:0062185//secalciferol 1-monooxygenase activity;	ko05152(Tuberculosis);ko04928(Parathyroid hormone synthesis, secretion and action);ko00100(Steroid biosynthesis)
gene-Tll2	6.73776	0.567422	12.9081	22.7487	4.50771	2.07693e-05	0.00223678	NW_004801604.1	18166302	18278994	+	3921	Tll2	GO:0004222;GO:0005509;GO:0006508;GO:0008270;GO:0048632	K13047	4PT69	O	sp|Q9WVM6|TLL2_MOUSE Tolloid-like protein 2 OS=Mus musculus OX=10090 GN=Tll2 PE=1 SV=1	XP_027263273.2 tolloid-like protein 2 [Cricetulus griseus]	GO:0006508//proteolysis;GO:0048632//negative regulation of skeletal muscle tissue growth;	-	GO:0004222//metalloendopeptidase activity;GO:0005509//calcium ion binding;GO:0008270//zinc ion binding;	-
gene-Zscan10	7.17565	0.770851	13.5805	17.6175	4.13894	2.32334e-05	0.00247087	NW_004801720.1	3422390	3427885	-	2708	Zscan10	GO:0005634	K09230	4PZEQ	K	sp|Q3URR7|ZSC10_MOUSE Zinc finger and SCAN domain-containing protein 10 OS=Mus musculus OX=10090 GN=Zscan10 PE=1 SV=2	XP_005081710.1 zinc finger and SCAN domain-containing protein 10 [Mesocricetus auratus]	-	GO:0005634//nucleus;	-	-
gene-LOC101826380	10.9074	2.54094	19.2738	7.58531	2.92321	2.69076e-05	0.00280895	NW_004801682.1	6638725	6654265	+	768	LOC101826380	GO:0008194;GO:0016020	-	4Q78Z	CG	sp|Q3UP75|UD3A1_MOUSE UDP-glucuronosyltransferase 3A1 OS=Mus musculus OX=10090 GN=Ugt3a1 PE=1 SV=1	XP_040613829.1 LOW QUALITY PROTEIN: UDP-glucuronosyltransferase 3A1 [Mesocricetus auratus]	-	GO:0016020//membrane;	GO:0008194//UDP-glycosyltransferase activity;	-
gene-Cfap53	67.4439	42.4868	92.4011	2.17482	1.1209	2.82819e-05	0.00290473	NW_004801667.1	327435	375376	+	1556	Cfap53	GO:0005856;GO:0031514	-	4PXMD	S	sp|Q9D439|CFA53_MOUSE Cilia- and flagella-associated protein 53 OS=Mus musculus OX=10090 GN=Cfap53 PE=2 SV=3	XP_021086548.2 cilia- and flagella-associated protein 53 [Mesocricetus auratus]	-	GO:0005856//cytoskeleton;GO:0031514//motile cilium;	-	-
gene-G6pc	4.67251	0	9.34502	Inf	Inf	2.83371e-05	0.00290473	NW_004801624.1	20163640	20172478	-	1920	G6pc	GO:0004346;GO:0005789;GO:0006094	K01084	4Q4JD	I	sp|P35576|G6PC1_MOUSE Glucose-6-phosphatase catalytic subunit 1 OS=Mus musculus OX=10090 GN=G6pc1 PE=1 SV=2	XP_040605683.1 glucose-6-phosphatase catalytic subunit 1 [Mesocricetus auratus]	GO:0006094//gluconeogenesis;	GO:0005789//endoplasmic reticulum membrane;	GO:0004346//glucose-6-phosphatase activity;	ko04973(Carbohydrate digestion and absorption);ko04931(Insulin resistance);ko04922(Glucagon signaling pathway);ko04920(Adipocytokine signaling pathway);ko04910(Insulin signaling pathway);ko04152(AMPK signaling pathway);ko04151(PI3K-Akt signaling pathway);ko04068(FoxO signaling pathway);ko00500(Starch and sucrose metabolism);ko00052(Galactose metabolism);ko00010(Glycolysis / Gluconeogenesis)
gene-LOC101837726	8.17091	0	16.3418	Inf	Inf	3.221e-05	0.00324311	NW_004801721.1	6213737	6294760	+	1725	LOC101837726	-	K06499	4Q9SW	T	sp|Q63111|CEAM3_RAT Carcinoembryonic antigen-related cell adhesion molecule 3 OS=Rattus norvegicus OX=10116 GN=Ceacam3 PE=2 SV=1	XP_040591374.1 pregnancy-specific glycoprotein 22-like [Mesocricetus auratus]	-	-	-	-
gene-LOC101837080	23.1058	3.27488	42.9367	13.1109	3.7127	3.27176e-05	0.00326076	NW_004801684.1	3315244	3359171	+	3658	LOC101837080	GO:0003777;GO:0005524;GO:0005874;GO:0007018;GO:0008017	-	35KKR	Z	sp|D3YXS5|KIF28_MOUSE Kinesin-like protein KIF28P OS=Mus musculus OX=10090 GN=Kif28p PE=3 SV=1	XP_040593364.1 kinesin-like protein KIF28P [Mesocricetus auratus]	GO:0007018//microtubule-based movement;	GO:0005874//microtubule;	GO:0003777//microtubule motor activity;GO:0005524//ATP binding;GO:0008017//microtubule binding;	-
gene-Prtg	5.0756	0	10.1512	Inf	Inf	3.37303e-05	0.00329452	NW_004801645.1	15031127	15138333	-	8306	Prtg	GO:0016020	-	4PSPU	T	sp|Q2VWP9|PRTG_RAT Protogenin OS=Rattus norvegicus OX=10116 GN=Prtg PE=2 SV=1	XP_040596095.1 protogenin [Mesocricetus auratus]	-	GO:0016020//membrane;	-	-
gene-Fmnl2	16.3737	5.68617	27.0612	4.75913	2.2507	3.61406e-05	0.00345487	NW_004801620.1	13230669	13500244	+	5540	Fmnl2	GO:0003779;GO:0022604;GO:0030036;GO:0031267	-	4Q6JU	TZ	sp|Q96PY5|FMNL2_HUMAN Formin-like protein 2 OS=Homo sapiens OX=9606 GN=FMNL2 PE=1 SV=3	XP_005069022.1 formin-like protein 2 isoform X4 [Mesocricetus auratus]	GO:0022604//regulation of cell morphogenesis;GO:0030036//actin cytoskeleton organization;	-	GO:0003779//actin binding;GO:0031267//small GTPase binding;	-
gene-LOC110339215	57.35	35.4066	79.2935	2.23951	1.16319	4.01961e-05	0.00379987	NW_004801953.1	74747	99680	+	1002	LOC110339215	GO:0006355;GO:0046872	K09228	KOG1721	B	sp|E9QAG8|ZN431_MOUSE Zinc finger protein 431 OS=Mus musculus OX=10090 GN=Znf431 PE=1 SV=1	XP_035298936.1 zinc finger protein 120 isoform X6 [Cricetulus griseus] &gt;XP_035298937.1 zinc finger protein 120 isoform X7 [Cricetulus griseus]	GO:0006355//regulation of transcription, DNA-templated;	-	GO:0046872//metal ion binding;	ko05168(Herpes simplex virus 1 infection)
gene-Vsx2	5.5537	0.268254	10.8391	40.4062	5.3365	4.24282e-05	0.0039668	NW_004801822.1	1265575	1289670	-	1143	Vsx2	GO:0000977;GO:0001227;GO:0005634;GO:0007601;GO:0050896	K09336	4Q7YY	K	sp|P58304|VSX2_HUMAN Visual system homeobox 2 OS=Homo sapiens OX=9606 GN=VSX2 PE=1 SV=1	XP_012980938.1 visual system homeobox 2 [Mesocricetus auratus]	GO:0007601//visual perception;GO:0050896//response to stimulus;	GO:0005634//nucleus;	GO:0000977//RNA polymerase II transcription regulatory region sequence-specific DNA binding;GO:0001227//DNA-binding transcription repressor activity, RNA polymerase II-specific;	-
gene-Etv2	5.38917	0.333079	10.4453	31.3597	4.97084	4.66394e-05	0.00426675	NW_004801721.1	5654904	5657123	+	1014	Etv2	GO:0003700;GO:0005634;GO:0006357;GO:0043565	K09432	4PYNA	K	sp|P41163|ETV2_MOUSE ETS translocation variant 2 OS=Mus musculus OX=10090 GN=Etv2 PE=2 SV=2	XP_040591443.1 ETS translocation variant 2 isoform X1 [Mesocricetus auratus]	GO:0006357//regulation of transcription by RNA polymerase II;	GO:0005634//nucleus;	GO:0003700//DNA-binding transcription factor activity;GO:0043565//sequence-specific DNA binding;	-
gene-Defb136	7.39067	0.770851	14.0105	18.1754	4.18391	4.93373e-05	0.00446555	NW_004801657.1	5338053	5340209	-	1532	Defb136	GO:0042742	-	3JI4Z	S	sp|Q8BVB5|DFB42_MOUSE Beta-defensin 42 OS=Mus musculus OX=10090 GN=Defb42 PE=2 SV=1	XP_005075332.1 beta-defensin 136 [Mesocricetus auratus]	GO:0042742//defense response to bacterium;	-	-	-
gene-LOC101841836	4.36918	0	8.73836	Inf	Inf	5.55535e-05	0.00494921	NW_004801736.1	5468995	5499810	+	6121	LOC101841836	-	-	4PY6C	T	sp|Q8BGK2|ARHL1_MOUSE [Protein ADP-ribosylarginine] hydrolase-like protein 1 OS=Mus musculus OX=10090 GN=Adprhl1 PE=1 SV=1	XP_021090077.2 uncharacterized protein LOC101841836 isoform X1 [Mesocricetus auratus]	-	-	-	-
gene-Tulp1	4.36918	0	8.73836	Inf	Inf	5.55535e-05	0.00494921	NW_004801781.1	1563032	1576176	-	1950	Tulp1	-	K19600	4Q1C5	S	sp|Q9Z273|TULP1_MOUSE Tubby-related protein 1 OS=Mus musculus OX=10090 GN=Tulp1 PE=1 SV=1	XP_021091485.1 tubby-related protein 1 [Mesocricetus auratus]	-	-	-	-
gene-Best2	5.36567	0.234342	10.497	44.7934	5.48522	6.4184e-05	0.00551459	NW_004801866.1	794176	799302	-	1909	Best2	GO:0005254;GO:0005886;GO:0034707	K13879	4PV2J	P	sp|Q8BGM5|BEST2_MOUSE Bestrophin-2 OS=Mus musculus OX=10090 GN=Best2 PE=2 SV=1	XP_005087382.1 bestrophin-2 [Mesocricetus auratus] &gt;XP_040592730.1 bestrophin-2 [Mesocricetus auratus]	-	GO:0005886//plasma membrane;GO:0034707//chloride channel complex;	GO:0005254//chloride channel activity;	ko04970(Salivary secretion)
gene-Glt8d2	15.7124	5.6493	25.7755	4.56261	2.18986	6.45143e-05	0.00551459	NW_004801615.1	128005	146480	+	1455	Glt8d2	GO:0008194	-	4PS85	G	sp|Q640P4|GL8D2_MOUSE Glycosyltransferase 8 domain-containing protein 2 OS=Mus musculus OX=10090 GN=Glt8d2 PE=2 SV=1	XP_040611089.1 glycosyltransferase 8 domain-containing protein 2 isoform X1 [Mesocricetus auratus]	-	-	GO:0008194//UDP-glycosyltransferase activity;	-
gene-Frmpd2	4.39505	0	8.7901	Inf	Inf	6.4561e-05	0.00551459	NW_004801678.1	4069984	4149669	-	4818	Frmpd2	GO:0005856	-	4PU9N	T	sp|Q68DX3|FRPD2_HUMAN FERM and PDZ domain-containing protein 2 OS=Homo sapiens OX=9606 GN=FRMPD2 PE=1 SV=3	XP_021087207.2 FERM and PDZ domain-containing protein 2 isoform X3 [Mesocricetus auratus]	-	GO:0005856//cytoskeleton;	-	-
gene-Lrriq4	8.76302	1.73618	15.7899	9.09461	3.18501	6.49565e-05	0.00551459	NW_004801623.1	18035535	18051683	+	2498	Lrriq4	-	-	4PZDE	S	sp|A6H6A4|LRIQ4_MOUSE Leucine-rich repeat and IQ domain-containing protein 4 OS=Mus musculus OX=10090 GN=Lrriq4 PE=2 SV=1	XP_012968513.1 leucine-rich repeat and IQ domain-containing protein 4 isoform X1 [Mesocricetus auratus]	-	-	-	-
gene-Nlrc4	20.1636	8.43054	31.8967	3.78347	1.91971	7.00182e-05	0.00581185	NW_004801644.1	10055683	10094910	-	3281	Nlrc4	GO:0005737;GO:0042981;GO:0045087	K12805	4Q4SW	K	sp|F1M649|NLRC4_RAT NLR family CARD domain-containing protein 4 OS=Rattus norvegicus OX=10116 GN=Nlrc4 PE=3 SV=2	XP_040586815.1 NLR family CARD domain-containing protein 4 isoform X1 [Mesocricetus auratus]	GO:0042981//regulation of apoptotic process;GO:0045087//innate immune response;	GO:0005737//cytoplasm;	-	ko05135(Yersinia infection);ko05134(Legionellosis);ko05132(Salmonella infection);ko04621(NOD-like receptor signaling pathway)
gene-Lrrd1	16.2812	6.27559	26.2869	4.18875	2.06652	7.2023e-05	0.00594924	NW_004801755.1	3938355	3957670	-	2998	Lrrd1	-	-	4Q0KW	S	sp|Q8C0R9|LRRD1_MOUSE Leucine-rich repeat and death domain-containing protein 1 OS=Mus musculus OX=10090 GN=Lrrd1 PE=2 SV=2	XP_005083650.1 leucine-rich repeat and death domain-containing protein 1 isoform X1 [Mesocricetus auratus]	-	-	-	-
gene-Tbx21	4.21179	0	8.42358	Inf	Inf	7.33046e-05	0.00599688	NW_004801661.1	9465234	9483345	-	1952	Tbx21	GO:0000978;GO:0001227;GO:0001228;GO:0002296;GO:0005634;GO:0009615;GO:0032703;GO:0043025;GO:0043161;GO:0048304;GO:0071310;GO:0072676;GO:2000329;GO:2000552;GO:2000556	K10166	4Q4YY	K	sp|Q9JKD8|TBX21_MOUSE T-box transcription factor TBX21 OS=Mus musculus OX=10090 GN=Tbx21 PE=1 SV=1	XP_005075960.1 T-box transcription factor TBX21 [Mesocricetus auratus]	GO:0002296//T-helper 1 cell lineage commitment;GO:0009615//response to virus;GO:0032703//negative regulation of interleukin-2 production;GO:0043161//proteasome-mediated ubiquitin-dependent protein catabolic process;GO:0048304//positive regulation of isotype switching to IgG isotypes;GO:0071310//cellular response to organic substance;GO:0072676//lymphocyte migration;GO:2000329//negative regulation…	GO:0005634//nucleus;GO:0043025//neuronal cell body;	GO:0000978//RNA polymerase II cis-regulatory region sequence-specific DNA binding;GO:0001227//DNA-binding transcription repressor activity, RNA polymerase II-specific;GO:0001228//DNA-binding transcription activator activity, RNA polymerase II-specific;	ko05321(Inflammatory bowel disease);ko04659(Th17 cell differentiation);ko04658(Th1 and Th2 cell differentiation)
gene-Zbp1	8.35867	1.57262	15.1447	9.63028	3.26758	7.41151e-05	0.00600544	NW_004801651.1	7117906	7128583	-	1735	Zbp1	GO:0003677;GO:0003723;GO:0003726;GO:0060340	K12965	4Q2WN	K	sp|Q9QY24|ZBP1_MOUSE Z-DNA-binding protein 1 OS=Mus musculus OX=10090 GN=Zbp1 PE=1 SV=1	XP_005074637.2 Z-DNA-binding protein 1 isoform X3 [Mesocricetus auratus]	GO:0060340//positive regulation of type I interferon-mediated signaling pathway;	-	GO:0003677//DNA binding;GO:0003723//RNA binding;GO:0003726//double-stranded RNA adenosine deaminase activity;	ko04623(Cytosolic DNA-sensing pathway);ko04217(Necroptosis)
gene-Tmprss12	7.81864	1.23954	14.3977	11.6154	3.53797	9.12585e-05	0.00712319	NW_004801613.1	22275450	22292688	+	1330	Tmprss12	GO:0004252;GO:0006508	-	4PV0P	E	sp|Q3V0Q7|TMPSC_MOUSE Transmembrane protease serine 12 OS=Mus musculus OX=10090 GN=Tmprss12 PE=1 SV=1	XP_040609745.1 transmembrane protease serine 12 [Mesocricetus auratus]	GO:0006508//proteolysis;	-	GO:0004252//serine-type endopeptidase activity;	-
gene-Prph	4.32265	0	8.64531	Inf	Inf	9.34052e-05	0.00722447	NW_004801613.1	21022131	21025934	+	2681	Prph	GO:0005198;GO:0005882	K07607	4Q9R6	Z	sp|P15331|PERI_MOUSE Peripherin OS=Mus musculus OX=10090 GN=Prph PE=1 SV=2	XP_040609786.1 peripherin isoform X1 [Mesocricetus auratus]	-	GO:0005882//intermediate filament;	GO:0005198//structural molecule activity;	ko05022(Pathways of neurodegeneration - multiple diseases);ko05014(Amyotrophic lateral sclerosis)
gene-Tigd3	12.2664	3.80543	20.7273	5.44676	2.4454	9.59743e-05	0.00738958	NW_004801604.1	51262991	51265936	+	2067	Tigd3	GO:0003677;GO:0005634	-	4Q1UK	BD	sp|Q7TM95|TIGD3_MOUSE Tigger transposable element-derived protein 3 OS=Mus musculus OX=10090 GN=Tigd3 PE=2 SV=1	XP_012967454.1 tigger transposable element-derived protein 3 [Mesocricetus auratus]	-	GO:0005634//nucleus;	GO:0003677//DNA binding;	-
gene-Pomc	4.03408	0	8.06817	Inf	Inf	0.000113695	0.008375	NW_004801692.1	8880340	8885407	-	1006	Pomc	GO:0005179;GO:0005576;GO:0007218	K05228	4PXRW	T	sp|P01194|COLI_RAT Pro-opiomelanocortin OS=Rattus norvegicus OX=10116 GN=Pomc PE=1 SV=1	XP_005079163.1 pro-opiomelanocortin [Mesocricetus auratus] &gt;XP_012975288.1 pro-opiomelanocortin [Mesocricetus auratus]	GO:0007218//neuropeptide signaling pathway;	GO:0005576//extracellular region;	GO:0005179//hormone activity;	ko04934(Cushing syndrome);ko04927(Cortisol synthesis and secretion);ko04925(Aldosterone synthesis and secretion);ko04920(Adipocytokine signaling pathway);ko04916(Melanogenesis);ko04915(Estrogen signaling pathway);ko04080(Neuroactive ligand-receptor interaction);ko04024(cAMP signaling pathway)
gene-Acrbp	18.2939	7.48717	29.1006	3.88673	1.95856	0.000115707	0.00841394	NW_004801609.1	127872	151170	-	2532	Acrbp	GO:0001669;GO:0001675;GO:0009566	-	4PTK3	S	sp|Q3V140|ACRBP_MOUSE Acrosin-binding protein OS=Mus musculus OX=10090 GN=Acrbp PE=1 SV=1	XP_005066054.1 acrosin-binding protein [Mesocricetus auratus]	GO:0001675//acrosome assembly;GO:0009566//fertilization;	GO:0001669//acrosomal vesicle;	-	-
gene-Tat	5.97965	0	11.9593	Inf	Inf	0.000117678	0.00844896	NW_004801641.1	2653373	2676173	+	2263	Tat	GO:0004838;GO:0006559;GO:0006572;GO:0009058;GO:0030170	K00815	4PXUN	E	sp|P04694|ATTY_RAT Tyrosine aminotransferase OS=Rattus norvegicus OX=10116 GN=Tat PE=1 SV=1	XP_040593250.1 tyrosine aminotransferase [Mesocricetus auratus]	GO:0006559//L-phenylalanine catabolic process;GO:0006572//tyrosine catabolic process;GO:0009058//biosynthetic process;	-	GO:0004838//L-tyrosine:2-oxoglutarate aminotransferase activity;GO:0030170//pyridoxal phosphate binding;	ko00400(Phenylalanine, tyrosine and tryptophan biosynthesis);ko00360(Phenylalanine metabolism);ko00350(Tyrosine metabolism);ko00270(Cysteine and methionine metabolism);ko00130(Ubiquinone and other terpenoid-quinone biosynthesis)
gene-Tmem171	7.22883	1.33232	13.1253	9.85152	3.30035	0.000146677	0.010271	NW_004801607.1	14743849	14752176	+	2035	Tmem171	GO:0016020	-	4PSJX	S	sp|Q4KL18|TM171_MOUSE Transmembrane protein 171 OS=Mus musculus OX=10090 GN=Tmem171 PE=2 SV=1	XP_005065675.1 transmembrane protein 171 isoform X1 [Mesocricetus auratus] &gt;XP_040585000.1 transmembrane protein 171 isoform X1 [Mesocricetus auratus]	-	GO:0016020//membrane;	-	-
gene-L1cam	4.827	0.234342	9.41966	40.1961	5.32898	0.0001607	0.0111611	NW_004801845.1	680165	706408	+	5188	L1cam	GO:0007155;GO:0016020;GO:0030424	K06550	4PXMS	T	sp|Q05695|L1CAM_RAT Neural cell adhesion molecule L1 OS=Rattus norvegicus OX=10116 GN=L1cam PE=1 SV=3	XP_005086992.1 neural cell adhesion molecule L1 isoform X1 [Mesocricetus auratus]	GO:0007155//cell adhesion;	GO:0016020//membrane;GO:0030424//axon;	-	ko04514(Cell adhesion molecules);ko04360(Axon guidance)
gene-Rspo1	3.91069	0	7.82138	Inf	Inf	0.000169853	0.0116341	NW_004801770.1	2167806	2188954	+	2573	Rspo1	GO:0001664;GO:0001934;GO:0002090;GO:0008201;GO:0016055;GO:0090263	K19471	4PUHU	O	sp|Q9Z132|RSPO1_MOUSE R-spondin-1 OS=Mus musculus OX=10090 GN=Rspo1 PE=1 SV=1	XP_005084423.2 R-spondin-1 [Mesocricetus auratus]	GO:0001934//positive regulation of protein phosphorylation;GO:0002090//regulation of receptor internalization;GO:0016055//Wnt signaling pathway;GO:0090263//positive regulation of canonical Wnt signaling pathway;	-	GO:0001664//G protein-coupled receptor binding;GO:0008201//heparin binding;	ko04310(Wnt signaling pathway)
gene-Zp2	3.90737	0	7.81474	Inf	Inf	0.000170245	0.0116341	NW_004801604.1	78711661	78723855	+	2286	Zp2	GO:0005886;GO:0007338;GO:0035805	K19927	4Q29T	T	sp|P20239|ZP2_MOUSE Zona pellucida sperm-binding protein 2 OS=Mus musculus OX=10090 GN=Zp2 PE=1 SV=1	NP_001268600.1 zona pellucida sperm-binding protein 2 [Mesocricetus auratus] &gt;AAW66610.1 ZPA [Mesocricetus auratus]	GO:0007338//single fertilization;	GO:0005886//plasma membrane;GO:0035805//egg coat;	-	-
gene-Znf483	8.93026	2.10912	15.7514	7.46821	2.90076	0.000191916	0.0127904	NW_004801785.1	1969565	1989106	+	7716	Znf483	GO:0003677;GO:0005634;GO:0006355;GO:0046872	K09229	4Q4W3	K	sp|Q8TF39|ZN483_HUMAN Zinc finger protein 483 OS=Homo sapiens OX=9606 GN=ZNF483 PE=1 SV=3	XP_012979919.1 zinc finger protein 483 [Mesocricetus auratus] &gt;XP_021091590.1 zinc finger protein 483 [Mesocricetus auratus] &gt;XP_021091591.1 zinc finger protein 483 [Mesocricetus auratus] &gt;XP_021091592.1 zinc finger protein 483 [Mesocricetus auratus] &gt;XP_040593794.1 zinc finger protein 483 [Mesocricetus auratus] &gt;XP_040593804.1 zinc finger protein 483 [Mesocricetus auratus]	GO:0006355//regulation of transcription, DNA-templated;	GO:0005634//nucleus;	GO:0003677//DNA binding;GO:0046872//metal ion binding;	-
gene-LOC101822444	6.07716	0	12.1543	Inf	Inf	0.000193105	0.0127904	NW_004801844.1	1111858	1120231	-	2427	LOC101822444	GO:0002250;GO:0002504;GO:0002682;GO:0042613	K06752	4Q36J	T	sp|P20036|DPA1_HUMAN HLA class II histocompatibility antigen, DP alpha 1 chain OS=Homo sapiens OX=9606 GN=HLA-DPA1 PE=1 SV=1	XP_005086948.1 RLA class II histocompatibility antigen, DP alpha-1 chain [Mesocricetus auratus]	GO:0002250//adaptive immune response;GO:0002504//antigen processing and presentation of peptide or polysaccharide antigen via MHC class II;GO:0002682//regulation of immune system process;	GO:0042613//MHC class II protein complex;	-	ko05416(Viral myocarditis);ko05332(Graft-versus-host disease);ko05330(Allograft rejection);ko05323(Rheumatoid arthritis);ko05322(Systemic lupus erythematosus);ko05321(Inflammatory bowel disease);ko05320(Autoimmune thyroid disease);ko05310(Asthma);ko05169(Epstein-Barr virus infection);ko05168(Herpes simplex virus 1 infection);ko05166(Human T-cell leukemia virus 1 infection);ko05164(Influenza A);ko…
gene-Msantd1	25.8469	13.1395	38.5543	2.93423	1.55298	0.000194987	0.0128601	NW_004801619.1	19713108	19726327	-	6458	Msantd1	GO:0003677	-	4PT9B	K	sp|Q8BIL2|MSD1_MOUSE Myb/SANT-like DNA-binding domain-containing protein 1 OS=Mus musculus OX=10090 GN=Msantd1 PE=2 SV=1	XP_021082127.1 myb/SANT-like DNA-binding domain-containing protein 1 isoform X2 [Mesocricetus auratus]	-	-	GO:0003677//DNA binding;	-
gene-Fam186b	6.45119	0.736939	12.1654	16.5081	4.0451	0.000212208	0.0138567	NW_004801613.1	21231680	21254182	-	3315	Fam186b	-	-	4Q41Q	S	sp|Q8IYM0|F186B_HUMAN Protein FAM186B OS=Homo sapiens OX=9606 GN=FAM186B PE=2 SV=2	XP_040609781.1 protein FAM186B isoform X1 [Mesocricetus auratus]	-	-	-	-
gene-CUNH9orf172	28.5985	14.8845	42.3124	2.84271	1.50727	0.000237	0.0150312	NW_004801758.1	1758184	1765632	+	6076	CUNH9orf172	GO:0045216	-	4PW22	S	sp|A2AJA9|AJM1_MOUSE Apical junction component 1 homolog OS=Mus musculus OX=10090 GN=Ajm1 PE=1 SV=1	XP_012978761.1 apical junction component 1 homolog [Mesocricetus auratus] &gt;XP_012978762.1 apical junction component 1 homolog [Mesocricetus auratus] &gt;XP_012978763.1 apical junction component 1 homolog [Mesocricetus auratus] &gt;XP_012978764.1 apical junction component 1 homolog [Mesocricetus auratus] &gt;XP_040601179.1 apical junction component 1 homolog [Mesocricetus auratus] &gt;XP_040601…	GO:0045216//cell-cell junction organization;	-	-	-
gene-Cep85l	72.4033	41.6352	103.171	2.47799	1.30917	0.000238506	0.0150312	NW_004801642.1	10786709	10890280	-	3106	Cep85l	GO:0000242;GO:0001764	K16766	4PXVA	S	sp|A0A1W2P884|CE85L_MOUSE Centrosomal protein of 85 kDa-like OS=Mus musculus OX=10090 GN=Cep85l PE=3 SV=1	XP_005073353.1 centrosomal protein of 85 kDa-like [Mesocricetus auratus]	GO:0001764//neuron migration;	GO:0000242//pericentriolar material;	-	-
gene-Cpne3	19.8058	8.02068	31.5908	3.93867	1.97771	0.000239768	0.0150549	NW_004801612.1	24148931	24194659	+	3302	Cpne3	GO:0004674;GO:0005544;GO:0005654;GO:0005730;GO:0005739;GO:0005829;GO:0005886;GO:0005925;GO:0030335;GO:0030971;GO:0038128;GO:0048306;GO:0071277;GO:0071363	-	4Q6R0	T	sp|Q8BT60|CPNE3_MOUSE Copine-3 OS=Mus musculus OX=10090 GN=Cpne3 PE=1 SV=2	XP_005066868.1 copine-3 isoform X1 [Mesocricetus auratus] &gt;XP_012966429.1 copine-3 isoform X1 [Mesocricetus auratus] &gt;XP_012966430.1 copine-3 isoform X1 [Mesocricetus auratus] &gt;XP_021080943.1 copine-3 isoform X1 [Mesocricetus auratus]	GO:0030335//positive regulation of cell migration;GO:0038128//ERBB2 signaling pathway;GO:0071277//cellular response to calcium ion;GO:0071363//cellular response to growth factor stimulus;	GO:0005654//nucleoplasm;GO:0005730//nucleolus;GO:0005739//mitochondrion;GO:0005829//cytosol;GO:0005886//plasma membrane;GO:0005925//focal adhesion;	GO:0004674//protein serine/threonine kinase activity;GO:0005544//calcium-dependent phospholipid binding;GO:0030971//receptor tyrosine kinase binding;GO:0048306//calcium-dependent protein binding;	-
gene-Iqub	21.3531	9.08479	33.6213	3.70084	1.88785	0.000244566	0.0152141	NW_004801683.1	5372416	5385935	-	1248	Iqub	-	-	4PUTZ	S	sp|Q8CDK3|IQUB_MOUSE IQ and ubiquitin-like domain-containing protein OS=Mus musculus OX=10090 GN=Iqub PE=1 SV=2	XP_040584455.1 IQ and ubiquitin-like domain-containing protein [Mesocricetus auratus] &gt;XP_040584456.1 IQ and ubiquitin-like domain-containing protein [Mesocricetus auratus] &gt;XP_040584457.1 IQ and ubiquitin-like domain-containing protein [Mesocricetus auratus]	-	-	-	-
gene-Nectin4	6.54314	1.03611	12.0502	11.6302	3.53981	0.000251252	0.0155466	NW_004801912.1	125178	142631	-	2552	Nectin4	GO:0007155;GO:0016020;GO:0042802;GO:0046718	K06593	4PZEJ	T	sp|Q8R007|NECT4_MOUSE Nectin-4 OS=Mus musculus OX=10090 GN=Nectin4 PE=2 SV=1	XP_021079587.1 nectin-4 isoform X4 [Mesocricetus auratus]	GO:0007155//cell adhesion;GO:0046718//viral entry into host cell;	GO:0016020//membrane;	GO:0042802//identical protein binding;	ko04520(Adherens junction)
gene-Apc2	15.5883	2.27269	28.904	12.718	3.6688	0.000259783	0.0160162	NW_004801751.1	1897711	1918229	-	9594	Apc2	GO:0005737;GO:0008013;GO:0008017;GO:0016043;GO:0016055;GO:0030178;GO:0043229;GO:0071944	K02085	4PZCC	TZ	sp|Q9Z1K7|APCL_MOUSE Adenomatous polyposis coli protein 2 OS=Mus musculus OX=10090 GN=Apc2 PE=1 SV=1	XP_021090518.1 adenomatous polyposis coli protein 2 isoform X2 [Mesocricetus auratus]	GO:0016043//cellular component organization;GO:0016055//Wnt signaling pathway;GO:0030178//negative regulation of Wnt signaling pathway;	GO:0005737//cytoplasm;GO:0043229//intracellular organelle;GO:0071944//cell periphery;	GO:0008013//beta-catenin binding;GO:0008017//microtubule binding;	ko05226(Gastric cancer);ko05225(Hepatocellular carcinoma);ko05224(Breast cancer);ko05217(Basal cell carcinoma);ko05213(Endometrial cancer);ko05210(Colorectal cancer);ko05206(MicroRNAs in cancer);ko05200(Pathways in cancer);ko05165(Human papillomavirus infection);ko05022(Pathways of neurodegeneration - multiple diseases);ko05010(Alzheimer disease);ko04934(Cushing syndrome);ko04810(Regulation of ac…
gene-LOC101826591	3.71599	0	7.43197	Inf	Inf	0.000266868	0.0161972	NW_004801862.1	222759	234574	+	1551	LOC101826591	GO:0002474;GO:0030670;GO:0042612;GO:0098553	K06751	4Q1XJ	T	sp|P13753|HA1B_BOVIN BOLA class I histocompatibility antigen, alpha chain BL3-7 OS=Bos taurus OX=9913 PE=2 SV=1	XP_040588456.1 H-2 class I histocompatibility antigen, Q10 alpha chain-like [Mesocricetus auratus]	GO:0002474//antigen processing and presentation of peptide antigen via MHC class I;	GO:0030670//phagocytic vesicle membrane;GO:0042612//MHC class I protein complex;GO:0098553//lumenal side of endoplasmic reticulum membrane;	-	ko05416(Viral myocarditis);ko05332(Graft-versus-host disease);ko05330(Allograft rejection);ko05320(Autoimmune thyroid disease);ko05203(Viral carcinogenesis);ko05170(Human immunodeficiency virus 1 infection);ko05169(Epstein-Barr virus infection);ko05168(Herpes simplex virus 1 infection);ko05167(Kaposi sarcoma-associated herpesvirus infection);ko05166(Human T-cell leukemia virus 1 infection);ko0516…
gene-Gh1	3.87669	0	7.75339	Inf	Inf	0.000267752	0.0161972	NW_004801624.1	15230220	15232359	+	1191	Gh1	GO:0005131;GO:0005179;GO:0005615;GO:0046872	K05438	4PYSN	T	sp|P37886|SOMA_MESAU Somatotropin OS=Mesocricetus auratus OX=10036 GN=GH1 PE=2 SV=1	NP_001268544.1 somatotropin precursor [Mesocricetus auratus] &gt;P37886.1 RecName: Full=Somatotropin; AltName: Full=Growth hormone; Flags: Precursor [Mesocricetus auratus] &gt;AAB20368.1 growth hormone [Mesocricetus auratus]	-	GO:0005615//extracellular space;	GO:0005131//growth hormone receptor binding;GO:0005179//hormone activity;GO:0046872//metal ion binding;	ko04935(Growth hormone synthesis, secretion and action);ko04630(JAK-STAT signaling pathway);ko04151(PI3K-Akt signaling pathway);ko04080(Neuroactive ligand-receptor interaction);ko04060(Cytokine-cytokine receptor interaction)
gene-Pcsk4	13.7787	5.05093	22.5065	4.45592	2.15572	0.000268431	0.0161972	NW_004801751.1	1886313	1895109	+	2424	Pcsk4	GO:0004252;GO:0006508	K08671	4Q4MG	O	sp|P29121|PCSK4_MOUSE Proprotein convertase subtilisin/kexin type 4 OS=Mus musculus OX=10090 GN=Pcsk4 PE=2 SV=1	EDL89296.1 proprotein convertase subtilisin/kexin type 4, isoform CRA_b [Rattus norvegicus]	GO:0006508//proteolysis;	-	GO:0004252//serine-type endopeptidase activity;	-
gene-Gjc2	20.5984	10.0222	31.1747	3.11058	1.63718	0.000272602	0.0162103	NW_004801614.1	17812137	17821451	+	4931	Gjc2	GO:0005922;GO:0007154	K07619	4PUUB	T	sp|Q8BQU6|CXG2_MOUSE Gap junction gamma-2 protein OS=Mus musculus OX=10090 GN=Gjc2 PE=1 SV=2	XP_021081508.1 gap junction gamma-2 protein isoform X1 [Mesocricetus auratus]	GO:0007154//cell communication;	GO:0005922//connexin complex;	-	-
gene-Erich4	3.67867	0	7.35734	Inf	Inf	0.000273906	0.0162103	NW_004801832.1	1625143	1626685	+	943	Erich4	-	-	4Q5XR	S	sp|P0C7N2|ERIC4_RAT Glutamate-rich protein 4 OS=Rattus norvegicus OX=10116 GN=Erich4 PE=4 SV=1	XP_005086656.2 glutamate-rich protein 4 [Mesocricetus auratus]	-	-	-	-
gene-Ccdc141	22.934	11.2367	34.6313	3.08199	1.62386	0.000275643	0.0162103	NW_004801605.1	46579194	46743093	+	6349	Ccdc141	GO:0016020	-	4Q31Q	T	sp|Q6ZP82|CC141_HUMAN Coiled-coil domain-containing protein 141 OS=Homo sapiens OX=9606 GN=CCDC141 PE=1 SV=2	XP_012977536.1 coiled-coil domain-containing protein 141 isoform X1 [Mesocricetus auratus]	-	GO:0016020//membrane;	-	-
gene-Adgrf2	18.0111	7.96186	28.0603	3.52434	1.81735	0.000276675	0.0162103	NW_004801636.1	6795771	6816150	-	2143	Adgrf2	GO:0004930;GO:0007166;GO:0016020	K08454	4Q1IF	T	sp|E9Q4J9|AGRF2_MOUSE Adhesion G-protein coupled receptor F2 OS=Mus musculus OX=10090 GN=Adgrf2 PE=2 SV=1	XP_040585455.1 adhesion G-protein coupled receptor F2 [Mesocricetus auratus]	GO:0007166//cell surface receptor signaling pathway;	GO:0016020//membrane;	GO:0004930//G protein-coupled receptor activity;	-
gene-Morc4	51.0427	24.6504	77.435	3.14133	1.65137	0.000277222	0.0162103	NW_004801669.1	677329	734581	+	7023	Morc4	GO:0005654;GO:0008270;GO:0016887;GO:0035064	-	4Q4W4	D	sp|Q8BMD7|MORC4_MOUSE MORC family CW-type zinc finger protein 4 OS=Mus musculus OX=10090 GN=Morc4 PE=2 SV=2	XP_005076754.1 MORC family CW-type zinc finger protein 4 [Mesocricetus auratus]	-	GO:0005654//nucleoplasm;	GO:0008270//zinc ion binding;GO:0016887//ATP hydrolysis activity;GO:0035064//methylated histone binding;	-
gene-Eqtn	11.2507	0.502597	21.9989	43.7705	5.45189	0.000324584	0.018534	NW_004801649.1	9154061	9165135	-	1152	Eqtn	GO:0005886;GO:0006897;GO:0007342;GO:0060478	K19920	4Q5C4	L	sp|Q9D9V2|EQTN_MOUSE Equatorin OS=Mus musculus OX=10090 GN=Eqtn PE=1 SV=2	XP_005074400.1 equatorin [Mesocricetus auratus]	GO:0006897//endocytosis;GO:0007342//fusion of sperm to egg plasma membrane involved in single fertilization;GO:0060478//acrosomal vesicle exocytosis;	GO:0005886//plasma membrane;	-	-
gene-Slc25a47	6.51288	1.03911	11.9866	11.5355	3.52801	0.000336267	0.0190097	NW_004801617.1	7131368	7136851	-	1455	Slc25a47	GO:0005743	K15123	4Q3FQ	C	sp|Q6J329|S2547_RAT Solute carrier family 25 member 47 OS=Rattus norvegicus OX=10116 GN=Slc25a47 PE=2 SV=1	XP_005068310.1 solute carrier family 25 member 47 [Mesocricetus auratus]	-	GO:0005743//mitochondrial inner membrane;	-	-
gene-LOC101826538	7.19295	1.36919	13.0167	9.5069	3.24898	0.00034136	0.0192337	NW_004801666.1	10909145	11051049	+	1884	LOC101826538	GO:0004674;GO:0005524;GO:0016310	K08857	4PUHQ	T	sp|Q3UGM2|NEK10_MOUSE Serine/threonine-protein kinase Nek10 OS=Mus musculus OX=10090 GN=Nek10 PE=2 SV=2	XP_040603563.1 serine/threonine-protein kinase Nek10 isoform X4 [Mesocricetus auratus]	GO:0016310//phosphorylation;	-	GO:0004674//protein serine/threonine kinase activity;GO:0005524//ATP binding;	-
gene-Cd59	7.01273	1.34127	12.6842	9.45684	3.24136	0.000361971	0.0200035	NW_004801605.1	19777677	19792296	-	1918	Cd59	GO:0005886;GO:0098552	K04008	4Q6A7	T	sp|P27274|CD59_RAT CD59 glycoprotein OS=Rattus norvegicus OX=10116 GN=Cd59 PE=1 SV=2	XP_040601875.1 CD59 glycoprotein isoform X1 [Mesocricetus auratus]	-	GO:0005886//plasma membrane;GO:0098552//side of membrane;	-	ko04640(Hematopoietic cell lineage);ko04610(Complement and coagulation cascades)
gene-Samd14	3.62991	0	7.25982	Inf	Inf	0.000389508	0.0211753	NW_004801661.1	7380769	7396858	+	3092	Samd14	-	-	4PZDX	T	sp|Q5BJU3|SAM14_RAT Sterile alpha motif domain-containing protein 14 OS=Rattus norvegicus OX=10116 GN=Samd14 PE=1 SV=1	XP_005075912.1 LOW QUALITY PROTEIN: sterile alpha motif domain-containing protein 14 [Mesocricetus auratus]	-	-	-	-
gene-Rps6kl1	3.52128	0	7.04256	Inf	Inf	0.000419491	0.022319	NW_004801822.1	722600	738903	+	2858	Rps6kl1	GO:0004672;GO:0005524;GO:0016310	-	4PVC3	T	sp|Q8R2S1|RPKL1_MOUSE Ribosomal protein S6 kinase-like 1 OS=Mus musculus OX=10090 GN=Rps6kl1 PE=1 SV=1	XP_005086459.1 ribosomal protein S6 kinase-like 1 [Mesocricetus auratus]	GO:0016310//phosphorylation;	-	GO:0004672//protein kinase activity;GO:0005524//ATP binding;	-
gene-Galnt16	25.3011	12.3716	38.2306	3.09019	1.6277	0.000456936	0.0239238	NW_004801639.1	3330521	3416401	-	4437	Galnt16	GO:0000139;GO:0004653;GO:0018242;GO:0018243;GO:0030246	K00710	4PVXK	O	sp|Q9JJ61|GLT16_MOUSE Polypeptide N-acetylgalactosaminyltransferase 16 OS=Mus musculus OX=10090 GN=Galnt16 PE=2 SV=2	XP_040598760.1 polypeptide N-acetylgalactosaminyltransferase 16 [Mesocricetus auratus]	GO:0018242//protein O-linked glycosylation via serine;GO:0018243//protein O-linked glycosylation via threonine;	GO:0000139//Golgi membrane;	GO:0004653//polypeptide N-acetylgalactosaminyltransferase activity;GO:0030246//carbohydrate binding;	ko00514(Other types of O-glycan biosynthesis);ko00512(Mucin type O-glycan biosynthesis)
gene-Lgals4	8.12912	0	16.2582	Inf	Inf	0.00048486	0.0250011	NW_004801819.1	1343903	1349756	-	636	Lgals4	GO:0030246	K10091	4Q1B8	W	sp|P38552|LEG4_RAT Galectin-4 OS=Rattus norvegicus OX=10116 GN=Lgals4 PE=1 SV=1	XP_040590286.1 galectin-4 [Mesocricetus auratus]	-	-	GO:0030246//carbohydrate binding;	-
gene-Prss36	6.26232	1.07002	11.4546	10.7051	3.42022	0.000487682	0.0250707	NW_004801604.1	70821994	70848343	+	4375	Prss36	GO:0004252;GO:0006508	K09630	4PS5X	E	sp|Q5K2P8|POLS2_MOUSE Polyserase-2 OS=Mus musculus OX=10090 GN=Prss36 PE=2 SV=1	XP_035297504.1 polyserase-2 [Cricetulus griseus] &gt;XP_035317428.1 polyserase-2 [Cricetulus griseus]	GO:0006508//proteolysis;	-	GO:0004252//serine-type endopeptidase activity;	-
gene-LOC101825289	26.3211	13.8205	38.8218	2.809	1.49006	0.000490949	0.0251626	NW_004801841.1	364200	369210	-	2866	LOC101825289	GO:0005634	K09221	4PWYD	K	sp|P28698|MZF1_HUMAN Myeloid zinc finger 1 OS=Homo sapiens OX=9606 GN=MZF1 PE=1 SV=3	XP_040590197.1 myeloid zinc finger 1 [Mesocricetus auratus] &gt;XP_040590198.1 myeloid zinc finger 1 [Mesocricetus auratus] &gt;XP_040590199.1 myeloid zinc finger 1 [Mesocricetus auratus]	-	GO:0005634//nucleus;	-	-
gene-LOC101827827	21.769	9.43873	34.0993	3.6127	1.85308	0.000522243	0.0262386	NW_004802737.1	2837	20562	-	5319	LOC101827827	-	-	4Q0CZ	T	sp|Q9ULL1|PKHG1_HUMAN Pleckstrin homology domain-containing family G member 1 OS=Homo sapiens OX=9606 GN=PLEKHG1 PE=1 SV=2	XP_040584039.1 pleckstrin homology domain-containing family G member 1 [Mesocricetus auratus] &gt;XP_040584040.1 pleckstrin homology domain-containing family G member 1 [Mesocricetus auratus] &gt;XP_040584041.1 pleckstrin homology domain-containing family G member 1 [Mesocricetus auratus] &gt;XP_040584042.1 pleckstrin homology domain-containing family G member 1 [Mesocricetus auratus] &gt;XP_0405…	-	-	-	-
gene-Asphd2	5.60723	0	11.2145	Inf	Inf	0.000522736	0.0262386	NW_004801691.1	975706	985797	-	2868	Asphd2	GO:0051213	-	4PWVB	O	sp|Q80VP9|ASPH2_MOUSE Aspartate beta-hydroxylase domain-containing protein 2 OS=Mus musculus OX=10090 GN=Asphd2 PE=1 SV=1	XP_005078971.1 aspartate beta-hydroxylase domain-containing protein 2 [Mesocricetus auratus] &gt;XP_040587471.1 aspartate beta-hydroxylase domain-containing protein 2 [Mesocricetus auratus]	-	-	GO:0051213//dioxygenase activity;	-
gene-Arl9	19.8038	9.50352	30.104	3.16767	1.66342	0.000540294	0.0269907	NW_004801707.1	1402954	1414135	-	1185	Arl9	GO:0003924;GO:0005525	K07957	4Q4JW	U	sp|Q6T311|ARL9_HUMAN ADP-ribosylation factor-like protein 9 OS=Homo sapiens OX=9606 GN=ARL9 PE=2 SV=1	XP_040603191.1 ADP-ribosylation factor-like protein 9 isoform X2 [Mesocricetus auratus]	-	-	GO:0003924//GTPase activity;GO:0005525//GTP binding;	-
gene-Myoz3	18.9537	8.96705	28.9403	3.2274	1.69037	0.000551229	0.0273017	NW_004801652.1	13118370	13138181	+	4720	Myoz3	GO:0030018	-	4Q0K9	S	sp|Q8R4E4|MYOZ3_MOUSE Myozenin-3 OS=Mus musculus OX=10090 GN=Myoz3 PE=1 SV=1	XP_005074755.1 myozenin-3 [Mesocricetus auratus] &gt;XP_040597699.1 myozenin-3 [Mesocricetus auratus]	-	GO:0030018//Z disc;	-	-
gene-Alpi	4.25984	0.268254	8.25143	30.7597	4.94297	0.000551939	0.0273017	NW_004801728.1	5509386	5512258	-	1635	Alpi	GO:0004035;GO:0005886;GO:0046872;GO:0098552	K01077	4Q87K	P	sp|P15693|PPBI1_RAT Intestinal-type alkaline phosphatase 1 OS=Rattus norvegicus OX=10116 GN=Alpi PE=1 SV=1	XP_005082331.1 intestinal-type alkaline phosphatase [Mesocricetus auratus]	-	GO:0005886//plasma membrane;GO:0098552//side of membrane;	GO:0004035//alkaline phosphatase activity;GO:0046872//metal ion binding;	ko00790(Folate biosynthesis);ko00730(Thiamine metabolism)
gene-Muc2	6.34321	0.801764	11.8847	14.8231	3.88978	0.000568216	0.0279444	NW_004801604.1	57231279	57262911	-	7709	Muc2	-	K10955	4PT1M	W	sp|Q80Z19|MUC2_MOUSE Mucin-2 (Fragments) OS=Mus musculus OX=10090 GN=Muc2 PE=1 SV=2	XP_035317018.1 mucin-2 isoform X1 [Cricetulus griseus]	-	-	-	ko05226(Gastric cancer);ko05146(Amoebiasis)
gene-Klk14	3.54051	0	7.08103	Inf	Inf	0.000571517	0.0280257	NW_004801779.1	2887240	2891069	-	1208	Klk14	GO:0004252;GO:0006508	K09622	4PZTQ	O	sp|Q8CGR5|KLK14_MOUSE Kallikrein-14 OS=Mus musculus OX=10090 GN=Klk14 PE=2 SV=1	XP_005084859.1 kallikrein-14 [Mesocricetus auratus]	GO:0006508//proteolysis;	-	GO:0004252//serine-type endopeptidase activity;	-
gene-Rfx6	5.72061	0.869588	10.5716	12.1571	3.60372	0.000585572	0.0285504	NW_004801642.1	9397453	9449616	+	3471	Rfx6	GO:0000977;GO:0001228;GO:0003309;GO:0003310;GO:0003311;GO:0005634;GO:0035774;GO:0042593;GO:0090104	K19521	4PTHX	K	sp|Q8C7R7|RFX6_MOUSE DNA-binding protein RFX6 OS=Mus musculus OX=10090 GN=Rfx6 PE=1 SV=2	XP_005073342.1 DNA-binding protein RFX6 [Mesocricetus auratus]	GO:0003309//type B pancreatic cell differentiation;GO:0003310//pancreatic A cell differentiation;GO:0003311//pancreatic D cell differentiation;GO:0035774//positive regulation of insulin secretion involved in cellular response to glucose stimulus;GO:0042593//glucose homeostasis;GO:0090104//pancreatic epsilon cell differentiation;	GO:0005634//nucleus;	GO:0000977//RNA polymerase II transcription regulatory region sequence-specific DNA binding;GO:0001228//DNA-binding transcription activator activity, RNA polymerase II-specific;	ko04950(Maturity onset diabetes of the young)
gene-Lyzl6	5.66788	0.804763	10.531	13.0858	3.70993	0.000597833	0.0289821	NW_004801624.1	17821120	17825891	+	644	Lyzl6	GO:0003796;GO:0007342;GO:0042742;GO:0097225;GO:0097524	K01185	4Q5S1	T	sp|Q9DA11|LYZL6_MOUSE Lysozyme-like protein 6 OS=Mus musculus OX=10090 GN=Lyzl6 PE=1 SV=1	XP_012968687.1 lysozyme-like protein 6 [Mesocricetus auratus]	GO:0007342//fusion of sperm to egg plasma membrane involved in single fertilization;GO:0042742//defense response to bacterium;	GO:0097225//sperm midpiece;GO:0097524//sperm plasma membrane;	GO:0003796//lysozyme activity;	-
gene-Tbkbp1	42.2545	18.5234	65.9855	3.56228	1.8328	0.000626183	0.0295976	NW_004801661.1	9503318	9519232	-	4555	Tbkbp1	GO:0016301;GO:0016310;GO:0046872	K12652	4PUF5	T	sp|Q6DG50|TBKB1_RAT TANK-binding kinase 1-binding protein 1 OS=Rattus norvegicus OX=10116 GN=Tbkbp1 PE=2 SV=1	XP_005075961.2 TANK-binding kinase 1-binding protein 1 isoform X2 [Mesocricetus auratus]	GO:0016310//phosphorylation;	-	GO:0016301//kinase activity;GO:0046872//metal ion binding;	ko04622(RIG-I-like receptor signaling pathway)
gene-Ccdc36	3.38089	0	6.76178	Inf	Inf	0.000635524	0.0299559	NW_004801654.1	4470293	4487480	-	2295	Ccdc36	GO:0006310;GO:0042138	-	4PTRY	S	sp|Q6PDM4|IHO1_MOUSE Interactor of HORMAD1 protein 1 OS=Mus musculus OX=10090 GN=Iho1 PE=1 SV=3	XP_005074994.1 interactor of HORMAD1 protein 1 [Mesocricetus auratus]	GO:0006310//DNA recombination;GO:0042138//meiotic DNA double-strand break formation;	-	-	-
gene-Slc35f4	6.25624	1.20267	11.3098	9.40394	3.23327	0.000647413	0.0303481	NW_004801802.1	2059759	2306032	-	1841	Slc35f4	GO:0016020	K15288	4Q2WJ	S	sp|Q8BZK4|S35F4_MOUSE Solute carrier family 35 member F4 OS=Mus musculus OX=10090 GN=Slc35f4 PE=2 SV=1	XP_005085803.1 solute carrier family 35 member F4 [Mesocricetus auratus]	-	GO:0016020//membrane;	-	-
gene-Mettl7b	3.33694	0	6.67387	Inf	Inf	0.000654991	0.030619	NW_004804526.1	5067	7193	-	924	Mettl7b	GO:0008757;GO:0016020;GO:0032259	-	4Q9W4	Q	sp|Q562C4|MET7B_RAT Thiol S-methyltransferase METTL7B OS=Rattus norvegicus OX=10116 GN=Mettl7b PE=1 SV=1	XP_005088289.1 methyltransferase-like protein 7B [Mesocricetus auratus]	GO:0032259//methylation;	GO:0016020//membrane;	GO:0008757//S-adenosylmethionine-dependent methyltransferase activity;	-
gene-Trpv1	3.28926	0	6.57852	Inf	Inf	0.000677103	0.0314198	NW_004801614.1	3728741	3769451	-	3486	Trpv1	GO:0005216;GO:0005516;GO:0005524;GO:0032591;GO:0045211;GO:0046872	K05222	4PUB1	PT	sp|Q704Y3|TRPV1_MOUSE Transient receptor potential cation channel subfamily V member 1 OS=Mus musculus OX=10090 GN=Trpv1 PE=1 SV=1	XP_012967074.1 transient receptor potential cation channel subfamily V member 1 [Mesocricetus auratus] &gt;XP_040605040.1 transient receptor potential cation channel subfamily V member 1 [Mesocricetus auratus]	-	GO:0032591//dendritic spine membrane;GO:0045211//postsynaptic membrane;	GO:0005216//ion channel activity;GO:0005516//calmodulin binding;GO:0005524//ATP binding;GO:0046872//metal ion binding;	ko04750(Inflammatory mediator regulation of TRP channels);ko04080(Neuroactive ligand-receptor interaction)
gene-Flrt1	12.9237	4.85045	20.997	4.32887	2.11399	0.000718401	0.0321937	NW_004801604.1	50046640	50140436	+	10770	Flrt1	GO:0005576;GO:0005789;GO:0005886;GO:0005925;GO:0007155;GO:0048812	K16362	4Q4S5	T	sp|Q6RKD8|FLRT1_MOUSE Leucine-rich repeat transmembrane protein FLRT1 OS=Mus musculus OX=10090 GN=Flrt1 PE=1 SV=2	XP_005063954.1 leucine-rich repeat transmembrane protein FLRT1 [Mesocricetus auratus]	GO:0007155//cell adhesion;GO:0048812//neuron projection morphogenesis;	GO:0005576//extracellular region;GO:0005789//endoplasmic reticulum membrane;GO:0005886//plasma membrane;GO:0005925//focal adhesion;	-	-
gene-Trpm4	4.89201	0.536509	9.2475	17.2364	4.10739	0.000738255	0.0325444	NW_004801779.1	1462273	1491794	+	4049	Trpm4	GO:0005216;GO:0016020	K04979	4PXXY	P	sp|Q9ESQ5|TRPM4_RAT Transient receptor potential cation channel subfamily M member 4 OS=Rattus norvegicus OX=10116 GN=Trpm4 PE=1 SV=2	XP_005084783.2 LOW QUALITY PROTEIN: transient receptor potential cation channel subfamily M member 4 [Mesocricetus auratus]	-	GO:0016020//membrane;	GO:0005216//ion channel activity;	ko04911(Insulin secretion)
gene-Ccdc190	15.5242	7.12022	23.9282	3.36059	1.74872	0.00075578	0.0329865	NW_004801631.1	18366815	18373221	+	1350	Ccdc190	-	-	4Q56F	S	sp|Q3URK1|CC190_MOUSE Coiled-coil domain-containing protein 190 OS=Mus musculus OX=10090 GN=Ccdc190 PE=2 SV=1	XP_021083604.1 coiled-coil domain-containing protein 190 isoform X1 [Mesocricetus auratus] &gt;XP_021083605.1 coiled-coil domain-containing protein 190 isoform X1 [Mesocricetus auratus] &gt;XP_040594424.1 coiled-coil domain-containing protein 190 isoform X1 [Mesocricetus auratus]	-	-	-	-
gene-Cdkl2	8.78252	2.37738	15.1877	6.38841	2.67546	0.000770278	0.0334337	NW_004801616.1	5738196	5787389	+	4766	Cdkl2	GO:0004672;GO:0005524;GO:0005634;GO:0005737;GO:0016310	K08824	4PW3D	T	sp|Q9QUK0|CDKL2_MOUSE Cyclin-dependent kinase-like 2 OS=Mus musculus OX=10090 GN=Cdkl2 PE=2 SV=1	XP_005068207.1 cyclin-dependent kinase-like 2 isoform X1 [Mesocricetus auratus] &gt;XP_012967491.1 cyclin-dependent kinase-like 2 isoform X1 [Mesocricetus auratus] &gt;XP_040603330.1 cyclin-dependent kinase-like 2 isoform X1 [Mesocricetus auratus] &gt;XP_040603331.1 cyclin-dependent kinase-like 2 isoform X1 [Mesocricetus auratus]	GO:0016310//phosphorylation;	GO:0005634//nucleus;GO:0005737//cytoplasm;	GO:0004672//protein kinase activity;GO:0005524//ATP binding;	-
gene-Kif5a	46.6762	30.1022	63.2502	2.10118	1.0712	0.000784596	0.0338732	NW_004801697.1	4216030	4250761	+	5891	Kif5a	GO:0003777;GO:0005524;GO:0008017;GO:0016192;GO:0019894;GO:0032839;GO:0035253;GO:0043025;GO:0098971	K10396	4Q2J1	Z	sp|Q12840|KIF5A_HUMAN Kinesin heavy chain isoform 5A OS=Homo sapiens OX=9606 GN=KIF5A PE=1 SV=2	XP_005079818.1 kinesin heavy chain isoform X2 [Mesocricetus auratus]	GO:0016192//vesicle-mediated transport;GO:0098971//anterograde dendritic transport of neurotransmitter receptor complex;	GO:0032839//dendrite cytoplasm;GO:0035253//ciliary rootlet;GO:0043025//neuronal cell body;	GO:0003777//microtubule motor activity;GO:0005524//ATP binding;GO:0008017//microtubule binding;GO:0019894//kinesin binding;	ko05223(Non-small cell lung cancer);ko05132(Salmonella infection);ko05022(Pathways of neurodegeneration - multiple diseases);ko05020(Prion disease);ko05016(Huntington disease);ko05014(Amyotrophic lateral sclerosis);ko05012(Parkinson disease);ko05010(Alzheimer disease);ko04728(Dopaminergic synapse);ko04144(Endocytosis)
gene-LOC101826070	8.68444	2.47312	14.8958	6.02308	2.5905	0.000786314	0.0338732	NW_004801858.1	828209	836279	+	1716	LOC101826070	GO:0016020	K06502	4Q597	TV	sp|P37217|CD69_MOUSE Early activation antigen CD69 OS=Mus musculus OX=10090 GN=Cd69 PE=2 SV=1	XP_005087195.1 early activation antigen CD69 [Mesocricetus auratus]	-	GO:0016020//membrane;	-	-
gene-Fgd5	4.02782	0.268254	7.78739	29.0299	4.85947	0.000851247	0.035765	NW_004801630.1	8298480	8396384	+	4386	Fgd5	GO:0005085	K05724	4PXYE	T	sp|Q80UZ0|FGD5_MOUSE FYVE, RhoGEF and PH domain-containing protein 5 OS=Mus musculus OX=10090 GN=Fgd5 PE=1 SV=2	XP_040593903.1 FYVE, RhoGEF and PH domain-containing protein 5 isoform X1 [Mesocricetus auratus]	-	-	GO:0005085//guanyl-nucleotide exchange factor activity;	-
gene-Lin7b	26.1305	14.5824	37.6786	2.58384	1.36952	0.000868478	0.0363991	NW_004801779.1	1425972	1429471	+	1726	Lin7b	-	K19931	3D0CU	W	sp|Q9Z252|LIN7B_RAT Protein lin-7 homolog B OS=Rattus norvegicus OX=10116 GN=Lin7b PE=1 SV=1	XP_012979598.1 protein lin-7 homolog B isoform X3 [Mesocricetus auratus]	-	-	-	-
gene-LOC101833744	14.8674	6.29346	23.4413	3.7247	1.89712	0.000882332	0.0368888	NW_004801624.1	11442223	11512046	+	5639	LOC101833744	GO:0005524;GO:0016020;GO:0016887;GO:0140359	K05649	4PTHI	I	sp|Q8K441|ABCA6_MOUSE ATP-binding cassette sub-family A member 6 OS=Mus musculus OX=10090 GN=Abca6 PE=1 SV=2	XP_012968853.1 ATP-binding cassette sub-family A member 6 isoform X1 [Mesocricetus auratus]	-	GO:0016020//membrane;	GO:0005524//ATP binding;GO:0016887//ATP hydrolysis activity;GO:0140359//ABC-type transporter activity;	ko02010(ABC transporters)
gene-LOC101838292	7.1629	1.16876	13.157	11.2573	3.49279	0.000888941	0.0369036	NW_004801611.1	2351349	2381499	-	2071	LOC101838292	GO:0004222;GO:0006508;GO:0016020	-	4Q7F9	O	sp|Q3TTE0|ADAM5_MOUSE Disintegrin and metalloproteinase domain-containing protein 5 OS=Mus musculus OX=10090 GN=Adam5 PE=1 SV=1	XP_040587890.1 disintegrin and metalloproteinase domain-containing protein 5 isoform X3 [Mesocricetus auratus]	GO:0006508//proteolysis;	GO:0016020//membrane;	GO:0004222//metalloendopeptidase activity;	-
gene-Tubb3	5.35806	0.934413	9.78171	10.4683	3.38795	0.000901153	0.0370387	NW_004801641.1	16411718	16421445	+	1785	Tubb3	GO:0000226;GO:0003924;GO:0005200;GO:0005525;GO:0005737;GO:0005874;GO:0007411;GO:0030027;GO:0030175;GO:0030425;GO:0030426;GO:0043025;GO:0045171;GO:0071944;GO:0072686;GO:1990791;GO:1990890	K07375	4PTEA	Z	sp|Q9ERD7|TBB3_MOUSE Tubulin beta-3 chain OS=Mus musculus OX=10090 GN=Tubb3 PE=1 SV=1	XP_030616613.1 tubulin beta-3 chain [Delphinapterus leucas]	GO:0000226//microtubule cytoskeleton organization;GO:0007411//axon guidance;GO:1990791//dorsal root ganglion development;	GO:0005737//cytoplasm;GO:0005874//microtubule;GO:0030027//lamellipodium;GO:0030175//filopodium;GO:0030425//dendrite;GO:0030426//growth cone;GO:0043025//neuronal cell body;GO:0045171//intercellular bridge;GO:0071944//cell periphery;GO:0072686//mitotic spindle;	GO:0003924//GTPase activity;GO:0005200//structural constituent of cytoskeleton;GO:0005525//GTP binding;GO:1990890//netrin receptor binding;	ko05132(Salmonella infection);ko05022(Pathways of neurodegeneration - multiple diseases);ko05020(Prion disease);ko05016(Huntington disease);ko05014(Amyotrophic lateral sclerosis);ko05012(Parkinson disease);ko05010(Alzheimer disease);ko04540(Gap junction);ko04145(Phagosome)
gene-Znf385c	4.32232	0.234342	8.4103	35.8889	5.16547	0.000908243	0.0372243	NW_004801871.1	705830	718061	-	2883	Znf385c	GO:0003676;GO:0008270	-	4PVR7	A	sp|A2A5E6|Z385C_MOUSE Zinc finger protein 385C OS=Mus musculus OX=10090 GN=Znf385c PE=2 SV=1	XP_040605635.1 zinc finger protein 385C isoform X1 [Mesocricetus auratus] &gt;XP_040605636.1 zinc finger protein 385C isoform X1 [Mesocricetus auratus]	-	-	GO:0003676//nucleic acid binding;GO:0008270//zinc ion binding;	-
gene-Reep1	7.44743	1.97052	12.9243	6.55885	2.71344	0.000940823	0.0378163	NW_004801662.1	12116049	12218307	+	3699	Reep1	GO:0016020	K17338	359D0	V	sp|Q8BGH4|REEP1_MOUSE Receptor expression-enhancing protein 1 OS=Mus musculus OX=10090 GN=Reep1 PE=1 SV=1	XP_040593743.1 receptor expression-enhancing protein 1 isoform X1 [Mesocricetus auratus]	-	GO:0016020//membrane;	-	-
gene-Ptafr	11.1381	4.04573	18.2305	4.5061	2.17188	0.000942297	0.0378163	NW_004801696.1	5681977	5705393	+	4514	Ptafr	GO:0001530;GO:0001875;GO:0004992;GO:0005543;GO:0006935;GO:0006954;GO:0007200;GO:0016020;GO:0032959	K04279	4PSD1	T	sp|Q62035|PTAFR_MOUSE Platelet-activating factor receptor OS=Mus musculus OX=10090 GN=Ptafr PE=1 SV=1	XP_012975587.1 platelet-activating factor receptor [Mesocricetus auratus] &gt;XP_021088313.1 platelet-activating factor receptor [Mesocricetus auratus] &gt;XP_040612372.1 platelet-activating factor receptor [Mesocricetus auratus] &gt;XP_040612374.1 platelet-activating factor receptor [Mesocricetus auratus] &gt;XP_040612375.1 platelet-activating factor receptor [Mesocricetus auratus]	GO:0006935//chemotaxis;GO:0006954//inflammatory response;GO:0007200//phospholipase C-activating G protein-coupled receptor signaling pathway;GO:0032959//inositol trisphosphate biosynthetic process;	GO:0016020//membrane;	GO:0001530//lipopolysaccharide binding;GO:0001875//lipopolysaccharide immune receptor activity;GO:0004992//platelet activating factor receptor activity;GO:0005543//phospholipid binding;	ko05150(Staphylococcus aureus infection);ko04080(Neuroactive ligand-receptor interaction);ko04020(Calcium signaling pathway)
gene-Sema3f	5.21374	0.835676	9.59181	11.4779	3.52079	0.000954732	0.038136	NW_004801654.1	3725056	3753257	-	3811	Sema3f	GO:0007165;GO:0009653;GO:0030215;GO:0048731	K06840	4PWTE	T	sp|O88632|SEM3F_MOUSE Semaphorin-3F OS=Mus musculus OX=10090 GN=Sema3f PE=2 SV=2	XP_005074958.1 semaphorin-3F isoform X2 [Mesocricetus auratus]	GO:0007165//signal transduction;GO:0009653//anatomical structure morphogenesis;GO:0048731//system development;	-	GO:0030215//semaphorin receptor binding;	ko04360(Axon guidance)
gene-Leutx	3.25418	0	6.50836	Inf	Inf	0.000955236	0.038136	NW_004801819.1	1904072	1912565	+	1178	Leutx	GO:0003677;GO:0005634	-	KOG2251	K	sp|A8MZ59|LEUTX_HUMAN Paired-like homeodomain transcription factor LEUTX OS=Homo sapiens OX=9606 GN=LEUTX PE=1 SV=4	XP_040590378.1 LOW QUALITY PROTEIN: paired-like homeodomain transcription factor LEUTX [Mesocricetus auratus]	-	GO:0005634//nucleus;	GO:0003677//DNA binding;	-
gene-LOC101830673	3.21354	0	6.42709	Inf	Inf	0.000981592	0.0387535	NW_004804190.1	2307	10326	+	2769	LOC101830673	GO:0005737;GO:0016301;GO:0016310	K17277	4Q3N9	T	sp|Q99K30|ES8L2_MOUSE Epidermal growth factor receptor kinase substrate 8-like protein 2 OS=Mus musculus OX=10090 GN=Eps8l2 PE=1 SV=1	XP_040607427.1 epidermal growth factor receptor kinase substrate 8-like protein 2 [Mesocricetus auratus]	GO:0016310//phosphorylation;	GO:0005737//cytoplasm;	GO:0016301//kinase activity;	-
gene-LOC101836237	24.0401	12.7106	35.3697	2.78269	1.47648	0.00099466	0.0391785	NW_004801604.1	21248894	21252374	-	1727	LOC101836237	GO:0001972;GO:0005506;GO:0005789;GO:0006805;GO:0008401;GO:0016709;GO:0020037;GO:0034653;GO:0062183	K07437	4PYGA	Q	sp|O55127|CP26A_MOUSE Cytochrome P450 26A1 OS=Mus musculus OX=10090 GN=Cyp26a1 PE=1 SV=1	XP_005063701.1 cytochrome P450 26A1 isoform X1 [Mesocricetus auratus]	GO:0006805//xenobiotic metabolic process;GO:0034653//retinoic acid catabolic process;	GO:0005789//endoplasmic reticulum membrane;	GO:0001972//retinoic acid binding;GO:0005506//iron ion binding;GO:0008401//retinoic acid 4-hydroxylase activity;GO:0016709//oxidoreductase activity, acting on paired donors, with incorporation or reduction of molecular oxygen, NAD(P)H as one donor, and incorporation of one atom of oxygen;GO:0020037//heme binding;GO:0062183//all-trans retinoic acid 18-hydroxylase activity;	ko00830(Retinol metabolism)
gene-Tcap	6.76581	1.67135	11.8603	7.09621	2.82705	0.00102685	0.0400548	NW_004801661.1	10776195	10778989	+	2632	Tcap	GO:0001756;GO:0003009;GO:0007512;GO:0008307;GO:0014898;GO:0030018;GO:0030240;GO:0030241;GO:0030674;GO:0030916;GO:0031432;GO:0035995;GO:0036122;GO:0044325;GO:0045214;GO:0048769;GO:0051373;GO:0055003;GO:0055008;GO:0060048;GO:0070080	K19879	4PS6A	S	sp|O70548|TELT_MOUSE Telethonin OS=Mus musculus OX=10090 GN=Tcap PE=1 SV=1	XP_003499635.1 telethonin [Cricetulus griseus] &gt;XP_005075991.1 telethonin [Mesocricetus auratus] &gt;XP_027279951.1 telethonin [Cricetulus griseus] &gt;EGW05295.1 Telethonin [Cricetulus griseus] &gt;ERE68328.1 telethonin-like protein [Cricetulus griseus]	GO:0001756//somitogenesis;GO:0003009//skeletal muscle contraction;GO:0007512//adult heart development;GO:0014898//cardiac muscle hypertrophy in response to stress;GO:0030240//skeletal muscle thin filament assembly;GO:0030241//skeletal muscle myosin thick filament assembly;GO:0030916//otic vesicle formation;GO:0035995//detection of muscle stretch;GO:0045214//sarcomere organization;GO:0048769//sarc…	GO:0030018//Z disc;	GO:0008307//structural constituent of muscle;GO:0030674//protein-macromolecule adaptor activity;GO:0031432//titin binding;GO:0036122//BMP binding;GO:0044325//transmembrane transporter binding;GO:0051373//FATZ binding;GO:0070080//titin Z domain binding;	-
gene-Spesp1	3.11155	0	6.22311	Inf	Inf	0.00105272	0.0405263	NW_004801659.1	9513056	9516192	+	2969	Spesp1	GO:0001669;GO:0007340;GO:0007342	K19923	4Q0NA	T	sp|Q9D5A0|SPESP_MOUSE Sperm equatorial segment protein 1 OS=Mus musculus OX=10090 GN=Spesp1 PE=1 SV=2	XP_040596062.1 sperm equatorial segment protein 1 [Mesocricetus auratus]	GO:0007340//acrosome reaction;GO:0007342//fusion of sperm to egg plasma membrane involved in single fertilization;	GO:0001669//acrosomal vesicle;	-	-
gene-LOC101828423	4.51412	0.468685	8.55956	18.2629	4.19085	0.00117901	0.0439957	NW_004801858.1	551437	561964	-	1166	LOC101828423	GO:0005886	-	4Q8QX	T	sp|Q80ZC8|KLRE1_RAT Killer cell lectin-like receptor subfamily E member 1 OS=Rattus norvegicus OX=10116 GN=Klre1 PE=1 SV=1	XP_005087204.1 killer cell lectin-like receptor subfamily E member 1 [Mesocricetus auratus]	-	GO:0005886//plasma membrane;	-	-
gene-Pcyox1l	5.25657	0.869588	9.64355	11.0898	3.47116	0.00124929	0.0457161	NW_004803886.1	765	5788	+	1652	Pcyox1l	GO:0001735;GO:0030328	-	4PYWP	H	sp|Q8C7K6|PCYXL_MOUSE Prenylcysteine oxidase-like OS=Mus musculus OX=10090 GN=Pcyox1l PE=1 SV=1	XP_040597672.1 prenylcysteine oxidase-like [Mesocricetus auratus]	GO:0030328//prenylcysteine catabolic process;	-	GO:0001735//prenylcysteine oxidase activity;	-
gene-P2rx2	14.3806	6.38624	22.375	3.50363	1.80885	0.00125324	0.045762	NW_004801791.1	1989373	1992277	-	1601	P2rx2	GO:0001614;GO:0004931;GO:0005524;GO:0005886;GO:0033198;GO:0098794	K05216	4Q15T	P	sp|Q8K3P1|P2RX2_MOUSE P2X purinoceptor 2 OS=Mus musculus OX=10090 GN=P2rx2 PE=1 SV=2	XP_005085361.1 P2X purinoceptor 2 [Mesocricetus auratus]	GO:0033198//response to ATP;	GO:0005886//plasma membrane;GO:0098794//postsynapse;	GO:0001614//purinergic nucleotide receptor activity;GO:0004931//extracellularly ATP-gated cation channel activity;GO:0005524//ATP binding;	ko04742(Taste transduction);ko04080(Neuroactive ligand-receptor interaction);ko04020(Calcium signaling pathway)
gene-LOC101829864	7.24241	1.93661	12.5482	6.47948	2.69588	0.00128418	0.0465919	NW_004801614.1	7318940	7322129	+	2935	LOC101829864	GO:0005737;GO:0007291;GO:0016020;GO:0030317	-	4Q3YH	S	sp|Q5F289|SPEM1_MOUSE Spermatid maturation protein 1 OS=Mus musculus OX=10090 GN=Spem1 PE=1 SV=1	XP_005067588.1 spermatid maturation protein 1 [Mesocricetus auratus]	GO:0007291//sperm individualization;GO:0030317//flagellated sperm motility;	GO:0005737//cytoplasm;GO:0016020//membrane;	-	-
gene-Alpk3	7.15228	1.93961	12.3649	6.37498	2.67242	0.00131319	0.0471775	NW_004801680.1	6498575	6538873	+	6809	Alpk3	GO:0004674;GO:0005524;GO:0016310	K08868	4PXSD	T	sp|Q924C5|ALPK3_MOUSE Alpha-protein kinase 3 OS=Mus musculus OX=10090 GN=Alpk3 PE=1 SV=1	XP_021087326.1 alpha-protein kinase 3 isoform X1 [Mesocricetus auratus]	GO:0016310//phosphorylation;	-	GO:0004674//protein serine/threonine kinase activity;GO:0005524//ATP binding;	-
gene-Il6	6.83445	1.73618	11.9327	6.87299	2.78094	0.00131324	0.0471775	NW_004801856.1	156028	160200	+	903	Il6	GO:0001781;GO:0002314;GO:0002639;GO:0005125;GO:0005138;GO:0005615;GO:0005896;GO:0006953;GO:0009897;GO:0010467;GO:0014015;GO:0014823;GO:0031018;GO:0032682;GO:0032740;GO:0032745;GO:0035729;GO:0042593;GO:0042832;GO:0042981;GO:0045064;GO:0045630;GO:0045779;GO:0045944;GO:0046716;GO:0046888;GO:0050679;GO:0050796;GO:0060445;GO:0060664;GO:0061470;GO:0070091;GO:0070092;GO:0070102;GO:0071222;GO:0071347;GO:…	K05405	4Q5RZ	S	sp|P20607|IL6_RAT Interleukin-6 OS=Rattus norvegicus OX=10116 GN=Il6 PE=2 SV=1	XP_005087167.1 interleukin-6 [Mesocricetus auratus]	GO:0001781//neutrophil apoptotic process;GO:0002314//germinal center B cell differentiation;GO:0002639//positive regulation of immunoglobulin production;GO:0006953//acute-phase response;GO:0010467//gene expression;GO:0014015//positive regulation of gliogenesis;GO:0014823//response to activity;GO:0031018//endocrine pancreas development;GO:0032682//negative regulation of chemokine production;GO:003…	GO:0005615//extracellular space;GO:0005896//interleukin-6 receptor complex;GO:0009897//external side of plasma membrane;	GO:0005125//cytokine activity;GO:0005138//interleukin-6 receptor binding;	ko05417(Lipid and atherosclerosis);ko05410(Hypertrophic cardiomyopathy);ko05332(Graft-versus-host disease);ko05323(Rheumatoid arthritis);ko05321(Inflammatory bowel disease);ko05202(Transcriptional misregulation in cancer);ko05200(Pathways in cancer);ko05171(Coronavirus disease - COVID-19);ko05169(Epstein-Barr virus infection);ko05168(Herpes simplex virus 1 infection);ko05167(Kaposi sarcoma-associ…
gene-Prss53	10.4501	3.28084	17.6193	5.37038	2.42502	0.00133736	0.0473205	NW_004801604.1	70883326	70888497	+	2150	Prss53	GO:0004252;GO:0006508	-	4Q3U3	O	sp|Q571E5|PRS53_MOUSE Serine protease 53 OS=Mus musculus OX=10090 GN=Prss53 PE=2 SV=2	XP_005064393.1 serine protease 53 [Mesocricetus auratus]	GO:0006508//proteolysis;	-	GO:0004252//serine-type endopeptidase activity;	-
gene-Vwa3a	10.1683	3.74956	16.5871	4.42374	2.14527	0.00143504	0.050141	NW_004801604.1	77968670	78031604	-	4008	Vwa3a	-	-	4PT30	S	sp|Q3UVV9|VWA3A_MOUSE von Willebrand factor A domain-containing protein 3A OS=Mus musculus OX=10090 GN=Vwa3a PE=2 SV=1	XP_040611258.1 von Willebrand factor A domain-containing protein 3A [Mesocricetus auratus] &gt;XP_040611260.1 von Willebrand factor A domain-containing protein 3A [Mesocricetus auratus] &gt;XP_040611263.1 von Willebrand factor A domain-containing protein 3A [Mesocricetus auratus] &gt;XP_040611269.1 von Willebrand factor A domain-containing protein 3A [Mesocricetus auratus]	-	-	-	-
gene-Gfra3	10.149	3.61396	16.6839	4.61653	2.20681	0.0015219	0.0523165	NW_004801606.1	1872465	1892935	+	1926	Gfra3	GO:0001764;GO:0005829;GO:0008046;GO:0009897;GO:0048485	-	4Q1TQ	T	sp|O35118|GFRA3_MOUSE GDNF family receptor alpha-3 OS=Mus musculus OX=10090 GN=Gfra3 PE=2 SV=1	XP_005065257.1 GDNF family receptor alpha-3 [Mesocricetus auratus]	GO:0001764//neuron migration;GO:0048485//sympathetic nervous system development;	GO:0005829//cytosol;GO:0009897//external side of plasma membrane;	GO:0008046//axon guidance receptor activity;	-
gene-Tnfsf13b	2.98484	0	5.96969	Inf	Inf	0.0015812	0.0537041	NW_004801676.1	1440831	1470395	-	1802	Tnfsf13b	GO:0005164;GO:0005576;GO:0006955;GO:0016020	K05476	4PUM8	S	sp|Q9WU72|TN13B_MOUSE Tumor necrosis factor ligand superfamily member 13B OS=Mus musculus OX=10090 GN=Tnfsf13b PE=1 SV=1	XP_005077413.2 tumor necrosis factor ligand superfamily member 13B isoform X2 [Mesocricetus auratus]	GO:0006955//immune response;	GO:0005576//extracellular region;GO:0016020//membrane;	GO:0005164//tumor necrosis factor receptor binding;	ko05323(Rheumatoid arthritis);ko04672(Intestinal immune network for IgA production);ko04064(NF-kappa B signaling pathway);ko04060(Cytokine-cytokine receptor interaction)
gene-Ntng2	4.5026	0.536509	8.46869	15.7848	3.98046	0.00159081	0.0538817	NW_004801794.1	2417594	2476320	-	4243	Ntng2	-	K16359	4PWRM	T	sp|Q96CW9|NTNG2_HUMAN Netrin-G2 OS=Homo sapiens OX=9606 GN=NTNG2 PE=1 SV=2	XP_005085492.1 netrin-G2 isoform X4 [Mesocricetus auratus]	-	-	-	ko04514(Cell adhesion molecules);ko04360(Axon guidance)
gene-Reg4	4.45879	0.666159	8.25143	12.3866	3.63071	0.00162177	0.0543437	NW_004801769.1	222514	261117	-	3350	Reg4	-	-	4Q5XN	TV	sp|Q9D8G5|REG4_MOUSE Regenerating islet-derived protein 4 OS=Mus musculus OX=10090 GN=Reg4 PE=2 SV=1	XP_021091129.1 regenerating islet-derived protein 4 isoform X1 [Mesocricetus auratus] &gt;XP_021091130.1 regenerating islet-derived protein 4 isoform X1 [Mesocricetus auratus]	-	-	-	-
gene-Gpr135	8.51114	2.47312	14.5492	5.88293	2.55653	0.00167591	0.0554801	NW_004801639.1	12012921	12021391	+	6177	Gpr135	GO:0004930;GO:0005886	K08427	4Q2EK	T	sp|Q7TQN7|GP135_RAT G-protein coupled receptor 135 OS=Rattus norvegicus OX=10116 GN=Gpr135 PE=2 SV=1	XP_012970887.1 G-protein coupled receptor 135 [Mesocricetus auratus]	-	GO:0005886//plasma membrane;	GO:0004930//G protein-coupled receptor activity;	-
gene-Cldn15	2.87953	0	5.75907	Inf	Inf	0.001701	0.0558768	NW_004801702.1	7080842	7088879	+	1713	Cldn15	GO:0005198;GO:0005923;GO:0016328	K06087	4PVI3	S	sp|Q9Z0S5|CLD15_MOUSE Claudin-15 OS=Mus musculus OX=10090 GN=Cldn15 PE=1 SV=2	XP_005080454.1 claudin-15 [Mesocricetus auratus]	-	GO:0005923//bicellular tight junction;GO:0016328//lateral plasma membrane;	GO:0005198//structural molecule activity;	ko05160(Hepatitis C);ko04670(Leukocyte transendothelial migration);ko04530(Tight junction);ko04514(Cell adhesion molecules)
gene-Nlrp9	2.87953	0	5.75907	Inf	Inf	0.001701	0.0558768	NW_004801767.1	516284	546939	+	3119	Nlrp9	-	-	35CHT	S	sp|Q66X22|NLR9B_MOUSE NACHT, LRR and PYD domains-containing protein 9B OS=Mus musculus OX=10090 GN=Nlrp9b PE=1 SV=1	XP_040590088.1 NACHT, LRR and PYD domains-containing protein 9 isoform X1 [Mesocricetus auratus]	-	-	-	-
gene-Pde6b	10.4523	3.61392	17.2906	4.78445	2.25835	0.00173936	0.0569173	NW_004801676.1	10051861	10093900	+	2751	Pde6b	GO:0004114;GO:0007165;GO:0046872	K13756	4Q4A6	T	sp|P23440|PDE6B_MOUSE Rod cGMP-specific 3&apos;,5&apos;-cyclic phosphodiesterase subunit beta OS=Mus musculus OX=10090 GN=Pde6b PE=2 SV=3	XP_005077461.1 rod cGMP-specific 3&apos;,5&apos;-cyclic phosphodiesterase subunit beta [Mesocricetus auratus]	GO:0007165//signal transduction;	-	GO:0004114//3',5'-cyclic-nucleotide phosphodiesterase activity;GO:0046872//metal ion binding;	ko04744(Phototransduction);ko00230(Purine metabolism)
gene-Lvrn	52.6597	25.5788	79.7406	3.11744	1.64036	0.00174428	0.0569687	NW_004801621.1	13042553	13098459	-	6282	Lvrn	GO:0004177;GO:0006508;GO:0008237;GO:0008270	K13724	4Q4NF	EO	sp|Q6Q4G3|AMPQ_HUMAN Aminopeptidase Q OS=Homo sapiens OX=9606 GN=LVRN PE=1 SV=4	XP_005069193.1 aminopeptidase Q isoform X2 [Mesocricetus auratus]	GO:0006508//proteolysis;	-	GO:0004177//aminopeptidase activity;GO:0008237//metallopeptidase activity;GO:0008270//zinc ion binding;	-
gene-Myo1h	5.34022	0.468685	10.2118	21.7881	4.44547	0.00181037	0.0585652	NW_004801691.1	2823088	2865006	+	4657	Myo1h	GO:0003774;GO:0003779;GO:0005524;GO:0016459	K10356	4PYCC	Z	sp|Q8N1T3|MYO1H_HUMAN Unconventional myosin-Ih OS=Homo sapiens OX=9606 GN=MYO1H PE=1 SV=2	XP_040587098.1 unconventional myosin-Ih [Mesocricetus auratus]	-	GO:0016459//myosin complex;	GO:0003774//cytoskeletal motor activity;GO:0003779//actin binding;GO:0005524//ATP binding;	-
gene-Map3k8	36.2476	22.9362	49.5589	2.16073	1.11152	0.00183976	0.0591783	NW_004801788.1	2118465	2139399	+	2960	Map3k8	GO:0004672;GO:0005524;GO:0005829;GO:0016310	K04415	4Q2SD	T	sp|Q63562|M3K8_RAT Mitogen-activated protein kinase kinase kinase 8 OS=Rattus norvegicus OX=10116 GN=Map3k8 PE=1 SV=1	XP_005085228.1 mitogen-activated protein kinase kinase kinase 8 [Mesocricetus auratus] &gt;XP_012979987.1 mitogen-activated protein kinase kinase kinase 8 [Mesocricetus auratus] &gt;XP_040611290.1 mitogen-activated protein kinase kinase kinase 8 [Mesocricetus auratus]	GO:0016310//phosphorylation;	GO:0005829//cytosol;	GO:0004672//protein kinase activity;GO:0005524//ATP binding;	ko04668(TNF signaling pathway);ko04660(T cell receptor signaling pathway);ko04620(Toll-like receptor signaling pathway);ko04010(MAPK signaling pathway)
gene-Armcx4	27.6167	14.413	40.8205	2.8322	1.50192	0.00185181	0.0593417	NW_004801637.1	941314	951740	-	7763	Armcx4	GO:0016020	-	4PZR2	S	sp|Q5H9R4|ARMX4_HUMAN Armadillo repeat-containing X-linked protein 4 OS=Homo sapiens OX=9606 GN=ARMCX4 PE=1 SV=3	XP_040600320.1 armadillo repeat-containing X-linked protein 4 [Mesocricetus auratus] &gt;XP_040600321.1 armadillo repeat-containing X-linked protein 4 [Mesocricetus auratus]	-	GO:0016020//membrane;	-	-
gene-LOC101840911	36.7416	23.4417	50.0414	2.13472	1.09404	0.00186074	0.0595158	NW_004801628.1	16627861	16678970	+	3187	LOC101840911	GO:0000122;GO:0000786;GO:0000977;GO:0001740;GO:0005654;GO:0006334;GO:0007420;GO:0007549;GO:0030527;GO:0031490;GO:0045618;GO:0045814;GO:0046982;GO:0071169;GO:1901837	K11251	4PZBH	B	sp|Q8CCK0|H2AW_MOUSE Core histone macro-H2A.2 OS=Mus musculus OX=10090 GN=Macroh2a2 PE=1 SV=3	XP_005070887.1 core histone macro-H2A.2 [Mesocricetus auratus] &gt;XP_040588076.1 core histone macro-H2A.2 [Mesocricetus auratus]	GO:0000122//negative regulation of transcription by RNA polymerase II;GO:0006334//nucleosome assembly;GO:0007420//brain development;GO:0007549//dosage compensation;GO:0045618//positive regulation of keratinocyte differentiation;GO:0045814//negative regulation of gene expression, epigenetic;GO:0071169//establishment of protein localization to chromatin;GO:1901837//negative regulation of transcript…	GO:0000786//nucleosome;GO:0001740//Barr body;GO:0005654//nucleoplasm;	GO:0000977//RNA polymerase II transcription regulatory region sequence-specific DNA binding;GO:0030527//structural constituent of chromatin;GO:0031490//chromatin DNA binding;GO:0046982//protein heterodimerization activity;	ko05322(Systemic lupus erythematosus);ko05034(Alcoholism);ko04613(Neutrophil extracellular trap formation);ko04217(Necroptosis)
gene-Hoxb7	3.65541	0.268254	7.04256	26.2533	4.71443	0.00191749	0.0608731	NW_004801661.1	8664630	8668186	+	1270	Hoxb7	GO:0000978;GO:0001228;GO:0005829;GO:0009952;GO:0016604;GO:0030099;GO:0048704;GO:0090190	K09307	4PVBA	K	sp|Q9TT89|HXB7_BOVIN Homeobox protein Hox-B7 OS=Bos taurus OX=9913 GN=HOXB7 PE=2 SV=1	XP_005075934.1 homeobox protein Hox-B7 [Mesocricetus auratus]	GO:0009952//anterior/posterior pattern specification;GO:0030099//myeloid cell differentiation;GO:0048704//embryonic skeletal system morphogenesis;GO:0090190//positive regulation of branching involved in ureteric bud morphogenesis;	GO:0005829//cytosol;GO:0016604//nuclear body;	GO:0000978//RNA polymerase II cis-regulatory region sequence-specific DNA binding;GO:0001228//DNA-binding transcription activator activity, RNA polymerase II-specific;	-
gene-CUNH6orf201	5.98838	1.20562	10.7711	8.93408	3.15932	0.0019426	0.0614409	NW_004801610.1	18212292	18251351	-	2706	CUNH6orf201	-	-	4Q8E9	S	sp|Q497N7|CF201_MOUSE Uncharacterized protein C6orf201 homolog OS=Mus musculus OX=10090 PE=2 SV=1	XP_021080659.1 uncharacterized protein C6orf201 homolog isoform X1 [Mesocricetus auratus]	-	-	-	-
gene-Ephx3	18.3753	5.2484	31.5021	6.00223	2.5855	0.00205107	0.0641564	NW_004801751.1	3847704	3852153	-	1881	Ephx3	GO:0004301;GO:0016020	-	4PYVX	I	sp|Q9H6B9|EPHX3_HUMAN Epoxide hydrolase 3 OS=Homo sapiens OX=9606 GN=EPHX3 PE=1 SV=1	XP_005083428.2 epoxide hydrolase 3 isoform X1 [Mesocricetus auratus]	-	GO:0016020//membrane;	GO:0004301//epoxide hydrolase activity;	-
gene-Adrb3	10.1322	3.06849	17.1959	5.60403	2.48646	0.0021623	0.0668977	NW_004801611.1	4669257	4670545	-	1289	Adrb3	GO:0004939;GO:0005886;GO:0007189	K04143	4PWGW	T	sp|P25962|ADRB3_MOUSE Beta-3 adrenergic receptor OS=Mus musculus OX=10090 GN=Adrb3 PE=2 SV=2	XP_012966217.2 beta-3 adrenergic receptor isoform X1 [Mesocricetus auratus]	GO:0007189//adenylate cyclase-activating G protein-coupled receptor signaling pathway;	GO:0005886//plasma membrane;	GO:0004939//beta-adrenergic receptor activity;	ko05207(Chemical carcinogenesis - receptor activation);ko04970(Salivary secretion);ko04924(Renin secretion);ko04923(Regulation of lipolysis in adipocytes);ko04714(Thermogenesis);ko04080(Neuroactive ligand-receptor interaction);ko04022(cGMP-PKG signaling pathway);ko04020(Calcium signaling pathway)
gene-Isg20	16.0315	7.65965	24.4033	3.18596	1.67173	0.00225173	0.0687888	NW_004801680.1	4308888	4321395	+	1234	Isg20	GO:0003676;GO:0004527	K12579	4Q4RQ	L	sp|Q96AZ6|ISG20_HUMAN Interferon-stimulated gene 20 kDa protein OS=Homo sapiens OX=9606 GN=ISG20 PE=1 SV=2	XP_021087300.1 interferon-stimulated gene 20 kDa protein isoform X2 [Mesocricetus auratus] &gt;XP_021087301.1 interferon-stimulated gene 20 kDa protein isoform X1 [Mesocricetus auratus] &gt;XP_021087302.1 interferon-stimulated gene 20 kDa protein isoform X2 [Mesocricetus auratus] &gt;XP_040585974.1 interferon-stimulated gene 20 kDa protein isoform X1 [Mesocricetus auratus] &gt;XP_040585987.1 inte…	-	-	GO:0003676//nucleic acid binding;GO:0004527//exonuclease activity;	-
gene-Il1r2	15.8456	6.31846	25.3727	4.01565	2.00563	0.00229819	0.0693146	NW_004801658.1	4906119	4943020	-	1342	Il1r2	-	K04387	4Q0T3	T	sp|P43303|IL1R2_RAT Interleukin-1 receptor type 2 OS=Rattus norvegicus OX=10116 GN=Il1r2 PE=2 SV=1	XP_040585461.1 interleukin-1 receptor type 2 isoform X1 [Mesocricetus auratus]	-	-	-	ko05418(Fluid shear stress and atherosclerosis);ko05215(Prostate cancer);ko05202(Transcriptional misregulation in cancer);ko05166(Human T-cell leukemia virus 1 infection);ko05146(Amoebiasis);ko04640(Hematopoietic cell lineage);ko04060(Cytokine-cytokine receptor interaction)
gene-LOC101844661	7.12449	2.00443	12.2445	6.10873	2.61087	0.00230152	0.0693146	NW_004801646.1	1878018	1903782	-	1190	LOC101844661	-	-	4Q55H	S	sp|Q9WUZ7|SH3BG_MOUSE SH3 domain-binding glutamic acid-rich protein OS=Mus musculus OX=10090 GN=Sh3bgr PE=1 SV=1	XP_020754537.1 SH3 domain-binding glutamic acid-rich protein [Odocoileus virginianus texanus]	-	-	-	-
gene-Hr	2.90209	0	5.80417	Inf	Inf	0.00231167	0.069497	NW_004801629.1	18506653	18527271	-	5547	Hr	GO:0000118;GO:0032454;GO:0046872;GO:0070988	K00478	4PTMH	K	sp|Q61645|HAIR_MOUSE Lysine-specific demethylase hairless OS=Mus musculus OX=10090 GN=Hr PE=2 SV=2	XP_005071049.1 lysine-specific demethylase hairless [Mesocricetus auratus]	GO:0070988//demethylation;	GO:0000118//histone deacetylase complex;	GO:0032454//histone H3-methyl-lysine-9 demethylase activity;GO:0046872//metal ion binding;	-
gene-Sncg	2.88177	0	5.76354	Inf	Inf	0.00234255	0.0699312	NW_004801678.1	3200496	3204697	+	747	Sncg	GO:0005813;GO:0005819;GO:0007268;GO:0008344;GO:0009306;GO:0014059;GO:0030424;GO:0043025;GO:0045202;GO:0046928;GO:0048471;GO:0050808	-	4Q9N0	Z	sp|Q9Z0F7|SYUG_MOUSE Gamma-synuclein OS=Mus musculus OX=10090 GN=Sncg PE=1 SV=1	XP_005077688.1 gamma-synuclein [Mesocricetus auratus]	GO:0007268//chemical synaptic transmission;GO:0008344//adult locomotory behavior;GO:0009306//protein secretion;GO:0014059//regulation of dopamine secretion;GO:0046928//regulation of neurotransmitter secretion;GO:0050808//synapse organization;	GO:0005813//centrosome;GO:0005819//spindle;GO:0030424//axon;GO:0043025//neuronal cell body;GO:0045202//synapse;GO:0048471//perinuclear region of cytoplasm;	-	-
gene-LOC101822883	7.62945	1.80996	13.4489	7.43053	2.89346	0.00236173	0.0702573	NW_004801604.1	24519935	24550020	+	2087	LOC101822883	GO:0051707	K14217	4Q0IM	S	sp|Q64282|IFIT1_MOUSE Interferon-induced protein with tetratricopeptide repeats 1 OS=Mus musculus OX=10090 GN=Ifit1 PE=1 SV=2	XP_021080617.1 interferon-induced protein with tetratricopeptide repeats 1 [Mesocricetus auratus]	GO:0051707//response to other organism;	-	-	ko05160(Hepatitis C)
gene-Tmigd3	4.25362	0.502597	8.00464	15.9266	3.99336	0.00238364	0.0704997	NW_004801668.1	6554458	6568911	+	1274	Tmigd3	-	-	4Q58R	T	sp|G3X8R9|TMIG3_MOUSE Transmembrane domain-containing protein TMIGD3 OS=Mus musculus OX=10090 GN=Tmigd3 PE=2 SV=1	XP_040608036.1 transmembrane domain-containing protein TMIGD3 isoform X7 [Mesocricetus auratus]	-	-	-	-
gene-Ctsk	24.8224	11.4621	38.1826	3.3312	1.73604	0.00239473	0.0704997	NW_004801769.1	2961014	2972244	-	1778	Ctsk	GO:0006508;GO:0008234	K01371	4PVST	O	sp|O35186|CATK_RAT Cathepsin K OS=Rattus norvegicus OX=10116 GN=Ctsk PE=2 SV=1	XP_021091078.1 cathepsin K isoform X1 [Mesocricetus auratus]	GO:0006508//proteolysis;	-	GO:0008234//cysteine-type peptidase activity;	ko05323(Rheumatoid arthritis);ko04620(Toll-like receptor signaling pathway);ko04380(Osteoclast differentiation);ko04210(Apoptosis);ko04142(Lysosome)
gene-Gfi1	3.82794	0	7.65587	Inf	Inf	0.0024286	0.0708835	NW_004801676.1	9399399	9410514	-	3961	Gfi1	GO:0005634;GO:0046872	K09223	4PS4K	K	sp|P70338|GFI1_MOUSE Zinc finger protein Gfi-1 OS=Mus musculus OX=10090 GN=Gfi1 PE=1 SV=2	XP_040589488.1 zinc finger protein Gfi-1 [Mesocricetus auratus]	-	GO:0005634//nucleus;	GO:0046872//metal ion binding;	-
gene-LOC101825831	4.20313	0.666159	7.74011	11.619	3.53842	0.00243678	0.0709509	NW_004801641.1	4508432	4512462	-	888	LOC101825831	GO:0004252;GO:0006508	K01310	4Q0NQ	O	sp|P07338|CTRB1_RAT Chymotrypsinogen B OS=Rattus norvegicus OX=10116 GN=Ctrb1 PE=1 SV=1	XP_005073107.1 chymotrypsinogen B [Mesocricetus auratus]	GO:0006508//proteolysis;	-	GO:0004252//serine-type endopeptidase activity;	ko04974(Protein digestion and absorption);ko04972(Pancreatic secretion)
gene-Hdc	2.78682	0	5.57364	Inf	Inf	0.0024958	0.0720351	NW_004801618.1	6336332	6359238	-	2380	Hdc	GO:0006520;GO:0016831;GO:0030170;GO:0042423	K01590	4Q3HW	E	sp|P19113|DCHS_HUMAN Histidine decarboxylase OS=Homo sapiens OX=9606 GN=HDC PE=1 SV=2	XP_005068628.1 histidine decarboxylase [Mesocricetus auratus]	GO:0006520//cellular amino acid metabolic process;GO:0042423//catecholamine biosynthetic process;	-	GO:0016831//carboxy-lyase activity;GO:0030170//pyridoxal phosphate binding;	ko00340(Histidine metabolism)
gene-Tnfrsf13b	3.72405	0.333079	7.11503	21.3614	4.41693	0.00252089	0.0724643	NW_004801614.1	15910676	15927168	-	2448	Tnfrsf13b	GO:0005886	K05150	4Q5NF	T	sp|Q9ET35|TR13B_MOUSE Tumor necrosis factor receptor superfamily member 13B OS=Mus musculus OX=10090 GN=Tnfrsf13b PE=2 SV=1	XP_021081475.1 tumor necrosis factor receptor superfamily member 13B [Mesocricetus auratus]	-	GO:0005886//plasma membrane;	-	ko05340(Primary immunodeficiency);ko04672(Intestinal immune network for IgA production);ko04060(Cytokine-cytokine receptor interaction)
gene-LOC101833790	21.8645	12.3348	31.3943	2.54519	1.34777	0.00252109	0.0724643	NW_004801729.1	87191	105907	-	3855	LOC101833790	GO:0005886;GO:0006935;GO:0006954;GO:0006955;GO:0016493	K04180	4Q0A6	T	sp|P51682|CCR5_MOUSE C-C chemokine receptor type 5 OS=Mus musculus OX=10090 GN=Ccr5 PE=2 SV=3	XP_005082336.1 C-C chemokine receptor type 5 [Mesocricetus auratus] &gt;XP_040595675.1 C-C chemokine receptor type 5 [Mesocricetus auratus]	GO:0006935//chemotaxis;GO:0006954//inflammatory response;GO:0006955//immune response;	GO:0005886//plasma membrane;	GO:0016493//C-C chemokine receptor activity;	ko05203(Viral carcinogenesis);ko05170(Human immunodeficiency virus 1 infection);ko05167(Kaposi sarcoma-associated herpesvirus infection);ko05163(Human cytomegalovirus infection);ko05145(Toxoplasmosis);ko04144(Endocytosis);ko04062(Chemokine signaling pathway);ko04061(Viral protein interaction with cytokine and cytokine receptor);ko04060(Cytokine-cytokine receptor interaction)
gene-LOC106022811	21.2455	11.9119	30.5792	2.56711	1.36015	0.00254034	0.0728945	NW_004803285.1	192	15103	-	811	LOC106022811	GO:0042995	-	4PT9V	S	sp|Q66HB5|RS10B_RAT Radial spoke head 10 homolog B OS=Rattus norvegicus OX=10116 GN=Rsph10b PE=2 SV=1	XP_040607245.1 radial spoke head 10 homolog B isoform X2 [Mesocricetus auratus]	-	GO:0042995//cell projection;	-	-
gene-Cd79b	2.71883	0	5.43765	Inf	Inf	0.0026154	0.0744319	NW_004801624.1	15217684	15220918	+	1222	Cd79b	GO:0004888;GO:0019815;GO:0050853	K06507	4Q4EB	T	sp|P15530|CD79B_MOUSE B-cell antigen receptor complex-associated protein beta chain OS=Mus musculus OX=10090 GN=Cd79b PE=1 SV=1	XP_005070069.1 B-cell antigen receptor complex-associated protein beta chain [Mesocricetus auratus]	GO:0050853//B cell receptor signaling pathway;	GO:0019815//B cell receptor complex;	GO:0004888//transmembrane signaling receptor activity;	ko04662(B cell receptor signaling pathway)
gene-Nynrin	2.71883	0	5.43765	Inf	Inf	0.0026154	0.0744319	NW_004801798.1	2506181	2524386	+	7668	Nynrin	GO:0003676;GO:0004523;GO:0015074	-	4PY36	L	sp|Q5DTZ0|NYNRI_MOUSE Protein NYNRIN OS=Mus musculus OX=10090 GN=Nynrin PE=2 SV=2	XP_040596542.1 protein NYNRIN [Mesocricetus auratus]	GO:0015074//DNA integration;	-	GO:0003676//nucleic acid binding;GO:0004523//RNA-DNA hybrid ribonuclease activity;	-
gene-Bhlha15	2.70183	0	5.40366	Inf	Inf	0.00264669	0.0749352	NW_004801699.1	1589560	1593532	-	3327	Bhlha15	GO:0046983	K08040	4PUZ9	K	sp|Q7RTS1|BHA15_HUMAN Class A basic helix-loop-helix protein 15 OS=Homo sapiens OX=9606 GN=BHLHA15 PE=1 SV=1	XP_021088627.1 class A basic helix-loop-helix protein 15 [Mesocricetus auratus]	-	-	GO:0046983//protein dimerization activity;	ko04950(Maturity onset diabetes of the young)
gene-Prx	5.71397	1.4061	10.0219	7.12743	2.83338	0.00275178	0.0768308	NW_004801832.1	481031	513226	-	4572	Prx	GO:0005634;GO:0005737	-	4PXGT	T	sp|Q63425|PRAX_RAT Periaxin OS=Rattus norvegicus OX=10116 GN=Prx PE=1 SV=2	XP_005086618.2 periaxin [Mesocricetus auratus] &gt;XP_040590406.1 periaxin [Mesocricetus auratus]	-	GO:0005634//nucleus;GO:0005737//cytoplasm;	-	-
gene-Sytl3	3.52874	0.234342	6.82314	29.1161	4.86374	0.00278376	0.0772363	NW_004801608.1	29699102	29766106	+	2949	Sytl3	-	K17598	4Q3XJ	TU	sp|Q99N48|SYTL3_MOUSE Synaptotagmin-like protein 3 OS=Mus musculus OX=10090 GN=Sytl3 PE=1 SV=2	XP_021080292.1 synaptotagmin-like protein 3 isoform X3 [Mesocricetus auratus]	-	-	-	-
gene-Gjd4	3.5287	0.268254	6.78914	25.3086	4.66156	0.00278382	0.0772363	NW_004801752.1	2534486	2537147	-	1089	Gjd4	GO:0005922;GO:0007154;GO:0014717	K07630	4Q4KI	S	sp|Q8BSD4|CXD4_MOUSE Gap junction delta-4 protein OS=Mus musculus OX=10090 GN=Gjd4 PE=2 SV=1	XP_005083505.1 gap junction delta-4 protein [Mesocricetus auratus]	GO:0007154//cell communication;GO:0014717//regulation of satellite cell activation involved in skeletal muscle regeneration;	GO:0005922//connexin complex;	-	-
gene-Svopl	2.6272	0	5.25439	Inf	Inf	0.0027912	0.0772363	NW_004801730.1	5682988	5729322	-	3222	Svopl	GO:0008021;GO:0016020;GO:0022857	-	4PU4M	S	sp|Q6PDF3|SVOPL_MOUSE Putative transporter SVOPL OS=Mus musculus OX=10090 GN=Svopl PE=2 SV=1	XP_005082465.3 putative transporter SVOPL [Mesocricetus auratus]	-	GO:0008021//synaptic vesicle;GO:0016020//membrane;	GO:0022857//transmembrane transporter activity;	-
gene-Nlgn3	31.0455	19.2266	42.8644	2.22944	1.15668	0.00286314	0.0788648	NW_004801714.1	7102540	7125374	+	4060	Nlgn3	GO:0005886;GO:0007155;GO:0007416;GO:0031644;GO:0032879;GO:0042043;GO:0042391;GO:0051240;GO:0071709	K07378	4Q12M	I	sp|Q62889|NLGN3_RAT Neuroligin-3 OS=Rattus norvegicus OX=10116 GN=Nlgn3 PE=1 SV=1	XP_012976804.1 neuroligin-3 isoform X1 [Mesocricetus auratus]	GO:0007155//cell adhesion;GO:0007416//synapse assembly;GO:0031644//regulation of nervous system process;GO:0032879//regulation of localization;GO:0042391//regulation of membrane potential;GO:0051240//positive regulation of multicellular organismal process;GO:0071709//membrane assembly;	GO:0005886//plasma membrane;	GO:0042043//neurexin family protein binding;	ko04514(Cell adhesion molecules)
gene-Mcemp1	3.45406	0.268254	6.63988	24.7522	4.62948	0.00289565	0.0793436	NW_004801791.1	374513	378141	+	1203	Mcemp1	GO:0016020	-	4Q8ZH	S	sp|Q9D8U6|MCEM1_MOUSE Mast cell-expressed membrane protein 1 OS=Mus musculus OX=10090 GN=Mcemp1 PE=2 SV=1	XP_021091764.1 mast cell-expressed membrane protein 1 isoform X1 [Mesocricetus auratus]	-	GO:0016020//membrane;	-	-
gene-LOC106021801	32.3412	15.6335	49.049	3.13744	1.64959	0.00316147	0.0844514	NW_004801686.1	4493758	4510031	+	3526	LOC106021801	-	-	-	-	-	XP_040612021.1 uncharacterized protein LOC106021801 [Mesocricetus auratus]	-	-	-	-
gene-Ankrd13d	17.715	9.42382	26.0061	2.75961	1.46446	0.00318582	0.0848971	NW_004801604.1	52852113	52862530	+	2176	Ankrd13d	GO:0005886	-	4PZ7E	S	sp|Q6PD24|AN13D_MOUSE Ankyrin repeat domain-containing protein 13D OS=Mus musculus OX=10090 GN=Ankrd13d PE=1 SV=2	XP_021082691.1 ankyrin repeat domain-containing protein 13D isoform X1 [Mesocricetus auratus]	-	GO:0005886//plasma membrane;	-	-
gene-Tssk3	29.2599	18.1315	40.3882	2.22751	1.15543	0.00318813	0.0848971	NW_004801696.1	2808525	2811595	-	2530	Tssk3	GO:0004674;GO:0005524;GO:0007283;GO:0016310	K08811	4PSD7	T	sp|Q9D2E1|TSSK3_MOUSE Testis-specific serine/threonine-protein kinase 3 OS=Mus musculus OX=10090 GN=Tssk3 PE=2 SV=1	NP_001007651.1 testis-specific serine/threonine-protein kinase 3 [Rattus norvegicus] &gt;XP_003500682.1 testis-specific serine/threonine-protein kinase 3 [Cricetulus griseus] &gt;XP_005079547.1 testis-specific serine/threonine-protein kinase 3 [Mesocricetus auratus] &gt;XP_021015927.1 testis-specific serine/threonine-protein kinase 3 [Mus caroli] &gt;XP_032753031.1 testis-specific serine/threonin…	GO:0007283//spermatogenesis;GO:0016310//phosphorylation;	-	GO:0004674//protein serine/threonine kinase activity;GO:0005524//ATP binding;	-
gene-Muc5ac	2.8049	0	5.6098	Inf	Inf	0.00322014	0.0856155	NW_004801604.1	57172127	57199554	-	8424	Muc5ac	-	-	4PVNV	VW	sp|P98088|MUC5A_HUMAN Mucin-5AC OS=Homo sapiens OX=9606 GN=MUC5AC PE=1 SV=4	XP_006977407.2 PREDICTED: mucin-5AC [Peromyscus maniculatus bairdii]	-	-	-	-
gene-LOC110339945	7.85749	2.80024	12.9147	4.61201	2.2054	0.00324382	0.0859763	NW_004811391.1	2526	3492	-	967	LOC110339945	GO:0005576;GO:0008083	K05498	4PSDA	T	sp|Q07105|GDF9_MOUSE Growth/differentiation factor 9 OS=Mus musculus OX=10090 GN=Gdf9 PE=2 SV=2	XP_040604553.1 growth/differentiation factor 9 isoform X1 [Mesocricetus auratus]	-	GO:0005576//extracellular region;	GO:0008083//growth factor activity;	ko04913(Ovarian steroidogenesis);ko04060(Cytokine-cytokine receptor interaction)
gene-LOC110339383	23.3112	11.8012	34.8212	2.95064	1.56103	0.00339726	0.088935	NW_004801837.1	904657	907465	+	2805	LOC110339383	GO:0003677;GO:0005634;GO:0046872	-	4PYN3	L	sp|Q80WQ9|ZBED4_MOUSE Zinc finger BED domain-containing protein 4 OS=Mus musculus OX=10090 GN=Zbed4 PE=2 SV=1	XP_040609945.1 zinc finger BED domain-containing protein 4 [Mesocricetus auratus] &gt;XP_040609946.1 zinc finger BED domain-containing protein 4 [Mesocricetus auratus] &gt;XP_040609947.1 zinc finger BED domain-containing protein 4 [Mesocricetus auratus] &gt;XP_040609948.1 zinc finger BED domain-containing protein 4 [Mesocricetus auratus] &gt;XP_040609949.1 zinc finger BED domain-containing protei…	-	GO:0005634//nucleus;	GO:0003677//DNA binding;GO:0046872//metal ion binding;	-
gene-Nobox	2.95417	0	5.90833	Inf	Inf	0.00349805	0.0905979	NW_004801747.1	3180105	3186974	+	1971	Nobox	GO:0003677;GO:0003700;GO:0005634;GO:0006357	-	4PWT1	K	sp|Q8VIH1|NOBOX_MOUSE Homeobox protein NOBOX OS=Mus musculus OX=10090 GN=Nobox PE=1 SV=1	XP_005083151.1 homeobox protein NOBOX [Mesocricetus auratus]	GO:0006357//regulation of transcription by RNA polymerase II;	GO:0005634//nucleus;	GO:0003677//DNA binding;GO:0003700//DNA-binding transcription factor activity;	-
gene-Fndc7	4.03365	0.601334	7.46597	12.4157	3.63409	0.00351717	0.0909547	NW_004801668.1	9440311	9475947	-	3354	Fndc7	-	-	4Q49B	T	sp|A2AED3|FNDC7_MOUSE Fibronectin type III domain-containing protein 7 OS=Mus musculus OX=10090 GN=Fndc7 PE=2 SV=1	XP_005076710.1 fibronectin type III domain-containing protein 7 [Mesocricetus auratus]	-	-	-	-
gene-LOC101841927	149.388	86.4938	212.282	2.4543	1.29531	0.00352592	0.0910426	NW_004801604.1	45896546	45904612	+	2629	LOC101841927	-	-	4PWNW	S	sp|Q9D2L9|F111A_MOUSE Serine protease FAM111A OS=Mus musculus OX=10090 GN=Fam111a PE=2 SV=1	XP_012966189.1 serine protease FAM111A [Mesocricetus auratus] &gt;XP_021081277.1 serine protease FAM111A [Mesocricetus auratus] &gt;XP_040602940.1 serine protease FAM111A [Mesocricetus auratus] &gt;XP_040602947.1 serine protease FAM111A [Mesocricetus auratus] &gt;XP_040602950.1 serine protease FAM111A [Mesocricetus auratus]	-	-	-	-
gene-Ckm	2.74138	0	5.48276	Inf	Inf	0.00356491	0.0916322	NW_004801821.1	693261	703332	+	1473	Ckm	GO:0004111;GO:0005524;GO:0005615;GO:0016310;GO:0046314	K00933	35F3C	C	sp|P07310|KCRM_MOUSE Creatine kinase M-type OS=Mus musculus OX=10090 GN=Ckm PE=1 SV=1	XP_005086364.1 creatine kinase M-type [Mesocricetus auratus]	GO:0016310//phosphorylation;GO:0046314//phosphocreatine biosynthetic process;	GO:0005615//extracellular space;	GO:0004111//creatine kinase activity;GO:0005524//ATP binding;	ko00330(Arginine and proline metabolism)
gene-Adra2a	3.94701	0.468685	7.42533	15.8429	3.98577	0.00365114	0.093285	NW_004801604.1	4624558	4629042	-	4485	Adra2a	GO:0001819;GO:0004938;GO:0005737;GO:0005886;GO:0006940;GO:0019229;GO:0019901;GO:0030168;GO:0030335;GO:0031696;GO:0031996;GO:0032795;GO:0032870;GO:0042593;GO:0042596;GO:0042803;GO:0043235;GO:0043410;GO:0045742;GO:0046982;GO:0050995;GO:0051044;GO:0051379;GO:0051380;GO:0061179;GO:0071881;GO:0071882;GO:0090303;GO:0098691;GO:0098793;GO:0099171	K04138	4PXM1	T	sp|P22909|ADA2A_RAT Alpha-2A adrenergic receptor OS=Rattus norvegicus OX=10116 GN=Adra2a PE=1 SV=3	XP_040598752.1 alpha-2A adrenergic receptor [Mesocricetus auratus]	GO:0001819//positive regulation of cytokine production;GO:0006940//regulation of smooth muscle contraction;GO:0019229//regulation of vasoconstriction;GO:0030168//platelet activation;GO:0030335//positive regulation of cell migration;GO:0032870//cellular response to hormone stimulus;GO:0042593//glucose homeostasis;GO:0042596//fear response;GO:0043410//positive regulation of MAPK cascade;GO:0045742/…	GO:0005737//cytoplasm;GO:0005886//plasma membrane;GO:0043235//receptor complex;GO:0098691//dopaminergic synapse;GO:0098793//presynapse;	GO:0004938//alpha2-adrenergic receptor activity;GO:0019901//protein kinase binding;GO:0031696//alpha-2C adrenergic receptor binding;GO:0031996//thioesterase binding;GO:0032795//heterotrimeric G-protein binding;GO:0042803//protein homodimerization activity;GO:0046982//protein heterodimerization activity;GO:0051379//epinephrine binding;GO:0051380//norepinephrine binding;	ko04080(Neuroactive ligand-receptor interaction);ko04022(cGMP-PKG signaling pathway)
gene-Pax6	3.92997	0.502597	7.35734	14.6387	3.87171	0.00367843	0.0938412	NW_004801605.1	18157901	18186028	-	5326	Pax6	GO:0000981;GO:0003677;GO:0005634	K08031	4M38A	K	sp|P26367|PAX6_HUMAN Paired box protein Pax-6 OS=Homo sapiens OX=9606 GN=PAX6 PE=1 SV=2	XP_021086972.1 paired box protein Pax-6 isoform X4 [Mesocricetus auratus]	-	GO:0005634//nucleus;	GO:0000981//DNA-binding transcription factor activity, RNA polymerase II-specific;GO:0003677//DNA binding;	ko04950(Maturity onset diabetes of the young);ko04550(Signaling pathways regulating pluripotency of stem cells)
gene-LOC101825348	2.68706	0	5.37413	Inf	Inf	0.00369194	0.094045	NW_004801746.1	3220221	3229053	-	1212	LOC101825348	GO:0005634;GO:0006355;GO:0032259;GO:0042054	-	4QACY	K	sp|Q96EQ9|PRDM9_MOUSE Histone-lysine N-methyltransferase PRDM9 OS=Mus musculus OX=10090 GN=Prdm9 PE=1 SV=2	XP_040584272.1 histone-lysine N-methyltransferase PRDM9 [Mesocricetus auratus]	GO:0006355//regulation of transcription, DNA-templated;GO:0032259//methylation;	GO:0005634//nucleus;	GO:0042054//histone methyltransferase activity;	-
gene-Mn1	2.63275	0	5.2655	Inf	Inf	0.00382644	0.0967469	NW_004801691.1	114760	156826	+	8386	Mn1	GO:0001957;GO:0005634;GO:0006355;GO:0033689;GO:0070564;GO:1902806	-	4Q491	K	sp|D3YWE6|MN1_MOUSE Transcriptional activator MN1 OS=Mus musculus OX=10090 GN=Mn1 PE=2 SV=1	XP_005078965.1 transcriptional activator MN1 [Mesocricetus auratus]	GO:0001957//intramembranous ossification;GO:0006355//regulation of transcription, DNA-templated;GO:0033689//negative regulation of osteoblast proliferation;GO:0070564//positive regulation of vitamin D receptor signaling pathway;GO:1902806//regulation of cell cycle G1/S phase transition;	GO:0005634//nucleus;	-	-
gene-Rab27a	7.01926	2.24177	11.7967	5.26224	2.39568	0.00384408	0.0970075	NW_004801645.1	14827965	14892932	-	1990	Rab27a	GO:0001750;GO:0003925;GO:0005525;GO:0005764;GO:0005794;GO:0007596;GO:0010628;GO:0019003;GO:0019882;GO:0030141;GO:0030318;GO:0030425;GO:0031489;GO:0032402;GO:0032585;GO:0036257;GO:0042470;GO:0043316;GO:0043320;GO:0050766;GO:0070382;GO:0071985;GO:0097278;GO:1903307;GO:1903428;GO:1903435;GO:1990182	K07885	4PT5Y	U	sp|Q9ERI2|RB27A_MOUSE Ras-related protein Rab-27A OS=Mus musculus OX=10090 GN=Rab27a PE=1 SV=1	XP_005073793.1 ras-related protein Rab-27A [Mesocricetus auratus] &gt;XP_040595871.1 ras-related protein Rab-27A [Mesocricetus auratus] &gt;XP_040595872.1 ras-related protein Rab-27A [Mesocricetus auratus] &gt;XP_040595873.1 ras-related protein Rab-27A [Mesocricetus auratus]	GO:0007596//blood coagulation;GO:0010628//positive regulation of gene expression;GO:0019882//antigen processing and presentation;GO:0030318//melanocyte differentiation;GO:0032402//melanosome transport;GO:0036257//multivesicular body organization;GO:0043316//cytotoxic T cell degranulation;GO:0043320//natural killer cell degranulation;GO:0050766//positive regulation of phagocytosis;GO:0071985//mult…	GO:0001750//photoreceptor outer segment;GO:0005764//lysosome;GO:0005794//Golgi apparatus;GO:0030141//secretory granule;GO:0030425//dendrite;GO:0032585//multivesicular body membrane;GO:0042470//melanosome;GO:0070382//exocytic vesicle;	GO:0003925//G protein activity;GO:0005525//GTP binding;GO:0019003//GDP binding;GO:0031489//myosin V binding;	-
gene-Crb2	2.61575	0	5.2315	Inf	Inf	0.00387016	0.0972741	NW_004801726.1	4360272	4380030	-	4259	Crb2	GO:0001707;GO:0001756;GO:0005509;GO:0005737;GO:0010470;GO:0010718;GO:0014028;GO:0016324;GO:0016327;GO:0019828;GO:0030010;GO:0030513;GO:0035003;GO:0044877;GO:0045199;GO:0045494;GO:0046549;GO:0055111;GO:0072359	K16681	4PSJQ	T	sp|Q80YA8|CRUM2_MOUSE Protein crumbs homolog 2 OS=Mus musculus OX=10090 GN=Crb2 PE=1 SV=3	XP_005082151.1 protein crumbs homolog 2 isoform X1 [Mesocricetus auratus]	GO:0001707//mesoderm formation;GO:0001756//somitogenesis;GO:0010470//regulation of gastrulation;GO:0010718//positive regulation of epithelial to mesenchymal transition;GO:0014028//notochord formation;GO:0030010//establishment of cell polarity;GO:0030513//positive regulation of BMP signaling pathway;GO:0045199//maintenance of epithelial cell apical/basal polarity;GO:0045494//photoreceptor cell mai…	GO:0005737//cytoplasm;GO:0016324//apical plasma membrane;GO:0016327//apicolateral plasma membrane;GO:0035003//subapical complex;	GO:0005509//calcium ion binding;GO:0019828//aspartic-type endopeptidase inhibitor activity;GO:0044877//protein-containing complex binding;	ko04390(Hippo signaling pathway)
gene-Wfikkn2	4.80254	0	9.60509	Inf	Inf	0.00389319	0.0974213	NW_004801661.1	6743489	6749556	-	3578	Wfikkn2	-	-	4Q4RZ	T	sp|Q7TQN3|WFKN2_MOUSE WAP, Kazal, immunoglobulin, Kunitz and NTR domain-containing protein 2 OS=Mus musculus OX=10090 GN=Wfikkn2 PE=1 SV=2	XP_005075889.1 WAP, Kazal, immunoglobulin, Kunitz and NTR domain-containing protein 2 [Mesocricetus auratus]	-	-	-	-
gene-LOC106022439	2.59543	0	5.19087	Inf	Inf	0.00392347	0.0978912	NW_004801791.1	465047	470615	-	976	LOC106022439	GO:0005537;GO:0016020	K06563	35DC8	TV	sp|Q91ZW7|C209E_MOUSE CD209 antigen-like protein E OS=Mus musculus OX=10090 GN=Cd209e PE=2 SV=1	XP_012980084.1 CD209 antigen-like protein E [Mesocricetus auratus]	-	GO:0016020//membrane;	GO:0005537//mannose binding;	ko05162(Measles);ko05152(Tuberculosis);ko04625(C-type lectin receptor signaling pathway);ko04145(Phagosome)
gene-Foxd1	2.55812	0	5.11623	Inf	Inf	0.00402452	0.100136	NW_004801607.1	15055420	15058362	-	2212	Foxd1	-	K09397	4Q0CH	K	sp|Q61345|FOXD1_MOUSE Forkhead box protein D1 OS=Mus musculus OX=10090 GN=Foxd1 PE=2 SV=2	XP_040585013.1 forkhead box protein D1 [Mesocricetus auratus]	-	-	-	-
gene-Dok3	6.73338	1.90569	11.5611	6.06659	2.60089	0.0040626	0.100744	NW_004801686.1	1706417	1712958	-	2740	Dok3	GO:0005737;GO:0007265	-	4Q00F	T	sp|B2RYG7|DOK3_RAT Docking protein 3 OS=Rattus norvegicus OX=10116 GN=Dok3 PE=1 SV=1	XP_021087651.1 docking protein 3 [Mesocricetus auratus] &gt;XP_040611979.1 docking protein 3 [Mesocricetus auratus]	GO:0007265//Ras protein signal transduction;	GO:0005737//cytoplasm;	-	-
gene-LOC101823644	2.5378	0	5.0756	Inf	Inf	0.0040813	0.100744	NW_004801639.1	2559759	2562647	+	2889	LOC101823644	GO:0004222;GO:0006508;GO:0016020;GO:0046872	-	4Q01M	O	sp|Q9UKJ8|ADA21_HUMAN Disintegrin and metalloproteinase domain-containing protein 21 OS=Homo sapiens OX=9606 GN=ADAM21 PE=1 SV=2	XP_005072870.2 disintegrin and metalloproteinase domain-containing protein 21-like [Mesocricetus auratus]	GO:0006508//proteolysis;	GO:0016020//membrane;	GO:0004222//metalloendopeptidase activity;GO:0046872//metal ion binding;	-
gene-Ccdc88c	2.52412	0	5.04824	Inf	Inf	0.00412025	0.101169	NW_004801617.1	14590299	14709689	+	7506	Ccdc88c	GO:0005737;GO:0030705	-	4PW69	J	sp|Q6VGS5|DAPLE_MOUSE Protein Daple OS=Mus musculus OX=10090 GN=Ccdc88c PE=1 SV=1	XP_040598556.1 protein Daple isoform X1 [Mesocricetus auratus]	GO:0030705//cytoskeleton-dependent intracellular transport;	GO:0005737//cytoplasm;	-	-
gene-Mapk15	3.35099	0.268254	6.43373	23.9837	4.58398	0.00414847	0.101569	NW_004801815.1	634979	640320	+	1868	Mapk15	GO:0004707;GO:0005524;GO:0016310	K19603	4PU8T	T	sp|Q9Z2A6|MK15_RAT Mitogen-activated protein kinase 15 OS=Rattus norvegicus OX=10116 GN=Mapk15 PE=1 SV=2	XP_040592368.1 mitogen-activated protein kinase 15 isoform X4 [Mesocricetus auratus]	GO:0016310//phosphorylation;	-	GO:0004707//MAP kinase activity;GO:0005524//ATP binding;	ko04657(IL-17 signaling pathway)
gene-LOC101836485	11.3618	5.04797	17.6756	3.50152	1.80798	0.00418258	0.101819	NW_004801604.1	21256795	21263844	-	1933	LOC101836485	GO:0001972;GO:0005506;GO:0005783;GO:0007417;GO:0008401;GO:0009952;GO:0014032;GO:0020037;GO:0034653;GO:0048284	K12665	4PYNI	Q	sp|Q6V0L0|CP26C_HUMAN Cytochrome P450 26C1 OS=Homo sapiens OX=9606 GN=CYP26C1 PE=2 SV=2	XP_005063702.2 cytochrome P450 26C1 [Mesocricetus auratus]	GO:0007417//central nervous system development;GO:0009952//anterior/posterior pattern specification;GO:0014032//neural crest cell development;GO:0034653//retinoic acid catabolic process;GO:0048284//organelle fusion;	GO:0005783//endoplasmic reticulum;	GO:0001972//retinoic acid binding;GO:0005506//iron ion binding;GO:0008401//retinoic acid 4-hydroxylase activity;GO:0020037//heme binding;	ko00830(Retinol metabolism)
gene-Dsp	5.12752	0.93737	9.31767	9.94022	3.31328	0.00418588	0.101819	NW_004801610.1	14963604	15009249	-	9629	Dsp	GO:0005856;GO:0005886;GO:0030057;GO:0045104	K10381	4PTPQ	Z	sp|E9Q557|DESP_MOUSE Desmoplakin OS=Mus musculus OX=10090 GN=Dsp PE=1 SV=1	XP_005066431.1 desmoplakin isoform X2 [Mesocricetus auratus]	GO:0045104//intermediate filament cytoskeleton organization;	GO:0005856//cytoskeleton;GO:0005886//plasma membrane;GO:0030057//desmosome;	-	ko05412(Arrhythmogenic right ventricular cardiomyopathy)
gene-Stx19	3.37534	0	6.75067	Inf	Inf	0.0042998	0.104224	NW_004801669.1	10390288	10413283	+	2258	Stx19	GO:0005484;GO:0006886;GO:0016020;GO:0016192	K08487	4PZ52	U	sp|Q8R1Q0|STX19_MOUSE Syntaxin-19 OS=Mus musculus OX=10090 GN=Stx19 PE=1 SV=1	XP_012973606.1 syntaxin-19 [Mesocricetus auratus]	GO:0006886//intracellular protein transport;GO:0016192//vesicle-mediated transport;	GO:0016020//membrane;	GO:0005484//SNAP receptor activity;	ko04130(SNARE interactions in vesicular transport)
gene-Tek	3.27809	0.333079	6.22311	18.6836	4.2237	0.00430757	0.104264	NW_004801649.1	9025080	9127923	+	4300	Tek	GO:0004714;GO:0005524;GO:0005886;GO:0007169;GO:0030154;GO:0046872;GO:0072359	K05121	4PUPJ	T	sp|Q02763|TIE2_HUMAN Angiopoietin-1 receptor OS=Homo sapiens OX=9606 GN=TEK PE=1 SV=2	XP_040613088.1 angiopoietin-1 receptor isoform X1 [Mesocricetus auratus]	GO:0007169//transmembrane receptor protein tyrosine kinase signaling pathway;GO:0030154//cell differentiation;GO:0072359//circulatory system development;	GO:0005886//plasma membrane;	GO:0004714//transmembrane receptor protein tyrosine kinase activity;GO:0005524//ATP binding;GO:0046872//metal ion binding;	ko05323(Rheumatoid arthritis);ko04151(PI3K-Akt signaling pathway);ko04066(HIF-1 signaling pathway);ko04015(Rap1 signaling pathway);ko04014(Ras signaling pathway);ko04010(MAPK signaling pathway)
gene-Tnfsf4	5.82924	0.869588	10.7889	12.4069	3.63307	0.00440236	0.105508	NW_004801631.1	10316160	10342964	+	3002	Tnfsf4	GO:0005125;GO:0005164;GO:0006955;GO:0016020	K05469	4Q661	T	sp|Q9Z2P3|TNFL4_RAT Tumor necrosis factor ligand superfamily member 4 OS=Rattus norvegicus OX=10116 GN=Tnfsf4 PE=2 SV=1	XP_005071395.4 LOW QUALITY PROTEIN: tumor necrosis factor ligand superfamily member 4 [Mesocricetus auratus]	GO:0006955//immune response;	GO:0016020//membrane;	GO:0005125//cytokine activity;GO:0005164//tumor necrosis factor receptor binding;	ko04060(Cytokine-cytokine receptor interaction)
gene-Npff	14.0129	6.79606	21.2297	3.12382	1.64331	0.00443419	0.105823	NW_004801613.1	24427193	24429560	-	2058	Npff	GO:0005184;GO:0007218	K05247	4Q66T	T	sp|Q9WVA9|NPFF_RAT Pro-FMRFamide-related neuropeptide FF OS=Rattus norvegicus OX=10116 GN=Npff PE=3 SV=1	XP_040609651.1 pro-FMRFamide-related neuropeptide FF isoform X3 [Mesocricetus auratus]	GO:0007218//neuropeptide signaling pathway;	-	GO:0005184//neuropeptide hormone activity;	ko04080(Neuroactive ligand-receptor interaction)
gene-Cpm	7.23413	2.34347	12.1248	5.17387	2.37125	0.00462714	0.108451	NW_004801719.1	4034223	4098555	+	2147	Cpm	GO:0004181;GO:0006508;GO:0008270	K01296	4PV6S	S	sp|Q80V42|CBPM_MOUSE Carboxypeptidase M OS=Mus musculus OX=10090 GN=Cpm PE=1 SV=2	XP_040610762.1 carboxypeptidase M [Mesocricetus auratus] &gt;XP_040610763.1 carboxypeptidase M [Mesocricetus auratus]	GO:0006508//proteolysis;	-	GO:0004181//metallocarboxypeptidase activity;GO:0008270//zinc ion binding;	-
gene-Plch2	4.82733	0	9.65466	Inf	Inf	0.00469162	0.10951	NW_004801694.1	1263094	1332941	+	6638	Plch2	GO:0004435;GO:0005509;GO:0016042;GO:0035556	K19006	4Q3B3	I	sp|A2AP18|PLCH2_MOUSE 1-phosphatidylinositol 4,5-bisphosphate phosphodiesterase eta-2 OS=Mus musculus OX=10090 GN=Plch2 PE=1 SV=2	XP_021088211.1 1-phosphatidylinositol 4,5-bisphosphate phosphodiesterase eta-2 isoform X1 [Mesocricetus auratus] &gt;XP_040590897.1 1-phosphatidylinositol 4,5-bisphosphate phosphodiesterase eta-2 isoform X1 [Mesocricetus auratus]	GO:0016042//lipid catabolic process;GO:0035556//intracellular signal transduction;	-	GO:0004435//phosphatidylinositol phospholipase C activity;GO:0005509//calcium ion binding;	ko00562(Inositol phosphate metabolism)
gene-Efna2	16.7155	8.89623	24.5349	2.75789	1.46357	0.00471495	0.109753	NW_004801751.1	2013187	2023626	-	2191	Efna2	GO:0005886;GO:0030316;GO:0046849;GO:0046875;GO:0048013;GO:0098552	K05462	4Q1DE	T	sp|P52801|EFNA2_MOUSE Ephrin-A2 OS=Mus musculus OX=10090 GN=Efna2 PE=1 SV=1	XP_005083375.1 ephrin-A2 [Mesocricetus auratus]	GO:0030316//osteoclast differentiation;GO:0046849//bone remodeling;GO:0048013//ephrin receptor signaling pathway;	GO:0005886//plasma membrane;GO:0098552//side of membrane;	GO:0046875//ephrin receptor binding;	ko05206(MicroRNAs in cancer);ko04360(Axon guidance);ko04151(PI3K-Akt signaling pathway);ko04015(Rap1 signaling pathway);ko04014(Ras signaling pathway);ko04010(MAPK signaling pathway)
gene-Tmem236	15.3287	7.46517	23.1923	3.10673	1.6354	0.00495395	0.113607	NW_004801715.1	5889824	5933629	+	3559	Tmem236	GO:0016020	-	4PVY7	S	sp|A2ARJ3|TM236_MOUSE Transmembrane protein 236 OS=Mus musculus OX=10090 GN=Tmem236 PE=3 SV=1	XP_005081320.1 transmembrane protein 236 [Mesocricetus auratus]	-	GO:0016020//membrane;	-	-
gene-Hrh4	2.82522	0	5.65044	Inf	Inf	0.00499698	0.11414	NW_004801606.1	22349151	22381510	-	1315	Hrh4	GO:0004969;GO:0005886;GO:0006954;GO:0007204;GO:0043408	K04152	4Q4EU	T	sp|Q91ZY2|HRH4_MOUSE Histamine H4 receptor OS=Mus musculus OX=10090 GN=Hrh4 PE=2 SV=1	XP_005065425.2 histamine H4 receptor isoform X2 [Mesocricetus auratus]	GO:0006954//inflammatory response;GO:0007204//positive regulation of cytosolic calcium ion concentration;GO:0043408//regulation of MAPK cascade;	GO:0005886//plasma membrane;	GO:0004969//histamine receptor activity;	ko04080(Neuroactive ligand-receptor interaction)
gene-Rinl	5.47447	1.46792	9.48101	6.45879	2.69126	0.00501952	0.114187	NW_004801819.1	1389810	1399626	-	1931	Rinl	GO:0005085;GO:0005096;GO:0016192	-	4Q29P	U	sp|Q80UW3|RINL_MOUSE Ras and Rab interactor-like protein OS=Mus musculus OX=10090 GN=Rinl PE=1 SV=1	XP_040590309.1 LOW QUALITY PROTEIN: ras and Rab interactor-like protein [Mesocricetus auratus]	GO:0016192//vesicle-mediated transport;	-	GO:0005085//guanyl-nucleotide exchange factor activity;GO:0005096//GTPase activator activity;	-
gene-Slc24a1	3.86421	0.502597	7.22583	14.377	3.84569	0.00506713	0.114534	NW_004801659.1	6821665	6846588	+	4438	Slc24a1	GO:0005886;GO:0007601;GO:0008273;GO:0050896	K13749	4PUMP	PT	sp|Q9QZM6|NCKX1_RAT Sodium/potassium/calcium exchanger 1 OS=Rattus norvegicus OX=10116 GN=Slc24a1 PE=2 SV=1	XP_040596231.1 sodium/potassium/calcium exchanger 1 isoform X2 [Mesocricetus auratus]	GO:0007601//visual perception;GO:0050896//response to stimulus;	GO:0005886//plasma membrane;	GO:0008273//calcium, potassium:sodium antiporter activity;	ko04744(Phototransduction)
gene-Pld6	40.919	25.4272	56.4108	2.21852	1.1496	0.00508484	0.114534	NW_004801614.1	17156655	17160909	+	2412	Pld6	GO:0004519;GO:0005741;GO:0007286;GO:0008053;GO:0010636;GO:0016042;GO:0030719;GO:0034587;GO:0035755;GO:0042803;GO:0051321	K16862	4PXH5	I	sp|Q5SWZ9|PLD6_MOUSE Mitochondrial cardiolipin hydrolase OS=Mus musculus OX=10090 GN=Pld6 PE=1 SV=1	XP_012966902.1 LOW QUALITY PROTEIN: mitochondrial cardiolipin hydrolase [Mesocricetus auratus]	GO:0007286//spermatid development;GO:0008053//mitochondrial fusion;GO:0010636//positive regulation of mitochondrial fusion;GO:0016042//lipid catabolic process;GO:0030719//P granule organization;GO:0034587//piRNA metabolic process;GO:0051321//meiotic cell cycle;	GO:0005741//mitochondrial outer membrane;	GO:0004519//endonuclease activity;GO:0035755//cardiolipin hydrolase activity;GO:0042803//protein homodimerization activity;	-
gene-LOC110340069	31.293	20.2935	42.2925	2.08404	1.05938	0.00509193	0.114534	NW_004819952.1	174	908	-	735	LOC110340069	GO:0003700;GO:0005737	K09253	4PXFN	K	sp|Q04863|RELB_MOUSE Transcription factor RelB OS=Mus musculus OX=10090 GN=Relb PE=1 SV=2	XP_040590340.1 transcription factor RelB isoform X1 [Mesocricetus auratus]	-	GO:0005737//cytoplasm;	GO:0003700//DNA-binding transcription factor activity;	ko05169(Epstein-Barr virus infection);ko05166(Human T-cell leukemia virus 1 infection);ko04625(C-type lectin receptor signaling pathway);ko04380(Osteoclast differentiation);ko04064(NF-kappa B signaling pathway);ko04010(MAPK signaling pathway)
gene-Cass4	5.41964	1.30436	9.53492	7.31003	2.86988	0.00509247	0.114534	NW_004801651.1	6290967	6331353	+	4063	Cass4	GO:0005737;GO:0005925;GO:0007155	-	4PT8Y	T	sp|Q08EC4|CASS4_MOUSE Cas scaffolding protein family member 4 OS=Mus musculus OX=10090 GN=Cass4 PE=1 SV=1	XP_021085411.1 cas scaffolding protein family member 4 isoform X1 [Mesocricetus auratus]	GO:0007155//cell adhesion;	GO:0005737//cytoplasm;GO:0005925//focal adhesion;	-	-
gene-Fam189a1	7.85719	2.77228	12.9421	4.66838	2.22292	0.00509535	0.114534	NW_004801771.1	1978227	2386308	-	4734	Fam189a1	GO:0016020	-	4Q314	S	sp|Q6A044|F1891_MOUSE Protein FAM189A1 OS=Mus musculus OX=10090 GN=Fam189a1 PE=2 SV=3	XP_005084469.1 protein FAM189A1 isoform X1 [Mesocricetus auratus]	-	GO:0016020//membrane;	-	-
gene-Tspoap1	4.52052	0.934413	8.10663	8.67564	3.11697	0.00514199	0.115339	NW_004801661.1	282423	308115	+	6964	Tspoap1	-	K19922	4PZK2	Z	sp|Q7TNF8|RIMB1_MOUSE Peripheral-type benzodiazepine receptor-associated protein 1 OS=Mus musculus OX=10090 GN=Tspoap1 PE=2 SV=2	XP_005075845.1 peripheral-type benzodiazepine receptor-associated protein 1 isoform X1 [Mesocricetus auratus]	-	-	-	-
gene-Rec8	12.1851	5.4857	18.8844	3.44248	1.78345	0.00516339	0.115605	NW_004801798.1	2290612	2299087	+	2195	Rec8	GO:0005634;GO:0007059;GO:0007062;GO:0008278	K13054	4PVSE	D	sp|Q6AYJ4|REC8_RAT Meiotic recombination protein REC8 homolog OS=Rattus norvegicus OX=10116 GN=Rec8 PE=1 SV=1	XP_021091908.1 meiotic recombination protein REC8 homolog [Mesocricetus auratus]	GO:0007059//chromosome segregation;GO:0007062//sister chromatid cohesion;	GO:0005634//nucleus;GO:0008278//cohesin complex;	-	ko04114(Oocyte meiosis)
gene-Wnk4	6.06393	0.268254	11.8596	44.2103	5.46631	0.00519836	0.115931	NW_004801624.1	20258760	20275202	-	4275	Wnk4	GO:0004674;GO:0005524;GO:0005737;GO:0016310	K08867	4Q0N0	T	sp|Q7TPK6|WNK4_RAT Serine/threonine-protein kinase WNK4 OS=Rattus norvegicus OX=10116 GN=Wnk4 PE=1 SV=3	XP_005070201.1 LOW QUALITY PROTEIN: serine/threonine-protein kinase WNK4 [Mesocricetus auratus]	GO:0016310//phosphorylation;	GO:0005737//cytoplasm;	GO:0004674//protein serine/threonine kinase activity;GO:0005524//ATP binding;	-
gene-Asprv1	4.96228	1.03911	8.88545	8.55106	3.0961	0.00525125	0.116652	NW_004801630.1	3255749	3257258	+	1508	Asprv1	GO:0004190;GO:0006508;GO:0016020	-	4PUBQ	T	sp|Q09PK2|APRV1_MOUSE Retroviral-like aspartic protease 1 OS=Mus musculus OX=10090 GN=Asprv1 PE=1 SV=1	XP_007646785.2 LOW QUALITY PROTEIN: retroviral-like aspartic protease 1 [Cricetulus griseus] &gt;XP_027284336.2 LOW QUALITY PROTEIN: retroviral-like aspartic protease 1 [Cricetulus griseus]	GO:0006508//proteolysis;	GO:0016020//membrane;	GO:0004190//aspartic-type endopeptidase activity;	-
gene-Nrros	3.77258	0.502597	7.04256	14.0124	3.80863	0.00526519	0.116809	NW_004801632.1	8245496	8254988	+	4196	Nrros	GO:0016020	-	4PSE7	T	sp|Q8BMT4|LRC33_MOUSE Transforming growth factor beta activator LRRC33 OS=Mus musculus OX=10090 GN=Nrros PE=1 SV=2	XP_040606869.1 transforming growth factor beta activator LRRC33 isoform X1 [Mesocricetus auratus] &gt;XP_040606870.1 transforming growth factor beta activator LRRC33 isoform X1 [Mesocricetus auratus] &gt;XP_040606871.1 transforming growth factor beta activator LRRC33 isoform X1 [Mesocricetus auratus] &gt;XP_040606872.1 transforming growth factor beta activator LRRC33 isoform X1 [Mesocricetus aura…	-	GO:0016020//membrane;	-	-
gene-LOC106020909	30.2101	17.7954	42.6249	2.39528	1.26019	0.00530555	0.116943	NW_004801614.1	6066908	6068774	+	1782	LOC106020909	GO:0016020	-	-	-	-	XP_012966894.1 uncharacterized protein LOC106020909 [Mesocricetus auratus]	-	GO:0016020//membrane;	-	-
gene-Rassf2	4.8878	1.16876	8.60684	7.36411	2.88051	0.00536939	0.118043	NW_004801618.1	11845859	11883472	-	5053	Rassf2	GO:0000776;GO:0001501;GO:0001503;GO:0004672;GO:0005654;GO:0005794;GO:0005829;GO:0005886;GO:0007249;GO:0031954;GO:0032991;GO:0033137;GO:0043065;GO:0045667;GO:0045670;GO:0046330;GO:0046849;GO:0048872;GO:0050821;GO:1901223	K09851	4PWQC	T	sp|Q8BMS9|RASF2_MOUSE Ras association domain-containing protein 2 OS=Mus musculus OX=10090 GN=Rassf2 PE=1 SV=1	XP_005068719.1 ras association domain-containing protein 2 [Mesocricetus auratus]	GO:0001501//skeletal system development;GO:0001503//ossification;GO:0007249//I-kappaB kinase/NF-kappaB signaling;GO:0031954//positive regulation of protein autophosphorylation;GO:0033137//negative regulation of peptidyl-serine phosphorylation;GO:0043065//positive regulation of apoptotic process;GO:0045667//regulation of osteoblast differentiation;GO:0045670//regulation of osteoclast differentiati…	GO:0000776//kinetochore;GO:0005654//nucleoplasm;GO:0005794//Golgi apparatus;GO:0005829//cytosol;GO:0005886//plasma membrane;GO:0032991//protein-containing complex;	GO:0004672//protein kinase activity;	ko04392(Hippo signaling pathway - multiple species)
gene-LOC101831237	4.38289	0.801764	7.96401	9.9331	3.31224	0.00539013	0.118118	NW_004801654.1	6173536	6179271	+	1199	LOC101831237	GO:0004252;GO:0005737;GO:0005886;GO:0006508;GO:0007281;GO:0007283	-	4Q57Z	O	sp|Q8VIF2|PRS42_MOUSE Serine protease 42 OS=Mus musculus OX=10090 GN=Prss42 PE=1 SV=1	XP_005075143.1 serine protease 42 [Mesocricetus auratus]	GO:0006508//proteolysis;GO:0007281//germ cell development;GO:0007283//spermatogenesis;	GO:0005737//cytoplasm;GO:0005886//plasma membrane;	GO:0004252//serine-type endopeptidase activity;	-
gene-Col11a2	11.4014	4.63815	18.1647	3.91635	1.96951	0.00539361	0.118118	NW_004801844.1	1138749	1175894	-	6462	Col11a2	GO:0005201;GO:0005581	K19721	4Q034	W	sp|Q64739|COBA2_MOUSE Collagen alpha-2(XI) chain OS=Mus musculus OX=10090 GN=Col11a2 PE=2 SV=3	XP_040588074.1 LOW QUALITY PROTEIN: collagen alpha-2(XI) chain [Mesocricetus auratus]	-	GO:0005581//collagen trimer;	GO:0005201//extracellular matrix structural constituent;	ko04974(Protein digestion and absorption)
gene-Nfat5	85.2137	47.2197	123.208	2.60924	1.38363	0.00540053	0.118118	NW_004801665.1	12727964	12794599	+	2077	Nfat5	GO:0000978;GO:0003700;GO:0005737;GO:0043227;GO:0043229	K17335	4Q3JX	K	sp|D3ZGB1|NFAT5_RAT Nuclear factor of activated T-cells 5 OS=Rattus norvegicus OX=10116 GN=Nfat5 PE=1 SV=1	XP_040592479.1 nuclear factor of activated T-cells 5 isoform X5 [Mesocricetus auratus]	-	GO:0005737//cytoplasm;GO:0043227//membrane-bounded organelle;GO:0043229//intracellular organelle;	GO:0000978//RNA polymerase II cis-regulatory region sequence-specific DNA binding;GO:0003700//DNA-binding transcription factor activity;	-
gene-Plagl1	4.34058	0.934413	7.74675	8.2905	3.05146	0.00547032	0.119032	NW_004801608.1	18348546	18429168	-	4330	Plagl1	GO:0005634	K19485	4PSIT	K	sp|Q9UM63|PLAL1_HUMAN Zinc finger protein PLAGL1 OS=Homo sapiens OX=9606 GN=PLAGL1 PE=1 SV=2	XP_012965688.1 zinc finger protein PLAGL1 isoform X1 [Mesocricetus auratus] &gt;XP_012965689.1 zinc finger protein PLAGL1 isoform X1 [Mesocricetus auratus] &gt;XP_021080136.1 zinc finger protein PLAGL1 isoform X1 [Mesocricetus auratus] &gt;XP_040614161.1 zinc finger protein PLAGL1 isoform X1 [Mesocricetus auratus] &gt;XP_040614162.1 zinc finger protein PLAGL1 isoform X1 [Mesocricetus auratus] &gt…	-	GO:0005634//nucleus;	-	-
gene-Dcst1	4.79771	1.13784	8.45758	7.43299	2.89394	0.00551816	0.11992	NW_004801701.1	5921501	5939107	-	2534	Dcst1	GO:0016020;GO:0046872	-	4PVAA	S	sp|Q5T197|DCST1_HUMAN E3 ubiquitin-protein ligase DCST1 OS=Homo sapiens OX=9606 GN=DCST1 PE=1 SV=1	XP_012976001.3 E3 ubiquitin-protein ligase DCST1 [Mesocricetus auratus]	-	GO:0016020//membrane;	GO:0046872//metal ion binding;	-
gene-Acan	2.97008	0	5.94016	Inf	Inf	0.00553795	0.120196	NW_004801680.1	4449217	4509439	+	7895	Acan	GO:0005540;GO:0007155;GO:0030246;GO:0031012	K06792	4Q81V	W	sp|Q61282|PGCA_MOUSE Aggrecan core protein OS=Mus musculus OX=10090 GN=Acan PE=1 SV=2	XP_040585943.1 aggrecan core protein isoform X1 [Mesocricetus auratus]	GO:0007155//cell adhesion;	GO:0031012//extracellular matrix;	GO:0005540//hyaluronic acid binding;GO:0030246//carbohydrate binding;	-
gene-LOC106022571	28.1581	18.6781	37.638	2.01508	1.01084	0.00558541	0.120535	NW_004801830.1	1454160	1513366	+	663	LOC106022571	-	-	4KV8N	S	sp|Q9P2D6|F135A_HUMAN Protein FAM135A OS=Homo sapiens OX=9606 GN=FAM135A PE=1 SV=2	-	-	-	-	-
gene-Epha8	2.50936	0	5.01872	Inf	Inf	0.00575817	0.122783	NW_004801713.1	1011857	1034291	-	3144	Epha8	GO:0005003;GO:0005524;GO:0016020	K05109	4Q0XI	T	sp|O09127|EPHA8_MOUSE Ephrin type-A receptor 8 OS=Mus musculus OX=10090 GN=Epha8 PE=1 SV=2	XP_040612265.1 ephrin type-A receptor 8 isoform X1 [Mesocricetus auratus]	-	GO:0016020//membrane;	GO:0005003//ephrin receptor activity;GO:0005524//ATP binding;	ko04360(Axon guidance)
gene-Nkx1-2	2.47204	0	4.94408	Inf	Inf	0.00589894	0.125158	NW_004801604.1	66176156	66180538	+	2916	Nkx1-2	GO:0000981;GO:0003677;GO:0005634	K09309	4PUZY	K	sp|P42580|NKX12_MOUSE NK1 transcription factor-related protein 2 OS=Mus musculus OX=10090 GN=Nkx1-2 PE=1 SV=1	XP_005064344.1 NK1 transcription factor-related protein 2 [Mesocricetus auratus]	-	GO:0005634//nucleus;	GO:0000981//DNA-binding transcription factor activity, RNA polymerase II-specific;GO:0003677//DNA binding;	-
gene-Ptprh	2.38373	0	4.76746	Inf	Inf	0.00625589	0.131231	NW_004801767.1	1190971	1226891	+	2918	Ptprh	GO:0004725;GO:0005524;GO:0005886;GO:0016311	K18034	4Q3EU	T	sp|E9Q0N2|PTPRH_MOUSE Receptor-type tyrosine-protein phosphatase H OS=Mus musculus OX=10090 GN=Ptprh PE=1 SV=1	XP_040589992.1 receptor-type tyrosine-protein phosphatase H [Mesocricetus auratus]	GO:0016311//dephosphorylation;	GO:0005886//plasma membrane;	GO:0004725//protein tyrosine phosphatase activity;GO:0005524//ATP binding;	-
gene-Rasgrf1	2.38041	0	4.76082	Inf	Inf	0.00627	0.131231	NW_004801706.1	286073	393839	+	4469	Rasgrf1	GO:0005085;GO:0007264	K04349	4Q7CV	T	sp|Q13972|RGRF1_HUMAN Ras-specific guanine nucleotide-releasing factor 1 OS=Homo sapiens OX=9606 GN=RASGRF1 PE=1 SV=2	XP_012976455.1 ras-specific guanine nucleotide-releasing factor 1 [Mesocricetus auratus]	GO:0007264//small GTPase mediated signal transduction;	-	GO:0005085//guanyl-nucleotide exchange factor activity;	ko04510(Focal adhesion);ko04014(Ras signaling pathway);ko04010(MAPK signaling pathway)
gene-Fam166a	3.11739	0.333079	5.90169	17.7186	4.14719	0.00634936	0.132728	NW_004801758.1	2107735	2117007	-	1294	Fam166a	GO:0005737;GO:0036064	-	4Q2MW	S	sp|Q9D4K5|F166A_MOUSE Protein FAM166A OS=Mus musculus OX=10090 GN=Fam166a PE=2 SV=1	XP_040601201.1 protein FAM166A isoform X1 [Mesocricetus auratus] &gt;XP_040601202.1 protein FAM166A isoform X1 [Mesocricetus auratus] &gt;XP_040601203.1 protein FAM166A isoform X1 [Mesocricetus auratus] &gt;XP_040601204.1 protein FAM166A isoform X1 [Mesocricetus auratus]	-	GO:0005737//cytoplasm;GO:0036064//ciliary basal body;	-	-
gene-LOC106022786	3.10201	0.234342	5.96969	25.4742	4.67096	0.00639914	0.132858	NW_004803006.1	1699	6202	+	1516	LOC106022786	GO:0003950	K15259	4PX4A	S	sp|Q8BZ20|PAR12_MOUSE Protein mono-ADP-ribosyltransferase PARP12 OS=Mus musculus OX=10090 GN=Parp12 PE=1 SV=3	XP_040584722.1 protein mono-ADP-ribosyltransferase PARP12 isoform X1 [Mesocricetus auratus]	-	-	GO:0003950//NAD+ ADP-ribosyltransferase activity;	-
gene-Kcna2	2.34309	0	4.68619	Inf	Inf	0.00643234	0.132858	NW_004801668.1	7636665	7649619	+	11754	Kcna2	GO:0005249;GO:0008076;GO:0014059;GO:0021633;GO:0030425;GO:0031258;GO:0032809;GO:0033010;GO:0042734;GO:0043194;GO:0043204;GO:0043679;GO:0044224;GO:0045188;GO:0051260	K04875	4Q8A6	P	sp|P63141|KCNA2_MOUSE Potassium voltage-gated channel subfamily A member 2 OS=Mus musculus OX=10090 GN=Kcna2 PE=1 SV=1	XP_005076653.1 potassium voltage-gated channel subfamily A member 2 [Mesocricetus auratus] &gt;XP_012973564.1 potassium voltage-gated channel subfamily A member 2 [Mesocricetus auratus] &gt;XP_012973565.1 potassium voltage-gated channel subfamily A member 2 [Mesocricetus auratus] &gt;XP_040608013.1 potassium voltage-gated channel subfamily A member 2 [Mesocricetus auratus] &gt;XP_040608014.1 pota…	GO:0014059//regulation of dopamine secretion;GO:0021633//optic nerve structural organization;GO:0045188//regulation of circadian sleep/wake cycle, non-REM sleep;GO:0051260//protein homooligomerization;	GO:0008076//voltage-gated potassium channel complex;GO:0030425//dendrite;GO:0031258//lamellipodium membrane;GO:0032809//neuronal cell body membrane;GO:0033010//paranodal junction;GO:0042734//presynaptic membrane;GO:0043194//axon initial segment;GO:0043204//perikaryon;GO:0043679//axon terminus;GO:0044224//juxtaparanode region of axon;	GO:0005249//voltage-gated potassium channel activity;	-
gene-Dennd2c	17.8797	10.04	25.7193	2.56168	1.35709	0.00643561	0.132858	NW_004801668.1	3722536	3755062	+	3557	Dennd2c	GO:0005085	K20161	4Q2Y4	T	sp|Q68D51|DEN2C_HUMAN DENN domain-containing protein 2C OS=Homo sapiens OX=9606 GN=DENND2C PE=1 SV=2	XP_040608065.1 DENN domain-containing protein 2C [Mesocricetus auratus]	-	-	GO:0005085//guanyl-nucleotide exchange factor activity;	-
gene-Slc45a1	2.3261	0	4.65219	Inf	Inf	0.0065086	0.133274	NW_004801694.1	5816872	5838760	+	2116	Slc45a1	GO:0005351;GO:0016020	K15378	4PUMS	G	sp|Q8K4S3|S45A1_RAT Proton-associated sugar transporter A OS=Rattus norvegicus OX=10116 GN=Slc45a1 PE=2 SV=1	XP_040590948.1 proton-associated sugar transporter A [Mesocricetus auratus]	-	GO:0016020//membrane;	GO:0005351//carbohydrate:proton symporter activity;	-
gene-Myo1a	44.0096	28.061	59.9583	2.13672	1.0954	0.00657407	0.13422	NW_004801697.1	3758419	3778431	-	3631	Myo1a	GO:0003774;GO:0005524;GO:0005902;GO:0005903;GO:0007605;GO:0016323;GO:0016324;GO:0016328;GO:0016459;GO:0030033;GO:0030864;GO:0031941;GO:0044853;GO:0051015;GO:0051648	K10356	4PYR3	Z	sp|O88329|MYO1A_MOUSE Unconventional myosin-Ia OS=Mus musculus OX=10090 GN=Myo1a PE=2 SV=2	XP_005079798.3 unconventional myosin-Ia [Mesocricetus auratus]	GO:0007605//sensory perception of sound;GO:0030033//microvillus assembly;GO:0051648//vesicle localization;	GO:0005902//microvillus;GO:0005903//brush border;GO:0016323//basolateral plasma membrane;GO:0016324//apical plasma membrane;GO:0016328//lateral plasma membrane;GO:0016459//myosin complex;GO:0030864//cortical actin cytoskeleton;GO:0031941//filamentous actin;GO:0044853//plasma membrane raft;	GO:0003774//cytoskeletal motor activity;GO:0005524//ATP binding;GO:0051015//actin filament binding;	-
gene-Gas2l2	3.04766	0.268254	5.82706	21.7221	4.44109	0.00658039	0.13422	NW_004801671.1	4162859	4170686	+	3120	Gas2l2	GO:0005737;GO:0005856;GO:0008017	-	4PW5R	Z	sp|Q5SSG4|GA2L2_MOUSE GAS2-like protein 2 OS=Mus musculus OX=10090 GN=Gas2l2 PE=1 SV=1	XP_040605264.1 GAS2-like protein 2 isoform X1 [Mesocricetus auratus]	-	GO:0005737//cytoplasm;GO:0005856//cytoskeleton;	GO:0008017//microtubule binding;	-
gene-Slc38a5	2.3091	0	4.6182	Inf	Inf	0.00658636	0.13422	NW_004801786.1	3169666	3178806	+	2024	Slc38a5	GO:0016020	K14992	4PSGU	P	sp|Q3U1J0|S38A5_MOUSE Sodium-coupled neutral amino acid transporter 5 OS=Mus musculus OX=10090 GN=Slc38a5 PE=1 SV=1	XP_005085202.1 sodium-coupled neutral amino acid transporter 5 isoform X2 [Mesocricetus auratus]	-	GO:0016020//membrane;	-	ko04727(GABAergic synapse)
gene-Fcn3	2.27178	0	4.54356	Inf	Inf	0.00676253	0.137069	NW_004801696.1	6375654	6383729	+	567	Fcn3	-	K10104	4Q3CB	J	sp|O75636|FCN3_HUMAN Ficolin-3 OS=Homo sapiens OX=9606 GN=FCN3 PE=1 SV=2	XP_040613352.1 LOW QUALITY PROTEIN: ficolin-3 [Mesocricetus auratus]	-	-	-	-
gene-LOC106022532	30.7704	19.7041	41.8366	2.12324	1.08627	0.00676645	0.137069	NW_004801819.1	211511	221665	-	616	LOC106022532	GO:0006355	K09228	4Q7N5	K	sp|E9PYI1|ZN568_MOUSE Zinc finger protein 568 OS=Mus musculus OX=10090 GN=Znf568 PE=1 SV=1	XP_040590482.1 zinc finger protein 568 isoform X4 [Mesocricetus auratus]	GO:0006355//regulation of transcription, DNA-templated;	-	-	ko05168(Herpes simplex virus 1 infection)
gene-Fbxl22	14.2639	7.49017	21.0376	2.80869	1.4899	0.00679442	0.137472	NW_004801659.1	5260650	5265918	+	3475	Fbxl22	-	K10288	4PUQT	S	sp|Q8C7B6|FXL22_MOUSE F-box and leucine-rich protein 22 OS=Mus musculus OX=10090 GN=Fbxl22 PE=1 SV=1	XP_005075572.2 F-box and leucine-rich protein 22 [Mesocricetus auratus]	-	-	-	-
gene-Dusp2	4.39555	0.999238	7.79186	7.7978	2.96307	0.00714193	0.141971	NW_004801618.1	7058453	7060662	+	1692	Dusp2	GO:0004725;GO:0005634;GO:0016311;GO:0017017;GO:0017018	K04459	4Q7DX	V	sp|Q05922|DUS2_MOUSE Dual specificity protein phosphatase 2 OS=Mus musculus OX=10090 GN=Dusp2 PE=1 SV=2	XP_005068639.1 dual specificity protein phosphatase 2 [Mesocricetus auratus]	GO:0016311//dephosphorylation;	GO:0005634//nucleus;	GO:0004725//protein tyrosine phosphatase activity;GO:0017017//MAP kinase tyrosine/serine/threonine phosphatase activity;GO:0017018//myosin phosphatase activity;	ko04010(MAPK signaling pathway)
gene-LOC101822862	3.69524	0.601334	6.78914	11.2901	3.49699	0.00728414	0.143957	NW_004801683.1	8073688	8521147	-	1673	LOC101822862	GO:0004930;GO:0005886	K04608	4Q1X4	T	sp|P47743|GRM8_MOUSE Metabotropic glutamate receptor 8 OS=Mus musculus OX=10090 GN=Grm8 PE=1 SV=2	XP_040584510.1 metabotropic glutamate receptor 8 isoform X2 [Mesocricetus auratus]	-	GO:0005886//plasma membrane;	GO:0004930//G protein-coupled receptor activity;	ko04724(Glutamatergic synapse);ko04080(Neuroactive ligand-receptor interaction);ko04072(Phospholipase D signaling pathway)
gene-Anpep	14.141	5.41792	22.8641	4.22009	2.07728	0.00732783	0.144167	NW_004801680.1	5265545	5293852	-	3973	Anpep	GO:0004177;GO:0005886;GO:0006508;GO:0008237;GO:0008270	K11140	4PUHZ	EO	sp|P15684|AMPN_RAT Aminopeptidase N OS=Rattus norvegicus OX=10116 GN=Anpep PE=1 SV=2	XP_005077849.1 aminopeptidase N [Mesocricetus auratus]	GO:0006508//proteolysis;	GO:0005886//plasma membrane;	GO:0004177//aminopeptidase activity;GO:0008237//metallopeptidase activity;GO:0008270//zinc ion binding;	ko04640(Hematopoietic cell lineage);ko04614(Renin-angiotensin system);ko00480(Glutathione metabolism)
gene-Tspan1	7.8804	2.84606	12.9147	4.53775	2.18198	0.00762658	0.148041	NW_004801635.1	5836725	5843843	+	2127	Tspan1	GO:0005654;GO:0005765;GO:0005886;GO:0030054;GO:0031982;GO:0048471;GO:0050821	K17348	4PVU0	S	sp|Q6AYR9|TSN1_RAT Tetraspanin-1 OS=Rattus norvegicus OX=10116 GN=Tspan1 PE=2 SV=1	XP_005072120.1 tetraspanin-1 [Mesocricetus auratus] &gt;XP_040612859.1 tetraspanin-1 [Mesocricetus auratus]	GO:0050821//protein stabilization;	GO:0005654//nucleoplasm;GO:0005765//lysosomal membrane;GO:0005886//plasma membrane;GO:0030054//cell junction;GO:0031982//vesicle;GO:0048471//perinuclear region of cytoplasm;	-	-
gene-LOC101837745	6.14363	1.97352	10.3137	5.22607	2.38573	0.00762999	0.148041	NW_004801784.1	2276163	2306196	-	964	LOC101837745	GO:0003723	K13126	4PTZG	AJ	sp|Q4VXU2|PAP1L_HUMAN Polyadenylate-binding protein 1-like OS=Homo sapiens OX=9606 GN=PABPC1L PE=2 SV=1	XP_040588922.1 polyadenylate-binding protein 1-like isoform X2 [Mesocricetus auratus]	-	-	GO:0003723//RNA binding;	ko03018(RNA degradation);ko03015(mRNA surveillance pathway)
gene-Heatr4	9.93427	4.41568	15.4529	3.49954	1.80717	0.00803543	0.15363	NW_004801639.1	9038	39598	+	3030	Heatr4	-	-	4Q0E7	S	sp|Q86WZ0|HEAT4_HUMAN HEAT repeat-containing protein 4 OS=Homo sapiens OX=9606 GN=HEATR4 PE=2 SV=2	XP_005072864.4 HEAT repeat-containing protein 4 [Mesocricetus auratus]	-	-	-	-
gene-Gpr85	14.2654	7.49313	21.0376	2.80759	1.48933	0.00856385	0.161555	NW_004801711.1	4693348	4698731	+	3512	Gpr85	GO:0004930;GO:0005783;GO:0005886	K04302	4PV84	T	sp|P60893|GPR85_HUMAN Probable G-protein coupled receptor 85 OS=Homo sapiens OX=9606 GN=GPR85 PE=1 SV=1	XP_005363785.1 probable G-protein coupled receptor 85 [Microtus ochrogaster] &gt;XP_007649144.1 probable G-protein coupled receptor 85 [Cricetulus griseus] &gt;XP_012508211.1 PREDICTED: probable G-protein coupled receptor 85 [Propithecus coquereli] &gt;XP_012508212.1 PREDICTED: probable G-protein coupled receptor 85 [Propithecus coquereli] &gt;XP_012591613.1 probable G-protein coupled receptor 85…	-	GO:0005783//endoplasmic reticulum;GO:0005886//plasma membrane;	GO:0004930//G protein-coupled receptor activity;	-
gene-Ppp1r32	7.53742	2.90493	12.1699	4.18939	2.06674	0.00861845	0.16163	NW_004801604.1	47970684	47976014	+	1139	Ppp1r32	-	K17571	4PZ7Y	S	sp|Q148A4|PPR32_MOUSE Protein phosphatase 1 regulatory subunit 32 OS=Mus musculus OX=10090 GN=Ppp1r32 PE=1 SV=1	XP_040603717.1 protein phosphatase 1 regulatory subunit 32 [Mesocricetus auratus] &gt;XP_040603721.1 protein phosphatase 1 regulatory subunit 32 [Mesocricetus auratus] &gt;XP_040603723.1 protein phosphatase 1 regulatory subunit 32 [Mesocricetus auratus]	-	-	-	-
gene-Myo5c	11.1467	3.67578	18.6176	5.06493	2.34054	0.00862012	0.16163	NW_004801645.1	12744322	12818683	-	5683	Myo5c	GO:0003774;GO:0003779;GO:0005524;GO:0015031;GO:0016459	K10357	4Q0RJ	Z	sp|Q9NQX4|MYO5C_HUMAN Unconventional myosin-Vc OS=Homo sapiens OX=9606 GN=MYO5C PE=1 SV=2	XP_005073786.1 unconventional myosin-Vc [Mesocricetus auratus]	GO:0015031//protein transport;	GO:0016459//myosin complex;	GO:0003774//cytoskeletal motor activity;GO:0003779//actin binding;GO:0005524//ATP binding;	-
gene-Zbtb32	34.7687	21.6158	47.9215	2.21697	1.14859	0.00870398	0.162742	NW_004801721.1	5703282	5706610	+	2872	Zbtb32	-	K10506	4Q3RG	K	sp|Q9JKD9|ZBT32_MOUSE Zinc finger and BTB domain-containing protein 32 OS=Mus musculus OX=10090 GN=Zbtb32 PE=1 SV=1	XP_021089571.1 zinc finger and BTB domain-containing protein 32 [Mesocricetus auratus]	-	-	-	-
gene-Bhmg1	3.04499	0.333079	5.7569	17.2839	4.11135	0.00895833	0.165331	NW_004801821.1	374609	388472	-	2230	Bhmg1	GO:0003677;GO:0005634;GO:0046983	-	4Q8FK	K	sp|A0A5K7RLP0|MEIOS_MOUSE Meiosis initiator protein OS=Mus musculus OX=10090 GN=Meiosin PE=1 SV=1	XP_040590617.1 LOW QUALITY PROTEIN: meiosis initiator protein [Mesocricetus auratus]	-	GO:0005634//nucleus;	GO:0003677//DNA binding;GO:0046983//protein dimerization activity;	-
gene-Nmb	2.31465	0	4.62931	Inf	Inf	0.00908529	0.16746	NW_004801680.1	6354732	6358733	-	1981	Nmb	GO:0005576;GO:0007218;GO:0043005	K05223	4Q9K7	S	sp|Q9CR53|NMB_MOUSE Neuromedin-B OS=Mus musculus OX=10090 GN=Nmb PE=2 SV=1	XP_005077874.1 neuromedin-B isoform X1 [Mesocricetus auratus]	GO:0007218//neuropeptide signaling pathway;	GO:0005576//extracellular region;GO:0043005//neuron projection;	-	ko04080(Neuroactive ligand-receptor interaction)
gene-Hkdc1	6.27383	2.14304	10.4046	4.85508	2.2795	0.0092616	0.170006	NW_004801628.1	16046050	16087785	+	5987	Hkdc1	GO:0001678;GO:0004396;GO:0005524;GO:0005536;GO:0006096;GO:0019318	K00844	4Q4VZ	G	sp|Q91W97|HKDC1_MOUSE Hexokinase HKDC1 OS=Mus musculus OX=10090 GN=Hkdc1 PE=2 SV=1	XP_040588249.1 hexokinase HKDC1 [Mesocricetus auratus]	GO:0001678//cellular glucose homeostasis;GO:0006096//glycolytic process;GO:0019318//hexose metabolic process;	-	GO:0004396//hexokinase activity;GO:0005524//ATP binding;GO:0005536//glucose binding;	ko05230(Central carbon metabolism in cancer);ko04973(Carbohydrate digestion and absorption);ko04930(Type II diabetes mellitus);ko04910(Insulin signaling pathway);ko04066(HIF-1 signaling pathway);ko00524(Neomycin, kanamycin and gentamicin biosynthesis);ko00520(Amino sugar and nucleotide sugar metabolism);ko00500(Starch and sucrose metabolism);ko00052(Galactose metabolism);ko00051(Fructose and mann…
gene-Fam71e2	2.27734	0	4.55467	Inf	Inf	0.00930535	0.170625	NW_004801767.1	1027943	1038314	+	2286	Fam71e2	-	-	4Q6XM	S	sp|Q8N5Q1|F71E2_HUMAN Protein FAM71E2 OS=Homo sapiens OX=9606 GN=FAM71E2 PE=2 SV=3	XP_040590080.1 protein FAM71E2 [Mesocricetus auratus]	-	-	-	-
gene-Nmrk2	18.7664	11.0672	26.4657	2.39136	1.25783	0.00933508	0.170657	NW_004801751.1	1030906	1035265	+	2443	Nmrk2	GO:0016301;GO:0016310	K10524	4Q3QC	F	sp|Q9NPI5|NRK2_HUMAN Nicotinamide riboside kinase 2 OS=Homo sapiens OX=9606 GN=NMRK2 PE=1 SV=1	XP_012978387.2 nicotinamide riboside kinase 2 [Mesocricetus auratus]	GO:0016310//phosphorylation;	-	GO:0016301//kinase activity;	ko00760(Nicotinate and nicotinamide metabolism)
gene-Lhx6	2.94458	0.268254	5.62091	20.9537	4.38913	0.00940414	0.171329	NW_004801726.1	5510184	5533069	+	3882	Lhx6	GO:0000981;GO:0003677;GO:0005634;GO:0046872;GO:0048731	K09375	4Q2GQ	K	sp|Q9R1R0|LHX6_MOUSE LIM/homeobox protein Lhx6 OS=Mus musculus OX=10090 GN=Lhx6 PE=1 SV=2	XP_005082170.2 LIM/homeobox protein Lhx6 isoform X2 [Mesocricetus auratus]	GO:0048731//system development;	GO:0005634//nucleus;	GO:0000981//DNA-binding transcription factor activity, RNA polymerase II-specific;GO:0003677//DNA binding;GO:0046872//metal ion binding;	-
gene-LOC106021834	2.2027	0	4.40541	Inf	Inf	0.00977418	0.176934	NW_004801690.1	7478766	7485566	+	3262	LOC106021834	GO:0016020	-	4Q4GV	S	sp|C0HKD1|F25A2_MOUSE Protein FAM205A-2 OS=Mus musculus OX=10090 GN=Fam205a2 PE=3 SV=1	XP_040595669.1 protein FAM205A-2-like [Mesocricetus auratus]	-	GO:0016020//membrane;	-	-
gene-Capns2	2.18903	0	4.37805	Inf	Inf	0.00986453	0.177624	NW_004801693.1	1778349	1780394	-	2046	Capns2	GO:0005509;GO:0005737	K08584	4PVDY	T	sp|Q9D7J7|CPNS2_MOUSE Calpain small subunit 2 OS=Mus musculus OX=10090 GN=Capns2 PE=2 SV=1	XP_005079204.1 calpain small subunit 2 [Mesocricetus auratus]	-	GO:0005737//cytoplasm;	GO:0005509//calcium ion binding;	-
gene-Syngr4	2.18903	0	4.37805	Inf	Inf	0.00986453	0.177624	NW_004801779.1	910605	919878	+	1060	Syngr4	GO:0016020	-	4PS7S	TU	sp|Q9Z1L2|SNG4_MOUSE Synaptogyrin-4 OS=Mus musculus OX=10090 GN=Syngr4 PE=1 SV=2	XP_005084746.1 synaptogyrin-4 [Mesocricetus auratus]	-	GO:0016020//membrane;	-	-
gene-Aplnr	2.82773	0.333079	5.32238	15.9793	3.99813	0.00997233	0.178764	NW_004801605.1	38313798	38317254	-	3457	Aplnr	GO:0001570;GO:0001947;GO:0003171;GO:0003272;GO:0004930;GO:0005886;GO:0007512;GO:0010629;GO:0035886;GO:0035904;GO:0043951;GO:0045766;GO:0051281;GO:0060183;GO:0060412;GO:0060841;GO:0060976;GO:1903589;GO:1903596;GO:1904325	K04174	4Q0JV	T	sp|Q9WV08|APJ_MOUSE Apelin receptor OS=Mus musculus OX=10090 GN=Aplnr PE=1 SV=1	XP_005065133.1 apelin receptor [Mesocricetus auratus]	GO:0001570//vasculogenesis;GO:0001947//heart looping;GO:0003171//atrioventricular valve development;GO:0003272//endocardial cushion formation;GO:0007512//adult heart development;GO:0010629//negative regulation of gene expression;GO:0035886//vascular associated smooth muscle cell differentiation;GO:0035904//aorta development;GO:0043951//negative regulation of cAMP-mediated signaling;GO:0045766//po…	GO:0005886//plasma membrane;	GO:0004930//G protein-coupled receptor activity;	ko04371(Apelin signaling pathway);ko04080(Neuroactive ligand-receptor interaction)
gene-Spocd1	7.5873	2.9478	12.2268	4.14777	2.05234	0.00997872	0.178764	NW_004801696.1	3273551	3301955	+	2911	Spocd1	GO:0006351	K17596	4Q4HQ	K	sp|B1ASB6|SPOC1_MOUSE SPOC domain-containing protein 1 OS=Mus musculus OX=10090 GN=Spocd1 PE=1 SV=3	ERE85407.1 SPOC domain-containing protein 1 [Cricetulus griseus]	GO:0006351//transcription, DNA-templated;	-	-	-
gene-Camk2b	13.6584	7.16005	20.1568	2.81518	1.49323	0.0100709	0.179924	NW_004801842.1	441018	531586	-	4245	Camk2b	GO:0004683;GO:0005516;GO:0005524;GO:0005737;GO:0016310;GO:0043226	K04515	4PW30	T	sp|P28652|KCC2B_MOUSE Calcium/calmodulin-dependent protein kinase type II subunit beta OS=Mus musculus OX=10090 GN=Camk2b PE=1 SV=2	XP_005366249.1 calcium/calmodulin-dependent protein kinase type II subunit beta isoform X5 [Microtus ochrogaster] &gt;XP_006251238.1 calcium/calmodulin-dependent protein kinase type II subunit beta isoform X8 [Rattus norvegicus] &gt;XP_006514538.1 calcium/calmodulin-dependent protein kinase type II subunit beta isoform X13 [Mus musculus] &gt;XP_029339572.1 calcium/calmodulin-dependent protein kin…	GO:0016310//phosphorylation;	GO:0005737//cytoplasm;GO:0043226//organelle;	GO:0004683//calmodulin-dependent protein kinase activity;GO:0005516//calmodulin binding;GO:0005524//ATP binding;	ko05417(Lipid and atherosclerosis);ko05415(Diabetic cardiomyopathy);ko05214(Glioma);ko05205(Proteoglycans in cancer);ko05200(Pathways in cancer);ko05152(Tuberculosis);ko05031(Amphetamine addiction);ko05022(Pathways of neurodegeneration - multiple diseases);ko05012(Parkinson disease);ko04971(Gastric acid secretion);ko04934(Cushing syndrome);ko04925(Aldosterone synthesis and secretion);ko04922(Gluc…
gene-Colec12	2.13139	0	4.26278	Inf	Inf	0.0102614	0.181506	NW_004801746.1	4578190	4731719	+	3030	Colec12	GO:0005581;GO:0030246	K10062	4Q7NM	T	sp|Q8K4Q8|COL12_MOUSE Collectin-12 OS=Mus musculus OX=10090 GN=Colec12 PE=1 SV=1	XP_005083088.1 collectin-12 isoform X1 [Mesocricetus auratus]	-	GO:0005581//collagen trimer;	GO:0030246//carbohydrate binding;	ko04145(Phagosome)
gene-Retn	2.13139	0	4.26278	Inf	Inf	0.0102614	0.181506	NW_004801791.1	368334	370305	+	738	Retn	GO:0005179;GO:0005615	K13438	4Q66U	T	sp|Q99P87|RETN_MOUSE Resistin OS=Mus musculus OX=10090 GN=Retn PE=1 SV=1	XP_005085326.1 resistin [Mesocricetus auratus]	-	GO:0005615//extracellular space;	GO:0005179//hormone activity;	-
gene-Gprc5a	7.4888	2.81215	12.1654	4.32603	2.11304	0.0103581	0.1821	NW_004801640.1	2629364	2648799	+	2055	Gprc5a	GO:0004930;GO:0005730;GO:0005886;GO:0031982	K08468	4PXNS	T	sp|Q8BHL4|RAI3_MOUSE Retinoic acid-induced protein 3 OS=Mus musculus OX=10090 GN=Gprc5a PE=1 SV=1	XP_005072933.1 retinoic acid-induced protein 3 [Mesocricetus auratus]	-	GO:0005730//nucleolus;GO:0005886//plasma membrane;GO:0031982//vesicle;	GO:0004930//G protein-coupled receptor activity;	-
gene-Gpr101	4.46602	1.07002	7.86202	7.34755	2.87726	0.0104708	0.183322	NW_004801775.1	1353227	1361244	-	6267	Gpr101	GO:0004930;GO:0005886;GO:0043235	K08423	4PUK3	T	sp|Q96P66|GP101_HUMAN Probable G-protein coupled receptor 101 OS=Homo sapiens OX=9606 GN=GPR101 PE=1 SV=1	XP_012979439.1 probable G-protein coupled receptor 101 [Mesocricetus auratus]	-	GO:0005886//plasma membrane;GO:0043235//receptor complex;	GO:0004930//G protein-coupled receptor activity;	-
gene-Slc2a6	5.76738	1.80696	9.72779	5.38352	2.42855	0.0105422	0.183986	NW_004801794.1	292020	298652	-	2156	Slc2a6	GO:0008643;GO:0016020;GO:0022857	K08144	4PTMQ	U	sp|Q3UDF0|GTR6_MOUSE Solute carrier family 2, facilitated glucose transporter member 6 OS=Mus musculus OX=10090 GN=Slc2a6 PE=1 SV=1	XP_005085454.1 solute carrier family 2, facilitated glucose transporter member 6 isoform X1 [Mesocricetus auratus]	GO:0008643//carbohydrate transport;	GO:0016020//membrane;	GO:0022857//transmembrane transporter activity;	-
gene-Ampd1	4.05822	0.999238	7.1172	7.12262	2.83241	0.0105855	0.184278	NW_004801668.1	3650217	3676079	+	2215	Ampd1	GO:0003876;GO:0032264;GO:0046872	K01490	4PS7G	F	sp|Q3V1D3|AMPD1_MOUSE AMP deaminase 1 OS=Mus musculus OX=10090 GN=Ampd1 PE=1 SV=2	XP_040608066.1 AMP deaminase 1 isoform X1 [Mesocricetus auratus]	GO:0032264//IMP salvage;	-	GO:0003876//AMP deaminase activity;GO:0046872//metal ion binding;	ko00230(Purine metabolism)
gene-LOC101830137	14.5641	7.86012	21.2681	2.70583	1.43607	0.0106035	0.184278	NW_004804188.1	716	10864	+	708	LOC101830137	GO:0004672;GO:0005524;GO:0016310;GO:0050896	K04731	4PWP7	T	sp|Q4QQS0|IRAK2_RAT Interleukin-1 receptor-associated kinase-like 2 OS=Rattus norvegicus OX=10116 GN=Irak2 PE=2 SV=1	XP_040593667.1 interleukin-1 receptor-associated kinase-like 2 isoform X2 [Mesocricetus auratus]	GO:0016310//phosphorylation;GO:0050896//response to stimulus;	-	GO:0004672//protein kinase activity;GO:0005524//ATP binding;	ko05152(Tuberculosis);ko04722(Neurotrophin signaling pathway)
gene-Nrip3	4.05265	0.770851	7.33445	9.51475	3.25017	0.0106042	0.184278	NW_004801660.1	9640306	9663770	+	3910	Nrip3	GO:0004190;GO:0006508	-	4PXKU	L	sp|Q9JJR9|NRIP3_MOUSE Nuclear receptor-interacting protein 3 OS=Mus musculus OX=10090 GN=Nrip3 PE=1 SV=1	XP_005075817.1 nuclear receptor-interacting protein 3 [Mesocricetus auratus]	GO:0006508//proteolysis;	-	GO:0004190//aspartic-type endopeptidase activity;	-
gene-LOC101843216	22.8451	14.2125	31.4777	2.2148	1.14718	0.0106153	0.184278	NW_004801636.1	5265316	5282695	+	1568	LOC101843216	GO:0005506;GO:0005789;GO:0016712;GO:0020037	K17854	4Q8CP	Q	sp|F1Q8C3|CP2K6_DANRE Cytochrome P450 2K6 OS=Danio rerio OX=7955 GN=cyp2k6 PE=1 SV=1	XP_005072491.1 cytochrome P450 2K6-like [Mesocricetus auratus]	-	GO:0005789//endoplasmic reticulum membrane;	GO:0005506//iron ion binding;GO:0016712//oxidoreductase activity, acting on paired donors, with incorporation or reduction of molecular oxygen, reduced flavin or flavoprotein as one donor, and incorporation of one atom of oxygen;GO:0020037//heme binding;	-
gene-Znf853	3.46654	0.601334	6.33174	10.5295	3.39636	0.0106927	0.185104	NW_004801699.1	2394592	2401527	+	4543	Znf853	GO:0005634	K09228	4Q7SS	K	sp|P0CG23|ZN853_HUMAN Zinc finger protein 853 OS=Homo sapiens OX=9606 GN=ZNF853 PE=2 SV=1	XP_012975921.1 zinc finger protein 853 [Mesocricetus auratus]	-	GO:0005634//nucleus;	-	ko05168(Herpes simplex virus 1 infection)
gene-LOC106023179	4.38807	1.07002	7.70611	7.20185	2.84837	0.0107034	0.185104	NW_004813769.1	594	2799	-	882	LOC106023179	GO:0016020;GO:0016301;GO:0016310	K05084	4PX4V	T	sp|Q62799|ERBB3_RAT Receptor tyrosine-protein kinase erbB-3 OS=Rattus norvegicus OX=10116 GN=Erbb3 PE=1 SV=3	XP_040610609.1 receptor tyrosine-protein kinase erbB-3 isoform X2 [Mesocricetus auratus] &gt;XP_040610610.1 receptor tyrosine-protein kinase erbB-3 isoform X2 [Mesocricetus auratus]	GO:0016310//phosphorylation;	GO:0016020//membrane;	GO:0016301//kinase activity;	ko05206(MicroRNAs in cancer);ko05205(Proteoglycans in cancer);ko04151(PI3K-Akt signaling pathway);ko04020(Calcium signaling pathway);ko04012(ErbB signaling pathway);ko04010(MAPK signaling pathway);ko01521(EGFR tyrosine kinase inhibitor resistance)
gene-LOC110341051	4.35411	1.03611	7.67212	7.40476	2.88845	0.0108075	0.185758	NW_004801630.1	3721916	3730828	+	1989	LOC110341051	-	-	-	-	-	-	-	-	-	-
gene-LOC110339912	10.7997	5.38405	16.2154	3.01176	1.5906	0.0109314	0.186487	NW_004809521.1	299	3088	+	682	LOC110339912	-	K16060	4PXIZ	D	sp|O08863|BIRC3_MOUSE Baculoviral IAP repeat-containing protein 3 OS=Mus musculus OX=10090 GN=Birc3 PE=1 SV=2	XP_040590710.1 baculoviral IAP repeat-containing protein 3 isoform X1 [Mesocricetus auratus]	-	-	-	ko05222(Small cell lung cancer);ko05202(Transcriptional misregulation in cancer);ko05200(Pathways in cancer);ko05168(Herpes simplex virus 1 infection);ko05145(Toxoplasmosis);ko05132(Salmonella infection);ko04668(TNF signaling pathway);ko04621(NOD-like receptor signaling pathway);ko04510(Focal adhesion);ko04390(Hippo signaling pathway);ko04217(Necroptosis);ko04215(Apoptosis - multiple species);ko0…
gene-Mocos	25.9454	17.0895	34.8013	2.03642	1.02603	0.0110542	0.187722	NW_004801606.1	11539419	11588102	-	4122	Mocos	GO:0006777;GO:0008265;GO:0016829;GO:0030151;GO:0030170;GO:0102867	K15631	4PTWT	H	sp|Q14CH1|MOCOS_MOUSE Molybdenum cofactor sulfurase OS=Mus musculus OX=10090 GN=Mocos PE=1 SV=1	XP_040613886.1 molybdenum cofactor sulfurase [Mesocricetus auratus] &gt;XP_040613887.1 molybdenum cofactor sulfurase [Mesocricetus auratus] &gt;XP_040613888.1 molybdenum cofactor sulfurase [Mesocricetus auratus]	GO:0006777//Mo-molybdopterin cofactor biosynthetic process;	-	GO:0008265//Mo-molybdopterin cofactor sulfurase activity;GO:0016829//lyase activity;GO:0030151//molybdenum ion binding;GO:0030170//pyridoxal phosphate binding;GO:0102867//molybdenum cofactor sulfurtransferase activity;	ko00790(Folate biosynthesis)
gene-LOC101827112	8.83849	2.51003	15.1669	6.04254	2.59516	0.0110756	0.187811	NW_004801837.1	569815	653609	-	5752	LOC101827112	GO:0006355	K09228	4Q3B9	K	sp|Q96JC4|ZN479_HUMAN Zinc finger protein 479 OS=Homo sapiens OX=9606 GN=ZNF479 PE=1 SV=1	XP_040589828.1 zinc finger protein 436 isoform X5 [Mesocricetus auratus]	GO:0006355//regulation of transcription, DNA-templated;	-	-	ko05168(Herpes simplex virus 1 infection)
gene-Saxo1	2.23779	0	4.47557	Inf	Inf	0.0110814	0.187811	NW_004801649.1	1019682	1135795	-	2326	Saxo1	GO:0005814;GO:0005879;GO:0008017;GO:0009631;GO:0036064;GO:0036126;GO:0045724;GO:0050821;GO:0070417	-	4PYH9	S	sp|Q4R7D3|SAXO1_MACFA Stabilizer of axonemal microtubules 1 OS=Macaca fascicularis OX=9541 GN=SAXO1 PE=2 SV=2	XP_012971942.2 stabilizer of axonemal microtubules 1 [Mesocricetus auratus]	GO:0009631//cold acclimation;GO:0045724//positive regulation of cilium assembly;GO:0050821//protein stabilization;GO:0070417//cellular response to cold;	GO:0005814//centriole;GO:0005879//axonemal microtubule;GO:0036064//ciliary basal body;GO:0036126//sperm flagellum;	GO:0008017//microtubule binding;	-
gene-Trim65	8.3692	3.64487	13.0935	3.59231	1.84491	0.0117963	0.194537	NW_004801624.1	5647251	5653523	+	2447	Trim65	GO:0002376;GO:0005737;GO:0008270	K12031	4PV3X	O	sp|Q8BFW4|TRI65_MOUSE Tripartite motif-containing protein 65 OS=Mus musculus OX=10090 GN=Trim65 PE=1 SV=1	XP_005070264.2 tripartite motif-containing protein 65 [Mesocricetus auratus]	GO:0002376//immune system process;	GO:0005737//cytoplasm;	GO:0008270//zinc ion binding;	-
gene-Impg2	6.26459	2.40533	10.1238	4.20891	2.07345	0.0118444	0.194537	NW_004801653.1	13755713	13819228	+	2787	Impg2	GO:0005576;GO:0007601;GO:0008201;GO:0016020;GO:0033165;GO:0042995	K19017	4Q44F	T	sp|P70628|IMPG2_RAT Interphotoreceptor matrix proteoglycan 2 OS=Rattus norvegicus OX=10116 GN=Impg2 PE=2 SV=2	XP_040606612.1 interphotoreceptor matrix proteoglycan 2 [Mesocricetus auratus]	GO:0007601//visual perception;	GO:0005576//extracellular region;GO:0016020//membrane;GO:0033165//interphotoreceptor matrix;GO:0042995//cell projection;	GO:0008201//heparin binding;	-
gene-Dact1	2.90792	0.333079	5.48276	16.4608	4.04096	0.0130545	0.208022	NW_004801639.1	12817189	12827008	-	3740	Dact1	GO:0005737	-	4PYJ2	K	sp|Q8R4A3|DACT1_MOUSE Dapper homolog 1 OS=Mus musculus OX=10090 GN=Dact1 PE=1 SV=1	XP_005072838.1 dapper homolog 1 isoform X2 [Mesocricetus auratus]	-	GO:0005737//cytoplasm;	-	-
gene-Chrna10	10.5097	4.85345	16.166	3.33082	1.73588	0.0136018	0.212728	NW_004801647.1	12874300	12877976	-	1858	Chrna10	GO:0004888;GO:0007204;GO:0007271;GO:0010996;GO:0022848;GO:0042472;GO:0045211;GO:0050910;GO:0051899	K04811	4PS6R	T	sp|Q9JLB5|ACH10_RAT Neuronal acetylcholine receptor subunit alpha-10 OS=Rattus norvegicus OX=10116 GN=Chrna10 PE=1 SV=1	XP_005074107.1 neuronal acetylcholine receptor subunit alpha-10 [Mesocricetus auratus]	GO:0007204//positive regulation of cytosolic calcium ion concentration;GO:0007271//synaptic transmission, cholinergic;GO:0010996//response to auditory stimulus;GO:0042472//inner ear morphogenesis;GO:0050910//detection of mechanical stimulus involved in sensory perception of sound;GO:0051899//membrane depolarization;	GO:0045211//postsynaptic membrane;	GO:0004888//transmembrane signaling receptor activity;GO:0022848//acetylcholine-gated cation-selective channel activity;	ko04080(Neuroactive ligand-receptor interaction)
gene-Npr1	4.49394	1.20267	7.78522	6.47329	2.6945	0.0136577	0.213407	NW_004801701.1	7042174	7054524	-	2457	Npr1	GO:0004672;GO:0005524	K12323	4Q24R	T	sp|P18910|ANPRA_RAT Atrial natriuretic peptide receptor 1 OS=Rattus norvegicus OX=10116 GN=Npr1 PE=1 SV=1	XP_040608256.1 atrial natriuretic peptide receptor 1 isoform X2 [Mesocricetus auratus]	-	-	GO:0004672//protein kinase activity;GO:0005524//ATP binding;	ko04925(Aldosterone synthesis and secretion);ko04924(Renin secretion);ko04923(Regulation of lipolysis in adipocytes);ko04921(Oxytocin signaling pathway);ko04714(Thermogenesis);ko04270(Vascular smooth muscle contraction);ko04024(cAMP signaling pathway);ko04022(cGMP-PKG signaling pathway);ko00230(Purine metabolism)
gene-LOC101830052	4.36453	1.00519	7.72386	7.68395	2.94185	0.0141219	0.218425	NW_004801617.1	5232777	5233711	+	935	LOC101830052	-	-	-	-	-	XP_021081755.2 uncharacterized protein LOC101830052 [Mesocricetus auratus] &gt;XP_040598409.1 uncharacterized protein LOC101830052 [Mesocricetus auratus]	-	-	-	-
gene-Sox15	2.72466	0.333079	5.11623	15.3604	3.94114	0.0142234	0.218435	NW_004801614.1	7491241	7492936	-	1143	Sox15	GO:0003677;GO:0005634	K09271	4Q2VP	K	sp|P43267|SOX15_MOUSE Protein SOX-15 OS=Mus musculus OX=10090 GN=Sox15 PE=1 SV=3	XP_005067601.1 protein SOX-15 isoform X1 [Mesocricetus auratus]	-	GO:0005634//nucleus;	GO:0003677//DNA binding;	-
gene-Adam32	9.55454	4.37881	14.7303	3.36399	1.75017	0.0142779	0.218679	NW_004801611.1	2384748	2494643	-	2588	Adam32	GO:0004222;GO:0006508;GO:0016020	K16070	4PUDS	O	sp|Q8K410|ADA32_MOUSE Disintegrin and metalloproteinase domain-containing protein 32 OS=Mus musculus OX=10090 GN=Adam32 PE=1 SV=3	XP_040587839.1 disintegrin and metalloproteinase domain-containing protein 32 isoform X1 [Mesocricetus auratus]	GO:0006508//proteolysis;	GO:0016020//membrane;	GO:0004222//metalloendopeptidase activity;	-
gene-Drp2	23.1113	14.8846	31.3381	2.10541	1.0741	0.0143423	0.219468	NW_004801637.1	1164292	1216918	-	6919	Drp2	GO:0005886;GO:0007417;GO:0008270;GO:0014069;GO:0030425;GO:0043204	-	4Q0CS	Z	sp|Q9EPA0|DRP2_RAT Dystrophin-related protein 2 OS=Rattus norvegicus OX=10116 GN=Drp2 PE=1 SV=2	XP_035305916.1 dystrophin-related protein 2 [Cricetulus griseus]	GO:0007417//central nervous system development;	GO:0005886//plasma membrane;GO:0014069//postsynaptic density;GO:0030425//dendrite;GO:0043204//perikaryon;	GO:0008270//zinc ion binding;	-
gene-Cdhr4	9.38981	4.3479	14.4317	3.31924	1.73085	0.014434	0.220277	NW_004801654.1	4047057	4076173	+	2509	Cdhr4	GO:0005509;GO:0005886;GO:0007156	K16504	4QABU	S	sp|A6H8M9|CDHR4_HUMAN Cadherin-related family member 4 OS=Homo sapiens OX=9606 GN=CDHR4 PE=2 SV=1	XP_021085639.1 cadherin-related family member 4 isoform X3 [Mesocricetus auratus]	GO:0007156//homophilic cell adhesion via plasma membrane adhesion molecules;	GO:0005886//plasma membrane;	GO:0005509//calcium ion binding;	-
gene-Proca1	11.5957	4.9861	18.2053	3.65121	1.86837	0.0144731	0.220282	NW_004801671.1	9253284	9265694	-	2712	Proca1	GO:0004623;GO:0006644;GO:0050482	-	4PXDV	S	sp|Q8NCQ7|PRCA1_HUMAN Protein PROCA1 OS=Homo sapiens OX=9606 GN=PROCA1 PE=1 SV=3	XP_040605165.1 protein PROCA1 isoform X1 [Mesocricetus auratus]	GO:0006644//phospholipid metabolic process;GO:0050482//arachidonic acid secretion;	-	GO:0004623//phospholipase A2 activity;	-
gene-Col20a1	3.95831	0.869588	7.04703	8.10387	3.01861	0.0145055	0.220325	NW_004801651.1	12132608	12156810	+	3733	Col20a1	GO:0005576;GO:0005581;GO:0031012	-	4PY3R	W	sp|Q923P0|COKA1_MOUSE Collagen alpha-1(XX) chain OS=Mus musculus OX=10090 GN=Col20a1 PE=2 SV=3	XP_040588593.1 collagen alpha-1(XX) chain [Mesocricetus auratus]	-	GO:0005576//extracellular region;GO:0005581//collagen trimer;GO:0031012//extracellular matrix;	-	-
gene-Hpcal4	2.09963	0	4.19926	Inf	Inf	0.0145278	0.220325	NW_004801770.1	407758	419946	+	4519	Hpcal4	GO:0005509	-	4Q6MA	T	sp|Q8BGZ1|HPCL4_MOUSE Hippocalcin-like protein 4 OS=Mus musculus OX=10090 GN=Hpcal4 PE=1 SV=3	NP_778163.1 hippocalcin-like protein 4 [Mus musculus] &gt;XP_005084398.1 hippocalcin-like protein 4 [Mesocricetus auratus] &gt;XP_005353352.1 hippocalcin-like protein 4 [Microtus ochrogaster] &gt;XP_005353353.1 hippocalcin-like protein 4 [Microtus ochrogaster] &gt;XP_006992310.1 PREDICTED: hippocalcin-like protein 4 [Peromyscus maniculatus bairdii] &gt;XP_015841359.1 PREDICTED: hippocalcin-like p…	-	-	GO:0005509//calcium ion binding;	-
gene-Slc22a14	2.09963	0	4.19926	Inf	Inf	0.0145278	0.220325	NW_004801729.1	4742898	4759487	+	3637	Slc22a14	GO:0016020;GO:0022857	K08210	4Q9U7	S	sp|Q497L9|S22AE_MOUSE Solute carrier family 22 member 14 OS=Mus musculus OX=10090 GN=Slc22a14 PE=1 SV=1	XP_040596250.1 solute carrier family 22 member 14 [Mesocricetus auratus] &gt;XP_040596251.1 solute carrier family 22 member 14 [Mesocricetus auratus]	-	GO:0016020//membrane;	GO:0022857//transmembrane transporter activity;	-
gene-Clec3b	2.08263	0	4.16526	Inf	Inf	0.014686	0.221033	NW_004801729.1	960671	967487	-	1019	Clec3b	GO:0001652;GO:0005509;GO:0005615;GO:0005737;GO:0008201;GO:0030246;GO:0030282;GO:0036143;GO:0071310;GO:0071560	K17520	4Q204	TV	sp|P43025|TETN_MOUSE Tetranectin OS=Mus musculus OX=10090 GN=Clec3b PE=1 SV=2	XP_005082346.1 tetranectin [Mesocricetus auratus]	GO:0030282//bone mineralization;GO:0071310//cellular response to organic substance;GO:0071560//cellular response to transforming growth factor beta stimulus;	GO:0001652//granular component;GO:0005615//extracellular space;GO:0005737//cytoplasm;	GO:0005509//calcium ion binding;GO:0008201//heparin binding;GO:0030246//carbohydrate binding;GO:0036143//kringle domain binding;	-
gene-Skor1	2.65829	0.234342	5.08224	21.6872	4.43877	0.0146932	0.221033	NW_004801659.1	8649996	8658610	+	3578	Skor1	GO:0046332	-	4Q3FK	K	sp|P84551|SKOR1_RAT SKI family transcriptional corepressor 1 OS=Rattus norvegicus OX=10116 GN=Skor1 PE=3 SV=1	XP_005075627.1 SKI family transcriptional corepressor 1 isoform X2 [Mesocricetus auratus]	-	-	GO:0046332//SMAD binding;	-
gene-Ecm2	2.07931	0	4.15862	Inf	Inf	0.0147173	0.221033	NW_004801610.1	3436826	3459353	-	2146	Ecm2	-	K08119	4PW1E	S	sp|Q5FW85|ECM2_MOUSE Extracellular matrix protein 2 OS=Mus musculus OX=10090 GN=Ecm2 PE=1 SV=1	XP_040611886.1 extracellular matrix protein 2 isoform X3 [Mesocricetus auratus]	-	-	-	-
gene-Ankrd45	2.06563	0	4.13127	Inf	Inf	0.0148474	0.222398	NW_004801631.1	10075814	10105949	+	2513	Ankrd45	-	-	4PXMQ	O	sp|Q810N6|ANR45_MOUSE Ankyrin repeat domain-containing protein 45 OS=Mus musculus OX=10090 GN=Ankrd45 PE=1 SV=1	XP_012969845.1 ankyrin repeat domain-containing protein 45 isoform X2 [Mesocricetus auratus]	-	-	-	-
gene-Cspg5	3.36509	0.502597	6.22758	12.3908	3.6312	0.0149098	0.222565	NW_004801654.1	5587500	5601695	+	2430	Cspg5	GO:0007399;GO:0016020	K08116	4Q26E	T	sp|Q9ERQ6|CSPG5_RAT Chondroitin sulfate proteoglycan 5 OS=Rattus norvegicus OX=10116 GN=Cspg5 PE=1 SV=1	XP_040595951.1 chondroitin sulfate proteoglycan 5 isoform X1 [Mesocricetus auratus]	GO:0007399//nervous system development;	GO:0016020//membrane;	-	-
gene-Il20rb	17.5175	10.1019	24.9332	2.46818	1.30345	0.0149371	0.222565	NW_004801635.1	1441231	1468151	-	2469	Il20rb	GO:0016020	K05137	4PWAA	T	sp|Q6UXL0|I20RB_HUMAN Interleukin-20 receptor subunit beta OS=Homo sapiens OX=9606 GN=IL20RB PE=1 SV=1	XP_005072069.1 interleukin-20 receptor subunit beta [Mesocricetus auratus]	-	GO:0016020//membrane;	-	ko04630(JAK-STAT signaling pathway);ko04061(Viral protein interaction with cytokine and cytokine receptor);ko04060(Cytokine-cytokine receptor interaction)
gene-Myh10	13.6187	7.78934	19.4481	2.49676	1.32006	0.0150421	0.223543	NW_004801614.1	8296107	8428990	-	7604	Myh10	GO:0003774;GO:0005524;GO:0016459;GO:0051015	K10352	4PXGV	Z	sp|P35580|MYH10_HUMAN Myosin-10 OS=Homo sapiens OX=9606 GN=MYH10 PE=1 SV=3	XP_026636216.1 myosin-10 isoform X2 [Microtus ochrogaster]	-	GO:0016459//myosin complex;	GO:0003774//cytoskeletal motor activity;GO:0005524//ATP binding;GO:0051015//actin filament binding;	ko04810(Regulation of actin cytoskeleton);ko04530(Tight junction);ko04270(Vascular smooth muscle contraction)
gene-Znf296	6.84728	2.64263	11.0519	4.18216	2.06425	0.0150867	0.2238	NW_004801821.1	841389	845727	+	2458	Znf296	GO:0005634;GO:0046872	-	4PYEP	K	sp|Q8WUU4|ZN296_HUMAN Zinc finger protein 296 OS=Homo sapiens OX=9606 GN=ZNF296 PE=1 SV=1	XP_005086371.1 zinc finger protein 296 [Mesocricetus auratus]	-	GO:0005634//nucleus;	GO:0046872//metal ion binding;	-
gene-Igfals	4.73559	1.43701	8.03417	5.59089	2.48308	0.0150989	0.2238	NW_004801720.1	2173880	2178352	-	2719	Igfals	-	K17256	4Q2JX	T	sp|P70389|ALS_MOUSE Insulin-like growth factor-binding protein complex acid labile subunit OS=Mus musculus OX=10090 GN=Igfals PE=1 SV=1	XP_021089459.1 insulin-like growth factor-binding protein complex acid labile subunit [Mesocricetus auratus]	-	-	-	ko04935(Growth hormone synthesis, secretion and action)
gene-Gnat1	2.02832	0	4.05664	Inf	Inf	0.0152132	0.225172	NW_004801654.1	3718205	3723740	-	3025	Gnat1	GO:0001750;GO:0001917;GO:0003924;GO:0005525;GO:0007188;GO:0007603;GO:0007632;GO:0008283;GO:0014046;GO:0014070;GO:0031683;GO:0032391;GO:0042462;GO:0042670;GO:0050908;GO:0050917;GO:0060221;GO:0071257;GO:0097719;GO:0120302	K04631	4Q8KA	DT	sp|Q28300|GNAT1_CANLF Guanine nucleotide-binding protein G(t) subunit alpha-1 OS=Canis lupus familiaris OX=9615 GN=GNAT1 PE=2 SV=2	NP_001003068.1 guanine nucleotide-binding protein G(t) subunit alpha-1 [Canis lupus familiaris] &gt;XP_003936693.1 guanine nucleotide-binding protein G(t) subunit alpha-1 [Saimiri boliviensis boliviensis] &gt;XP_004625179.1 guanine nucleotide-binding protein G(t) subunit alpha-1 [Octodon degus] &gt;XP_004664324.1 PREDICTED: guanine nucleotide-binding protein G(t) subunit alpha-1 [Jaculus jaculus]…	GO:0007188//adenylate cyclase-modulating G protein-coupled receptor signaling pathway;GO:0007603//phototransduction, visible light;GO:0007632//visual behavior;GO:0008283//cell population proliferation;GO:0014046//dopamine secretion;GO:0014070//response to organic cyclic compound;GO:0042462//eye photoreceptor cell development;GO:0042670//retinal cone cell differentiation;GO:0050908//detection of l…	GO:0001750//photoreceptor outer segment;GO:0001917//photoreceptor inner segment;GO:0032391//photoreceptor connecting cilium;	GO:0003924//GTPase activity;GO:0005525//GTP binding;GO:0031683//G-protein beta/gamma-subunit complex binding;	ko04744(Phototransduction)
gene-Rab11fip4	3.80031	0.770851	6.82978	8.86004	3.14731	0.0152179	0.225172	NW_004801671.1	7646287	7780691	-	6682	Rab11fip4	GO:0005509;GO:0030496;GO:0032154;GO:0055038	K12485	4Q1KS	DZ	sp|Q8BQP8|RFIP4_MOUSE Rab11 family-interacting protein 4 OS=Mus musculus OX=10090 GN=Rab11fip4 PE=1 SV=1	XP_021086797.1 rab11 family-interacting protein 4 isoform X2 [Mesocricetus auratus]	-	GO:0030496//midbody;GO:0032154//cleavage furrow;GO:0055038//recycling endosome membrane;	GO:0005509//calcium ion binding;	ko04144(Endocytosis)
gene-Il22	2.01132	0	4.02264	Inf	Inf	0.0153852	0.226661	NW_004801719.1	4572139	4586338	+	696	Il22	GO:0005576	K05445	4Q59R	T	sp|Q9JJY9|IL22_MOUSE Interleukin-22 OS=Mus musculus OX=10090 GN=Il22 PE=1 SV=1	XP_005081563.1 interleukin-22 [Mesocricetus auratus]	-	GO:0005576//extracellular region;	-	ko05321(Inflammatory bowel disease);ko04659(Th17 cell differentiation);ko04630(JAK-STAT signaling pathway);ko04060(Cytokine-cytokine receptor interaction)
gene-Wdr66	2.01132	0	4.02264	Inf	Inf	0.0153852	0.226661	NW_004801705.1	5655030	5728457	-	3288	Wdr66	GO:0031514	-	4PUJ5	S	sp|E9Q743|CF251_MOUSE Cilia- and flagella-associated protein 251 OS=Mus musculus OX=10090 GN=Cfap251 PE=1 SV=1	XP_040587058.1 cilia- and flagella-associated protein 251 isoform X4 [Mesocricetus auratus]	-	GO:0031514//motile cilium;	-	-
gene-Ppp1r1b	2.94529	0	5.89058	Inf	Inf	0.0154793	0.227435	NW_004801661.1	10738519	10748611	+	1761	Ppp1r1b	GO:0004864;GO:0005737;GO:0007165	K15494	4Q2AK	K	sp|Q6J4I0|PPR1B_RAT Protein phosphatase 1 regulatory subunit 1B OS=Rattus norvegicus OX=10116 GN=Ppp1r1b PE=1 SV=1	XP_005075987.1 protein phosphatase 1 regulatory subunit 1B [Mesocricetus auratus]	GO:0007165//signal transduction;	GO:0005737//cytoplasm;	GO:0004864//protein phosphatase inhibitor activity;	ko05034(Alcoholism);ko05031(Amphetamine addiction);ko05030(Cocaine addiction);ko04728(Dopaminergic synapse);ko04024(cAMP signaling pathway)
gene-Grin2c	3.25642	0.536509	5.97633	11.1393	3.47758	0.0155241	0.227723	NW_004801624.1	6512594	6533194	+	4891	Grin2c	GO:0004972;GO:0042391;GO:0045211	K05211	4PYS9	T	sp|Q01098|NMDE3_MOUSE Glutamate receptor ionotropic, NMDA 2C OS=Mus musculus OX=10090 GN=Grin2c PE=1 SV=2	XP_012968896.1 LOW QUALITY PROTEIN: glutamate receptor ionotropic, NMDA 2C [Mesocricetus auratus]	GO:0042391//regulation of membrane potential;	GO:0045211//postsynaptic membrane;	GO:0004972//NMDA glutamate receptor activity;	ko05034(Alcoholism);ko05033(Nicotine addiction);ko05031(Amphetamine addiction);ko05030(Cocaine addiction);ko05022(Pathways of neurodegeneration - multiple diseases);ko05020(Prion disease);ko05017(Spinocerebellar ataxia);ko05014(Amyotrophic lateral sclerosis);ko05010(Alzheimer disease);ko04724(Glutamatergic synapse);ko04720(Long-term potentiation);ko04713(Circadian entrainment);ko04080(Neuroactive…
gene-LOC101838786	37.318	21.4742	53.1618	2.47561	1.30778	0.0155646	0.22812	NW_004801699.1	1792777	1835828	-	2616	LOC101838786	GO:0005737;GO:0005856;GO:0042995	-	4PT9V	S	sp|Q66HB5|RS10B_RAT Radial spoke head 10 homolog B OS=Rattus norvegicus OX=10116 GN=Rsph10b PE=2 SV=1	XP_040607243.1 radial spoke head 10 homolog B isoform X1 [Mesocricetus auratus] &gt;XP_040607244.1 radial spoke head 10 homolog B isoform X1 [Mesocricetus auratus]	-	GO:0005737//cytoplasm;GO:0005856//cytoskeleton;GO:0042995//cell projection;	-	-
gene-LOC101827806	1.98768	0	3.97536	Inf	Inf	0.0156303	0.228493	NW_004801813.1	1357537	1376888	-	3554	LOC101827806	GO:0002224;GO:0004888;GO:0006954;GO:0016020;GO:0045087	K18808	4PSCC	T	sp|Q6R5N8|TLR13_MOUSE Toll-like receptor 13 OS=Mus musculus OX=10090 GN=Tlr13 PE=1 SV=1	XP_005086006.1 toll-like receptor 13 [Mesocricetus auratus]	GO:0002224//toll-like receptor signaling pathway;GO:0006954//inflammatory response;GO:0045087//innate immune response;	GO:0016020//membrane;	GO:0004888//transmembrane signaling receptor activity;	-
gene-LOC110339213	1.98768	0	3.97536	Inf	Inf	0.0156303	0.228493	NW_004801837.1	567071	585091	-	2103	LOC110339213	GO:0005634;GO:0006355;GO:0046872	K09228	4Q9TR	S	sp|E9PW05|ZFP54_MOUSE Zinc finger protein 54 OS=Mus musculus OX=10090 GN=Zfp54 PE=2 SV=1	XP_040589828.1 zinc finger protein 436 isoform X5 [Mesocricetus auratus]	GO:0006355//regulation of transcription, DNA-templated;	GO:0005634//nucleus;	GO:0046872//metal ion binding;	ko05168(Herpes simplex virus 1 infection)
gene-Fgf12	3.2191	0.536509	5.90169	11.0002	3.45946	0.0157456	0.229296	NW_004801632.1	11640904	12159696	+	6860	Fgf12	GO:0008083	K04358	4J72A	T	sp|P61328|FGF12_HUMAN Fibroblast growth factor 12 OS=Homo sapiens OX=9606 GN=FGF12 PE=1 SV=1	NP_001073257.1 fibroblast growth factor 12 [Bos taurus] &gt;NP_001382013.1 fibroblast growth factor 12 isoform 2 [Rattus norvegicus] &gt;NP_004104.3 fibroblast growth factor 12 isoform 2 [Homo sapiens] &gt;NP_034329.1 fibroblast growth factor 12 isoform b [Mus musculus] &gt;XP_003363410.1 fibroblast growth factor 12 isoform X2 [Equus caballus] &gt;XP_003434177.1 fibroblast growth factor 12 isofor…	-	-	GO:0008083//growth factor activity;	ko05226(Gastric cancer);ko05224(Breast cancer);ko05218(Melanoma);ko05207(Chemical carcinogenesis - receptor activation);ko05200(Pathways in cancer);ko04810(Regulation of actin cytoskeleton);ko04151(PI3K-Akt signaling pathway);ko04020(Calcium signaling pathway);ko04015(Rap1 signaling pathway);ko04014(Ras signaling pathway);ko04010(MAPK signaling pathway)
gene-Prdm14	1.974	0	3.94801	Inf	Inf	0.0157754	0.229296	NW_004801612.1	8860430	8876125	-	1695	Prdm14	GO:0005634;GO:0008168;GO:0032259	-	4Q2A6	K	sp|E9Q3T6|PRD14_MOUSE PR domain zinc finger protein 14 OS=Mus musculus OX=10090 GN=Prdm14 PE=1 SV=1	XP_005066757.1 PR domain zinc finger protein 14 [Mesocricetus auratus]	GO:0032259//methylation;	GO:0005634//nucleus;	GO:0008168//methyltransferase activity;	-
gene-Tbc1d9	1.97068	0	3.94137	Inf	Inf	0.0158109	0.229296	NW_004801679.1	634325	700183	-	4229	Tbc1d9	GO:0005509	K19951	4PU6I	S	sp|Q3UYK3|TBCD9_MOUSE TBC1 domain family member 9 OS=Mus musculus OX=10090 GN=Tbc1d9 PE=2 SV=2	XP_035297294.1 TBC1 domain family member 9 isoform X4 [Cricetulus griseus]	-	-	GO:0005509//calcium ion binding;	-
gene-Gipc3	3.19878	0.536509	5.86106	10.9244	3.44949	0.0158685	0.229296	NW_004801751.1	873617	879912	+	3835	Gipc3	-	K20056	4Q4EV	TU	sp|Q8R5M0|GIPC3_MOUSE PDZ domain-containing protein GIPC3 OS=Mus musculus OX=10090 GN=Gipc3 PE=1 SV=1	XP_012978341.1 PDZ domain-containing protein GIPC3 isoform X1 [Mesocricetus auratus]	-	-	-	-
gene-C1qb	2.41549	0	4.83099	Inf	Inf	0.0158739	0.229296	NW_004801713.1	960509	965639	-	1258	C1qb	GO:0005576;GO:0042802;GO:0048839;GO:0098794;GO:0098883	K03987	4PUPA	W	sp|P14106|C1QB_MOUSE Complement C1q subcomponent subunit B OS=Mus musculus OX=10090 GN=C1qb PE=1 SV=2	XP_005081072.2 complement C1q subcomponent subunit B isoform X1 [Mesocricetus auratus]	GO:0048839//inner ear development;GO:0098883//synapse pruning;	GO:0005576//extracellular region;GO:0098794//postsynapse;	GO:0042802//identical protein binding;	ko05322(Systemic lupus erythematosus);ko05171(Coronavirus disease - COVID-19);ko05150(Staphylococcus aureus infection);ko05142(Chagas disease);ko05133(Pertussis);ko05020(Prion disease);ko04936(Alcoholic liver disease);ko04610(Complement and coagulation cascades)
gene-Ptgds	1.95369	0	3.90737	Inf	Inf	0.0159953	0.229717	NW_004801758.1	1857003	1860486	+	867	Ptgds	GO:0001516;GO:0004667;GO:0005576;GO:0005791;GO:0005794;GO:0031965;GO:0036094;GO:0043303;GO:0048471	K01830	4Q57C	O	sp|O09114|PTGDS_MOUSE Prostaglandin-H2 D-isomerase OS=Mus musculus OX=10090 GN=Ptgds PE=1 SV=1	XP_005083740.1 prostaglandin-H2 D-isomerase [Mesocricetus auratus]	GO:0001516//prostaglandin biosynthetic process;GO:0043303//mast cell degranulation;	GO:0005576//extracellular region;GO:0005791//rough endoplasmic reticulum;GO:0005794//Golgi apparatus;GO:0031965//nuclear membrane;GO:0048471//perinuclear region of cytoplasm;	GO:0004667//prostaglandin-D synthase activity;GO:0036094//small molecule binding;	ko00590(Arachidonic acid metabolism)
gene-Tagln	1.95369	0	3.90737	Inf	Inf	0.0159953	0.229717	NW_004801622.1	8495808	8501474	-	1395	Tagln	GO:0005737;GO:0030855	K20526	4PZAB	Z	sp|Q9TS87|TAGL_BOVIN Transgelin OS=Bos taurus OX=9913 GN=TAGLN PE=1 SV=4	XP_012968388.1 transgelin [Mesocricetus auratus] &gt;XP_012968389.1 transgelin [Mesocricetus auratus]	GO:0030855//epithelial cell differentiation;	GO:0005737//cytoplasm;	-	-
gene-Lrg1	1.93669	0	3.87338	Inf	Inf	0.0161836	0.22995	NW_004801717.1	7012115	7014096	+	1358	Lrg1	-	-	4PZH3	T	sp|P02750|A2GL_HUMAN Leucine-rich alpha-2-glycoprotein OS=Homo sapiens OX=9606 GN=LRG1 PE=1 SV=2	XP_012976920.1 leucine-rich alpha-2-glycoprotein isoform X1 [Mesocricetus auratus]	-	-	-	-
gene-Psmb11	1.93669	0	3.87338	Inf	Inf	0.0161836	0.22995	NW_004801798.1	1282220	1284148	+	1929	Psmb11	GO:0004298;GO:0005634;GO:0005737;GO:0005839;GO:0051603	K11598	4PSDV	O	sp|Q8BG41|PSB11_MOUSE Proteasome subunit beta type-11 OS=Mus musculus OX=10090 GN=Psmb11 PE=1 SV=1	XP_005139403.2 proteasome subunit beta type-11 [Mesocricetus auratus]	GO:0051603//proteolysis involved in cellular protein catabolic process;	GO:0005634//nucleus;GO:0005737//cytoplasm;GO:0005839//proteasome core complex;	GO:0004298//threonine-type endopeptidase activity;	ko03050(Proteasome)
gene-Nat8l	4.9981	1.57262	8.42358	5.35641	2.42127	0.016187	0.22995	NW_004801619.1	20625220	20633929	-	5322	Nat8l	GO:0005789;GO:0016747;GO:0031966	K18309	4PTX1	S	sp|D3ZVU9|NAT8L_RAT N-acetylaspartate synthetase OS=Rattus norvegicus OX=10116 GN=Nat8l PE=1 SV=1	XP_041525093.1 N-acetylaspartate synthetase-like [Microtus oregoni]	-	GO:0005789//endoplasmic reticulum membrane;GO:0031966//mitochondrial membrane;	GO:0016747//acyltransferase activity, transferring groups other than amino-acyl groups;	ko00250(Alanine, aspartate and glutamate metabolism)
gene-Prrt3	15.336	8.89927	21.7728	2.44659	1.29077	0.0162166	0.230143	NW_004801609.1	9985147	9993393	+	3872	Prrt3	GO:0016020	-	4Q3ET	S	sp|Q6PE13|PRRT3_MOUSE Proline-rich transmembrane protein 3 OS=Mus musculus OX=10090 GN=Prrt3 PE=1 SV=1	XP_005066197.1 proline-rich transmembrane protein 3 [Mesocricetus auratus] &gt;XP_012965932.1 proline-rich transmembrane protein 3 [Mesocricetus auratus]	-	GO:0016020//membrane;	-	-
gene-LOC106023251	21.1499	13.4815	28.8184	2.13763	1.09601	0.016283	0.2307	NW_004817861.1	70	1452	-	440	LOC106023251	-	K17906	4PYP7	U	sp|Q80XK6|ATG2B_MOUSE Autophagy-related protein 2 homolog B OS=Mus musculus OX=10090 GN=Atg2b PE=1 SV=3	XP_040598465.1 autophagy-related protein 2 homolog B isoform X1 [Mesocricetus auratus]	-	-	-	ko05022(Pathways of neurodegeneration - multiple diseases);ko05017(Spinocerebellar ataxia);ko05016(Huntington disease);ko05014(Amyotrophic lateral sclerosis);ko05010(Alzheimer disease);ko04140(Autophagy - animal);ko04136(Autophagy - other)
gene-Otof	2.42917	0	4.85834	Inf	Inf	0.0163955	0.231249	NW_004801644.1	5247720	5343418	-	6451	Otof	GO:0016020;GO:0046872	K19949	4PYDX	M	sp|Q9ERC5|OTOF_RAT Otoferlin OS=Rattus norvegicus OX=10116 GN=Otof PE=1 SV=2	XP_021084882.1 otoferlin isoform X7 [Mesocricetus auratus]	-	GO:0016020//membrane;	GO:0046872//metal ion binding;	-
gene-LOC101830534	1.89937	0	3.79874	Inf	Inf	0.016611	0.233212	NW_004801689.1	3078701	3101572	-	1736	LOC101830534	GO:0005829;GO:0005886;GO:0012501	-	4PTI4	S	sp|P85967|GSDMC_RAT Gasdermin-C OS=Rattus norvegicus OX=10116 GN=Gsdmc PE=3 SV=1	XP_040586533.1 gasdermin-C isoform X2 [Mesocricetus auratus]	GO:0012501//programmed cell death;	GO:0005829//cytosol;GO:0005886//plasma membrane;	-	-
gene-LOC101826603	15.5998	8.89918	22.3004	2.50589	1.32532	0.0167706	0.234292	NW_004814821.1	1540	2800	+	533	LOC101826603	-	K10413	35HIJ	Z	sp|Q9JHU4|DYHC1_MOUSE Cytoplasmic dynein 1 heavy chain 1 OS=Mus musculus OX=10090 GN=Dync1h1 PE=1 SV=2	OBS65705.1 hypothetical protein A6R68_05778 [Neotoma lepida]	-	-	-	ko05132(Salmonella infection);ko04962(Vasopressin-regulated water reabsorption);ko04145(Phagosome)
gene-LOC101835871	4.79214	1.43701	8.14727	5.6696	2.50325	0.0171408	0.238097	NW_004801721.1	5775620	5778247	-	1523	LOC101835871	GO:0004672;GO:0005524;GO:0007094;GO:0007140;GO:0008608;GO:0016310;GO:0043063;GO:0051306	-	4Q37M	E	sp|Q7M6U3|TEX14_MOUSE Inactive serine/threonine-protein kinase TEX14 OS=Mus musculus OX=10090 GN=Tex14 PE=1 SV=2	XP_040591395.1 inactive serine/threonine-protein kinase TEX14 isoform X2 [Mesocricetus auratus]	GO:0007094//mitotic spindle assembly checkpoint signaling;GO:0007140//male meiotic nuclear division;GO:0008608//attachment of spindle microtubules to kinetochore;GO:0016310//phosphorylation;GO:0043063//intercellular bridge organization;GO:0051306//mitotic sister chromatid separation;	-	GO:0004672//protein kinase activity;GO:0005524//ATP binding;	-
gene-Obscn	3.60534	0.666159	6.54453	9.82428	3.29635	0.0171835	0.238495	NW_004801614.1	17898135	17993033	+	22140	Obscn	GO:0004674;GO:0005085;GO:0005524;GO:0016310	K17531	4PYS7	T	sp|A2AAJ9|OBSCN_MOUSE Obscurin OS=Mus musculus OX=10090 GN=Obscn PE=1 SV=3	XP_040604653.1 obscurin isoform X1 [Mesocricetus auratus]	GO:0016310//phosphorylation;	-	GO:0004674//protein serine/threonine kinase activity;GO:0005085//guanyl-nucleotide exchange factor activity;GO:0005524//ATP binding;	-
gene-Mdc1	7.71293	3.70374	11.7221	3.16494	1.66218	0.0175704	0.241833	NW_004801888.1	261241	264380	-	757	Mdc1	-	-	35BAT	S	sp|Q5U2M8|MDC1_RAT Mediator of DNA damage checkpoint protein 1 OS=Rattus norvegicus OX=10116 GN=Mdc1 PE=1 SV=2	XP_040588415.1 mediator of DNA damage checkpoint protein 1 [Mesocricetus auratus] &gt;XP_040588416.1 mediator of DNA damage checkpoint protein 1 [Mesocricetus auratus] &gt;XP_040588417.1 mediator of DNA damage checkpoint protein 1 [Mesocricetus auratus]	-	-	-	-
gene-Pla2g4c	17.4196	10.4469	24.3922	2.33488	1.22335	0.0178859	0.244456	NW_004801841.1	563221	620700	+	4652	Pla2g4c	GO:0004623;GO:0009395	K16342	4Q4RU	I	sp|Q64GA5|PA24C_MOUSE Cytosolic phospholipase A2 gamma OS=Mus musculus OX=10090 GN=Pla2g4c PE=1 SV=1	XP_021079092.2 cytosolic phospholipase A2 gamma isoform X1 [Mesocricetus auratus] &gt;XP_021079093.2 cytosolic phospholipase A2 gamma isoform X1 [Mesocricetus auratus] &gt;XP_040590402.1 cytosolic phospholipase A2 gamma isoform X1 [Mesocricetus auratus] &gt;XP_040590403.1 cytosolic phospholipase A2 gamma isoform X1 [Mesocricetus auratus]	GO:0009395//phospholipid catabolic process;	-	GO:0004623//phospholipase A2 activity;	ko05231(Choline metabolism in cancer);ko04921(Oxytocin signaling pathway);ko04913(Ovarian steroidogenesis);ko04912(GnRH signaling pathway);ko04750(Inflammatory mediator regulation of TRP channels);ko04730(Long-term depression);ko04726(Serotonergic synapse);ko04724(Glutamatergic synapse);ko04666(Fc gamma R-mediated phagocytosis);ko04664(Fc epsilon RI signaling pathway);ko04611(Platelet activation)…
gene-Itgam	5.58707	2.06926	9.10488	4.40007	2.13753	0.0179061	0.244535	NW_004801604.1	70665854	70710995	-	4955	Itgam	GO:0007155;GO:0007229;GO:0008305;GO:0046872	K06461	4Q4F9	W	sp|P05555|ITAM_MOUSE Integrin alpha-M OS=Mus musculus OX=10090 GN=Itgam PE=1 SV=2	XP_005064380.1 integrin alpha-M isoform X2 [Mesocricetus auratus]	GO:0007155//cell adhesion;GO:0007229//integrin-mediated signaling pathway;	GO:0008305//integrin complex;	GO:0046872//metal ion binding;	ko05221(Acute myeloid leukemia);ko05202(Transcriptional misregulation in cancer);ko05152(Tuberculosis);ko05150(Staphylococcus aureus infection);ko05146(Amoebiasis);ko05140(Leishmaniasis);ko05134(Legionellosis);ko05133(Pertussis);ko04810(Regulation of actin cytoskeleton);ko04670(Leukocyte transendothelial migration);ko04640(Hematopoietic cell lineage);ko04613(Neutrophil extracellular trap formatio…
gene-Fam46c	2.21747	0	4.43494	Inf	Inf	0.0180032	0.24527	NW_004801668.1	1039460	1061326	-	5515	Fam46c	GO:0001701;GO:0005654;GO:0005737;GO:0005813;GO:0045596;GO:0048255;GO:1990817	-	4Q4JM	S	sp|Q5XIV0|TET5C_RAT Terminal nucleotidyltransferase 5C OS=Rattus norvegicus OX=10116 GN=Tent5c PE=2 SV=1	XP_005076570.1 terminal nucleotidyltransferase 5C [Mesocricetus auratus] &gt;XP_021086584.1 terminal nucleotidyltransferase 5C [Mesocricetus auratus] &gt;XP_040608082.1 terminal nucleotidyltransferase 5C [Mesocricetus auratus] &gt;XP_040608083.1 terminal nucleotidyltransferase 5C [Mesocricetus auratus]	GO:0001701//in utero embryonic development;GO:0045596//negative regulation of cell differentiation;GO:0048255//mRNA stabilization;	GO:0005654//nucleoplasm;GO:0005737//cytoplasm;GO:0005813//centrosome;	GO:1990817//RNA adenylyltransferase activity;	-
gene-Zglp1	4.5441	1.27345	7.81474	6.13668	2.61746	0.0180934	0.246174	NW_004801687.1	9125307	9130496	+	1335	Zglp1	GO:0000122;GO:0000981;GO:0005634;GO:0007283;GO:0008270;GO:0043565;GO:0045944;GO:0048599	-	4PST6	K	sp|Q1WG82|ZGLP1_MOUSE GATA-type zinc finger protein 1 OS=Mus musculus OX=10090 GN=Zglp1 PE=2 SV=1	XP_005078619.1 LOW QUALITY PROTEIN: GATA-type zinc finger protein 1 [Mesocricetus auratus]	GO:0000122//negative regulation of transcription by RNA polymerase II;GO:0007283//spermatogenesis;GO:0045944//positive regulation of transcription by RNA polymerase II;GO:0048599//oocyte development;	GO:0005634//nucleus;	GO:0000981//DNA-binding transcription factor activity, RNA polymerase II-specific;GO:0008270//zinc ion binding;GO:0043565//sequence-specific DNA binding;	-
gene-Cmya5	6.06818	0.666159	11.4702	17.2184	4.10588	0.0181358	0.246484	NW_004801607.1	20371018	20467687	+	12050	Cmya5	-	-	4PVY5	O	sp|Q70KF4|CMYA5_MOUSE Cardiomyopathy-associated protein 5 OS=Mus musculus OX=10090 GN=Cmya5 PE=1 SV=2	XP_040584920.1 cardiomyopathy-associated protein 5 [Mesocricetus auratus]	-	-	-	-
gene-Fam26d	19.0097	12.0355	25.9839	2.15893	1.11032	0.018413	0.24923	NW_004801642.1	9032871	9036495	+	1665	Fam26d	GO:0016020	-	4Q7UB	S	sp|Q8CE93|CAHM4_MOUSE Calcium homeostasis modulator protein 4 OS=Mus musculus OX=10090 GN=Calhm4 PE=2 SV=2	XP_005073333.1 calcium homeostasis modulator protein 4 [Mesocricetus auratus]	-	GO:0016020//membrane;	-	-
gene-Tfam	14.0257	8.26102	19.7903	2.39562	1.2604	0.0187573	0.251975	NW_004801682.1	5437402	5444281	-	468	Tfam	GO:0003677;GO:0005634;GO:0042645	K11830	4PSTM	K	sp|Q91ZW1|TFAM_RAT Transcription factor A, mitochondrial OS=Rattus norvegicus OX=10116 GN=Tfam PE=2 SV=1	XP_040588137.1 transcription factor A, mitochondrial [Mesocricetus auratus]	-	GO:0005634//nucleus;GO:0042645//mitochondrial nucleoid;	GO:0003677//DNA binding;	ko05016(Huntington disease);ko04371(Apelin signaling pathway)
gene-Amhr2	11.2371	5.68613	16.7881	2.95247	1.56192	0.0187619	0.251975	NW_004801613.1	24356276	24359551	+	1873	Amhr2	GO:0004675;GO:0005524;GO:0016020	K04672	4PVGU	T	sp|Q8K592|AMHR2_MOUSE Anti-Muellerian hormone type-2 receptor OS=Mus musculus OX=10090 GN=Amhr2 PE=1 SV=2	XP_040609674.1 LOW QUALITY PROTEIN: anti-Muellerian hormone type-2 receptor [Mesocricetus auratus]	-	GO:0016020//membrane;	GO:0004675//transmembrane receptor protein serine/threonine kinase activity;GO:0005524//ATP binding;	ko04350(TGF-beta signaling pathway);ko04060(Cytokine-cytokine receptor interaction)
gene-CUNH1orf162	6.90861	2.67955	11.1377	4.15655	2.05539	0.0189051	0.2529	NW_004801668.1	6571390	6578686	-	1344	CUNH1orf162	GO:0016020	-	4Q6AJ	S	sp|Q8NEQ5|CA162_HUMAN Transmembrane protein C1orf162 OS=Homo sapiens OX=9606 GN=C1orf162 PE=2 SV=1	XP_021086618.1 transmembrane protein C1orf162 homolog isoform X2 [Mesocricetus auratus] &gt;XP_021086619.1 transmembrane protein C1orf162 homolog isoform X2 [Mesocricetus auratus]	-	GO:0016020//membrane;	-	-
gene-Smpd5	4.28556	1.20267	7.36845	6.12676	2.61512	0.0189254	0.252973	NW_004801815.1	944559	946795	+	1625	Smpd5	GO:0004767;GO:0005576;GO:0005789;GO:0006685;GO:0031966;GO:0046513	-	4PSX6	S	sp|D6MZJ6|NSMA5_MOUSE Sphingomyelin phosphodiesterase 5 OS=Mus musculus OX=10090 GN=Smpd5 PE=1 SV=1	XP_005086043.1 LOW QUALITY PROTEIN: sphingomyelin phosphodiesterase 5 [Mesocricetus auratus]	GO:0006685//sphingomyelin catabolic process;GO:0046513//ceramide biosynthetic process;	GO:0005576//extracellular region;GO:0005789//endoplasmic reticulum membrane;GO:0031966//mitochondrial membrane;	GO:0004767//sphingomyelin phosphodiesterase activity;	-
gene-Pkd1l3	4.25319	1.10393	7.40245	6.70554	2.74535	0.0190748	0.254371	NW_004801641.1	2296849	2360331	+	5874	Pkd1l3	GO:0005509;GO:0016020	K04989	4Q9MC	PT	sp|Q2EG98|PK1L3_MOUSE Polycystic kidney disease protein 1-like 3 OS=Mus musculus OX=10090 GN=Pkd1l3 PE=1 SV=2	XP_040593166.1 polycystic kidney disease protein 1-like 3 [Mesocricetus auratus]	-	GO:0016020//membrane;	GO:0005509//calcium ion binding;	ko04742(Taste transduction)
gene-Rxfp4	6.75405	2.47907	11.029	4.44886	2.15343	0.0192341	0.255694	NW_004801701.1	5203032	5205979	-	2948	Rxfp4	GO:0004930;GO:0016020	K08398	4Q0ST	T	sp|Q7TQP4|RL3R2_MOUSE Relaxin-3 receptor 2 OS=Mus musculus OX=10090 GN=Rxfp4 PE=2 SV=1	XP_005139349.2 relaxin-3 receptor 2 [Mesocricetus auratus]	-	GO:0016020//membrane;	GO:0004930//G protein-coupled receptor activity;	ko04926(Relaxin signaling pathway);ko04080(Neuroactive ligand-receptor interaction)
gene-Tnk1	6.54058	2.67655	10.4046	3.88733	1.95878	0.0197079	0.259961	NW_004801614.1	7284303	7291412	+	4019	Tnk1	GO:0004713;GO:0005524;GO:0016310	K08885	4PU3N	T	sp|Q99ML2|TNK1_MOUSE Non-receptor tyrosine-protein kinase TNK1 OS=Mus musculus OX=10090 GN=Tnk1 PE=1 SV=2	XP_040604903.1 non-receptor tyrosine-protein kinase TNK1 isoform X1 [Mesocricetus auratus] &gt;XP_040604904.1 non-receptor tyrosine-protein kinase TNK1 isoform X1 [Mesocricetus auratus] &gt;XP_040604905.1 non-receptor tyrosine-protein kinase TNK1 isoform X1 [Mesocricetus auratus] &gt;XP_040604906.1 non-receptor tyrosine-protein kinase TNK1 isoform X1 [Mesocricetus auratus] &gt;XP_040604907.1 non-…	GO:0016310//phosphorylation;	-	GO:0004713//protein tyrosine kinase activity;GO:0005524//ATP binding;	-
gene-Arl6ip1	12.1207	6.35529	17.8862	2.81438	1.49282	0.0197487	0.260095	NW_004801660.1	850586	862186	+	2176	Arl6ip1	GO:0002038;GO:0005784;GO:0005829;GO:0006613;GO:0042802;GO:0043066;GO:0071782;GO:0071787;GO:1903371;GO:1990809	-	4PUZP	U	sp|Q9JKW0|AR6P1_MOUSE ADP-ribosylation factor-like protein 6-interacting protein 1 OS=Mus musculus OX=10090 GN=Arl6ip1 PE=1 SV=1	XP_005075683.1 ADP-ribosylation factor-like protein 6-interacting protein 1 [Mesocricetus auratus]	GO:0002038//positive regulation of L-glutamate import across plasma membrane;GO:0006613//cotranslational protein targeting to membrane;GO:0043066//negative regulation of apoptotic process;GO:0071787//endoplasmic reticulum tubular network formation;GO:1903371//regulation of endoplasmic reticulum tubular network organization;GO:1990809//endoplasmic reticulum tubular network membrane organization;	GO:0005784//Sec61 translocon complex;GO:0005829//cytosol;GO:0071782//endoplasmic reticulum tubular network;	GO:0042802//identical protein binding;	-
gene-Pald1	11.9543	6.18581	17.7228	2.86508	1.51857	0.0199943	0.261977	NW_004801628.1	17008883	17069615	+	4202	Pald1	GO:0005829	-	4Q3ZU	S	sp|P70261|PALD_MOUSE Paladin OS=Mus musculus OX=10090 GN=Pald1 PE=1 SV=1	XP_005070895.1 paladin [Mesocricetus auratus] &gt;XP_012969413.1 paladin [Mesocricetus auratus]	-	GO:0005829//cytosol;	-	-
gene-Mylk4	9.64781	5.04497	14.2506	2.82472	1.49811	0.0199993	0.261977	NW_004801610.1	19563549	19667550	+	4484	Mylk4	GO:0004672;GO:0005524;GO:0005737;GO:0016310	K00907	35A4Q	T	sp|Q5SUV5|MYLK4_MOUSE Myosin light chain kinase family member 4 OS=Mus musculus OX=10090 GN=Mylk4 PE=1 SV=2	XP_021080686.1 myosin light chain kinase family member 4 isoform X1 [Mesocricetus auratus]	GO:0016310//phosphorylation;	GO:0005737//cytoplasm;	GO:0004672//protein kinase activity;GO:0005524//ATP binding;	ko04971(Gastric acid secretion);ko04921(Oxytocin signaling pathway);ko04810(Regulation of actin cytoskeleton);ko04611(Platelet activation);ko04510(Focal adhesion);ko04371(Apelin signaling pathway);ko04270(Vascular smooth muscle contraction);ko04022(cGMP-PKG signaling pathway);ko04020(Calcium signaling pathway)
gene-Slc39a5	3.98162	1.10393	6.8593	6.21353	2.63541	0.0204212	0.264853	NW_004801697.1	3221901	3227440	+	2192	Slc39a5	GO:0016020;GO:0046873	K14711	4Q35R	P	sp|Q9D856|S39A5_MOUSE Zinc transporter ZIP5 OS=Mus musculus OX=10090 GN=Slc39a5 PE=1 SV=1	XP_012975771.1 zinc transporter ZIP5 isoform X2 [Mesocricetus auratus]	-	GO:0016020//membrane;	GO:0046873//metal ion transmembrane transporter activity;	ko05012(Parkinson disease);ko05010(Alzheimer disease)
gene-LOC110339393	16.8051	10.1757	23.4346	2.303	1.20352	0.02067	0.266657	NW_004801837.1	1293157	1296030	+	1252	LOC110339393	GO:0006355;GO:0046872	K09228	4Q3B9	K	sp|E9PW05|ZFP54_MOUSE Zinc finger protein 54 OS=Mus musculus OX=10090 GN=Zfp54 PE=2 SV=1	XP_040590056.1 zinc finger protein 54-like [Mesocricetus auratus]	GO:0006355//regulation of transcription, DNA-templated;	-	GO:0046872//metal ion binding;	ko05168(Herpes simplex virus 1 infection)
gene-LOC101835201	2.57217	0.268254	4.87609	18.1771	4.18405	0.0207781	0.267443	NW_004801604.1	51726743	51728830	+	848	LOC101835201	GO:0003677;GO:0005634;GO:0046982	-	35VQK	K	sp|Q14919|NC2A_HUMAN Dr1-associated corepressor OS=Homo sapiens OX=9606 GN=DRAP1 PE=1 SV=3	XP_012968333.1 dr1-associated corepressor isoform X1 [Mesocricetus auratus]	-	GO:0005634//nucleus;	GO:0003677//DNA binding;GO:0046982//protein heterodimerization activity;	-
gene-Tnnc2	7.10549	2.9418	11.2692	3.83071	1.93761	0.0208964	0.268154	NW_004801784.1	1404091	1406879	+	729	Tnnc2	GO:0003009;GO:0003779;GO:0005509;GO:0005861;GO:0006937	K12042	4PV91	T	sp|P02586|TNNC2_RABIT Troponin C, skeletal muscle OS=Oryctolagus cuniculus OX=9986 GN=TNNC2 PE=1 SV=2	NP_001032428.1 troponin C, skeletal muscle [Rattus norvegicus] &gt;NP_001076114.1 troponin C, skeletal muscle [Oryctolagus cuniculus] &gt;XP_002747643.1 troponin C, skeletal muscle [Callithrix jacchus] &gt;XP_003983472.1 troponin C, skeletal muscle [Felis catus] &gt;XP_004405303.1 PREDICTED: troponin C, skeletal muscle [Odobenus rosmarus divergens] &gt;XP_004405304.1 PREDICTED: troponin C, skelet…	GO:0003009//skeletal muscle contraction;GO:0006937//regulation of muscle contraction;	GO:0005861//troponin complex;	GO:0003779//actin binding;GO:0005509//calcium ion binding;	ko04020(Calcium signaling pathway)
gene-Meltf	40.9135	27.0367	54.7903	2.02652	1.019	0.0211007	0.268951	NW_004801632.1	8479420	8504645	-	2927	Meltf	GO:0005615	K06569	4PUAD	P	sp|Q9R0R1|TRFM_MOUSE Melanotransferrin OS=Mus musculus OX=10090 GN=Meltf PE=2 SV=1	XP_040606880.1 melanotransferrin isoform X1 [Mesocricetus auratus]	-	GO:0005615//extracellular space;	-	-
gene-Arhgef15	2.52995	0.333079	4.72683	14.1913	3.82693	0.0211904	0.269538	NW_004801614.1	8160631	8174169	+	3620	Arhgef15	GO:0005085	-	4Q1V2	T	sp|Q5FWH6|ARHGF_MOUSE Rho guanine nucleotide exchange factor 15 OS=Mus musculus OX=10090 GN=Arhgef15 PE=1 SV=1	XP_005067638.2 LOW QUALITY PROTEIN: rho guanine nucleotide exchange factor 15 [Mesocricetus auratus]	-	-	GO:0005085//guanyl-nucleotide exchange factor activity;	-
gene-LOC101825305	5.60648	1.94256	9.27039	4.77225	2.25467	0.0212272	0.269538	NW_004811261.1	404	2947	-	1491	LOC101825305	GO:0004675;GO:0005524;GO:0016020	K04672	4PVGU	T	sp|Q8K592|AMHR2_MOUSE Anti-Muellerian hormone type-2 receptor OS=Mus musculus OX=10090 GN=Amhr2 PE=1 SV=2	XP_040609674.1 LOW QUALITY PROTEIN: anti-Muellerian hormone type-2 receptor [Mesocricetus auratus]	-	GO:0016020//membrane;	GO:0004675//transmembrane receptor protein serine/threonine kinase activity;GO:0005524//ATP binding;	ko04350(TGF-beta signaling pathway);ko04060(Cytokine-cytokine receptor interaction)
gene-Snph	2.5179	0.234342	4.80146	20.4891	4.35678	0.0213109	0.269538	NW_004801637.1	13113706	13156267	+	6205	Snph	GO:0016020	-	4PV7N	S	sp|Q80U23|SNPH_MOUSE Syntaphilin OS=Mus musculus OX=10090 GN=Snph PE=1 SV=3	XP_040602403.1 syntaphilin isoform X2 [Mesocricetus auratus]	-	GO:0016020//membrane;	-	-
gene-LOC101835308	10.5798	5.18653	15.9731	3.07973	1.6228	0.021321	0.269538	NW_004801621.1	22203981	22233563	-	10596	LOC101835308	GO:0005509;GO:0005886;GO:0007156	K16494	4Q9B7	S	sp|Q5DRD3|PCDBF_PANTR Protocadherin beta-15 OS=Pan troglodytes OX=9598 GN=PCDHB15 PE=3 SV=1	OBS79841.1 hypothetical protein A6R68_21959 [Neotoma lepida]	GO:0007156//homophilic cell adhesion via plasma membrane adhesion molecules;	GO:0005886//plasma membrane;	GO:0005509//calcium ion binding;	-
gene-Tm6sf2	3.14844	0.601334	5.69554	9.47152	3.2436	0.0216431	0.272349	NW_004801818.1	1011751	1018388	-	1337	Tm6sf2	GO:0005789;GO:0019216;GO:0033116;GO:0042802	-	4Q1RI	S	sp|B0BNG2|TM6S2_RAT Transmembrane 6 superfamily member 2 OS=Rattus norvegicus OX=10116 GN=Tm6sf2 PE=2 SV=1	XP_005086206.1 transmembrane 6 superfamily member 2 [Mesocricetus auratus]	GO:0019216//regulation of lipid metabolic process;	GO:0005789//endoplasmic reticulum membrane;GO:0033116//endoplasmic reticulum-Golgi intermediate compartment membrane;	GO:0042802//identical protein binding;	-
gene-Cilp	3.13148	0.567422	5.69554	10.0376	3.32734	0.0217731	0.272821	NW_004801659.1	6466208	6483811	-	4757	Cilp	GO:0005576	-	4Q2DT	T	sp|Q66K08|CILP1_MOUSE Cartilage intermediate layer protein 1 OS=Mus musculus OX=10090 GN=Cilp PE=1 SV=1	XP_005075600.1 cartilage intermediate layer protein 1 isoform X1 [Mesocricetus auratus]	-	GO:0005576//extracellular region;	-	-
gene-Ctrc	2.44659	0.234342	4.65883	19.8804	4.31328	0.0220504	0.27514	NW_004801713.1	5943243	5951613	-	1163	Ctrc	GO:0004252;GO:0006508	K01311	4PZT8	O	sp|P55091|CTRC_RAT Chymotrypsin-C OS=Rattus norvegicus OX=10116 GN=Ctrc PE=1 SV=1	XP_012976686.1 chymotrypsin-C [Mesocricetus auratus]	GO:0006508//proteolysis;	-	GO:0004252//serine-type endopeptidase activity;	-
gene-Slc24a4	3.08207	0.502597	5.66155	11.2646	3.49372	0.0221604	0.275925	NW_004801617.1	13453190	13588299	-	8261	Slc24a4	GO:0015297;GO:0016020;GO:0070588	K13752	4Q00S	PT	sp|Q8CGQ8|NCKX4_MOUSE Sodium/potassium/calcium exchanger 4 OS=Mus musculus OX=10090 GN=Slc24a4 PE=1 SV=2	XP_005068448.1 sodium/potassium/calcium exchanger 4 isoform X2 [Mesocricetus auratus]	GO:0070588//calcium ion transmembrane transport;	GO:0016020//membrane;	GO:0015297//antiporter activity;	ko04740(Olfactory transduction)
gene-Trpm2	4.98433	0.567422	9.40124	16.5683	4.05036	0.0222894	0.276844	NW_004801628.1	2292384	2338310	+	5230	Trpm2	GO:0005262;GO:0005886	K04977	4Q4HH	P	sp|Q91YD4|TRPM2_MOUSE Transient receptor potential cation channel subfamily M member 2 OS=Mus musculus OX=10090 GN=Trpm2 PE=1 SV=2	XP_040588094.1 LOW QUALITY PROTEIN: transient receptor potential cation channel subfamily M member 2 [Mesocricetus auratus]	-	GO:0005886//plasma membrane;	GO:0005262//calcium channel activity;	ko04921(Oxytocin signaling pathway);ko04621(NOD-like receptor signaling pathway)
gene-P2rx1	4.73266	0.869588	8.59573	9.88483	3.30522	0.0225303	0.278616	NW_004801614.1	3993940	4014862	-	4048	P2rx1	GO:0001614;GO:0004931;GO:0005524;GO:0005886;GO:0033198;GO:0098794	K05215	4PVQ2	P	sp|P51576|P2RX1_MOUSE P2X purinoceptor 1 OS=Mus musculus OX=10090 GN=P2rx1 PE=2 SV=1	XP_021081333.1 P2X purinoceptor 1 isoform X1 [Mesocricetus auratus]	GO:0033198//response to ATP;	GO:0005886//plasma membrane;GO:0098794//postsynapse;	GO:0001614//purinergic nucleotide receptor activity;GO:0004931//extracellularly ATP-gated cation channel activity;GO:0005524//ATP binding;	ko04611(Platelet activation);ko04080(Neuroactive ligand-receptor interaction);ko04020(Calcium signaling pathway)
gene-Pgf	4.67922	1.60057	7.75786	4.84693	2.27707	0.0228597	0.28065	NW_004801822.1	697110	707596	+	1514	Pgf	GO:0005576;GO:0008083;GO:0016020;GO:0051781	K16859	4Q5GE	T	sp|P49764|PLGF_MOUSE Placenta growth factor OS=Mus musculus OX=10090 GN=Pgf PE=2 SV=1	XP_005086432.2 placenta growth factor [Mesocricetus auratus]	GO:0051781//positive regulation of cell division;	GO:0005576//extracellular region;GO:0016020//membrane;	GO:0008083//growth factor activity;	ko05200(Pathways in cancer);ko04510(Focal adhesion);ko04151(PI3K-Akt signaling pathway);ko04015(Rap1 signaling pathway);ko04014(Ras signaling pathway);ko04010(MAPK signaling pathway)
gene-Cplx3	1.90493	0	3.80985	Inf	Inf	0.022943	0.281267	NW_004801622.1	20133763	20139047	-	1393	Cplx3	GO:0005326;GO:0005829;GO:0016079;GO:0019905;GO:0030073;GO:0030672;GO:0031630;GO:0046928;GO:0048787;GO:0098684	K15295	4PS61	U	sp|Q8WVH0|CPLX3_HUMAN Complexin-3 OS=Homo sapiens OX=9606 GN=CPLX3 PE=2 SV=1	XP_005069648.1 complexin-3 [Mesocricetus auratus]	GO:0016079//synaptic vesicle exocytosis;GO:0030073//insulin secretion;GO:0031630//regulation of synaptic vesicle fusion to presynaptic active zone membrane;GO:0046928//regulation of neurotransmitter secretion;	GO:0005829//cytosol;GO:0030672//synaptic vesicle membrane;GO:0048787//presynaptic active zone membrane;GO:0098684//photoreceptor ribbon synapse;	GO:0005326//neurotransmitter transmembrane transporter activity;GO:0019905//syntaxin binding;	ko04721(Synaptic vesicle cycle)
gene-Itgad	6.10195	2.47612	9.72779	3.92865	1.97403	0.0229713	0.28138	NW_004801604.1	70580083	70612646	-	3446	Itgad	GO:0007155;GO:0007229;GO:0008305;GO:0046872	K06594	4PSAS	W	sp|Q9QYE7|ITAD_RAT Integrin alpha-D OS=Rattus norvegicus OX=10116 GN=Itgad PE=2 SV=1	XP_040609452.1 integrin alpha-D [Mesocricetus auratus]	GO:0007155//cell adhesion;GO:0007229//integrin-mediated signaling pathway;	GO:0008305//integrin complex;	GO:0046872//metal ion binding;	ko04810(Regulation of actin cytoskeleton)
gene-LOC101823691	27.5705	13.5742	41.5668	3.06218	1.61456	0.0230349	0.28138	NW_004801604.1	25131161	25145263	-	1200	LOC101823691	GO:0004806;GO:0005576;GO:0016042	K14452	4Q1TZ	I	sp|Q9CPP7|LIPG_MOUSE Gastric triacylglycerol lipase OS=Mus musculus OX=10090 GN=Lipf PE=2 SV=1	XP_012965838.1 gastric triacylglycerol lipase [Mesocricetus auratus]	GO:0016042//lipid catabolic process;	GO:0005576//extracellular region;	GO:0004806//triglyceride lipase activity;	ko04975(Fat digestion and absorption);ko00561(Glycerolipid metabolism)
gene-Bicdl2	2.97012	0.502597	5.43765	10.8191	3.43551	0.0230871	0.281479	NW_004801720.1	3369701	3377700	-	3121	Bicdl2	-	K16756	4PWJ2	S	sp|Q8CHW5|BICL2_MOUSE BICD family-like cargo adapter 2 OS=Mus musculus OX=10090 GN=Bicdl2 PE=1 SV=1	XP_040604133.1 BICD family-like cargo adapter 2 isoform X2 [Mesocricetus auratus]	-	-	-	-
gene-Rasl12	1.84729	0	3.69458	Inf	Inf	0.0237994	0.286768	NW_004801659.1	6342808	6355486	-	2543	Rasl12	GO:0003924;GO:0005525	K07854	4Q281	S	sp|Q08AT1|RASLC_MOUSE Ras-like protein family member 12 OS=Mus musculus OX=10090 GN=Rasl12 PE=2 SV=1	XP_005075594.1 ras-like protein family member 12 [Mesocricetus auratus]	-	-	GO:0003924//GTPase activity;GO:0005525//GTP binding;	-
gene-LOC101822404	5.30348	1.70822	8.89873	5.20936	2.3811	0.0239884	0.28786	NW_004801686.1	7733778	7754029	-	4791	LOC101822404	GO:0005634;GO:0006094;GO:0030018;GO:0042132;GO:0046872;GO:0070161	K03841	4PVZG	G	sp|Q9Z1N1|F16P2_RAT Fructose-1,6-bisphosphatase isozyme 2 OS=Rattus norvegicus OX=10116 GN=Fbp2 PE=1 SV=1	XP_005078490.1 fructose-1,6-bisphosphatase isozyme 2 [Mesocricetus auratus]	GO:0006094//gluconeogenesis;	GO:0005634//nucleus;GO:0030018//Z disc;GO:0070161//anchoring junction;	GO:0042132//fructose 1,6-bisphosphate 1-phosphatase activity;GO:0046872//metal ion binding;	ko04922(Glucagon signaling pathway);ko04910(Insulin signaling pathway);ko04152(AMPK signaling pathway);ko00051(Fructose and mannose metabolism);ko00030(Pentose phosphate pathway);ko00010(Glycolysis / Gluconeogenesis)
gene-Eps8l1	1.83029	0	3.66059	Inf	Inf	0.0240636	0.28856	NW_004801767.1	1386484	1401556	-	2540	Eps8l1	GO:0005737;GO:0016301;GO:0016310	K17277	4Q1Z1	T	sp|Q8R5F8|ES8L1_MOUSE Epidermal growth factor receptor kinase substrate 8-like protein 1 OS=Mus musculus OX=10090 GN=Eps8l1 PE=1 SV=1	XP_012979163.1 epidermal growth factor receptor kinase substrate 8-like protein 1 [Mesocricetus auratus] &gt;XP_040590100.1 epidermal growth factor receptor kinase substrate 8-like protein 1 [Mesocricetus auratus] &gt;XP_040590101.1 epidermal growth factor receptor kinase substrate 8-like protein 1 [Mesocricetus auratus] &gt;XP_040590102.1 epidermal growth factor receptor kinase substrate 8-like …	GO:0016310//phosphorylation;	GO:0005737//cytoplasm;	GO:0016301//kinase activity;	-
gene-Cplx1	1.8133	0	3.62659	Inf	Inf	0.0243335	0.290364	NW_004801676.1	10180479	10205048	-	2197	Cplx1	GO:0005326;GO:0005829;GO:0016079;GO:0019905;GO:0030073;GO:0031201;GO:0031630;GO:0044305;GO:0098685;GO:0098794;GO:0098978;GO:0099145	K15294	4Q5MS	U	sp|P63040|CPLX1_MOUSE Complexin-1 OS=Mus musculus OX=10090 GN=Cplx1 PE=1 SV=1	NP_031782.3 complexin-1 [Mus musculus] &gt;NP_074055.1 complexin-1 [Rattus norvegicus] &gt;XP_003465061.2 complexin-1 [Cavia porcellus] &gt;XP_004624695.1 complexin-1 [Octodon degus] &gt;XP_005077465.1 complexin-1 [Mesocricetus auratus] &gt;XP_005359724.1 complexin-1 [Microtus ochrogaster] &gt;XP_005408734.1 PREDICTED: complexin-1 [Chinchilla lanigera] &gt;XP_008840004.1 complexin-1 [Nannospalax …	GO:0016079//synaptic vesicle exocytosis;GO:0030073//insulin secretion;GO:0031630//regulation of synaptic vesicle fusion to presynaptic active zone membrane;GO:0099145//regulation of exocytic insertion of neurotransmitter receptor to postsynaptic membrane;	GO:0005829//cytosol;GO:0031201//SNARE complex;GO:0044305//calyx of Held;GO:0098685//Schaffer collateral - CA1 synapse;GO:0098794//postsynapse;GO:0098978//glutamatergic synapse;	GO:0005326//neurotransmitter transmembrane transporter activity;GO:0019905//syntaxin binding;	ko04721(Synaptic vesicle cycle)
gene-Cxcl11	1.79298	0	3.58595	Inf	Inf	0.0246637	0.293275	NW_004801616.1	5375569	5378468	+	1233	Cxcl11	GO:0005615;GO:0006952;GO:0006955;GO:0008009	K12672	4Q684	T	sp|O14625|CXL11_HUMAN C-X-C motif chemokine 11 OS=Homo sapiens OX=9606 GN=CXCL11 PE=1 SV=1	XP_005068200.3 C-X-C motif chemokine 11 [Mesocricetus auratus]	GO:0006952//defense response;GO:0006955//immune response;	GO:0005615//extracellular space;	GO:0008009//chemokine activity;	ko04620(Toll-like receptor signaling pathway);ko04062(Chemokine signaling pathway);ko04061(Viral protein interaction with cytokine and cytokine receptor);ko04060(Cytokine-cytokine receptor interaction)
gene-Parp12	1.79298	0	3.58595	Inf	Inf	0.0246637	0.293275	NW_004801804.1	1758350	1788813	+	1603	Parp12	GO:0046872	K15259	4PX4A	S	sp|Q8BZ20|PAR12_MOUSE Protein mono-ADP-ribosyltransferase PARP12 OS=Mus musculus OX=10090 GN=Parp12 PE=1 SV=3	XP_040584723.1 protein mono-ADP-ribosyltransferase PARP12 isoform X2 [Mesocricetus auratus]	-	-	GO:0046872//metal ion binding;	-
gene-Nipal1	9.38654	4.8505	13.9226	2.87034	1.52122	0.0247068	0.293583	NW_004801707.1	5688887	5710317	-	1723	Nipal1	GO:0005794;GO:0015095;GO:0016020	-	4PTYW	U	sp|Q8BMW7|NIPA3_MOUSE Magnesium transporter NIPA3 OS=Mus musculus OX=10090 GN=Nipal1 PE=1 SV=2	XP_040603106.1 magnesium transporter NIPA3 [Mesocricetus auratus]	-	GO:0005794//Golgi apparatus;GO:0016020//membrane;	GO:0015095//magnesium ion transmembrane transporter activity;	-
gene-Cpt1c	1.84506	0	3.69011	Inf	Inf	0.0247521	0.29383	NW_004801779.1	1868714	1881847	+	2125	Cpt1c	GO:0004095;GO:0005741;GO:0006635	K19524	4Q38V	I	sp|F1LN46|CPT1C_RAT Carnitine O-palmitoyltransferase 1, brain isoform OS=Rattus norvegicus OX=10116 GN=Cpt1c PE=1 SV=1	XP_040592032.1 LOW QUALITY PROTEIN: carnitine O-palmitoyltransferase 1, brain isoform [Mesocricetus auratus]	GO:0006635//fatty acid beta-oxidation;	GO:0005741//mitochondrial outer membrane;	GO:0004095//carnitine O-palmitoyltransferase activity;	ko04936(Alcoholic liver disease);ko04922(Glucagon signaling pathway);ko04920(Adipocytokine signaling pathway);ko04714(Thermogenesis);ko04152(AMPK signaling pathway);ko03320(PPAR signaling pathway);ko00071(Fatty acid degradation)
gene-Asb2	1.7793	0	3.5586	Inf	Inf	0.0248908	0.29383	NW_004801617.1	12414494	12452165	+	2748	Asb2	GO:0000151;GO:0001947;GO:0016567;GO:0030036;GO:0035556;GO:0035914;GO:0043161;GO:0055013;GO:0061630;GO:0097602	K10324	4PYFJ	S	sp|Q8K0L0|ASB2_MOUSE Ankyrin repeat and SOCS box protein 2 OS=Mus musculus OX=10090 GN=Asb2 PE=1 SV=1	XP_005068427.1 ankyrin repeat and SOCS box protein 2 [Mesocricetus auratus]	GO:0001947//heart looping;GO:0016567//protein ubiquitination;GO:0030036//actin cytoskeleton organization;GO:0035556//intracellular signal transduction;GO:0035914//skeletal muscle cell differentiation;GO:0043161//proteasome-mediated ubiquitin-dependent protein catabolic process;GO:0055013//cardiac muscle cell development;	GO:0000151//ubiquitin ligase complex;	GO:0061630//ubiquitin protein ligase activity;GO:0097602//cullin family protein binding;	-
gene-LOC101832774	1.7793	0	3.5586	Inf	Inf	0.0248908	0.29383	NW_004802465.1	21537	29211	+	2573	LOC101832774	GO:0005003;GO:0005524;GO:0005886	K05102	4PWZY	T	sp|Q60750|EPHA1_MOUSE Ephrin type-A receptor 1 OS=Mus musculus OX=10090 GN=Epha1 PE=1 SV=2	XP_040596402.1 ephrin type-A receptor 1 isoform X2 [Mesocricetus auratus]	-	GO:0005886//plasma membrane;	GO:0005003//ephrin receptor activity;GO:0005524//ATP binding;	ko04360(Axon guidance)
gene-Hykk	8.26868	3.94404	12.5933	3.193	1.67491	0.025127	0.295538	NW_004801622.1	17439802	17464850	+	3343	Hykk	GO:0016310;GO:0047992	K18201	4PVBD	S	sp|Q5U5V2|HYKK_MOUSE Hydroxylysine kinase OS=Mus musculus OX=10090 GN=Hykk PE=1 SV=2	XP_005069617.1 hydroxylysine kinase [Mesocricetus auratus]	GO:0016310//phosphorylation;	-	GO:0047992//hydroxylysine kinase activity;	ko00310(Lysine degradation)
gene-LOC101835870	1.75898	0	3.51796	Inf	Inf	0.0252354	0.29618	NW_004801720.1	3183187	3188474	-	1005	LOC101835870	GO:0004252;GO:0005886;GO:0006508	-	35P9D	O	sp|Q80WM7|PRS33_MOUSE Serine protease 33 OS=Mus musculus OX=10090 GN=Prss33 PE=2 SV=1	XP_005081695.1 serine protease 33-like [Mesocricetus auratus]	GO:0006508//proteolysis;	GO:0005886//plasma membrane;	GO:0004252//serine-type endopeptidase activity;	-
gene-Alox15b	1.74198	0	3.48397	Inf	Inf	0.0255307	0.297148	NW_004801614.1	7927514	7935984	+	2308	Alox15b	GO:0005506;GO:0005509;GO:0005829;GO:0005856;GO:0005886;GO:0005912;GO:0005925;GO:0006644;GO:0008285;GO:0010744;GO:0016165;GO:0019369;GO:0019372;GO:0032722;GO:0034440;GO:0035360;GO:0036403;GO:0043651;GO:0045618;GO:0045786;GO:0045926;GO:0050473;GO:0071926;GO:1901696;GO:1990136;GO:2001303	K08022	4PVH8	C	sp|Q8K4F2|LX15B_RAT Polyunsaturated fatty acid lipoxygenase ALOX15B OS=Rattus norvegicus OX=10116 GN=Alox15b PE=1 SV=1	XP_005067625.1 polyunsaturated fatty acid lipoxygenase ALOX15B [Mesocricetus auratus]	GO:0006644//phospholipid metabolic process;GO:0008285//negative regulation of cell population proliferation;GO:0010744//positive regulation of macrophage derived foam cell differentiation;GO:0019369//arachidonic acid metabolic process;GO:0019372//lipoxygenase pathway;GO:0032722//positive regulation of chemokine production;GO:0034440//lipid oxidation;GO:0035360//positive regulation of peroxisome p…	GO:0005829//cytosol;GO:0005856//cytoskeleton;GO:0005886//plasma membrane;GO:0005912//adherens junction;GO:0005925//focal adhesion;	GO:0005506//iron ion binding;GO:0005509//calcium ion binding;GO:0016165//linoleate 13S-lipoxygenase activity;GO:0036403//arachidonate 8(S)-lipoxygenase activity;GO:0050473//arachidonate 15-lipoxygenase activity;GO:1990136//linoleate 9S-lipoxygenase activity;	ko04726(Serotonergic synapse);ko00590(Arachidonic acid metabolism)
gene-Dnajc5g	1.74198	0	3.48397	Inf	Inf	0.0255307	0.297148	NW_004801644.1	5956406	5959582	+	671	Dnajc5g	GO:0016020	K09525	4Q7T0	O	sp|Q8N7S2|DNJ5G_HUMAN DnaJ homolog subfamily C member 5G OS=Homo sapiens OX=9606 GN=DNAJC5G PE=2 SV=1	XP_040586814.1 dnaJ homolog subfamily C member 5G isoform X2 [Mesocricetus auratus]	-	GO:0016020//membrane;	-	ko04141(Protein processing in endoplasmic reticulum)
gene-Tnfsf11	1.73866	0	3.47733	Inf	Inf	0.0255891	0.297625	NW_004801629.1	10858426	10891358	+	2135	Tnfsf11	GO:0000122;GO:0001503;GO:0002158;GO:0002548;GO:0005125;GO:0005164;GO:0005615;GO:0006955;GO:0007254;GO:0010628;GO:0016020;GO:0019722;GO:0033598;GO:0034112;GO:0036035;GO:0038001;GO:0042327;GO:0042802;GO:0043123;GO:0043491;GO:0044691;GO:0045453;GO:0045780;GO:0045944;GO:0046330;GO:0050870;GO:0051466;GO:0051897;GO:0055074;GO:0060749;GO:0070371;GO:0071812;GO:0071848;GO:1990830;GO:2001206	K05473	4Q096	T	sp|Q9ESE2|TNF11_RAT Tumor necrosis factor ligand superfamily member 11 OS=Rattus norvegicus OX=10116 GN=Tnfsf11 PE=2 SV=1	XP_005070997.1 tumor necrosis factor ligand superfamily member 11 [Mesocricetus auratus]	GO:0000122//negative regulation of transcription by RNA polymerase II;GO:0001503//ossification;GO:0002158//osteoclast proliferation;GO:0002548//monocyte chemotaxis;GO:0006955//immune response;GO:0007254//JNK cascade;GO:0010628//positive regulation of gene expression;GO:0019722//calcium-mediated signaling;GO:0033598//mammary gland epithelial cell proliferation;GO:0034112//positive regulation of ho…	GO:0005615//extracellular space;GO:0016020//membrane;	GO:0005125//cytokine activity;GO:0005164//tumor necrosis factor receptor binding;GO:0042802//identical protein binding;	ko05323(Rheumatoid arthritis);ko05224(Breast cancer);ko05207(Chemical carcinogenesis - receptor activation);ko04928(Parathyroid hormone synthesis, secretion and action);ko04917(Prolactin signaling pathway);ko04380(Osteoclast differentiation);ko04064(NF-kappa B signaling pathway);ko04060(Cytokine-cytokine receptor interaction)
gene-Fan1	1.72498	0	3.44997	Inf	Inf	0.0258326	0.299717	NW_004801771.1	1604331	1641560	-	3786	Fan1	GO:0003677;GO:0004528;GO:0005634;GO:0036297;GO:0046872	K15363	4Q3KZ	S	sp|Q69ZT1|FAN1_MOUSE Fanconi-associated nuclease 1 OS=Mus musculus OX=10090 GN=Fan1 PE=2 SV=2	XP_005084463.1 fanconi-associated nuclease 1 [Mesocricetus auratus]	GO:0036297//interstrand cross-link repair;	GO:0005634//nucleus;	GO:0003677//DNA binding;GO:0004528//phosphodiesterase I activity;GO:0046872//metal ion binding;	ko03460(Fanconi anemia pathway)
gene-Large2	1.72166	0	3.44333	Inf	Inf	0.0258923	0.299717	NW_004801605.1	31368886	31375056	+	2676	Large2	GO:0008194;GO:0016020;GO:0046872	K09668	4PZKD	G	sp|Q6P7A1|LARG2_RAT LARGE xylosyl- and glucuronyltransferase 2 OS=Rattus norvegicus OX=10116 GN=Large2 PE=2 SV=1	XP_005064958.1 LARGE xylosyl- and glucuronyltransferase 2 isoform X1 [Mesocricetus auratus]	-	GO:0016020//membrane;	GO:0008194//UDP-glycosyltransferase activity;GO:0046872//metal ion binding;	ko00515(Mannose type O-glycan biosynthesis)
gene-Pi16	1.72166	0	3.44333	Inf	Inf	0.0258923	0.299717	NW_004801781.1	2501391	2511837	+	3906	Pi16	GO:0005615;GO:0061052	K20412	4PZDK	S	sp|Q9ET66|PI16_MOUSE Peptidase inhibitor 16 OS=Mus musculus OX=10090 GN=Pi16 PE=1 SV=2	XP_005084971.1 peptidase inhibitor 16 [Mesocricetus auratus] &gt;XP_012979768.1 peptidase inhibitor 16 [Mesocricetus auratus]	GO:0061052//negative regulation of cell growth involved in cardiac muscle cell development;	GO:0005615//extracellular space;	-	-
gene-LOC106021624	6.10898	1.90869	10.3093	5.40122	2.43328	0.0260624	0.30087	NW_004801665.1	12448924	12453611	-	1316	LOC106021624	-	-	-	-	-	XP_012973367.1 uncharacterized protein LOC106021624 isoform X1 [Mesocricetus auratus]	-	-	-	-
gene-Nacad	7.09555	2.9448	11.2463	3.81903	1.93321	0.0262286	0.301558	NW_004801842.1	1084139	1093228	-	4951	Nacad	GO:0005854	-	4PWM7	K	sp|Q5SWP3|NACAD_MOUSE NAC-alpha domain-containing protein 1 OS=Mus musculus OX=10090 GN=Nacad PE=1 SV=1	XP_040602620.1 NAC-alpha domain-containing protein 1 [Mesocricetus auratus]	-	GO:0005854//nascent polypeptide-associated complex;	-	-
gene-Sez6l2	1.81662	0	3.63323	Inf	Inf	0.0268844	0.306282	NW_004801604.1	71742018	71761460	-	3782	Sez6l2	GO:0005783;GO:0008344;GO:0016020;GO:0021680;GO:0043025;GO:0060074;GO:0090036	-	4PSIA	T	sp|Q4V9Z5|SE6L2_MOUSE Seizure 6-like protein 2 OS=Mus musculus OX=10090 GN=Sez6l2 PE=1 SV=1	XP_005064439.1 seizure 6-like protein 2 isoform X2 [Mesocricetus auratus]	GO:0008344//adult locomotory behavior;GO:0021680//cerebellar Purkinje cell layer development;GO:0060074//synapse maturation;GO:0090036//regulation of protein kinase C signaling;	GO:0005783//endoplasmic reticulum;GO:0016020//membrane;GO:0043025//neuronal cell body;	-	-
gene-T	1.81662	0	3.63323	Inf	Inf	0.0268844	0.306282	NW_004801746.1	900729	909037	-	2222	T	GO:0000978;GO:0003700;GO:0005634;GO:0045893	K10172	4PYCM	K	sp|P20293|TBXT_MOUSE T-box transcription factor T OS=Mus musculus OX=10090 GN=Tbxt PE=1 SV=1	XP_005083065.1 T-box transcription factor T isoform X4 [Mesocricetus auratus]	GO:0045893//positive regulation of transcription, DNA-templated;	GO:0005634//nucleus;	GO:0000978//RNA polymerase II cis-regulatory region sequence-specific DNA binding;GO:0003700//DNA-binding transcription factor activity;	-
gene-Sptbn5	3.85332	1.16876	6.53789	5.59389	2.48385	0.0275175	0.311115	NW_004801605.1	3873479	3917934	+	10925	Sptbn5	GO:0003779;GO:0005737	K06115	3JP0H	Z	sp|Q9NRC6|SPTN5_HUMAN Spectrin beta chain, non-erythrocytic 5 OS=Homo sapiens OX=9606 GN=SPTBN5 PE=1 SV=2	XP_040602017.1 LOW QUALITY PROTEIN: spectrin beta chain, non-erythrocytic 5 [Mesocricetus auratus]	-	GO:0005737//cytoplasm;	GO:0003779//actin binding;	-
gene-Ptcra	2.0804	0	4.1608	Inf	Inf	0.0277033	0.311707	NW_004801636.1	11027750	11034710	-	1205	Ptcra	-	K06056	4Q5GP	T	sp|P0C6B2|PTCRA_MOUSE Pre T-cell antigen receptor alpha OS=Mus musculus OX=10090 GN=Ptcra PE=1 SV=1	XP_021084243.1 pre T-cell antigen receptor alpha [Mesocricetus auratus]	-	-	-	ko05202(Transcriptional misregulation in cancer);ko04330(Notch signaling pathway)
gene-Sdcbp2	8.81285	4.51146	13.1142	2.90687	1.53947	0.0278477	0.312258	NW_004801637.1	13156802	13172351	-	1684	Sdcbp2	-	-	4PZUV	T	sp|Q99JZ0|SDCB2_MOUSE Syntenin-2 OS=Mus musculus OX=10090 GN=Sdcbp2 PE=2 SV=1	XP_005072594.1 syntenin-2 [Mesocricetus auratus]	-	-	-	-
gene-LOC101830962	10.5019	4.91536	16.0884	3.27308	1.71065	0.028663	0.318154	NW_004801636.1	5178322	5192255	-	732	LOC101830962	GO:0005576	K19919	4Q2ZM	S	sp|P16563|CRIS2_MOUSE Cysteine-rich secretory protein 2 OS=Mus musculus OX=10090 GN=Crisp2 PE=1 SV=1	XP_005072348.1 cysteine-rich secretory protein 2 [Mesocricetus auratus]	-	GO:0005576//extracellular region;	-	-
gene-Tktl1	7.14778	3.37962	10.9159	3.22994	1.69151	0.0287088	0.318376	NW_004801845.1	348280	371652	-	1434	Tktl1	GO:0005737;GO:0016740;GO:0046872	K00615	4PTER	G	sp|Q99MX0|TKTL1_MOUSE Transketolase-like protein 1 OS=Mus musculus OX=10090 GN=Tktl1 PE=1 SV=2	XP_040599725.1 LOW QUALITY PROTEIN: transketolase-like protein 1 [Mesocricetus auratus]	-	GO:0005737//cytoplasm;	GO:0016740//transferase activity;GO:0046872//metal ion binding;	ko00030(Pentose phosphate pathway)
gene-Slc17a9	9.29598	4.61315	13.9788	3.0302	1.59942	0.0287884	0.318676	NW_004801651.1	11850112	11865550	+	2179	Slc17a9	GO:0015291;GO:0016020	K12303	4PUDP	G	sp|Q8VCL5|S17A9_MOUSE Solute carrier family 17 member 9 OS=Mus musculus OX=10090 GN=Slc17a9 PE=1 SV=3	XP_040588851.1 solute carrier family 17 member 9 isoform X1 [Mesocricetus auratus]	-	GO:0016020//membrane;	GO:0015291//secondary active transmembrane transporter activity;	-
gene-Rab42	3.53159	0.869588	6.19358	7.12243	2.83237	0.0288786	0.318676	NW_004801696.1	5389883	5391673	-	1166	Rab42	GO:0003924;GO:0005525	K07929	4Q2WD	U	sp|Q0PD08|RAB42_MOUSE Ras-related protein Rab-42 OS=Mus musculus OX=10090 GN=Rab42 PE=2 SV=1	XP_005079595.1 ras-related protein Rab-42 [Mesocricetus auratus]	-	-	GO:0003924//GTPase activity;GO:0005525//GTP binding;	-
gene-Tbx10	4.25655	1.07002	7.44308	6.95603	2.79826	0.0290896	0.320032	NW_004801604.1	53120018	53124268	-	2008	Tbx10	GO:0000978;GO:0003700;GO:0005634;GO:0045893	K10181	4PZ1T	K	sp|Q810F8|TBX10_MOUSE T-box transcription factor TBX10 OS=Mus musculus OX=10090 GN=Tbx10 PE=2 SV=1	XP_028727626.1 T-box transcription factor TBX10 [Peromyscus leucopus]	GO:0045893//positive regulation of transcription, DNA-templated;	GO:0005634//nucleus;	GO:0000978//RNA polymerase II cis-regulatory region sequence-specific DNA binding;GO:0003700//DNA-binding transcription factor activity;	-
gene-Kcnj1	8.93802	4.84754	13.0285	2.68765	1.42635	0.0292325	0.32071	NW_004801772.1	1774162	1839861	-	6337	Kcnj1	GO:0005242;GO:0034702;GO:0034765;GO:1990573	K04995	4Q2DI	P	sp|P35560|KCNJ1_RAT ATP-sensitive inward rectifier potassium channel 1 OS=Rattus norvegicus OX=10116 GN=Kcnj1 PE=2 SV=1	XP_012979363.1 ATP-sensitive inward rectifier potassium channel 1 isoform X1 [Mesocricetus auratus]	GO:0034765//regulation of ion transmembrane transport;GO:1990573//potassium ion import across plasma membrane;	GO:0034702//ion channel complex;	GO:0005242//inward rectifier potassium channel activity;	ko04971(Gastric acid secretion);ko04960(Aldosterone-regulated sodium reabsorption)
gene-Fam107a	2.44882	0.234342	4.6633	19.8995	4.31466	0.0299345	0.325961	NW_004801666.1	4981204	5011131	-	3552	Fam107a	GO:0001558;GO:0001725;GO:0005737;GO:0005925;GO:0016607;GO:0030335;GO:0031398;GO:0031647;GO:0032587;GO:0032956;GO:0051895;GO:0070507;GO:2000134	-	4Q580	S	sp|Q5NVP3|F107A_PONAB Actin-associated protein FAM107A OS=Pongo abelii OX=9601 GN=FAM107A PE=2 SV=1	XP_005076440.2 actin-associated protein FAM107A isoform X1 [Mesocricetus auratus]	GO:0001558//regulation of cell growth;GO:0030335//positive regulation of cell migration;GO:0031398//positive regulation of protein ubiquitination;GO:0031647//regulation of protein stability;GO:0032956//regulation of actin cytoskeleton organization;GO:0051895//negative regulation of focal adhesion assembly;GO:0070507//regulation of microtubule cytoskeleton organization;GO:2000134//negative regulat…	GO:0001725//stress fiber;GO:0005737//cytoplasm;GO:0005925//focal adhesion;GO:0016607//nuclear speck;GO:0032587//ruffle membrane;	-	-
gene-Cd72	2.44878	0.268254	4.62931	17.2571	4.10912	0.029935	0.325961	NW_004801690.1	6828957	6836517	+	2101	Cd72	GO:0004888;GO:0005886	K06504	4Q1UZ	TV	sp|P21855|CD72_MOUSE B-cell differentiation antigen CD72 OS=Mus musculus OX=10090 GN=Cd72 PE=1 SV=2	XP_021087877.1 B-cell differentiation antigen CD72 isoform X3 [Mesocricetus auratus]	-	GO:0005886//plasma membrane;	GO:0004888//transmembrane signaling receptor activity;	ko04662(B cell receptor signaling pathway)
gene-B3galnt1	2.44388	0.333079	4.55467	13.6744	3.77341	0.0299985	0.325961	NW_004801800.1	344713	386951	+	2576	B3galnt1	GO:0000139;GO:0006486;GO:0008499;GO:0009312	K00719	4PT0J	G	sp|Q920V1|B3GL1_MOUSE UDP-GalNAc:beta-1,3-N-acetylgalactosaminyltransferase 1 OS=Mus musculus OX=10090 GN=B3galnt1 PE=2 SV=2	XP_012980426.1 UDP-GalNAc:beta-1,3-N-acetylgalactosaminyltransferase 1 [Mesocricetus auratus] &gt;XP_012980427.1 UDP-GalNAc:beta-1,3-N-acetylgalactosaminyltransferase 1 [Mesocricetus auratus] &gt;XP_040608584.1 UDP-GalNAc:beta-1,3-N-acetylgalactosaminyltransferase 1 [Mesocricetus auratus]	GO:0006486//protein glycosylation;GO:0009312//oligosaccharide biosynthetic process;	GO:0000139//Golgi membrane;	GO:0008499//UDP-galactose:beta-N-acetylglucosamine beta-1,3-galactosyltransferase activity;	ko00603(Glycosphingolipid biosynthesis - globo and isoglobo series);ko00601(Glycosphingolipid biosynthesis - lacto and neolacto series)
gene-Rasgrp3	5.66962	1.97648	9.36277	4.7371	2.24401	0.0302672	0.328251	NW_004801644.1	10962976	11071334	+	5144	Rasgrp3	GO:0005085;GO:0005509;GO:0005829;GO:0007264	K12362	4PY9W	T	sp|Q8IV61|GRP3_HUMAN Ras guanyl-releasing protein 3 OS=Homo sapiens OX=9606 GN=RASGRP3 PE=1 SV=1	XP_040586912.1 ras guanyl-releasing protein 3 isoform X1 [Mesocricetus auratus]	GO:0007264//small GTPase mediated signal transduction;	GO:0005829//cytosol;	GO:0005085//guanyl-nucleotide exchange factor activity;GO:0005509//calcium ion binding;	ko05200(Pathways in cancer);ko04662(B cell receptor signaling pathway);ko04015(Rap1 signaling pathway);ko04014(Ras signaling pathway);ko04010(MAPK signaling pathway)
gene-Ihh	2.28066	0	4.56131	Inf	Inf	0.030441	0.328829	NW_004801627.1	3964360	3970401	+	2140	Ihh	GO:0016540	K11989	4PUUS	T	sp|P97812|IHH_MOUSE Indian hedgehog protein OS=Mus musculus OX=10090 GN=Ihh PE=1 SV=2	XP_040609228.1 indian hedgehog protein [Mesocricetus auratus]	GO:0016540//protein autoprocessing;	-	-	ko05205(Proteoglycans in cancer);ko04340(Hedgehog signaling pathway)
gene-Lhx3	2.39115	0.268254	4.51404	16.8275	4.07274	0.0306982	0.329992	NW_004801758.1	1128172	1135193	+	1300	Lhx3	GO:0000981;GO:0003677;GO:0005634;GO:0008270;GO:0048731	K09374	4PSZ6	K	sp|P50481|LHX3_MOUSE LIM/homeobox protein Lhx3 OS=Mus musculus OX=10090 GN=Lhx3 PE=1 SV=1	XP_005083720.1 LIM/homeobox protein Lhx3 isoform X2 [Mesocricetus auratus]	GO:0048731//system development;	GO:0005634//nucleus;	GO:0000981//DNA-binding transcription factor activity, RNA polymerase II-specific;GO:0003677//DNA binding;GO:0008270//zinc ion binding;	-
gene-Zcwpw1	2.98615	0.666159	5.30614	7.96527	2.99372	0.0307139	0.329992	NW_004801702.1	7835508	7866718	+	1574	Zcwpw1	GO:0008270	-	4PST4	S	sp|Q6IR42|ZCPW1_MOUSE Zinc finger CW-type PWWP domain protein 1 OS=Mus musculus OX=10090 GN=Zcwpw1 PE=1 SV=2	XP_040586976.1 zinc finger CW-type PWWP domain protein 1 isoform X1 [Mesocricetus auratus]	-	-	GO:0008270//zinc ion binding;	-
gene-Chrnb3	2.38956	0.333079	4.44605	13.3483	3.73858	0.0307198	0.329992	NW_004801611.1	4754148	4768475	+	2436	Chrnb3	GO:0004888;GO:0022848;GO:0045211	K04814	4Q0FB	T	sp|P12391|ACHB3_RAT Neuronal acetylcholine receptor subunit beta-3 OS=Rattus norvegicus OX=10116 GN=Chrnb3 PE=2 SV=1	XP_021080818.2 neuronal acetylcholine receptor subunit beta-3 [Mesocricetus auratus]	-	GO:0045211//postsynaptic membrane;	GO:0004888//transmembrane signaling receptor activity;GO:0022848//acetylcholine-gated cation-selective channel activity;	ko04080(Neuroactive ligand-receptor interaction)
gene-Capn6	3.28196	0.770851	5.79306	7.51515	2.9098	0.0309606	0.331337	NW_004801732.1	3056755	3078919	-	3399	Capn6	GO:0001578;GO:0004198;GO:0005876;GO:0006508;GO:0008017;GO:0048471;GO:0051493	K08575	4PZEB	OT	sp|O35646|CAN6_MOUSE Calpain-6 OS=Mus musculus OX=10090 GN=Capn6 PE=1 SV=2	XP_005082545.1 calpain-6 [Mesocricetus auratus]	GO:0001578//microtubule bundle formation;GO:0006508//proteolysis;GO:0051493//regulation of cytoskeleton organization;	GO:0005876//spindle microtubule;GO:0048471//perinuclear region of cytoplasm;	GO:0004198//calcium-dependent cysteine-type endopeptidase activity;GO:0008017//microtubule binding;	-
gene-Tekt2	9.15765	3.57109	14.7442	4.12877	2.04571	0.0315994	0.334986	NW_004801770.1	3523564	3527015	-	1877	Tekt2	GO:0005815;GO:0005879;GO:0030317;GO:0031514;GO:0036159	K18629	4Q9BQ	Z	sp|Q6AYM2|TEKT2_RAT Tektin-2 OS=Rattus norvegicus OX=10116 GN=Tekt2 PE=2 SV=1	XP_012979296.1 tektin-2 [Mesocricetus auratus] &gt;XP_040612572.1 tektin-2 [Mesocricetus auratus]	GO:0030317//flagellated sperm motility;GO:0036159//inner dynein arm assembly;	GO:0005815//microtubule organizing center;GO:0005879//axonemal microtubule;GO:0031514//motile cilium;	-	-
gene-Tekt5	5.0737	1.93661	8.21079	4.23978	2.08399	0.0317007	0.335043	NW_004801777.1	2461324	2499396	-	1691	Tekt5	GO:0015630;GO:0030317;GO:0036126;GO:0060271	K18632	4PUC1	Z	sp|G5E8A8|TEKT5_MOUSE Tektin-5 OS=Mus musculus OX=10090 GN=Tekt5 PE=1 SV=1	XP_005084617.1 tektin-5 [Mesocricetus auratus]	GO:0030317//flagellated sperm motility;GO:0060271//cilium assembly;	GO:0015630//microtubule cytoskeleton;GO:0036126//sperm flagellum;	-	-
gene-Lyg1	2.88405	0.502597	5.2655	10.4766	3.3891	0.0317887	0.335507	NW_004801658.1	7120809	7128620	+	889	Lyg1	GO:0003796;GO:0009253	-	4PW37	G	sp|Q9D7Q0|LYG1_MOUSE Lysozyme g-like protein 1 OS=Mus musculus OX=10090 GN=Lyg1 PE=2 SV=1	XP_040585459.1 lysozyme g-like protein 1 [Mesocricetus auratus] &gt;XP_040585460.1 lysozyme g-like protein 1 [Mesocricetus auratus]	GO:0009253//peptidoglycan catabolic process;	-	GO:0003796//lysozyme activity;	-
gene-Tgfb2	13.992	9.05388	18.9302	2.09084	1.06408	0.0318323	0.335507	NW_004801731.1	2896995	2978779	-	4322	Tgfb2	GO:0005160;GO:0005615;GO:0008083;GO:0009790;GO:0009887;GO:0009888;GO:0035295;GO:0051781	K13376	4PYME	T	sp|P27090|TGFB2_MOUSE Transforming growth factor beta-2 proprotein OS=Mus musculus OX=10090 GN=Tgfb2 PE=1 SV=2	XP_005082496.1 transforming growth factor beta-2 proprotein isoform X2 [Mesocricetus auratus]	GO:0009790//embryo development;GO:0009887//animal organ morphogenesis;GO:0009888//tissue development;GO:0035295//tube development;GO:0051781//positive regulation of cell division;	GO:0005615//extracellular space;	GO:0005160//transforming growth factor beta receptor binding;GO:0008083//growth factor activity;	ko05415(Diabetic cardiomyopathy);ko05414(Dilated cardiomyopathy);ko05410(Hypertrophic cardiomyopathy);ko05323(Rheumatoid arthritis);ko05321(Inflammatory bowel disease);ko05226(Gastric cancer);ko05225(Hepatocellular carcinoma);ko05220(Chronic myeloid leukemia);ko05212(Pancreatic cancer);ko05211(Renal cell carcinoma);ko05210(Colorectal cancer);ko05206(MicroRNAs in cancer);ko05205(Proteoglycans in c…
gene-Tac3	4.30624	1.46792	7.14455	4.86712	2.28307	0.0319379	0.336133	NW_004801697.1	3746379	3754007	-	1073	Tac3	GO:0005576;GO:0007217	K05240	4Q5M0	T	sp|P55099|TKNK_MOUSE Tachykinin-3 OS=Mus musculus OX=10090 GN=Tac3 PE=3 SV=2	XP_005079797.3 tachykinin-3 isoform X2 [Mesocricetus auratus]	GO:0007217//tachykinin receptor signaling pathway;	GO:0005576//extracellular region;	-	ko04080(Neuroactive ligand-receptor interaction)
gene-Akap5	9.89159	5.42392	14.3593	2.6474	1.40458	0.0320745	0.336863	NW_004801639.1	7537328	7545955	-	5590	Akap5	GO:0005516;GO:0005886;GO:0008179	K16522	4PTEH	T	sp|D3YVF0|AKAP5_MOUSE A-kinase anchor protein 5 OS=Mus musculus OX=10090 GN=Akap5 PE=1 SV=2	XP_040598831.1 A-kinase anchor protein 5 [Mesocricetus auratus] &gt;XP_040598832.1 A-kinase anchor protein 5 [Mesocricetus auratus] &gt;XP_040598833.1 A-kinase anchor protein 5 [Mesocricetus auratus] &gt;XP_040598834.1 A-kinase anchor protein 5 [Mesocricetus auratus]	-	GO:0005886//plasma membrane;	GO:0005516//calmodulin binding;GO:0008179//adenylate cyclase binding;	-
gene-LOC106022260	4.27374	1.47092	7.07656	4.81097	2.26633	0.0321366	0.336863	NW_004801751.1	4413537	4423228	-	3298	LOC106022260	GO:0005634;GO:0006355;GO:0046872	K09228	35DAQ	K	sp|P17024|ZNF20_HUMAN Zinc finger protein 20 OS=Homo sapiens OX=9606 GN=ZNF20 PE=1 SV=2	XP_012978528.1 zinc finger protein 14 isoform X1 [Mesocricetus auratus]	GO:0006355//regulation of transcription, DNA-templated;	GO:0005634//nucleus;	GO:0046872//metal ion binding;	ko05168(Herpes simplex virus 1 infection)
gene-Ankrd33b	9.80848	5.12171	14.4953	2.83016	1.50088	0.0321471	0.336863	NW_004801606.1	42574466	42634123	+	5382	Ankrd33b	-	-	4Q14G	S	sp|Q3U0L2|AN33B_MOUSE Ankyrin repeat domain-containing protein 33B OS=Mus musculus OX=10090 GN=Ankrd33b PE=1 SV=1	XP_040613623.1 ankyrin repeat domain-containing protein 33B isoform X1 [Mesocricetus auratus]	-	-	-	-
gene-CUNHXorf21	2.8402	0.666159	5.01425	7.52711	2.9121	0.0322734	0.337343	NW_004801700.1	3446175	3465617	+	1643	CUNHXorf21	GO:0005654;GO:0034121;GO:0034157;GO:0034161;GO:0035751;GO:0036020	-	4Q4N7	S	sp|Q9D3J9|TASL_MOUSE TLR adapter interacting with SLC15A4 on the lysosome OS=Mus musculus OX=10090 GN=Tasl PE=2 SV=1	XP_021088648.1 TLR adapter interacting with SLC15A4 on the lysosome [Mesocricetus auratus] &gt;XP_021088649.1 TLR adapter interacting with SLC15A4 on the lysosome [Mesocricetus auratus]	GO:0034121//regulation of toll-like receptor signaling pathway;GO:0034157//positive regulation of toll-like receptor 7 signaling pathway;GO:0034161//positive regulation of toll-like receptor 8 signaling pathway;GO:0035751//regulation of lysosomal lumen pH;	GO:0005654//nucleoplasm;GO:0036020//endolysosome membrane;	-	-
gene-Pdzd4	4.22283	1.4031	7.04256	5.0193	2.32749	0.0324531	0.337934	NW_004801845.1	727661	763281	+	4206	Pdzd4	-	K15682	4PTM2	S	sp|Q9QY39|PDZD4_MOUSE PDZ domain-containing protein 4 OS=Mus musculus OX=10090 GN=Pdzd4 PE=2 SV=2	XP_012981347.1 PDZ domain-containing protein 4 isoform X1 [Mesocricetus auratus]	-	-	-	-
gene-Nt5e	15.3559	9.24422	21.4677	2.32228	1.21554	0.0328515	0.34047	NW_004801645.1	122508	170281	-	3636	Nt5e	GO:0000166;GO:0002953;GO:0005654;GO:0005829;GO:0006196;GO:0007159;GO:0008270;GO:0009897;GO:0010035;GO:0033198;GO:0042802;GO:0046032;GO:0046034;GO:0046086;GO:0050340;GO:0050483;GO:0050484;GO:0050728;GO:0055074;GO:0106411;GO:0140928	K19970	4PSUT	F	sp|Q61503|5NTD_MOUSE 5&apos;-nucleotidase OS=Mus musculus OX=10090 GN=Nt5e PE=1 SV=2	XP_005073717.1 5&apos;-nucleotidase [Mesocricetus auratus]	GO:0006196//AMP catabolic process;GO:0007159//leukocyte cell-cell adhesion;GO:0010035//response to inorganic substance;GO:0033198//response to ATP;GO:0046032//ADP catabolic process;GO:0046034//ATP metabolic process;GO:0046086//adenosine biosynthetic process;GO:0050728//negative regulation of inflammatory response;GO:0055074//calcium ion homeostasis;	GO:0005654//nucleoplasm;GO:0005829//cytosol;GO:0009897//external side of plasma membrane;	GO:0000166//nucleotide binding;GO:0002953//5'-deoxynucleotidase activity;GO:0008270//zinc ion binding;GO:0042802//identical protein binding;GO:0050340//thymidylate 5'-phosphatase activity;GO:0050483//IMP 5'-nucleotidase activity;GO:0050484//GMP 5'-nucleotidase activity;	ko00760(Nicotinate and nicotinamide metabolism);ko00240(Pyrimidine metabolism);ko00230(Purine metabolism)
gene-Heg1	12.4915	6.46298	18.5201	2.86556	1.51882	0.0330708	0.34105	NW_004801632.1	6620778	6712905	-	8267	Heg1	GO:0005509;GO:0016020	-	4Q1J1	T	sp|E9Q7X6|HEG1_MOUSE Protein HEG homolog 1 OS=Mus musculus OX=10090 GN=Heg1 PE=1 SV=1	XP_040606812.1 protein HEG homolog 1 isoform X1 [Mesocricetus auratus]	-	GO:0016020//membrane;	GO:0005509//calcium ion binding;	-
gene-CUNH6orf183	16.669	10.768	22.5701	2.09603	1.06766	0.0332356	0.341714	NW_004801642.1	2321144	2478716	+	7308	CUNH6orf183	-	-	4PSZD	S	sp|Q0VG85|CC162_MOUSE Coiled-coil domain-containing protein 162 OS=Mus musculus OX=10090 GN=Ccdc162 PE=1 SV=4	XP_021084717.1 uncharacterized protein LOC101831404 isoform X3 [Mesocricetus auratus]	-	-	-	-
gene-Vat1l	18.2647	11.9398	24.5896	2.05947	1.04227	0.0334819	0.343831	NW_004801641.1	7157764	7332448	+	2457	Vat1l	GO:0008270;GO:0016491	-	4Q311	C	sp|Q80TB8|VAT1L_MOUSE Synaptic vesicle membrane protein VAT-1 homolog-like OS=Mus musculus OX=10090 GN=Vat1l PE=1 SV=2	XP_005073117.1 synaptic vesicle membrane protein VAT-1 homolog-like isoform X1 [Mesocricetus auratus]	-	-	GO:0008270//zinc ion binding;GO:0016491//oxidoreductase activity;	-
gene-Hspa1l	2.51268	0	5.02536	Inf	Inf	0.0349759	0.350536	NW_004801844.1	300834	302982	-	2149	Hspa1l	GO:0005524;GO:0140662	K03283	4PVB4	O	sp|P16627|HS71L_MOUSE Heat shock 70 kDa protein 1-like OS=Mus musculus OX=10090 GN=Hspa1l PE=1 SV=4	XP_040588022.1 heat shock 70 kDa protein 1-like [Mesocricetus auratus]	-	-	GO:0005524//ATP binding;GO:0140662//ATP-dependent protein folding chaperone;	ko05417(Lipid and atherosclerosis);ko05162(Measles);ko05145(Toxoplasmosis);ko05134(Legionellosis);ko05020(Prion disease);ko04915(Estrogen signaling pathway);ko04612(Antigen processing and presentation);ko04213(Longevity regulating pathway - multiple species);ko04144(Endocytosis);ko04141(Protein processing in endoplasmic reticulum);ko04010(MAPK signaling pathway);ko03040(Spliceosome)
gene-Lrp2bp	5.41114	2.40533	8.41694	3.49928	1.80706	0.035003	0.350536	NW_004801611.1	21175201	21189856	+	2445	Lrp2bp	GO:0005737	-	4PVD9	MOT	sp|Q569C2|LR2BP_RAT LRP2-binding protein OS=Rattus norvegicus OX=10116 GN=Lrp2bp PE=2 SV=1	XP_005066723.2 LRP2-binding protein isoform X1 [Mesocricetus auratus] &gt;XP_040587875.1 LRP2-binding protein isoform X1 [Mesocricetus auratus]	-	GO:0005737//cytoplasm;	-	-
gene-Pla2g4d	11.7322	6.79606	16.6684	2.45265	1.29434	0.035868	0.355877	NW_004801605.1	3675906	3698385	+	3114	Pla2g4d	GO:0004623;GO:0005509;GO:0005829;GO:0009395	K16342	4QA6K	ITU	sp|Q50L43|PA24D_MOUSE Cytosolic phospholipase A2 delta OS=Mus musculus OX=10090 GN=Pla2g4d PE=1 SV=3	XP_040602022.1 cytosolic phospholipase A2 delta isoform X1 [Mesocricetus auratus]	GO:0009395//phospholipid catabolic process;	GO:0005829//cytosol;	GO:0004623//phospholipase A2 activity;GO:0005509//calcium ion binding;	ko05231(Choline metabolism in cancer);ko04921(Oxytocin signaling pathway);ko04913(Ovarian steroidogenesis);ko04912(GnRH signaling pathway);ko04750(Inflammatory mediator regulation of TRP channels);ko04730(Long-term depression);ko04726(Serotonergic synapse);ko04724(Glutamatergic synapse);ko04666(Fc gamma R-mediated phagocytosis);ko04664(Fc epsilon RI signaling pathway);ko04611(Platelet activation)…
gene-Enkur	4.80767	0.601334	9.014	14.99	3.90593	0.0360642	0.356991	NW_004801738.1	1522038	1548237	+	1315	Enkur	GO:0001669;GO:0005516;GO:0005879;GO:0030317;GO:0061966;GO:0097228;GO:0097728	-	4Q0P3	S	sp|Q6SP97|ENKUR_MOUSE Enkurin OS=Mus musculus OX=10090 GN=Enkur PE=1 SV=1	XP_005082749.1 enkurin [Mesocricetus auratus]	GO:0030317//flagellated sperm motility;GO:0061966//establishment of left/right asymmetry;	GO:0001669//acrosomal vesicle;GO:0005879//axonemal microtubule;GO:0097228//sperm principal piece;GO:0097728//9+0 motile cilium;	GO:0005516//calmodulin binding;	-
gene-Padi6	2.35197	0	4.70394	Inf	Inf	0.0361401	0.357029	NW_004801713.1	4830485	4845961	-	2210	Padi6	GO:0004668;GO:0005509;GO:0005737	K01481	4Q0TR	S	sp|Q8K3V4|PADI6_MOUSE Protein-arginine deiminase type-6 OS=Mus musculus OX=10090 GN=Padi6 PE=1 SV=2	XP_040613467.1 protein-arginine deiminase type-6 [Mesocricetus auratus]	-	GO:0005737//cytoplasm;	GO:0004668//protein-arginine deiminase activity;GO:0005509//calcium ion binding;	-
gene-Acer2	3.77215	1.10393	6.44037	5.83403	2.54449	0.0366138	0.360351	NW_004801649.1	1421089	1464700	+	2557	Acer2	GO:0006672;GO:0016020;GO:0017040;GO:0046512;GO:0102121	K01441	4PVYU	I	sp|Q8VD53|ACER2_MOUSE Alkaline ceramidase 2 OS=Mus musculus OX=10090 GN=Acer2 PE=1 SV=1	EDL76007.1 N-acylsphingosine amidohydrolase 3-like (predicted), isoform CRA_b [Rattus norvegicus]	GO:0006672//ceramide metabolic process;GO:0046512//sphingosine biosynthetic process;	GO:0016020//membrane;	GO:0017040//N-acylsphingosine amidohydrolase activity;GO:0102121//ceramidase activity;	ko04071(Sphingolipid signaling pathway);ko00600(Sphingolipid metabolism)
gene-LOC101822514	3.75515	1.10393	6.40637	5.80324	2.53686	0.0367504	0.360533	NW_004801749.1	1731679	1774833	-	1737	LOC101822514	-	-	4PZK6	S	sp|Q8IV35|WDR49_HUMAN WD repeat-containing protein 49 OS=Homo sapiens OX=9606 GN=WDR49 PE=2 SV=1	XP_040607342.1 WD repeat-containing protein on Y chromosome-like isoform X3 [Mesocricetus auratus]	-	-	-	-
gene-LOC101836636	7.5072	2.87402	12.1404	4.22418	2.07867	0.0368458	0.360533	NW_004801699.1	298937	300478	+	1542	LOC101836636	GO:0004672;GO:0005524;GO:0005737;GO:0016310	-	4PSSZ	T	sp|Q8C0V7|SMKW_MOUSE Putative sperm motility kinase W OS=Mus musculus OX=10090 GN=Stk-ps2 PE=5 SV=2	EGV93385.1 Serine/threonine-protein kinase MARK2 [Cricetulus griseus]	GO:0016310//phosphorylation;	GO:0005737//cytoplasm;	GO:0004672//protein kinase activity;GO:0005524//ATP binding;	-
gene-Entpd2	3.28954	0.333079	6.246	18.7523	4.22899	0.0370221	0.362051	NW_004801758.1	1923640	1929312	-	1944	Entpd2	GO:0005524;GO:0005604;GO:0005886;GO:0007186;GO:0009181;GO:0017110;GO:0017111;GO:0030168	K01509	4PZEG	F	sp|O55026|ENTP2_MOUSE Ectonucleoside triphosphate diphosphohydrolase 2 OS=Mus musculus OX=10090 GN=Entpd2 PE=1 SV=2	XP_005083748.1 ectonucleoside triphosphate diphosphohydrolase 2 [Mesocricetus auratus]	GO:0007186//G protein-coupled receptor signaling pathway;GO:0009181//purine ribonucleoside diphosphate catabolic process;GO:0030168//platelet activation;	GO:0005604//basement membrane;GO:0005886//plasma membrane;	GO:0005524//ATP binding;GO:0017110//nucleoside-diphosphatase activity;GO:0017111//nucleoside-triphosphatase activity;	ko04742(Taste transduction);ko00230(Purine metabolism)
gene-Slc6a4	9.00058	4.74876	13.2524	2.79071	1.48063	0.037125	0.362848	NW_004801614.1	222733	257137	-	2889	Slc6a4	GO:0005178;GO:0005326;GO:0005335;GO:0005886;GO:0005925;GO:0009636;GO:0010008;GO:0010628;GO:0015297;GO:0031402;GO:0035176;GO:0043005;GO:0045121;GO:0045787;GO:0046621;GO:0048484;GO:0048854;GO:0050998;GO:0051378;GO:0070527;GO:0071310;GO:0090067;GO:0098793	K05037	4PU71	P	sp|P31652|SC6A4_RAT Sodium-dependent serotonin transporter OS=Rattus norvegicus OX=10116 GN=Slc6a4 PE=1 SV=1	XP_012967013.1 sodium-dependent serotonin transporter [Mesocricetus auratus]	GO:0009636//response to toxic substance;GO:0010628//positive regulation of gene expression;GO:0035176//social behavior;GO:0045787//positive regulation of cell cycle;GO:0046621//negative regulation of organ growth;GO:0048484//enteric nervous system development;GO:0048854//brain morphogenesis;GO:0070527//platelet aggregation;GO:0071310//cellular response to organic substance;GO:0090067//regulation …	GO:0005886//plasma membrane;GO:0005925//focal adhesion;GO:0010008//endosome membrane;GO:0043005//neuron projection;GO:0045121//membrane raft;GO:0098793//presynapse;	GO:0005178//integrin binding;GO:0005326//neurotransmitter transmembrane transporter activity;GO:0005335//serotonin:sodium symporter activity;GO:0015297//antiporter activity;GO:0031402//sodium ion binding;GO:0050998//nitric-oxide synthase binding;GO:0051378//serotonin binding;	ko04726(Serotonergic synapse);ko04721(Synaptic vesicle cycle)
gene-LOC110339348	4.54826	1.73918	7.35734	4.23036	2.08078	0.0372132	0.363094	NW_004801823.1	1794619	1799513	-	1300	LOC110339348	-	-	-	-	-	-	-	-	-	-
gene-Ripply1	1.65591	0	3.31181	Inf	Inf	0.0375028	0.364656	NW_004801669.1	773563	776932	+	1365	Ripply1	GO:0005634;GO:0048856	-	4Q5Z1	K	sp|Q0D2K3|RIPP1_HUMAN Protein ripply1 OS=Homo sapiens OX=9606 GN=RIPPLY1 PE=1 SV=1	XP_035305602.1 protein ripply1 [Cricetulus griseus] &gt;XP_035316109.1 protein ripply1 [Cricetulus griseus] &gt;EGW07633.1 Protein ripply1 [Cricetulus griseus] &gt;ERE65760.1 protein ripply1-like protein [Cricetulus griseus]	GO:0048856//anatomical structure development;	GO:0005634//nucleus;	-	-
gene-Abcg5	1.63891	0	3.27782	Inf	Inf	0.0379123	0.365091	NW_004801674.1	6197691	6221734	-	2474	Abcg5	GO:0005524;GO:0010949;GO:0016324;GO:0016887;GO:0033344;GO:0042632;GO:0043190;GO:0043235;GO:0045796;GO:0046982;GO:0120020;GO:0140359	K05683	4PUB4	Q	sp|Q99PE7|ABCG5_RAT ATP-binding cassette sub-family G member 5 OS=Rattus norvegicus OX=10116 GN=Abcg5 PE=1 SV=3	XP_005077314.1 ATP-binding cassette sub-family G member 5 [Mesocricetus auratus]	GO:0010949//negative regulation of intestinal phytosterol absorption;GO:0033344//cholesterol efflux;GO:0042632//cholesterol homeostasis;GO:0045796//negative regulation of intestinal cholesterol absorption;	GO:0016324//apical plasma membrane;GO:0043190//ATP-binding cassette (ABC) transporter complex;GO:0043235//receptor complex;	GO:0005524//ATP binding;GO:0016887//ATP hydrolysis activity;GO:0046982//protein heterodimerization activity;GO:0120020//cholesterol transfer activity;GO:0140359//ABC-type transporter activity;	ko04979(Cholesterol metabolism);ko04976(Bile secretion);ko04975(Fat digestion and absorption);ko02010(ABC transporters)
gene-Colgalt2	1.63891	0	3.27782	Inf	Inf	0.0379123	0.365091	NW_004801631.1	1528813	1646678	+	4100	Colgalt2	GO:0016757	K11703	4Q19V	O	sp|Q6NVG7|GT252_MOUSE Procollagen galactosyltransferase 2 OS=Mus musculus OX=10090 GN=Colgalt2 PE=2 SV=2	XP_040593534.1 procollagen galactosyltransferase 2 [Mesocricetus auratus]	-	-	GO:0016757//glycosyltransferase activity;	ko00514(Other types of O-glycan biosynthesis);ko00310(Lysine degradation)
gene-En2	1.63891	0	3.27782	Inf	Inf	0.0379123	0.365091	NW_004801768.1	1372621	1378827	-	3160	En2	GO:0000981;GO:0001650;GO:0005654;GO:0030901;GO:0030902;GO:0043524;GO:0045944;GO:0048666;GO:0071542;GO:1990403;GO:1990837	K09319	4Q243	K	sp|P19622|HME2_HUMAN Homeobox protein engrailed-2 OS=Homo sapiens OX=9606 GN=EN2 PE=2 SV=3	XP_005084258.1 homeobox protein engrailed-2 [Mesocricetus auratus]	GO:0030901//midbrain development;GO:0030902//hindbrain development;GO:0043524//negative regulation of neuron apoptotic process;GO:0045944//positive regulation of transcription by RNA polymerase II;GO:0048666//neuron development;GO:0071542//dopaminergic neuron differentiation;GO:1990403//embryonic brain development;	GO:0001650//fibrillar center;GO:0005654//nucleoplasm;	GO:0000981//DNA-binding transcription factor activity, RNA polymerase II-specific;GO:1990837//sequence-specific double-stranded DNA binding;	-
gene-Tas2r4	1.63891	0	3.27782	Inf	Inf	0.0379123	0.365091	NW_004801804.1	349737	350812	-	1076	Tas2r4	GO:0004930;GO:0007585;GO:0033038;GO:0060170	K08474	4Q1AU	T	sp|Q67ET0|TA2R4_RAT Taste receptor type 2 member 4 OS=Rattus norvegicus OX=10116 GN=Tas2r4 PE=2 SV=1	XP_005085814.1 taste receptor type 2 member 4 [Mesocricetus auratus]	GO:0007585//respiratory gaseous exchange by respiratory system;	GO:0060170//ciliary membrane;	GO:0004930//G protein-coupled receptor activity;GO:0033038//bitter taste receptor activity;	ko04742(Taste transduction)
gene-LOC101843430	4.89717	1.64044	8.15391	4.97056	2.31341	0.038036	0.366075	NW_004801721.1	6096335	6098342	-	754	LOC101843430	GO:0005751;GO:0006123;GO:0016491	K02270	4Q637	C	sp|P56392|CX7A1_MOUSE Cytochrome c oxidase subunit 7A1, mitochondrial OS=Mus musculus OX=10090 GN=Cox7a1 PE=1 SV=1	XP_005081888.1 cytochrome c oxidase subunit 7A1, mitochondrial [Mesocricetus auratus]	GO:0006123//mitochondrial electron transport, cytochrome c to oxygen;	GO:0005751//mitochondrial respiratory chain complex IV;	GO:0016491//oxidoreductase activity;	ko05415(Diabetic cardiomyopathy);ko05208(Chemical carcinogenesis - reactive oxygen species);ko05022(Pathways of neurodegeneration - multiple diseases);ko05020(Prion disease);ko05016(Huntington disease);ko05014(Amyotrophic lateral sclerosis);ko05012(Parkinson disease);ko05010(Alzheimer disease);ko04932(Non-alcoholic fatty liver disease);ko04714(Thermogenesis);ko04260(Cardiac muscle contraction);ko…
gene-Syngr3	7.26844	3.47831	11.0586	3.17929	1.66871	0.0381104	0.366583	NW_004801720.1	2375021	2379954	+	2010	Syngr3	GO:0008021;GO:0016020;GO:0031594;GO:0042169;GO:0045055	-	4PZ38	TU	sp|Q8R191|SNG3_MOUSE Synaptogyrin-3 OS=Mus musculus OX=10090 GN=Syngr3 PE=1 SV=1	XP_005081661.1 synaptogyrin-3 [Mesocricetus auratus]	GO:0045055//regulated exocytosis;	GO:0008021//synaptic vesicle;GO:0016020//membrane;GO:0031594//neuromuscular junction;	GO:0042169//SH2 domain binding;	-
gene-Nr1i2	7.91569	1.86883	13.9626	7.47129	2.90136	0.0381376	0.366638	NW_004801632.1	2501835	2539563	+	2461	Nr1i2	GO:0000977;GO:0001228;GO:0004879;GO:0005667;GO:0008270;GO:0010628;GO:0016604;GO:0016922;GO:0042178;GO:0042908;GO:0045111;GO:0045892	K08540	4Q3CW	K	sp|O54915|NR1I2_MOUSE Nuclear receptor subfamily 1 group I member 2 OS=Mus musculus OX=10090 GN=Nr1i2 PE=1 SV=1	XP_012969950.1 nuclear receptor subfamily 1 group I member 2 [Mesocricetus auratus]	GO:0010628//positive regulation of gene expression;GO:0042178//xenobiotic catabolic process;GO:0042908//xenobiotic transport;GO:0045892//negative regulation of transcription, DNA-templated;	GO:0005667//transcription regulator complex;GO:0016604//nuclear body;GO:0045111//intermediate filament cytoskeleton;	GO:0000977//RNA polymerase II transcription regulatory region sequence-specific DNA binding;GO:0001228//DNA-binding transcription activator activity, RNA polymerase II-specific;GO:0004879//nuclear receptor activity;GO:0008270//zinc ion binding;GO:0016922//nuclear receptor binding;	-
gene-Dchs1	1.61859	0	3.23718	Inf	Inf	0.0384138	0.367738	NW_004801874.1	179572	213245	+	10733	Dchs1	GO:0001658;GO:0003192;GO:0003273;GO:0005509;GO:0005886;GO:0007156;GO:0007157;GO:0007389;GO:0021915;GO:0022008;GO:0035329;GO:0036342;GO:0043931;GO:0045177;GO:0048565;GO:0072137;GO:0072659;GO:0090102	K16507	4PZ7I	T	sp|E9PVD3|PCD16_MOUSE Protocadherin-16 OS=Mus musculus OX=10090 GN=Dchs1 PE=1 SV=1	XP_005087481.1 protocadherin-16 [Mesocricetus auratus]	GO:0001658//branching involved in ureteric bud morphogenesis;GO:0003192//mitral valve formation;GO:0003273//cell migration involved in endocardial cushion formation;GO:0007156//homophilic cell adhesion via plasma membrane adhesion molecules;GO:0007157//heterophilic cell-cell adhesion via plasma membrane cell adhesion molecules;GO:0007389//pattern specification process;GO:0021915//neural tube deve…	GO:0005886//plasma membrane;GO:0045177//apical part of cell;	GO:0005509//calcium ion binding;	ko04392(Hippo signaling pathway - multiple species)
gene-LOC101823717	1.61859	0	3.23718	Inf	Inf	0.0384138	0.367738	NW_004814475.1	269	2887	-	827	LOC101823717	GO:0003941;GO:0006520;GO:0030170	K17989	4Q0PY	E	sp|Q8VBT2|SDHL_MOUSE L-serine dehydratase/L-threonine deaminase OS=Mus musculus OX=10090 GN=Sds PE=1 SV=3	XP_040587083.1 L-serine dehydratase/L-threonine deaminase [Mesocricetus auratus] &gt;XP_040587084.1 L-serine dehydratase/L-threonine deaminase [Mesocricetus auratus]	GO:0006520//cellular amino acid metabolic process;	-	GO:0003941//L-serine ammonia-lyase activity;GO:0030170//pyridoxal phosphate binding;	ko00290(Valine, leucine and isoleucine biosynthesis);ko00270(Cysteine and methionine metabolism);ko00260(Glycine, serine and threonine metabolism)
gene-Rassf10	3.94981	0.601334	7.29829	12.1368	3.60132	0.0384249	0.367738	NW_004803495.1	7356	10830	-	3475	Rassf10	GO:0007165	K09856	4PVB9	W	sp|Q8BL43|RASFA_MOUSE Ras association domain-containing protein 10 OS=Mus musculus OX=10090 GN=Rassf10 PE=1 SV=2	XP_012982210.1 ras association domain-containing protein 10 [Mesocricetus auratus]	GO:0007165//signal transduction;	-	-	-
gene-Runx3	1.61527	0	3.23054	Inf	Inf	0.038497	0.367753	NW_004801696.1	8355309	8381319	+	3249	Runx3	GO:0003700;GO:0005524;GO:0005634;GO:0043565;GO:0045893;GO:0051240	K09279	4QA12	K	sp|Q64131|RUNX3_MOUSE Runt-related transcription factor 3 OS=Mus musculus OX=10090 GN=Runx3 PE=1 SV=3	OBS63618.1 hypothetical protein A6R68_07878 [Neotoma lepida]	GO:0045893//positive regulation of transcription, DNA-templated;GO:0051240//positive regulation of multicellular organismal process;	GO:0005634//nucleus;	GO:0003700//DNA-binding transcription factor activity;GO:0005524//ATP binding;GO:0043565//sequence-specific DNA binding;	ko05169(Epstein-Barr virus infection);ko04658(Th1 and Th2 cell differentiation)
gene-Klf2	15.732	10.2654	21.1987	2.06506	1.04618	0.038513	0.367753	NW_004801855.1	488100	490533	+	1418	Klf2	GO:0003677;GO:0005634	K17845	4Q5R2	K	sp|Q9ET58|KLF2_RAT Krueppel-like factor 2 OS=Rattus norvegicus OX=10116 GN=Klf2 PE=1 SV=1	XP_006989949.1 PREDICTED: Krueppel-like factor 2 [Peromyscus maniculatus bairdii]	-	GO:0005634//nucleus;	GO:0003677//DNA binding;	ko05418(Fluid shear stress and atherosclerosis);ko04371(Apelin signaling pathway);ko04068(FoxO signaling pathway)
gene-Gcg	1.94001	0	3.88001	Inf	Inf	0.0387068	0.36857	NW_004801620.1	22692516	22701270	-	816	Gcg	GO:0005179;GO:0005576	K05259	4KVQB	T	sp|P01273|GLUC_MESAU Pro-glucagon OS=Mesocricetus auratus OX=10036 GN=GCG PE=2 SV=2	XP_040601388.1 pro-glucagon isoform X2 [Mesocricetus auratus]	-	GO:0005576//extracellular region;	GO:0005179//hormone activity;	ko04922(Glucagon signaling pathway);ko04911(Insulin secretion);ko04714(Thermogenesis);ko04080(Neuroactive ligand-receptor interaction);ko04024(cAMP signaling pathway)
gene-LOC106022250	1.94001	0	3.88001	Inf	Inf	0.0387068	0.36857	NW_004801751.1	4306994	4340328	-	2062	LOC106022250	GO:0004497;GO:0005506;GO:0016020;GO:0016705;GO:0020037	K17726	35DRD	Q	sp|P51869|CP4F4_RAT Cytochrome P450 4F4 OS=Rattus norvegicus OX=10116 GN=Cyp4f4 PE=1 SV=1	XP_040594314.1 cytochrome P450 4F4 isoform X3 [Mesocricetus auratus]	-	GO:0016020//membrane;	GO:0004497//monooxygenase activity;GO:0005506//iron ion binding;GO:0016705//oxidoreductase activity, acting on paired donors, with incorporation or reduction of molecular oxygen;GO:0020037//heme binding;	ko00590(Arachidonic acid metabolism)
gene-Sh3bp5	14.3254	6.49093	22.1599	3.41398	1.77146	0.0390453	0.370342	NW_004801790.1	1090485	1159232	-	3320	Sh3bp5	GO:0005085;GO:0005737;GO:0017124;GO:0035556	-	4Q702	T	sp|Q91Y80|3BP5_RAT SH3 domain-binding protein 5 OS=Rattus norvegicus OX=10116 GN=Sh3bp5 PE=1 SV=2	XP_005085285.1 SH3 domain-binding protein 5 [Mesocricetus auratus]	GO:0035556//intracellular signal transduction;	GO:0005737//cytoplasm;	GO:0005085//guanyl-nucleotide exchange factor activity;GO:0017124//SH3 domain binding;	-
gene-LOC101838689	1.58127	0	3.16255	Inf	Inf	0.0393705	0.372751	NW_004801720.1	3050463	3054274	+	1258	LOC101838689	GO:0004252;GO:0006508	K09626	4PUZQ	O	sp|Q9ER10|BSSP4_MOUSE Brain-specific serine protease 4 OS=Mus musculus OX=10090 GN=Prss22 PE=2 SV=2	XP_021089517.1 brain-specific serine protease 4 isoform X1 [Mesocricetus auratus]	GO:0006508//proteolysis;	-	GO:0004252//serine-type endopeptidase activity;	-
gene-Rhbdl1	7.69102	4.07669	11.3053	2.77317	1.47154	0.0396213	0.373548	NW_004801720.1	1166814	1170413	+	2481	Rhbdl1	GO:0004252;GO:0016020	K02857	4PUD7	T	sp|Q8VC82|RHBL1_MOUSE Rhomboid-related protein 1 OS=Mus musculus OX=10090 GN=Rhbdl1 PE=2 SV=1	XP_012977158.1 rhomboid-related protein 1 isoform X1 [Mesocricetus auratus]	-	GO:0016020//membrane;	GO:0004252//serine-type endopeptidase activity;	-
gene-C2cd6	1.56428	0	3.12855	Inf	Inf	0.0398223	0.373548	NW_004801627.1	19450421	19537547	+	5913	C2cd6	-	-	359PR	S	sp|Q53TS8|C2CD6_HUMAN C2 calcium-dependent domain-containing protein 6 OS=Homo sapiens OX=9606 GN=C2CD6 PE=1 SV=1	XP_035294725.1 LOW QUALITY PROTEIN: C2 calcium-dependent domain-containing protein 6 isoform X2 [Cricetulus griseus]	-	-	-	-
gene-Fam180a	1.56428	0	3.12855	Inf	Inf	0.0398223	0.373548	NW_004801730.1	3085678	3097275	-	1668	Fam180a	-	-	4PUBZ	S	sp|Q8BR21|F180A_MOUSE Protein FAM180A OS=Mus musculus OX=10090 GN=Fam180a PE=2 SV=1	XP_005082458.1 protein FAM180A [Mesocricetus auratus]	-	-	-	-
gene-LOC106023057	1.56428	0	3.12855	Inf	Inf	0.0398223	0.373548	NW_004808106.1	500	3353	+	1725	LOC106023057	-	-	4PSBQ	T	sp|Q8BQC3|IGDC3_MOUSE Immunoglobulin superfamily DCC subclass member 3 OS=Mus musculus OX=10090 GN=Igdcc3 PE=2 SV=1	XP_040596105.1 immunoglobulin superfamily DCC subclass member 3 isoform X1 [Mesocricetus auratus]	-	-	-	-
gene-Slc46a2	1.56428	0	3.12855	Inf	Inf	0.0398223	0.373548	NW_004801785.1	3030538	3043168	-	2330	Slc46a2	GO:0016020;GO:0022857	K14614	4PVM5	S	sp|Q8CA03|TSCOT_MOUSE Thymic stromal cotransporter protein OS=Mus musculus OX=10090 GN=Slc46a2 PE=1 SV=2	XP_005085122.2 thymic stromal cotransporter homolog [Mesocricetus auratus]	-	GO:0016020//membrane;	GO:0022857//transmembrane transporter activity;	-
gene-Chdh	1.54728	0	3.09456	Inf	Inf	0.0402845	0.376018	NW_004801678.1	9954306	9983626	+	2806	Chdh	GO:0008812;GO:0019285;GO:0050660	K00108	4Q3TW	C	sp|Q6UPE0|CHDH_RAT Choline dehydrogenase, mitochondrial OS=Rattus norvegicus OX=10116 GN=Chdh PE=1 SV=1	XP_005077746.1 choline dehydrogenase, mitochondrial [Mesocricetus auratus] &gt;XP_012974289.1 choline dehydrogenase, mitochondrial [Mesocricetus auratus]	GO:0019285//glycine betaine biosynthetic process from choline;	-	GO:0008812//choline dehydrogenase activity;GO:0050660//flavin adenine dinucleotide binding;	ko00260(Glycine, serine and threonine metabolism)
gene-Fsd1	1.54728	0	3.09456	Inf	Inf	0.0402845	0.376018	NW_004801717.1	7133495	7144330	-	1771	Fsd1	GO:0005813;GO:0005874;GO:0007049;GO:0008017;GO:0031122;GO:0032154;GO:0032465;GO:0042802;GO:0051301;GO:0060236	-	4Q4DC	O	sp|Q7TPM6|FSD1_MOUSE Fibronectin type III and SPRY domain-containing protein 1 OS=Mus musculus OX=10090 GN=Fsd1 PE=1 SV=1	XP_005081447.1 fibronectin type III and SPRY domain-containing protein 1 isoform X1 [Mesocricetus auratus]	GO:0007049//cell cycle;GO:0031122//cytoplasmic microtubule organization;GO:0032465//regulation of cytokinesis;GO:0051301//cell division;GO:0060236//regulation of mitotic spindle organization;	GO:0005813//centrosome;GO:0005874//microtubule;GO:0032154//cleavage furrow;	GO:0008017//microtubule binding;GO:0042802//identical protein binding;	-
gene-Iqcg	10.5753	5.82478	15.3258	2.63114	1.39569	0.0403567	0.376073	NW_004801632.1	7336808	7369363	+	1101	Iqcg	-	-	4PYNX	Z	sp|Q80W32|DRC9_MOUSE Dynein regulatory complex protein 9 OS=Mus musculus OX=10090 GN=Iqcg PE=1 SV=1	XP_040606828.1 dynein regulatory complex protein 9 [Mesocricetus auratus]	-	-	-	-
gene-Tex15	7.56948	2.17695	12.962	5.95421	2.57391	0.0406558	0.377002	NW_004801611.1	10130058	10179761	+	9451	Tex15	GO:0007129;GO:0007140;GO:0010569	-	4PWZ8	S	sp|F8VPN2|TEX15_MOUSE Testis-expressed protein 15 OS=Mus musculus OX=10090 GN=Tex15 PE=1 SV=1	XP_005066557.3 testis-expressed protein 15 isoform X1 [Mesocricetus auratus] &gt;XP_012966302.2 testis-expressed protein 15 isoform X1 [Mesocricetus auratus] &gt;XP_021080821.2 testis-expressed protein 15 isoform X1 [Mesocricetus auratus] &gt;XP_040587773.1 testis-expressed protein 15 isoform X1 [Mesocricetus auratus]	GO:0007129//homologous chromosome pairing at meiosis;GO:0007140//male meiotic nuclear division;GO:0010569//regulation of double-strand break repair via homologous recombination;	-	-	-
gene-L1td1	5.00948	1.90569	8.11327	4.25738	2.08997	0.0407852	0.377996	NW_004801649.1	12440226	12444525	+	1922	L1td1	-	-	4Q7G8	S	sp|Q587J6|LITD1_MOUSE LINE-1 type transposase domain-containing protein 1 OS=Mus musculus OX=10090 GN=L1td1 PE=2 SV=1	XP_040613392.1 LINE-1 type transposase domain-containing protein 1 [Mesocricetus auratus]	-	-	-	-
gene-Igdcc3	1.52696	0	3.05392	Inf	Inf	0.0408513	0.378351	NW_004801659.1	6576784	6617138	-	1855	Igdcc3	-	-	4PSBQ	T	sp|Q8BQC3|IGDC3_MOUSE Immunoglobulin superfamily DCC subclass member 3 OS=Mus musculus OX=10090 GN=Igdcc3 PE=2 SV=1	XP_040596105.1 immunoglobulin superfamily DCC subclass member 3 isoform X1 [Mesocricetus auratus]	-	-	-	-
gene-Vav1	7.95539	4.17538	11.7354	2.81062	1.49089	0.0413073	0.381455	NW_004801717.1	5740477	5784439	-	2884	Vav1	GO:0001784;GO:0005085;GO:0005911;GO:0006909;GO:0006955;GO:0007186;GO:0007229;GO:0008361;GO:0030217;GO:0030593;GO:0035556;GO:0045785;GO:0045954;GO:0046872;GO:0072593;GO:0140031	K05730	4PXTD	T	sp|P27870|VAV_MOUSE Proto-oncogene vav OS=Mus musculus OX=10090 GN=Vav1 PE=1 SV=1	XP_005081392.1 proto-oncogene vav [Mesocricetus auratus]	GO:0006909//phagocytosis;GO:0006955//immune response;GO:0007186//G protein-coupled receptor signaling pathway;GO:0007229//integrin-mediated signaling pathway;GO:0008361//regulation of cell size;GO:0030217//T cell differentiation;GO:0030593//neutrophil chemotaxis;GO:0035556//intracellular signal transduction;GO:0045785//positive regulation of cell adhesion;GO:0045954//positive regulation of natura…	GO:0005911//cell-cell junction;	GO:0001784//phosphotyrosine residue binding;GO:0005085//guanyl-nucleotide exchange factor activity;GO:0046872//metal ion binding;GO:0140031//phosphorylation-dependent protein binding;	ko05417(Lipid and atherosclerosis);ko05205(Proteoglycans in cancer);ko05135(Yersinia infection);ko04810(Regulation of actin cytoskeleton);ko04670(Leukocyte transendothelial migration);ko04666(Fc gamma R-mediated phagocytosis);ko04664(Fc epsilon RI signaling pathway);ko04662(B cell receptor signaling pathway);ko04660(T cell receptor signaling pathway);ko04650(Natural killer cell mediated cytotoxic…
gene-Lsmem1	1.50996	0	3.01992	Inf	Inf	0.0413377	0.381455	NW_004801664.1	2244679	2258248	+	1825	Lsmem1	GO:0016020	-	-	-	sp|Q3UQS2|LSME1_MOUSE Leucine-rich single-pass membrane protein 1 OS=Mus musculus OX=10090 GN=Lsmem1 PE=1 SV=1	XP_040599141.1 leucine-rich single-pass membrane protein 1 [Mesocricetus auratus]	-	GO:0016020//membrane;	-	-
gene-Oxgr1	1.50996	0	3.01992	Inf	Inf	0.0413377	0.381455	NW_004801695.1	5123927	5151353	-	3212	Oxgr1	GO:0004930;GO:0005886	K08419	4PSCP	T	sp|Q6IYF8|OXGR1_MOUSE 2-oxoglutarate receptor 1 OS=Mus musculus OX=10090 GN=Oxgr1 PE=2 SV=1	XP_040595079.1 2-oxoglutarate receptor 1 [Mesocricetus auratus]	-	GO:0005886//plasma membrane;	GO:0004930//G protein-coupled receptor activity;	-
gene-Stox1	1.87093	0	3.74186	Inf	Inf	0.0416171	0.382995	NW_004801628.1	15778436	15827928	+	4692	Stox1	GO:0006357	-	4Q3D9	K	sp|B2RQL2|STOX1_MOUSE Storkhead-box protein 1 OS=Mus musculus OX=10090 GN=Stox1 PE=1 SV=1	XP_005070875.2 storkhead-box protein 1 [Mesocricetus auratus]	GO:0006357//regulation of transcription by RNA polymerase II;	-	-	-
gene-LOC110340053	10.9818	6.25955	15.7041	2.50883	1.32701	0.0417383	0.383902	NW_004817910.1	696	1652	-	292	LOC110340053	GO:0005737;GO:0006355;GO:0051301	-	35EES	S	sp|Q641G3|CCAR1_XENLA Cell division cycle and apoptosis regulator protein 1 OS=Xenopus laevis OX=8355 GN=ccar1 PE=2 SV=1	XP_036192809.1 LOW QUALITY PROTEIN: cell division cycle and apoptosis regulator protein 1 [Myotis myotis]	GO:0006355//regulation of transcription, DNA-templated;GO:0051301//cell division;	GO:0005737//cytoplasm;	-	-
gene-LOC101823888	1.48964	0	2.97929	Inf	Inf	0.0419344	0.384874	NW_004806298.1	4392	5303	-	912	LOC101823888	GO:0005634;GO:0005829;GO:0005856;GO:0006417;GO:0006915;GO:0016620;GO:0016740;GO:0051287	K00134	4KWKG	G	sp|A3FKF7|G3P_MUSPF Glyceraldehyde-3-phosphate dehydrogenase OS=Mustela putorius furo OX=9669 GN=GAPDH PE=2 SV=1	XP_041534538.1 glyceraldehyde-3-phosphate dehydrogenase-like isoform X1 [Microtus oregoni]	GO:0006417//regulation of translation;GO:0006915//apoptotic process;	GO:0005634//nucleus;GO:0005829//cytosol;GO:0005856//cytoskeleton;	GO:0016620//oxidoreductase activity, acting on the aldehyde or oxo group of donors, NAD or NADP as acceptor;GO:0016740//transferase activity;GO:0051287//NAD binding;	ko05415(Diabetic cardiomyopathy);ko05132(Salmonella infection);ko05010(Alzheimer disease);ko04066(HIF-1 signaling pathway);ko00010(Glycolysis / Gluconeogenesis)
gene-Nox1	11.6832	6.98758	16.3788	2.34399	1.22896	0.0421623	0.38551	NW_004801637.1	1505778	1529959	+	2128	Nox1	GO:0016020;GO:0016491	K08008	4PXK1	PQ	sp|Q8CIZ9|NOX1_MOUSE NADPH oxidase 1 OS=Mus musculus OX=10090 GN=Nox1 PE=1 SV=2	XP_005072554.1 NADPH oxidase 1 [Mesocricetus auratus]	-	GO:0016020//membrane;	GO:0016491//oxidoreductase activity;	ko05418(Fluid shear stress and atherosclerosis);ko05417(Lipid and atherosclerosis);ko05208(Chemical carcinogenesis - reactive oxygen species);ko05022(Pathways of neurodegeneration - multiple diseases);ko05010(Alzheimer disease);ko04933(AGE-RAGE signaling pathway in diabetic complications);ko04380(Osteoclast differentiation)
gene-LOC101824714	1.65035	0	3.3007	Inf	Inf	0.0422605	0.385993	NW_004801688.1	10314565	10326041	+	994	LOC101824714	GO:0016020	-	4Q5VT	V	sp|Q8IZ96|CKLF1_HUMAN CKLF-like MARVEL transmembrane domain-containing protein 1 OS=Homo sapiens OX=9606 GN=CMTM1 PE=2 SV=1	XP_040596711.1 CKLF-like MARVEL transmembrane domain-containing protein 2 isoform X1 [Mesocricetus auratus]	-	GO:0016020//membrane;	-	-
gene-Hrg	3.14497	0.703027	5.58692	7.94694	2.9904	0.0423174	0.386098	NW_004801632.1	17070182	17081060	-	1736	Hrg	GO:0004869;GO:0042730	-	4PX1T	T	sp|Q9ESB3|HRG_MOUSE Histidine-rich glycoprotein OS=Mus musculus OX=10090 GN=Hrg PE=1 SV=2	XP_005071757.3 histidine-rich glycoprotein [Mesocricetus auratus]	GO:0042730//fibrinolysis;	-	GO:0004869//cysteine-type endopeptidase inhibitor activity;	-
gene-Fndc1	1.47265	0	2.94529	Inf	Inf	0.0424469	0.386658	NW_004801608.1	30020007	30096510	+	6307	Fndc1	-	-	4PWYN	T	sp|Q2Q0I9|FNDC1_RAT Fibronectin type III domain-containing protein 1 OS=Rattus norvegicus OX=10116 GN=Fndc1 PE=1 SV=2	XP_012982296.2 fibronectin type III domain-containing protein 1 isoform X1 [Mesocricetus auratus]	-	-	-	-
gene-Lgi1	1.47265	0	2.94529	Inf	Inf	0.0424469	0.386658	NW_004801604.1	20645717	20694004	-	4541	Lgi1	GO:0005102;GO:0005615;GO:0005737;GO:0007411;GO:0030307;GO:0043083;GO:0098978;GO:0099645	-	4PVKR	T	sp|Q8K4Y5|LGI1_RAT Leucine-rich glioma-inactivated protein 1 OS=Rattus norvegicus OX=10116 GN=Lgi1 PE=1 SV=1	XP_005063690.1 leucine-rich glioma-inactivated protein 1 [Mesocricetus auratus]	GO:0007411//axon guidance;GO:0030307//positive regulation of cell growth;GO:0099645//neurotransmitter receptor localization to postsynaptic specialization membrane;	GO:0005615//extracellular space;GO:0005737//cytoplasm;GO:0043083//synaptic cleft;GO:0098978//glutamatergic synapse;	GO:0005102//signaling receptor binding;	-
gene-Has3	14.4847	8.6678	20.3016	2.34219	1.22786	0.042497	0.386907	NW_004801665.1	12302444	12313420	+	3318	Has3	GO:0005634;GO:0005794;GO:0005886;GO:0030213;GO:0036117;GO:0042802;GO:0045226;GO:0045893;GO:0050501;GO:0085029;GO:1900106	K00752	4PUKI	M	sp|O08650|HYAS3_MOUSE Hyaluronan synthase 3 OS=Mus musculus OX=10090 GN=Has3 PE=1 SV=2	XP_021086451.1 hyaluronan synthase 3 isoform X1 [Mesocricetus auratus] &gt;XP_040592533.1 hyaluronan synthase 3 isoform X1 [Mesocricetus auratus]	GO:0030213//hyaluronan biosynthetic process;GO:0045226//extracellular polysaccharide biosynthetic process;GO:0045893//positive regulation of transcription, DNA-templated;GO:0085029//extracellular matrix assembly;GO:1900106//positive regulation of hyaluranon cable assembly;	GO:0005634//nucleus;GO:0005794//Golgi apparatus;GO:0005886//plasma membrane;GO:0036117//hyaluranon cable;	GO:0042802//identical protein binding;GO:0050501//hyaluronan synthase activity;	-
gene-Gramd1c	4.15525	1.4061	6.90441	4.91034	2.29582	0.0425335	0.387032	NW_004801653.1	2232597	2307837	-	4199	Gramd1c	GO:0016020	-	4QA93	S	sp|Q8CI52|ASTRC_MOUSE Protein Aster-C OS=Mus musculus OX=10090 GN=Gramd1c PE=1 SV=2	XP_040606731.1 protein Aster-C isoform X5 [Mesocricetus auratus]	-	GO:0016020//membrane;	-	-
gene-Ache	2.11771	0	4.23543	Inf	Inf	0.0426506	0.387891	NW_004801702.1	7345209	7351760	+	4584	Ache	GO:0004104;GO:0005886;GO:0045202	K01049	4Q2Y5	T	sp|P21836|ACES_MOUSE Acetylcholinesterase OS=Mus musculus OX=10090 GN=Ache PE=1 SV=1	XP_040587318.1 acetylcholinesterase isoform X1 [Mesocricetus auratus] &gt;XP_040587319.1 acetylcholinesterase isoform X1 [Mesocricetus auratus] &gt;XP_040587320.1 acetylcholinesterase isoform X1 [Mesocricetus auratus] &gt;XP_040587321.1 acetylcholinesterase isoform X1 [Mesocricetus auratus]	-	GO:0005886//plasma membrane;GO:0045202//synapse;	GO:0004104//cholinesterase activity;	ko04725(Cholinergic synapse);ko00564(Glycerophospholipid metabolism)
gene-Aqp7	4.03466	1.23954	6.82978	5.50994	2.46204	0.043448	0.391616	NW_004801690.1	8360740	8374566	+	2524	Aqp7	GO:0015267;GO:0015791;GO:0016020	K08771	4PYXS	G	sp|O54794|AQP7_MOUSE Aquaporin-7 OS=Mus musculus OX=10090 GN=Aqp7 PE=1 SV=1	XP_040596055.1 aquaporin-7 isoform X2 [Mesocricetus auratus] &gt;XP_040596061.1 aquaporin-7 isoform X2 [Mesocricetus auratus]	GO:0015791//polyol transport;	GO:0016020//membrane;	GO:0015267//channel activity;	ko04923(Regulation of lipolysis in adipocytes);ko03320(PPAR signaling pathway)
gene-Ccdc154	2.76066	0.502597	5.01872	9.98557	3.31984	0.044328	0.395516	NW_004801720.1	1853249	1862474	-	2082	Ccdc154	-	-	4Q4CW	S	sp|Q6RUT8|CC154_MOUSE Coiled-coil domain-containing protein 154 OS=Mus musculus OX=10090 GN=Ccdc154 PE=2 SV=3	XP_040604247.1 coiled-coil domain-containing protein 154 isoform X1 [Mesocricetus auratus] &gt;XP_040604248.1 coiled-coil domain-containing protein 154 isoform X1 [Mesocricetus auratus]	-	-	-	-
gene-LOC101841767	3.92108	1.33827	6.50389	4.85991	2.28093	0.0443492	0.395516	NW_004801819.1	1310315	1319232	-	498	LOC101841767	GO:0030246	K10092	4Q8NS	W	sp|O54974|LEG7_MOUSE Galectin-7 OS=Mus musculus OX=10090 GN=Lgals7 PE=2 SV=3	XP_040590542.1 galectin-7 [Mesocricetus auratus]	-	-	GO:0030246//carbohydrate binding;	-
gene-Angptl7	2.23217	0.333079	4.13127	12.4033	3.63265	0.0448151	0.397796	NW_004801694.1	8036468	8041798	+	2503	Angptl7	GO:0005576;GO:0042802;GO:1901346;GO:1903053	-	4PXF5	S	sp|Q8R1Q3|ANGL7_MOUSE Angiopoietin-related protein 7 OS=Mus musculus OX=10090 GN=Angptl7 PE=2 SV=1	XP_005079385.1 angiopoietin-related protein 7 [Mesocricetus auratus]	GO:1901346//negative regulation of vasculature development involved in avascular cornea development in camera-type eye;GO:1903053//regulation of extracellular matrix organization;	GO:0005576//extracellular region;	GO:0042802//identical protein binding;	-
gene-Gp5	17.7549	11.6406	23.8691	2.05051	1.03598	0.044925	0.398355	NW_004801632.1	10082607	10087988	+	4488	Gp5	GO:0007597;GO:0010572;GO:0051209;GO:1990779	K06260	4PT4J	T	sp|O08742|GPV_MOUSE Platelet glycoprotein V OS=Mus musculus OX=10090 GN=Gp5 PE=1 SV=1	XP_040606923.1 platelet glycoprotein V [Mesocricetus auratus]	GO:0007597//blood coagulation, intrinsic pathway;GO:0010572//positive regulation of platelet activation;GO:0051209//release of sequestered calcium ion into cytosol;	GO:1990779//glycoprotein Ib-IX-V complex;	-	ko04640(Hematopoietic cell lineage);ko04611(Platelet activation);ko04512(ECM-receptor interaction)
gene-Sfrp4	16.219	10.4998	21.9383	2.08941	1.0631	0.0450067	0.398664	NW_004801633.1	18910411	18920123	+	1989	Sfrp4	GO:0005576;GO:0016055;GO:0030154;GO:0030178	K02185	4PWDV	T	sp|Q9Z1N6|SFRP4_MOUSE Secreted frizzled-related sequence protein 4 OS=Mus musculus OX=10090 GN=Sfrp4 PE=2 SV=1	XP_005071870.1 secreted frizzled-related protein 4 [Mesocricetus auratus]	GO:0016055//Wnt signaling pathway;GO:0030154//cell differentiation;GO:0030178//negative regulation of Wnt signaling pathway;	GO:0005576//extracellular region;	-	ko04310(Wnt signaling pathway)
gene-Hsf5	3.23101	0.736939	5.72507	7.76872	2.95768	0.0452024	0.399151	NW_004801661.1	158535	184323	+	978	Hsf5	-	-	4PW1X	K	sp|Q5ND04|HSF5_MOUSE Heat shock factor protein 5 OS=Mus musculus OX=10090 GN=Hsf5 PE=1 SV=1	XP_040605378.1 heat shock factor protein 5 isoform X3 [Mesocricetus auratus]	-	-	-	-
gene-LOC101829788	2.6893	0.536509	4.84209	9.02519	3.17396	0.0453492	0.399476	NW_004801624.1	11590507	11680987	+	5719	LOC101829788	GO:0005524;GO:0016020;GO:0016887;GO:0140359	K05650	4PUHN	I	sp|Q8K442|ABC8A_MOUSE ABC-type organic anion transporter ABCA8A OS=Mus musculus OX=10090 GN=Abca8a PE=1 SV=2	XP_012968793.2 ABC-type organic anion transporter ABCA8A isoform X1 [Mesocricetus auratus]	-	GO:0016020//membrane;	GO:0005524//ATP binding;GO:0016887//ATP hydrolysis activity;GO:0140359//ABC-type transporter activity;	ko02010(ABC transporters)
gene-Kcnmb3	2.58399	0	5.16798	Inf	Inf	0.0454343	0.399747	NW_004801623.1	15619495	15623926	+	2651	Kcnmb3	GO:0005513;GO:0008076;GO:0015269;GO:0015459	K04939	4PS4T	P	sp|A7VL23|KCMB3_RAT Calcium-activated potassium channel subunit beta-3 OS=Rattus norvegicus OX=10116 GN=Kcnmb3 PE=2 SV=1	XP_040610468.1 calcium-activated potassium channel subunit beta-3 [Mesocricetus auratus]	GO:0005513//detection of calcium ion;	GO:0008076//voltage-gated potassium channel complex;	GO:0015269//calcium-activated potassium channel activity;GO:0015459//potassium channel regulator activity;	ko04911(Insulin secretion);ko04270(Vascular smooth muscle contraction);ko04022(cGMP-PKG signaling pathway)
gene-Actg2	2.66903	0.502597	4.83545	9.62094	3.26618	0.0456484	0.401009	NW_004801630.1	171114	190497	-	1330	Actg2	GO:0005856;GO:0016787;GO:0071944	K12315	4PZIC	Z	sp|Q5E9B5|ACTH_BOVIN Actin, gamma-enteric smooth muscle OS=Bos taurus OX=9913 GN=ACTG2 PE=2 SV=1	XP_010331747.1 actin, gamma-enteric smooth muscle isoform X1 [Saimiri boliviensis boliviensis]	-	GO:0005856//cytoskeleton;GO:0071944//cell periphery;	GO:0016787//hydrolase activity;	ko04270(Vascular smooth muscle contraction)
gene-Zg16	2.15913	0.268254	4.05	15.0976	3.91625	0.0462202	0.402342	NW_004807394.1	363	2054	-	630	Zg16	GO:0042834;GO:0050830;GO:0052373;GO:0070701	-	4PT19	S	sp|Q8CJD3|ZG16_RAT Zymogen granule membrane protein 16 OS=Rattus norvegicus OX=10116 GN=Zg16 PE=2 SV=1	XP_021079995.1 zymogen granule membrane protein 16 [Mesocricetus auratus]	GO:0050830//defense response to Gram-positive bacterium;GO:0052373//suppression of symbiont entry into host;	GO:0070701//mucus layer;	GO:0042834//peptidoglycan binding;	-
gene-Kiaa1551	821.58	533.139	1110.02	2.08205	1.058	0.0462315	0.402342	NW_004801640.1	16599730	16631470	+	6174	Kiaa1551	-	-	4PX2D	S	sp|Q5DTW7|RESF1_MOUSE Retroelement silencing factor 1 OS=Mus musculus OX=10090 GN=Resf1 PE=1 SV=2	XP_005073010.1 retroelement silencing factor 1 [Mesocricetus auratus] &gt;XP_012970982.1 retroelement silencing factor 1 [Mesocricetus auratus] &gt;XP_021084568.1 retroelement silencing factor 1 [Mesocricetus auratus] &gt;XP_021084569.1 retroelement silencing factor 1 [Mesocricetus auratus] &gt;XP_021084570.1 retroelement silencing factor 1 [Mesocricetus auratus] &gt;XP_021084571.1 retroelement s…	-	-	-	-
gene-Thegl	2.62676	0.601334	4.65219	7.73646	2.95167	0.0462857	0.402342	NW_004801707.1	1351131	1394708	-	2546	Thegl	-	-	4Q50B	S	sp|Q5PQR6|THEGL_RAT Testicular haploid expressed gene protein-like OS=Rattus norvegicus OX=10116 GN=Thegl PE=2 SV=1	XP_040603197.1 testicular haploid expressed gene protein-like isoform X2 [Mesocricetus auratus]	-	-	-	-
gene-Eps8l3	2.14545	0.268254	4.02264	14.9956	3.90647	0.0464936	0.403244	NW_004801668.1	8446245	8471752	+	2048	Eps8l3	GO:0005737;GO:0016301;GO:0016310;GO:0042634	K17277	4PS8D	T	sp|Q91WL0|ES8L3_MOUSE Epidermal growth factor receptor kinase substrate 8-like protein 3 OS=Mus musculus OX=10090 GN=Eps8l3 PE=2 SV=1	XP_012973543.1 epidermal growth factor receptor kinase substrate 8-like protein 3 isoform X1 [Mesocricetus auratus]	GO:0016310//phosphorylation;GO:0042634//regulation of hair cycle;	GO:0005737//cytoplasm;	GO:0016301//kinase activity;	-
gene-Kctd14	2.61313	0.567422	4.65883	8.21053	3.03748	0.0464953	0.403244	NW_004801647.1	8102342	8107808	+	1402	Kctd14	GO:0051260	-	4PX3B	S	sp|Q9BQ13|KCD14_HUMAN BTB/POZ domain-containing protein KCTD14 OS=Homo sapiens OX=9606 GN=KCTD14 PE=1 SV=2	XP_012971706.1 BTB/POZ domain-containing protein KCTD14 [Mesocricetus auratus]	GO:0051260//protein homooligomerization;	-	-	-
gene-Tas2r3	2.14054	0.333079	3.94801	11.8531	3.56719	0.0465924	0.40388	NW_004801804.1	352485	353438	-	954	Tas2r3	GO:0004930;GO:0016020;GO:0033038	K08474	4PYWG	T	sp|Q7TQA7|TA2R3_MOUSE Taste receptor type 2 member 3 OS=Mus musculus OX=10090 GN=Tas2r3 PE=3 SV=2	XP_005085834.1 taste receptor type 2 member 3 [Mesocricetus auratus]	-	GO:0016020//membrane;	GO:0004930//G protein-coupled receptor activity;GO:0033038//bitter taste receptor activity;	ko04742(Taste transduction)
gene-LOC101841495	2.08786	0.234342	3.94137	16.8188	4.07201	0.0476824	0.408421	NW_004801767.1	1459532	1476466	+	1157	LOC101841495	GO:0005886	K06512	4Q8H7	T	sp|A6NI73|LIRA5_HUMAN Leukocyte immunoglobulin-like receptor subfamily A member 5 OS=Homo sapiens OX=9606 GN=LILRA5 PE=1 SV=1	XP_021091058.1 leukocyte immunoglobulin-like receptor subfamily A member 5 isoform X1 [Mesocricetus auratus]	-	GO:0005886//plasma membrane;	-	ko04662(B cell receptor signaling pathway);ko04380(Osteoclast differentiation)
gene-Rnd1	2.08291	0.333079	3.83274	11.507	3.52444	0.0477874	0.408421	NW_004801613.1	20685925	20694056	-	1630	Rnd1	GO:0003924;GO:0005102;GO:0005525;GO:0005886;GO:0005912;GO:0007015;GO:0007162;GO:0007264;GO:0015629;GO:0016322;GO:0043231	K07531	4Q1JM	S	sp|Q2HJ68|RND1_BOVIN Rho-related GTP-binding protein Rho6 OS=Bos taurus OX=9913 GN=RND1 PE=2 SV=1	XP_005067250.1 rho-related GTP-binding protein Rho6 [Mesocricetus auratus]	GO:0007015//actin filament organization;GO:0007162//negative regulation of cell adhesion;GO:0007264//small GTPase mediated signal transduction;GO:0016322//neuron remodeling;	GO:0005886//plasma membrane;GO:0005912//adherens junction;GO:0015629//actin cytoskeleton;GO:0043231//intracellular membrane-bounded organelle;	GO:0003924//GTPase activity;GO:0005102//signaling receptor binding;GO:0005525//GTP binding;	ko04360(Axon guidance)
gene-Ankrd37	4.5384	1.67435	7.40245	4.42108	2.1444	0.0478323	0.408421	NW_004801611.1	21166340	21184353	-	1817	Ankrd37	-	-	4Q55R	S	sp|Q569N2|ANR37_MOUSE Ankyrin repeat domain-containing protein 37 OS=Mus musculus OX=10090 GN=Ankrd37 PE=1 SV=1	XP_021080860.1 ankyrin repeat domain-containing protein 37 isoform X1 [Mesocricetus auratus]	-	-	-	-
gene-Il20ra	2.05386	0.234342	3.87338	16.5287	4.0469	0.048414	0.410674	NW_004801608.1	12625418	12660263	-	2478	Il20ra	GO:0016020;GO:0019221;GO:0042015;GO:0045124;GO:2001244	K05136	4Q3WA	T	sp|Q6PHB0|I20RA_MOUSE Interleukin-20 receptor subunit alpha OS=Mus musculus OX=10090 GN=Il20ra PE=2 SV=2	XP_012982397.2 interleukin-20 receptor subunit alpha [Mesocricetus auratus]	GO:0019221//cytokine-mediated signaling pathway;GO:0045124//regulation of bone resorption;GO:2001244//positive regulation of intrinsic apoptotic signaling pathway;	GO:0016020//membrane;	GO:0042015//interleukin-20 binding;	ko04630(JAK-STAT signaling pathway);ko04061(Viral protein interaction with cytokine and cytokine receptor);ko04060(Cytokine-cytokine receptor interaction)
gene-Chgb	8.81477	4.96823	12.6613	2.54845	1.34962	0.0488766	0.412952	NW_004801618.1	12611001	12622935	+	2683	Chgb	GO:0005576;GO:0030141	K19991	4PSQQ	S	sp|P16014|SCG1_MOUSE Secretogranin-1 OS=Mus musculus OX=10090 GN=Chgb PE=1 SV=2	XP_005068725.1 secretogranin-1 [Mesocricetus auratus]	-	GO:0005576//extracellular region;GO:0030141//secretory granule;	-	-
gene-LOC101823220	2.01654	0.234342	3.79874	16.2102	4.01883	0.0492441	0.414001	NW_004801717.1	6239931	6251258	-	2905	LOC101823220	GO:0005524;GO:0006631;GO:0016874	K15013	4Q2DH	I	sp|Q7ZYC4|ACBG2_XENLA Long-chain-fatty-acid--CoA ligase ACSBG2 OS=Xenopus laevis OX=8355 GN=acsbg2 PE=2 SV=1	XP_040595127.1 long-chain-fatty-acid--CoA ligase ACSBG2 isoform X5 [Mesocricetus auratus]	GO:0006631//fatty acid metabolic process;	-	GO:0005524//ATP binding;GO:0016874//ligase activity;	ko04920(Adipocytokine signaling pathway);ko03320(PPAR signaling pathway);ko00071(Fatty acid degradation);ko00061(Fatty acid biosynthesis)
gene-Magel2	4.31254	1.47388	7.15119	4.85195	2.27857	0.0494096	0.414794	NW_004801893.1	362185	366930	+	4746	Magel2	-	-	4PUZU	K	sp|Q9QZ04|MAGL2_MOUSE MAGE-like protein 2 OS=Mus musculus OX=10090 GN=Magel2 PE=1 SV=2	XP_012981860.2 MAGE-like protein 2 [Mesocricetus auratus]	-	-	-	-
gene-LOC110340010	1.99954	0.234342	3.76475	16.0651	4.00586	0.049632	0.416029	NW_004815160.1	702	2457	-	1541	LOC110340010	-	-	4PWPY	T	sp|Q8VC98|PKHA4_MOUSE Pleckstrin homology domain-containing family A member 4 OS=Mus musculus OX=10090 GN=Plekha4 PE=2 SV=1	OBS60365.1 hypothetical protein A6R68_08517, partial [Neotoma lepida]	-	-	-	-
