# Supplementary material for: Comparative transcriptomics analysis on Senecavirus A-infected and non-infected cells
Source: Front Vet Sci. 2024 Jun 25;11:1431879. doi: 10.3389/fvets.2024.1431879 (PMC11231404; doi:10.3389/fvets.2024.1431879)
Supplement: Supplementary file 6 [file Table_6.XLSX]

## Sheet: Sheet1
id	baseMean	baseMean_C	baseMean_S	foldChange(S/C)	log2FoldChange	pval	padj	Chr	Start	End	Strand	Length	Name	GO	KEGG	eggNOG	eggNOG_Category	Swissprot	NR	BP	CC	MF	Pathway
gene-Txnip	3282.45	5380.26	1184.63	0.220181	-2.18324	2.56058e-50	2.17854e-46	NW_004801769.1	1893803	1897756	-	2863	Txnip	GO:0000122;GO:0004857;GO:0005737;GO:0006606;GO:0006979;GO:0007049;GO:0030216;GO:0031625;GO:0048008;GO:0051782;GO:0071228	-	4Q4SR	K	sp|Q5M7W1|TXNIP_RAT Thioredoxin-interacting protein OS=Rattus norvegicus OX=10116 GN=Txnip PE=2 SV=1	XP_005084296.1 thioredoxin-interacting protein [Mesocricetus auratus]	GO:0000122//negative regulation of transcription by RNA polymerase II;GO:0006606//protein import into nucleus;GO:0006979//response to oxidative stress;GO:0007049//cell cycle;GO:0030216//keratinocyte differentiation;GO:0048008//platelet-derived growth factor receptor signaling pathway;GO:0051782//negative regulation of cell division;GO:0071228//cellular response to tumor cell;	GO:0005737//cytoplasm;	GO:0004857//enzyme inhibitor activity;GO:0031625//ubiquitin protein ligase binding;	-
gene-Mthfsd	229.172	314.249	144.095	0.458538	-1.12489	1.67948e-09	7.72377e-07	NW_004801641.1	14069706	14082493	-	2620	Mthfsd	GO:0003723	-	35JIE	H	sp|Q3URQ7|MTHSD_MOUSE Methenyltetrahydrofolate synthase domain-containing protein OS=Mus musculus OX=10090 GN=Mthfsd PE=2 SV=1	XP_005073255.2 LOW QUALITY PROTEIN: methenyltetrahydrofolate synthase domain-containing protein [Mesocricetus auratus]	-	-	GO:0003723//RNA binding;	-
gene-Tcta	160.759	218.702	102.815	0.470113	-1.08892	6.11049e-08	1.99954e-05	NW_004814104.1	99	2859	+	1627	Tcta	GO:0016020	-	4Q5GJ	S	sp|Q5XIF1|TCTA_RAT T-cell leukemia translocation-altered gene protein homolog OS=Rattus norvegicus OX=10116 GN=Tcta PE=3 SV=1	XP_007639329.1 T-cell leukemia translocation-altered gene protein isoform X3 [Cricetulus griseus] &gt;XP_027270358.1 T-cell leukemia translocation-altered gene protein isoform X3 [Cricetulus griseus]	-	GO:0016020//membrane;	-	-
gene-Sh2d2a	82.8265	112.284	53.3688	0.475301	-1.07309	1.71403e-05	0.00197067	NW_004801701.1	4406637	4413358	+	2657	Sh2d2a	-	K08273	4Q4D0	T	sp|Q9QXK9|SH22A_MOUSE SH2 domain-containing protein 2A OS=Mus musculus OX=10090 GN=Sh2d2a PE=1 SV=1	XP_021088736.1 SH2 domain-containing protein 2A isoform X1 [Mesocricetus auratus]	-	-	-	ko04370(VEGF signaling pathway)
gene-LOC106022055	17.8848	29.868	5.90169	0.197593	-2.3394	2.49857e-05	0.00264072	NW_004801717.1	7211178	7212135	+	861	LOC106022055	GO:0046872	K09228	KOG1721	B	-	XP_040593104.1 gastrula zinc finger protein XlCGF57.1-like [Mesocricetus auratus]	-	-	GO:0046872//metal ion binding;	ko05168(Herpes simplex virus 1 infection)
gene-Mzf1	62.0222	86.3	37.7444	0.437363	-1.1931	4.84568e-05	0.00440931	NW_004802631.1	1709	5249	+	3541	Mzf1	GO:0003677;GO:0005634;GO:0046872	K09221	4PWYD	K	sp|P28698|MZF1_HUMAN Myeloid zinc finger 1 OS=Homo sapiens OX=9606 GN=MZF1 PE=1 SV=3	XP_040590197.1 myeloid zinc finger 1 [Mesocricetus auratus] &gt;XP_040590198.1 myeloid zinc finger 1 [Mesocricetus auratus] &gt;XP_040590199.1 myeloid zinc finger 1 [Mesocricetus auratus]	-	GO:0005634//nucleus;	GO:0003677//DNA binding;GO:0046872//metal ion binding;	-
gene-Hnmt	81.1696	108.547	53.7922	0.495566	-1.01285	7.56633e-05	0.00610184	NW_004801758.1	3219447	3278309	+	1957	Hnmt	GO:0001695;GO:0005654;GO:0005813;GO:0005829;GO:0032259;GO:0046539	K00546	4PYB2	S	sp|Q91VF2|HNMT_MOUSE Histamine N-methyltransferase OS=Mus musculus OX=10090 GN=Hnmt PE=1 SV=1	XP_005083807.1 histamine N-methyltransferase [Mesocricetus auratus] &gt;XP_012978695.1 histamine N-methyltransferase [Mesocricetus auratus] &gt;XP_021090716.1 histamine N-methyltransferase [Mesocricetus auratus]	GO:0001695//histamine catabolic process;GO:0032259//methylation;	GO:0005654//nucleoplasm;GO:0005813//centrosome;GO:0005829//cytosol;	GO:0046539//histamine N-methyltransferase activity;	ko00340(Histidine metabolism)
gene-LOC101831167	52.3293	73.0606	31.5981	0.432492	-1.20925	9.29206e-05	0.0072198	NW_004801751.1	4528842	4549475	-	2312	LOC101831167	GO:0004497;GO:0005506;GO:0016705;GO:0020037	K17726	4Q2KW	IQ	sp|P51871|CP4F6_RAT Cytochrome P450 4F6 OS=Rattus norvegicus OX=10116 GN=Cyp4f6 PE=2 SV=1	XP_005083451.1 cytochrome P450 4F6 [Mesocricetus auratus]	-	-	GO:0004497//monooxygenase activity;GO:0005506//iron ion binding;GO:0016705//oxidoreductase activity, acting on paired donors, with incorporation or reduction of molecular oxygen;GO:0020037//heme binding;	ko00590(Arachidonic acid metabolism)
gene-Lrrc10b	176.422	244.337	108.507	0.44409	-1.17108	0.00018787	0.0126355	NW_004801604.1	47994097	47996092	+	1996	Lrrc10b	-	-	4Q113	S	sp|A6NIK2|LR10B_HUMAN Leucine-rich repeat-containing protein 10B OS=Homo sapiens OX=9606 GN=LRRC10B PE=4 SV=2	XP_005063901.1 leucine-rich repeat-containing protein 10B [Mesocricetus auratus]	-	-	-	-
gene-LOC101826010	58.5102	80.3445	36.6759	0.456483	-1.13137	0.000217027	0.0140416	NW_004801647.1	13470101	13475137	+	5037	LOC101826010	GO:0004930;GO:0004984;GO:0005886	K04257	4PVJH	T	sp|Q8NH67|O52I2_HUMAN Olfactory receptor 52I2 OS=Homo sapiens OX=9606 GN=OR52I2 PE=2 SV=3	XP_040587687.1 olfactory receptor 52I2-like [Mesocricetus auratus]	-	GO:0005886//plasma membrane;	GO:0004930//G protein-coupled receptor activity;GO:0004984//olfactory receptor activity;	ko04740(Olfactory transduction)
gene-Sdsl	17.8853	28.2773	7.49333	0.264994	-1.91597	0.000359741	0.0200035	NW_004801691.1	8865115	8878673	-	1375	Sdsl	GO:0042802	K17989	4Q0U8	E	sp|Q8R238|SDSL_MOUSE Serine dehydratase-like OS=Mus musculus OX=10090 GN=Sdsl PE=1 SV=1	XP_012975265.2 LOW QUALITY PROTEIN: serine dehydratase-like [Mesocricetus auratus]	-	-	GO:0042802//identical protein binding;	ko00290(Valine, leucine and isoleucine biosynthesis);ko00270(Cysteine and methionine metabolism);ko00260(Glycine, serine and threonine metabolism)
gene-Haus8	6.07402	11.4032	0.744822	0.0653169	-3.9364	0.000500349	0.0255674	NW_004801628.1	4736095	4737586	-	920	Haus8	-	K16591	4Q40T	Z	sp|Q5BK57|HAUS8_RAT HAUS augmin-like complex subunit 8 OS=Rattus norvegicus OX=10116 GN=Haus8 PE=2 SV=2	XP_012969294.3 LOW QUALITY PROTEIN: HAUS augmin-like complex subunit 8 [Mesocricetus auratus]	-	-	-	-
gene-Tcea2	48.4558	66.2955	30.6161	0.461813	-1.11462	0.000621667	0.0295976	NW_004801651.1	12806590	12815755	+	2375	Tcea2	GO:0003677;GO:0003746;GO:0005634;GO:0006368;GO:0008270	K03145	4Q4BA	K	sp|Q63799|TCEA2_RAT Transcription elongation factor A protein 2 OS=Rattus norvegicus OX=10116 GN=Tcea2 PE=2 SV=1	XP_012972136.1 transcription elongation factor A protein 2 isoform X5 [Mesocricetus auratus]	GO:0006368//transcription elongation from RNA polymerase II promoter;	GO:0005634//nucleus;	GO:0003677//DNA binding;GO:0003746//translation elongation factor activity;GO:0008270//zinc ion binding;	-
gene-Hexim2	55.0918	73.8993	36.2843	0.490997	-1.02621	0.000702602	0.0318472	NW_004801624.1	19579254	19588463	+	4865	Hexim2	GO:0000122;GO:0004861;GO:0005829;GO:0016607;GO:0042802;GO:0097322	K15189	4PVH6	K	sp|Q3TVI4|HEXI2_MOUSE Protein HEXIM2 OS=Mus musculus OX=10090 GN=Hexim2 PE=1 SV=1	XP_005070180.1 protein HEXIM2 [Mesocricetus auratus] &gt;XP_012968644.1 protein HEXIM2 [Mesocricetus auratus] &gt;XP_021082847.1 protein HEXIM2 [Mesocricetus auratus] &gt;XP_040605719.1 protein HEXIM2 [Mesocricetus auratus] &gt;XP_040605720.1 protein HEXIM2 [Mesocricetus auratus] &gt;XP_040605721.1 protein HEXIM2 [Mesocricetus auratus] &gt;XP_040605722.1 protein HEXIM2 [Mesocricetus auratus] &gt;…	GO:0000122//negative regulation of transcription by RNA polymerase II;	GO:0005829//cytosol;GO:0016607//nuclear speck;	GO:0004861//cyclin-dependent protein serine/threonine kinase inhibitor activity;GO:0042802//identical protein binding;GO:0097322//7SK snRNA binding;	-
gene-Neurl2	35.9331	50.618	21.2482	0.419776	-1.25231	0.000752786	0.0329865	NW_004801784.1	1348870	1351117	+	1380	Neurl2	GO:0016567;GO:0035556	K16782	4Q3IW	T	sp|Q9D0S4|NEUL2_MOUSE Neuralized-like protein 2 OS=Mus musculus OX=10090 GN=Neurl2 PE=1 SV=1	XP_005085048.1 neuralized-like protein 2 [Mesocricetus auratus]	GO:0016567//protein ubiquitination;GO:0035556//intracellular signal transduction;	-	-	-
gene-Il18rap	83.0294	116.699	49.3594	0.422962	-1.2414	0.000833294	0.0351845	NW_004801658.1	4531107	4558653	-	3428	Il18rap	GO:0004908;GO:0006954;GO:0016020;GO:0016787	K05174	4Q488	T	sp|Q9Z2B1|I18RA_MOUSE Interleukin-18 receptor accessory protein OS=Mus musculus OX=10090 GN=Il18rap PE=2 SV=1	XP_040585450.1 interleukin-18 receptor accessory protein [Mesocricetus auratus]	GO:0006954//inflammatory response;	GO:0016020//membrane;	GO:0004908//interleukin-1 receptor activity;GO:0016787//hydrolase activity;	ko05321(Inflammatory bowel disease);ko04061(Viral protein interaction with cytokine and cytokine receptor);ko04060(Cytokine-cytokine receptor interaction)
gene-Adam23	55.7776	74.4109	37.1444	0.49918	-1.00237	0.000837119	0.0352585	NW_004801627.1	15017855	15164542	-	5618	Adam23	GO:0004222;GO:0006508;GO:0016020	K06837	4Q7DU	O	sp|Q9R1V7|ADA23_MOUSE Disintegrin and metalloproteinase domain-containing protein 23 OS=Mus musculus OX=10090 GN=Adam23 PE=1 SV=1	XP_040609389.1 disintegrin and metalloproteinase domain-containing protein 23 isoform X1 [Mesocricetus auratus]	GO:0006508//proteolysis;	GO:0016020//membrane;	GO:0004222//metalloendopeptidase activity;	-
gene-Zbtb42	33.2952	46.5784	20.012	0.429641	-1.2188	0.00131418	0.0471775	NW_004801617.1	3246057	3249979	-	3500	Zbtb42	-	-	4PZ6Y	K	sp|B1WBS3|ZBT42_RAT Zinc finger and BTB domain-containing protein 42 OS=Rattus norvegicus OX=10116 GN=Zbtb42 PE=2 SV=1	XP_040598300.1 zinc finger and BTB domain-containing protein 42 isoform X2 [Mesocricetus auratus]	-	-	-	-
gene-Zfp3	18.6431	28.2493	9.03689	0.319897	-1.64432	0.00132005	0.0472789	NW_004801614.1	6324657	6333922	-	2226	Zfp3	-	-	4PTZF	K	sp|Q96NJ6|ZFP3_HUMAN Zinc finger protein 3 homolog OS=Homo sapiens OX=9606 GN=ZFP3 PE=1 SV=1	XP_012966888.2 zinc finger protein 3 homolog [Mesocricetus auratus]	-	-	-	-
gene-Susd5	33.7032	46.5344	20.8721	0.448531	-1.15672	0.00144179	0.0501708	NW_004801654.1	9429275	9469330	+	4359	Susd5	GO:0005540;GO:0007155;GO:0016020	-	4Q2J3	T	sp|O60279|SUSD5_HUMAN Sushi domain-containing protein 5 OS=Homo sapiens OX=9606 GN=SUSD5 PE=1 SV=3	XP_005075080.1 sushi domain-containing protein 5 isoform X2 [Mesocricetus auratus]	GO:0007155//cell adhesion;	GO:0016020//membrane;	GO:0005540//hyaluronic acid binding;	-
gene-Ramp1	26.9698	38.8081	15.1314	0.389904	-1.35881	0.00202847	0.0635662	NW_004801728.1	1452890	1499239	-	1253	Ramp1	GO:0006886;GO:0008277;GO:0015026;GO:0016020	K08447	4Q5IC	T	sp|Q9JJ74|RAMP1_RAT Receptor activity-modifying protein 1 OS=Rattus norvegicus OX=10116 GN=Ramp1 PE=2 SV=1	XP_005082269.1 receptor activity-modifying protein 1 isoform X2 [Mesocricetus auratus]	GO:0006886//intracellular protein transport;GO:0008277//regulation of G protein-coupled receptor signaling pathway;	GO:0016020//membrane;	GO:0015026//coreceptor activity;	ko04270(Vascular smooth muscle contraction)
gene-LOC101822612	31.1931	43.2256	19.1607	0.443273	-1.17373	0.00230142	0.0693146	NW_004801766.1	3619536	3632965	-	1471	LOC101822612	GO:0016020	K06543	4Q8T1	T	sp|Q5NKN2|KRBBC_RAT Killer cell lectin-like receptor subfamily B member 1B allele C OS=Rattus norvegicus OX=10116 GN=Klrb1b PE=1 SV=1	XP_012979070.2 killer cell lectin-like receptor subfamily B member 1B allele C [Mesocricetus auratus]	-	GO:0016020//membrane;	-	ko05144(Malaria)
gene-Arhgef37	41.5665	56.0082	27.1247	0.4843	-1.04603	0.00266741	0.0752714	NW_004801652.1	12191950	12224135	+	4314	Arhgef37	GO:0005085;GO:0005737	-	4PSMV	T	sp|A1IGU3|ARH37_RAT Rho guanine nucleotide exchange factor 37 OS=Rattus norvegicus OX=10116 GN=Arhgef37 PE=2 SV=1	XP_040597677.1 rho guanine nucleotide exchange factor 37 isoform X2 [Mesocricetus auratus] &gt;XP_040597678.1 rho guanine nucleotide exchange factor 37 isoform X2 [Mesocricetus auratus] &gt;XP_040597679.1 rho guanine nucleotide exchange factor 37 isoform X2 [Mesocricetus auratus]	-	GO:0005737//cytoplasm;	GO:0005085//guanyl-nucleotide exchange factor activity;	-
gene-Pitpnm3	8.60894	14.3701	2.84777	0.198173	-2.33516	0.00388331	0.0974171	NW_004801614.1	4826921	4904291	+	6510	Pitpnm3	GO:0046872	-	4Q6NP	IT	sp|Q9BZ71|PITM3_HUMAN Membrane-associated phosphatidylinositol transfer protein 3 OS=Homo sapiens OX=9606 GN=PITPNM3 PE=1 SV=2	XP_040604998.1 membrane-associated phosphatidylinositol transfer protein 3 isoform X1 [Mesocricetus auratus]	-	-	GO:0046872//metal ion binding;	-
gene-Tmppe	13.454	20.6575	6.25047	0.302576	-1.72463	0.00501885	0.114187	NW_004801654.1	9505481	9513017	+	5374	Tmppe	GO:0016020;GO:0016787	-	4PVP8	S	sp|Q6ZT21|TMPPE_HUMAN Transmembrane protein with metallophosphoesterase domain OS=Homo sapiens OX=9606 GN=TMPPE PE=1 SV=2	XP_012972527.2 transmembrane protein with metallophosphoesterase domain [Mesocricetus auratus]	-	GO:0016020//membrane;	GO:0016787//hydrolase activity;	-
gene-Ttc9	17.655	25.7204	9.58964	0.372841	-1.42337	0.00578556	0.123059	NW_004801639.1	2276907	2310629	-	4795	Ttc9	GO:0060348	-	4Q0UX	S	sp|Q3V038|TTC9A_MOUSE Tetratricopeptide repeat protein 9A OS=Mus musculus OX=10090 GN=Ttc9 PE=1 SV=1	XP_005072766.1 tetratricopeptide repeat protein 9A [Mesocricetus auratus]	GO:0060348//bone development;	-	-	-
gene-Angptl2	21.0813	29.9018	12.2608	0.410035	-1.28618	0.00641178	0.132858	NW_004801881.1	63026	86014	-	2709	Angptl2	-	-	4PXJN	S	sp|Q9UKU9|ANGL2_HUMAN Angiopoietin-related protein 2 OS=Homo sapiens OX=9606 GN=ANGPTL2 PE=1 SV=1	XP_040591565.1 angiopoietin-related protein 2 [Mesocricetus auratus]	-	-	-	-
gene-Aqp11	12.0029	18.3509	5.65491	0.308155	-1.69827	0.0065524	0.134009	NW_004801647.1	8374410	8386660	-	2228	Aqp11	GO:0005783;GO:0005886;GO:0006486;GO:0006612;GO:0008284;GO:0009986;GO:0009992;GO:0015250;GO:0015254;GO:0032364;GO:0048388;GO:0048471;GO:0050680;GO:0051260;GO:0072014;GO:0080170;GO:1904293	K09870	4PX2F	P	sp|Q8BHH1|AQP11_MOUSE Aquaporin-11 OS=Mus musculus OX=10090 GN=Aqp11 PE=1 SV=1	XP_005074006.1 aquaporin-11 [Mesocricetus auratus]	GO:0006486//protein glycosylation;GO:0006612//protein targeting to membrane;GO:0008284//positive regulation of cell population proliferation;GO:0009992//cellular water homeostasis;GO:0032364//oxygen homeostasis;GO:0048388//endosomal lumen acidification;GO:0050680//negative regulation of epithelial cell proliferation;GO:0051260//protein homooligomerization;GO:0072014//proximal tubule development;G…	GO:0005783//endoplasmic reticulum;GO:0005886//plasma membrane;GO:0009986//cell surface;GO:0048471//perinuclear region of cytoplasm;	GO:0015250//water channel activity;GO:0015254//glycerol channel activity;	-
gene-Ccdc96	21.0404	29.797	12.2837	0.412245	-1.27843	0.00859436	0.16163	NW_004801619.1	18096150	18098608	-	2459	Ccdc96	-	-	4Q0QK	S	sp|Q9CR92|CCD96_MOUSE Coiled-coil domain-containing protein 96 OS=Mus musculus OX=10090 GN=Ccdc96 PE=2 SV=1	XP_005068903.2 coiled-coil domain-containing protein 96 [Mesocricetus auratus]	-	-	-	-
gene-LOC106020766	13.077	19.7202	6.43373	0.326251	-1.61595	0.00888878	0.164404	NW_004801617.1	12258132	12344623	-	979	LOC106020766	GO:0016020	-	4Q95G	S	-	XP_012967620.1 interferon alpha-inducible protein 27-like protein 2 [Mesocricetus auratus]	-	GO:0016020//membrane;	-	-
gene-Grik2	25.802	34.6755	16.9286	0.4882	-1.03446	0.00951264	0.172935	NW_004801626.1	16061738	16690835	+	5070	Grik2	GO:0015276;GO:0038023;GO:0045211	K05202	4Q777	P	sp|P42260|GRIK2_RAT Glutamate receptor ionotropic, kainate 2 OS=Rattus norvegicus OX=10116 GN=Grik2 PE=1 SV=2	XP_005070466.1 glutamate receptor ionotropic, kainate 2 isoform X1 [Mesocricetus auratus] &gt;XP_040589186.1 glutamate receptor ionotropic, kainate 2 isoform X1 [Mesocricetus auratus]	-	GO:0045211//postsynaptic membrane;	GO:0015276//ligand-gated ion channel activity;GO:0038023//signaling receptor activity;	ko04724(Glutamatergic synapse);ko04080(Neuroactive ligand-receptor interaction)
gene-Adgrb3	17.2542	24.8079	9.70044	0.391022	-1.35468	0.0103699	0.1821	NW_004801830.1	74271	559002	+	4242	Adgrb3	GO:0004930;GO:0007166;GO:0016020;GO:0016525	K04598	4Q039	T	sp|Q80ZF8|AGRB3_MOUSE Adhesion G protein-coupled receptor B3 OS=Mus musculus OX=10090 GN=Adgrb3 PE=1 SV=2	XP_040585266.1 adhesion G protein-coupled receptor B3 isoform X4 [Mesocricetus auratus]	GO:0007166//cell surface receptor signaling pathway;GO:0016525//negative regulation of angiogenesis;	GO:0016020//membrane;	GO:0004930//G protein-coupled receptor activity;	-
gene-LOC101844897	21.9873	30.3395	13.6352	0.44942	-1.15386	0.0117505	0.194537	NW_004801616.1	10805647	10815017	+	1166	LOC101844897	GO:0015020;GO:0016020	K00699	4Q10H	CG	sp|Q6K1J1|UDB31_CANLF UDP-glucuronosyltransferase 2B31 OS=Canis lupus familiaris OX=9615 GN=UGT2B31 PE=1 SV=1	XP_040602522.1 UDP-glucuronosyltransferase 2B31-like isoform X1 [Mesocricetus auratus]	-	GO:0016020//membrane;	GO:0015020//glucuronosyltransferase activity;	ko05207(Chemical carcinogenesis - receptor activation);ko05204(Chemical carcinogenesis - DNA adducts);ko04976(Bile secretion);ko00983(Drug metabolism - other enzymes);ko00982(Drug metabolism - cytochrome P450);ko00980(Metabolism of xenobiotics by cytochrome P450);ko00860(Porphyrin metabolism);ko00830(Retinol metabolism);ko00140(Steroid hormone biosynthesis);ko00053(Ascorbate and aldarate metaboli…
gene-S1pr3	26.5317	37.4406	15.6228	0.41727	-1.26095	0.011839	0.194537	NW_004801610.1	2457664	2469535	-	3664	S1pr3	GO:0005178;GO:0005886;GO:0006954;GO:0007193;GO:0007219;GO:0032651;GO:0038036;GO:1903141	K04290	4PYI5	T	sp|Q9Z0U9|S1PR3_MOUSE Sphingosine 1-phosphate receptor 3 OS=Mus musculus OX=10090 GN=S1pr3 PE=2 SV=1	XP_005066365.1 sphingosine 1-phosphate receptor 3 [Mesocricetus auratus]	GO:0006954//inflammatory response;GO:0007193//adenylate cyclase-inhibiting G protein-coupled receptor signaling pathway;GO:0007219//Notch signaling pathway;GO:0032651//regulation of interleukin-1 beta production;GO:1903141//negative regulation of establishment of endothelial barrier;	GO:0005886//plasma membrane;	GO:0005178//integrin binding;GO:0038036//sphingosine-1-phosphate receptor activity;	ko04080(Neuroactive ligand-receptor interaction);ko04071(Sphingolipid signaling pathway)
gene-Qrfp	3.40819	6.35233	0.464042	0.0730506	-3.77496	0.012794	0.20538	NW_004801796.1	2474798	2477438	-	1277	Qrfp	GO:0005576;GO:0007218;GO:0031854	-	4Q65W	T	sp|P83860|OX26_RAT Orexigenic neuropeptide QRFP OS=Rattus norvegicus OX=10116 GN=Qrfp PE=1 SV=1	XP_040600937.1 orexigenic neuropeptide QRFP [Mesocricetus auratus]	GO:0007218//neuropeptide signaling pathway;	GO:0005576//extracellular region;	GO:0031854//orexigenic neuropeptide QRFP receptor binding;	-
gene-Adamtsl3	23.7298	31.9032	15.5564	0.487611	-1.0362	0.0143767	0.219797	NW_004801680.1	7860086	8058300	+	3987	Adamtsl3	GO:0005576;GO:0030198	-	4Q2XP	T	sp|P82987|ATL3_HUMAN ADAMTS-like protein 3 OS=Homo sapiens OX=9606 GN=ADAMTSL3 PE=1 SV=4	XP_040585119.1 ADAMTS-like protein 3 isoform X2 [Mesocricetus auratus]	GO:0030198//extracellular matrix organization;	GO:0005576//extracellular region;	-	-
gene-Slc45a2	4.03912	7.25879	0.819454	0.112891	-3.14699	0.0144638	0.220282	NW_004801682.1	8114761	8144394	+	3052	Slc45a2	GO:0005356;GO:0006583;GO:0008506;GO:0033162;GO:0035752;GO:0048066	K15378	4Q088	G	sp|P58355|S45A2_MOUSE Membrane-associated transporter protein OS=Mus musculus OX=10090 GN=Slc45a2 PE=1 SV=1	XP_005078069.1 membrane-associated transporter protein [Mesocricetus auratus]	GO:0006583//melanin biosynthetic process from tyrosine;GO:0035752//lysosomal lumen pH elevation;GO:0048066//developmental pigmentation;	GO:0033162//melanosome membrane;	GO:0005356//glucose:proton symporter activity;GO:0008506//sucrose:proton symporter activity;	-
gene-Cby3	10.1296	15.0232	5.23597	0.348526	-1.52066	0.0158434	0.229296	NW_004801634.1	1518826	1520957	-	825	Cby3	-	-	4Q5BB	O	sp|Q9CVN6|CBY3_MOUSE Protein chibby homolog 3 OS=Mus musculus OX=10090 GN=Cby3 PE=2 SV=2	XP_041520387.1 protein chibby homolog 3 [Microtus oregoni]	-	-	-	-
gene-LOC106022577	10.528	15.9058	5.15023	0.323796	-1.62684	0.0210883	0.268951	NW_004801832.1	682762	684266	+	769	LOC106022577	GO:0005509	K08023	4Q1PU	T	sp|Q8K4G1|LTBP4_MOUSE Latent-transforming growth factor beta-binding protein 4 OS=Mus musculus OX=10090 GN=Ltbp4 PE=1 SV=2	XP_021078994.2 LOW QUALITY PROTEIN: latent-transforming growth factor beta-binding protein 4 [Mesocricetus auratus]	-	-	GO:0005509//calcium ion binding;	-
gene-Tmem238	16.7377	23.2045	10.2709	0.442628	-1.17583	0.0218155	0.272951	NW_004801724.1	6252154	6254499	-	2346	Tmem238	GO:0016020	-	35MZ4	S	sp|C9JI98|TM238_HUMAN Transmembrane protein 238 OS=Homo sapiens OX=9606 GN=TMEM238 PE=1 SV=1	XP_021089696.1 uncharacterized protein LOC110343082 [Mesocricetus auratus]	-	GO:0016020//membrane;	-	-
gene-Abca13	7.48684	11.6685	3.30517	0.283256	-1.81982	0.0230221	0.28138	NW_004801744.1	2240904	2664319	+	16606	Abca13	GO:0005524;GO:0016020;GO:0016887;GO:0140359	K05647	4Q03B	I	sp|Q5SSE9|ABCAD_MOUSE ATP-binding cassette sub-family A member 13 OS=Mus musculus OX=10090 GN=Abca13 PE=1 SV=1	XP_040602600.1 ATP-binding cassette sub-family A member 13 [Mesocricetus auratus]	-	GO:0016020//membrane;	GO:0005524//ATP binding;GO:0016887//ATP hydrolysis activity;GO:0140359//ABC-type transporter activity;	ko02010(ABC transporters)
gene-LOC106022847	23.3061	31.4874	15.1248	0.480345	-1.05786	0.0238641	0.286773	NW_004803764.1	112	4953	-	3526	LOC106022847	GO:0005737	K20163	4PVN9	T	sp|O75064|DEN4B_HUMAN DENN domain-containing protein 4B OS=Homo sapiens OX=9606 GN=DENND4B PE=1 SV=4	XP_040608259.1 DENN domain-containing protein 4B isoform X2 [Mesocricetus auratus]	-	GO:0005737//cytoplasm;	-	-
gene-Urad	18.7406	25.5418	11.9394	0.467444	-1.09714	0.024193	0.289126	NW_004801749.1	3963928	3972508	+	1733	Urad	GO:0000255;GO:0005777;GO:0006147;GO:0006148;GO:0006149;GO:0006154;GO:0006157;GO:0006161;GO:0006196;GO:0006204;GO:0009114;GO:0009115;GO:0019628;GO:0043605;GO:0046038;GO:0046055;GO:0046059;GO:0051997	K13485	4Q9YF	F	sp|Q283N4|URAD_MOUSE 2-oxo-4-hydroxy-4-carboxy-5-ureidoimidazoline decarboxylase OS=Mus musculus OX=10090 GN=Urad PE=1 SV=1	XP_005083260.1 putative 2-oxo-4-hydroxy-4-carboxy-5-ureidoimidazoline decarboxylase [Mesocricetus auratus]	GO:0000255//allantoin metabolic process;GO:0006147//guanine catabolic process;GO:0006148//inosine catabolic process;GO:0006149//deoxyinosine catabolic process;GO:0006154//adenosine catabolic process;GO:0006157//deoxyadenosine catabolic process;GO:0006161//deoxyguanosine catabolic process;GO:0006196//AMP catabolic process;GO:0006204//IMP catabolic process;GO:0009114//hypoxanthine catabolic process…	GO:0005777//peroxisome;	GO:0051997//2-oxo-4-hydroxy-4-carboxy-5-ureidoimidazoline decarboxylase activity;	ko00230(Purine metabolism)
gene-Il4i1	20.8776	27.9871	13.7682	0.491948	-1.02342	0.0244878	0.291796	NW_004801779.1	2060110	2085250	-	2883	Il4i1	GO:0008131	K03334	4PYK7	Q	sp|O09046|OXLA_MOUSE L-amino-acid oxidase OS=Mus musculus OX=10090 GN=Il4i1 PE=1 SV=1	XP_012979640.1 L-amino-acid oxidase isoform X2 [Mesocricetus auratus] &gt;XP_040591964.1 L-amino-acid oxidase isoform X2 [Mesocricetus auratus] &gt;XP_040591965.1 L-amino-acid oxidase isoform X2 [Mesocricetus auratus] &gt;XP_040591966.1 L-amino-acid oxidase isoform X2 [Mesocricetus auratus]	-	-	GO:0008131//primary amine oxidase activity;	ko00400(Phenylalanine, tyrosine and tryptophan biosynthesis);ko00380(Tryptophan metabolism);ko00360(Phenylalanine metabolism);ko00350(Tyrosine metabolism);ko00280(Valine, leucine and isoleucine degradation);ko00270(Cysteine and methionine metabolism);ko00250(Alanine, aspartate and glutamate metabolism)
gene-Tmem63a	15.5626	21.959	9.16623	0.417425	-1.26041	0.0254338	0.296832	NW_004801684.1	2178762	2206785	-	1761	Tmem63a	GO:0003676;GO:0005227;GO:0016020	-	4PXHU	S	sp|Q91YT8|CSCL1_MOUSE CSC1-like protein 1 OS=Mus musculus OX=10090 GN=Tmem63a PE=1 SV=1	XP_040595053.1 CSC1-like protein 1 isoform X2 [Mesocricetus auratus]	-	GO:0016020//membrane;	GO:0003676//nucleic acid binding;GO:0005227//calcium activated cation channel activity;	-
gene-LOC106023127	22.6992	30.3984	14.9999	0.493444	-1.01904	0.0258559	0.299717	NW_004810709.1	134	3815	-	1035	LOC106023127	-	K19728	4Q0V4	TU	sp|B2RUP2|UN13D_MOUSE Protein unc-13 homolog D OS=Mus musculus OX=10090 GN=Unc13d PE=1 SV=2	XP_040606000.1 protein unc-13 homolog D isoform X3 [Mesocricetus auratus]	-	-	-	-
gene-Rsph1	15.1316	21.3077	8.95561	0.4203	-1.25051	0.0258696	0.299717	NW_004801628.1	996619	1012130	-	1070	Rsph1	GO:0000794;GO:0001520;GO:0007286;GO:0035082;GO:0072687;GO:0120336;GO:0120338	K19755	4PT81	S	sp|Q8VIG3|RSPH1_MOUSE Radial spoke head 1 homolog OS=Mus musculus OX=10090 GN=Rsph1 PE=1 SV=2	XP_005070731.1 radial spoke head 1 homolog [Mesocricetus auratus]	GO:0007286//spermatid development;GO:0035082//axoneme assembly;	GO:0000794//condensed nuclear chromosome;GO:0001520//outer dense fiber;GO:0072687//meiotic spindle;	-	-
gene-Pkp2	4.93149	8.22407	1.63891	0.199282	-2.32712	0.0261435	0.30119	NW_004801677.1	6110829	6182874	+	3059	Pkp2	GO:0098609	K12642	4PS9W	TW	sp|Q99959|PKP2_HUMAN Plakophilin-2 OS=Homo sapiens OX=9606 GN=PKP2 PE=1 SV=2	XP_005077554.1 plakophilin-2 [Mesocricetus auratus]	GO:0098609//cell-cell adhesion;	-	-	ko05412(Arrhythmogenic right ventricular cardiomyopathy)
gene-Rad51ap2	13.8684	19.7661	7.97065	0.403249	-1.31026	0.0268093	0.306202	NW_004801692.1	2065081	2071995	-	3043	Rad51ap2	-	-	4PZYP	S	sp|Q09MP3|R51A2_HUMAN RAD51-associated protein 2 OS=Homo sapiens OX=9606 GN=RAD51AP2 PE=1 SV=1	XP_005079111.1 RAD51-associated protein 2 [Mesocricetus auratus]	-	-	-	-
gene-Plxnb1	4.88024	8.1962	1.56428	0.190854	-2.38946	0.0299336	0.325961	NW_004801654.1	5106600	5130881	+	10649	Plxnb1	GO:0005886;GO:0017154	K06821	4PX0X	T	sp|Q8CJH3|PLXB1_MOUSE Plexin-B1 OS=Mus musculus OX=10090 GN=Plxnb1 PE=1 SV=2	XP_040595509.1 LOW QUALITY PROTEIN: plexin-B1 [Mesocricetus auratus]	-	GO:0005886//plasma membrane;	GO:0017154//semaphorin receptor activity;	ko04360(Axon guidance)
gene-Clec1b	14.5298	20.5	8.55956	0.417541	-1.26001	0.0303295	0.3283	NW_004801858.1	724691	743383	-	1472	Clec1b	GO:0016020	K10070	4PYZQ	TV	sp|Q9JL99|CLC1B_MOUSE C-type lectin domain family 1 member B OS=Mus musculus OX=10090 GN=Clec1b PE=1 SV=1	XP_012981481.1 C-type lectin domain family 1 member B isoform X2 [Mesocricetus auratus]	-	GO:0016020//membrane;	-	ko04625(C-type lectin receptor signaling pathway)
gene-LOC101835341	7.28292	11.4033	3.16255	0.277336	-1.85029	0.030404	0.328688	NW_004801686.1	7659481	7684351	-	1041	LOC101835341	GO:0006508;GO:0008234	-	4Q9HC	O	sp|D3ZZ07|CAT7_RAT Cathepsin 7 OS=Rattus norvegicus OX=10116 GN=Cts7 PE=3 SV=1	XP_040612170.1 cathepsin 7-like isoform X1 [Mesocricetus auratus]	GO:0006508//proteolysis;	-	GO:0008234//cysteine-type peptidase activity;	-
gene-LOC110340831	18.4957	25.548	11.4435	0.447922	-1.15868	0.0314332	0.334388	NW_004801624.1	5496902	5497667	+	609	LOC110340831	-	-	4Q0S3	U	-	-	-	-	-	-
gene-LOC101834989	14.1589	19.8558	8.46205	0.426175	-1.23048	0.0338712	0.345328	NW_004801652.1	13619359	13632358	+	3731	LOC101834989	GO:0005525;GO:0016020;GO:0016787;GO:0098542	-	4Q8HW	S	sp|Q9QZ85|IIGP1_MOUSE Interferon-inducible GTPase 1 OS=Mus musculus OX=10090 GN=Iigp1 PE=1 SV=2	XP_005074791.1 interferon-inducible GTPase 1 [Mesocricetus auratus]	GO:0098542//defense response to other organism;	GO:0016020//membrane;	GO:0005525//GTP binding;GO:0016787//hydrolase activity;	-
gene-Otos	18.4778	24.799	12.1566	0.490207	-1.02854	0.0363913	0.358958	NW_004801728.1	77641	79151	+	454	Otos	GO:0007605	-	4Q67N	S	sp|Q8R448|OTOSP_MOUSE Otospiralin OS=Mus musculus OX=10090 GN=Otos PE=2 SV=1	XP_005082244.1 otospiralin [Mesocricetus auratus]	GO:0007605//sensory perception of sound;	-	-	-
gene-Lmod3	8.18082	12.6309	3.73075	0.295367	-1.75942	0.0366505	0.360409	NW_004801630.1	13607359	13643425	-	2411	Lmod3	GO:0005523;GO:0051694	-	4PTVQ	Z	sp|E9QA62|LMOD3_MOUSE Leiomodin-3 OS=Mus musculus OX=10090 GN=Lmod3 PE=1 SV=1	XP_005071249.1 leiomodin-3 [Mesocricetus auratus]	GO:0051694//pointed-end actin filament capping;	-	GO:0005523//tropomyosin binding;	-
gene-LOC101829502	7.64121	11.6965	3.58595	0.306584	-1.70564	0.0382586	0.367298	NW_004801614.1	18046674	18047717	-	1044	LOC101829502	GO:0000786;GO:0003677;GO:0005634;GO:0030527;GO:0046982	K11252	4Q5A0	B	sp|Q9D2U9|H2B3A_MOUSE H2B.U histone 2 OS=Mus musculus OX=10090 GN=H2bu2 PE=1 SV=3	NP_001104597.1 histone cluster 3, H2ba [Rattus norvegicus] &gt;NP_084358.1 histone H2B type 3-A [Mus musculus] &gt;XP_004657493.1 PREDICTED: histone H2B type 3-A [Jaculus jaculus] &gt;XP_005350050.1 histone H2B type 3-A [Microtus ochrogaster] &gt;XP_006996337.1 PREDICTED: histone H2B type 3-A [Peromyscus maniculatus bairdii] &gt;XP_012967010.1 histone H2B type 3-A [Mesocricetus auratus] &gt;XP_02…	-	GO:0000786//nucleosome;GO:0005634//nucleus;	GO:0003677//DNA binding;GO:0030527//structural constituent of chromatin;GO:0046982//protein heterodimerization activity;	ko05322(Systemic lupus erythematosus);ko05203(Viral carcinogenesis);ko05034(Alcoholism);ko04613(Neutrophil extracellular trap formation)
gene-Tmem53	6.85796	10.3701	3.34581	0.32264	-1.632	0.043347	0.391586	NW_004801760.1	4025351	4044701	-	1443	Tmem53	GO:0005640	-	4Q2CJ	S	sp|Q9D0Z3|TMM53_MOUSE Transmembrane protein 53 OS=Mus musculus OX=10090 GN=Tmem53 PE=2 SV=1	XP_005083973.1 transmembrane protein 53 isoform X1 [Mesocricetus auratus]	-	GO:0005640//nuclear outer membrane;	-	-
gene-Ankrd44	26.9271	36.0857	17.7686	0.4924	-1.0221	0.0433562	0.391586	NW_004801710.1	3087420	3420092	+	9601	Ankrd44	-	K15503	4QAC5	KLT	sp|B2RXR6|ANR44_MOUSE Serine/threonine-protein phosphatase 6 regulatory ankyrin repeat subunit B OS=Mus musculus OX=10090 GN=Ankrd44 PE=1 SV=1	XP_040609548.1 serine/threonine-protein phosphatase 6 regulatory ankyrin repeat subunit B isoform X1 [Mesocricetus auratus]	-	-	-	-
gene-Esr1	6.83269	10.4688	3.19655	0.305339	-1.71152	0.0437494	0.392844	NW_004801608.1	24467071	24810757	+	6915	Esr1	GO:0003700;GO:0005496;GO:0005634;GO:0008270;GO:0030284;GO:0043565	K08550	4Q2V3	K	sp|Q9QZJ5|ESR1_MESAU Estrogen receptor OS=Mesocricetus auratus OX=10036 GN=ESR1 PE=2 SV=1	XP_012982213.1 estrogen receptor isoform X1 [Mesocricetus auratus]	-	GO:0005634//nucleus;	GO:0003700//DNA-binding transcription factor activity;GO:0005496//steroid binding;GO:0008270//zinc ion binding;GO:0030284//estrogen receptor activity;GO:0043565//sequence-specific DNA binding;	ko05224(Breast cancer);ko05207(Chemical carcinogenesis - receptor activation);ko05205(Proteoglycans in cancer);ko05200(Pathways in cancer);ko04961(Endocrine and other factor-regulated calcium reabsorption);ko04919(Thyroid hormone signaling pathway);ko04917(Prolactin signaling pathway);ko04915(Estrogen signaling pathway);ko01522(Endocrine resistance)
gene-Apela	1.83789	3.67578	0	0	-Inf	0.045718	0.401136	NW_004801656.1	8662505	8674556	-	993	Apela	GO:0007507;GO:0016020;GO:0031704;GO:0060183	-	4Q98P	T	sp|P0DMC4|ELA_MOUSE Apelin receptor early endogenous ligand OS=Mus musculus OX=10090 GN=Apela PE=1 SV=1	XP_012972629.1 apelin receptor early endogenous ligand [Mesocricetus auratus]	GO:0007507//heart development;GO:0060183//apelin receptor signaling pathway;	GO:0016020//membrane;	GO:0031704//apelin receptor binding;	-
gene-Slc4a10	4.03037	6.88588	1.17487	0.17062	-2.55114	0.0466441	0.404122	NW_004801620.1	22271415	22523327	+	5818	Slc4a10	GO:0005452;GO:0008509;GO:0016323;GO:0016328	K13861	4Q6Q2	P	sp|Q5DTL9|S4A10_MOUSE Sodium-driven chloride bicarbonate exchanger OS=Mus musculus OX=10090 GN=Slc4a10 PE=1 SV=2	XP_021082245.1 sodium-driven chloride bicarbonate exchanger isoform X1 [Mesocricetus auratus]	-	GO:0016323//basolateral plasma membrane;GO:0016328//lateral plasma membrane;	GO:0005452//inorganic anion exchanger activity;GO:0008509//anion transmembrane transporter activity;	-
gene-LOC101830292	13.5619	18.7977	8.32606	0.442929	-1.17485	0.0488494	0.412952	NW_004801790.1	2989400	3008199	-	1655	LOC101830292	GO:0008284;GO:0043066;GO:0045596;GO:0045892	-	4Q6FH	S	sp|O95522|PRA12_HUMAN PRAME family member 12 OS=Homo sapiens OX=9606 GN=PRAMEF12 PE=3 SV=2	XP_021091705.1 PRAME family member 12-like [Mesocricetus auratus]	GO:0008284//positive regulation of cell population proliferation;GO:0043066//negative regulation of apoptotic process;GO:0045596//negative regulation of cell differentiation;GO:0045892//negative regulation of transcription, DNA-templated;	-	-	-
