# Supplementary material for: Comparative transcriptomics analysis on Senecavirus A-infected and non-infected cells
Source: Front Vet Sci. 2024 Jun 25;11:1431879. doi: 10.3389/fvets.2024.1431879 (PMC11231404; doi:10.3389/fvets.2024.1431879)
Supplement: Supplementary file 7 [file Table_7.XLSX]

## Sheet: Sheet1
Category	GO. ID	Term	Up	Down	DEG	Total	P value	FDR	Upregulated Gene	Downregulated Gene
BP	GO:0032501	multicellular organismal process	94	8	102	2192	1.52538e-06	0.004718	gene-Abcg5(Abcg5),gene-Acrbp(Acrbp),gene-Adra2a(Adra2a),gene-Alox15b(Alox15b),gene-Angptl7(Angptl7),gene-Aplnr(Aplnr),gene-Asb2(Asb2),gene-C1qb(C1qb),gene-Cckar(Cckar),gene-Cep85l(Cep85l),gene-Chrna10(Chrna10),gene-Clec3b(Clec3b),gene-Col2a1(Col2a1),gene-Col9a3(Col9a3),gene-Crb2(Crb2),gene-Csf3(Csf3),gene-Cspg5(Cspg5),gene-Dchs1(Dchs1),gene-Drp2(Drp2),gene-Efna2(Efna2),gene-Egr1(Egr1),gene-En2(En…	gene-Adgrb3(Adgrb3),gene-Apela(Apela),gene-Aqp11(Aqp11),gene-Otos(Otos),gene-Rsph1(Rsph1),gene-S1pr3(S1pr3),gene-Ttc9(Ttc9),gene-Txnip(Txnip)
BP	GO:0048856	anatomical structure development	74	7	81	1720	1.87161e-05	0.0289445	gene-Acrbp(Acrbp),gene-Alox15b(Alox15b),gene-Angptl7(Angptl7),gene-Aplnr(Aplnr),gene-Asb2(Asb2),gene-C1qb(C1qb),gene-Cckar(Cckar),gene-Cep85l(Cep85l),gene-Chrna10(Chrna10),gene-Clec3b(Clec3b),gene-Col2a1(Col2a1),gene-Col9a3(Col9a3),gene-Crb2(Crb2),gene-Csf3(Csf3),gene-Cspg5(Cspg5),gene-Dchs1(Dchs1),gene-Drp2(Drp2),gene-Efna2(Efna2),gene-Egr1(Egr1),gene-En2(En2),gene-Enkur(Enkur),gene-Fam46c(Fam46…	gene-Adgrb3(Adgrb3),gene-Apela(Apela),gene-Aqp11(Aqp11),gene-Rsph1(Rsph1),gene-S1pr3(S1pr3),gene-Ttc9(Ttc9),gene-Txnip(Txnip)
BP	GO:0071347	cellular response to interleukin-1	6	0	6	22	3.66622e-05	0.0377987	gene-Egr1(Egr1),gene-Hyal2(Hyal2),gene-Il6(Il6),gene-LOC101839392(LOC101839392),gene-Nfkbia(Nfkbia),gene-Nr1d1(Nr1d1)	-
BP	GO:0007275	multicellular organism development	66	6	72	1532	6.78861e-05	0.0415392	gene-Alox15b(Alox15b),gene-Angptl7(Angptl7),gene-Aplnr(Aplnr),gene-Asb2(Asb2),gene-C1qb(C1qb),gene-Cckar(Cckar),gene-Cep85l(Cep85l),gene-Chrna10(Chrna10),gene-Clec3b(Clec3b),gene-Col2a1(Col2a1),gene-Col9a3(Col9a3),gene-Crb2(Crb2),gene-Csf3(Csf3),gene-Cspg5(Cspg5),gene-Dchs1(Dchs1),gene-Drp2(Drp2),gene-Efna2(Efna2),gene-Egr1(Egr1),gene-En2(En2),gene-Enkur(Enkur),gene-Fam46c(Fam46c),gene-Flrt1(Flrt…	gene-Adgrb3(Adgrb3),gene-Apela(Apela),gene-Aqp11(Aqp11),gene-S1pr3(S1pr3),gene-Ttc9(Ttc9),gene-Txnip(Txnip)
BP	GO:0032502	developmental process	77	8	85	1904	8.02409e-05	0.0415392	gene-Acrbp(Acrbp),gene-Alox15b(Alox15b),gene-Angptl7(Angptl7),gene-Aplnr(Aplnr),gene-Asb2(Asb2),gene-C1qb(C1qb),gene-Cckar(Cckar),gene-Cep85l(Cep85l),gene-Chrna10(Chrna10),gene-Clec3b(Clec3b),gene-Col2a1(Col2a1),gene-Col9a3(Col9a3),gene-Crb2(Crb2),gene-Csf3(Csf3),gene-Cspg5(Cspg5),gene-Dchs1(Dchs1),gene-Drp2(Drp2),gene-Efna2(Efna2),gene-Egr1(Egr1),gene-En2(En2),gene-Enkur(Enkur),gene-Fam46c(Fam46…	gene-Adgrb3(Adgrb3),gene-Apela(Apela),gene-Aqp11(Aqp11),gene-LOC101830292(LOC101830292),gene-Rsph1(Rsph1),gene-S1pr3(S1pr3),gene-Ttc9(Ttc9),gene-Txnip(Txnip)
BP	GO:0070555	response to interleukin-1	6	0	6	25	8.05805e-05	0.0415392	gene-Egr1(Egr1),gene-Hyal2(Hyal2),gene-Il6(Il6),gene-LOC101839392(LOC101839392),gene-Nfkbia(Nfkbia),gene-Nr1d1(Nr1d1)	-
BP	GO:0071356	cellular response to tumor necrosis factor	8	0	8	55	0.000229911	0.101588	gene-Hyal2(Hyal2),gene-Il6(Il6),gene-LOC101839392(LOC101839392),gene-Nfkbia(Nfkbia),gene-Nr1d1(Nr1d1),gene-Tnfsf11(Tnfsf11),gene-Zc3h12a(Zc3h12a),gene-Zfp36(Zfp36)	-
BP	GO:0045618	positive regulation of keratinocyte differentiation	3	0	3	5	0.000263844	0.102009	gene-Alox15b(Alox15b),gene-LOC101840476(LOC101840476),gene-LOC101840911(LOC101840911)	-
BP	GO:0048731	system development	61	5	66	1447	0.00035091	0.120596	gene-Alox15b(Alox15b),gene-Angptl7(Angptl7),gene-Aplnr(Aplnr),gene-Asb2(Asb2),gene-C1qb(C1qb),gene-Cckar(Cckar),gene-Cep85l(Cep85l),gene-Chrna10(Chrna10),gene-Clec3b(Clec3b),gene-Col2a1(Col2a1),gene-Col9a3(Col9a3),gene-Crb2(Crb2),gene-Csf3(Csf3),gene-Cspg5(Cspg5),gene-Dchs1(Dchs1),gene-Drp2(Drp2),gene-Efna2(Efna2),gene-Egr1(Egr1),gene-En2(En2),gene-Flrt1(Flrt1),gene-Fos(Fos),gene-Gfra3(Gfra3),gen…	gene-Adgrb3(Adgrb3),gene-Apela(Apela),gene-Aqp11(Aqp11),gene-Ttc9(Ttc9),gene-Txnip(Txnip)
BP	GO:0030154	cell differentiation	52	4	56	1183	0.000434081	0.134193	gene-Acrbp(Acrbp),gene-Alox15b(Alox15b),gene-Aplnr(Aplnr),gene-Asb2(Asb2),gene-Cckar(Cckar),gene-Cep85l(Cep85l),gene-Col2a1(Col2a1),gene-Crb2(Crb2),gene-Csf3(Csf3),gene-Dchs1(Dchs1),gene-Efna2(Efna2),gene-Egr1(Egr1),gene-En2(En2),gene-Fam46c(Fam46c),gene-Flrt1(Flrt1),gene-Fos(Fos),gene-Gfra3(Gfra3),gene-Gnat1(Gnat1),gene-Hoxb7(Hoxb7),gene-Htra1(Htra1),gene-Hyal2(Hyal2),gene-Il6(Il6),gene-Lgi1(Lgi…	gene-LOC101830292(LOC101830292),gene-Rsph1(Rsph1),gene-S1pr3(S1pr3),gene-Txnip(Txnip)
BP	GO:0045616	regulation of keratinocyte differentiation	4	0	4	13	0.000477246	0.134193	gene-Alox15b(Alox15b),gene-LOC101840476(LOC101840476),gene-LOC101840911(LOC101840911),gene-Zfp36(Zfp36)	-
BP	GO:0034612	response to tumor necrosis factor	8	0	8	62	0.000531279	0.134967	gene-Hyal2(Hyal2),gene-Il6(Il6),gene-LOC101839392(LOC101839392),gene-Nfkbia(Nfkbia),gene-Nr1d1(Nr1d1),gene-Tnfsf11(Tnfsf11),gene-Zc3h12a(Zc3h12a),gene-Zfp36(Zfp36)	-
BP	GO:0048869	cellular developmental process	52	4	56	1197	0.000580733	0.134967	gene-Acrbp(Acrbp),gene-Alox15b(Alox15b),gene-Aplnr(Aplnr),gene-Asb2(Asb2),gene-Cckar(Cckar),gene-Cep85l(Cep85l),gene-Col2a1(Col2a1),gene-Crb2(Crb2),gene-Csf3(Csf3),gene-Dchs1(Dchs1),gene-Efna2(Efna2),gene-Egr1(Egr1),gene-En2(En2),gene-Fam46c(Fam46c),gene-Flrt1(Flrt1),gene-Fos(Fos),gene-Gfra3(Gfra3),gene-Gnat1(Gnat1),gene-Hoxb7(Hoxb7),gene-Htra1(Htra1),gene-Hyal2(Hyal2),gene-Il6(Il6),gene-Lgi1(Lgi…	gene-LOC101830292(LOC101830292),gene-Rsph1(Rsph1),gene-S1pr3(S1pr3),gene-Txnip(Txnip)
BP	GO:0007186	G protein-coupled receptor signaling pathway	13	4	17	233	0.000731007	0.134967	gene-Adra2a(Adra2a),gene-Adrb3(Adrb3),gene-Alox15b(Alox15b),gene-Aplnr(Aplnr),gene-Entpd2(Entpd2),gene-Gnat1(Gnat1),gene-Mc1r(Mc1r),gene-Nmb(Nmb),gene-Npff(Npff),gene-Pomc(Pomc),gene-Ptafr(Ptafr),gene-Tac3(Tac3),gene-Vav1(Vav1)	gene-Apela(Apela),gene-Qrfp(Qrfp),gene-Ramp1(Ramp1),gene-S1pr3(S1pr3)
BP	GO:0035994	response to muscle stretch	3	0	3	7	0.000882457	0.134967	gene-Fos(Fos),gene-Nfkbia(Nfkbia),gene-Tcap(Tcap)	-
BP	GO:0042363	fat-soluble vitamin catabolic process	3	0	3	7	0.000882457	0.134967	gene-LOC101836237(LOC101836237),gene-LOC101836485(LOC101836485),gene-LOC101840476(LOC101840476)	-
BP	GO:0048512	circadian behavior	3	0	3	7	0.000882457	0.134967	gene-Egr1(Egr1),gene-Kcna2(Kcna2),gene-Nr1d1(Nr1d1)	-
BP	GO:0061025	membrane fusion	6	0	6	38	0.000901469	0.134967	gene-Cplx1(Cplx1),gene-Cplx3(Cplx3),gene-Eqtn(Eqtn),gene-Hyal2(Hyal2),gene-Lyzl6(Lyzl6),gene-Spesp1(Spesp1)	-
BP	GO:0009888	tissue development	30	3	33	612	0.000905152	0.134967	gene-Alox15b(Alox15b),gene-Aplnr(Aplnr),gene-Asb2(Asb2),gene-Clec3b(Clec3b),gene-Col2a1(Col2a1),gene-Crb2(Crb2),gene-Dchs1(Dchs1),gene-Egr1(Egr1),gene-Fos(Fos),gene-Gjd4(Gjd4),gene-Gnat1(Gnat1),gene-Hoxb7(Hoxb7),gene-Hyal2(Hyal2),gene-Il6(Il6),gene-LOC101836485(LOC101836485),gene-LOC101840476(LOC101840476),gene-LOC101840911(LOC101840911),gene-Ovol1(Ovol1),gene-Phlda2(Phlda2),gene-Pi16(Pi16),gene-…	gene-Aqp11(Aqp11),gene-S1pr3(S1pr3),gene-Txnip(Txnip)
BP	GO:0042745	circadian sleep/wake cycle	2	0	2	2	0.000916364	0.134967	gene-Kcna2(Kcna2),gene-Nr1d1(Nr1d1)	-
BP	GO:0042749	regulation of circadian sleep/wake cycle	2	0	2	2	0.000916364	0.134967	gene-Kcna2(Kcna2),gene-Nr1d1(Nr1d1)	-
BP	GO:0022412	cellular process involved in reproduction in multicellular organism	10	1	11	121	0.00109797	0.154365	gene-Acrbp(Acrbp),gene-Eqtn(Eqtn),gene-LOC101829864(LOC101829864),gene-LOC101831237(LOC101831237),gene-LOC101835871(LOC101835871),gene-Lyzl6(Lyzl6),gene-Pld6(Pld6),gene-Spesp1(Spesp1),gene-Tex15(Tex15),gene-Zglp1(Zglp1)	gene-Rsph1(Rsph1)
BP	GO:0007622	rhythmic behavior	3	0	3	8	0.00138031	0.170771	gene-Egr1(Egr1),gene-Kcna2(Kcna2),gene-Nr1d1(Nr1d1)	-
BP	GO:0009111	vitamin catabolic process	3	0	3	8	0.00138031	0.170771	gene-LOC101836237(LOC101836237),gene-LOC101836485(LOC101836485),gene-LOC101840476(LOC101840476)	-
BP	GO:0014046	dopamine secretion	3	0	3	8	0.00138031	0.170771	gene-Gnat1(Gnat1),gene-Kcna2(Kcna2),gene-Sncg(Sncg)	-
BP	GO:0046849	bone remodeling	5	0	5	29	0.00161944	0.192651	gene-Efna2(Efna2),gene-Il20ra(Il20ra),gene-Il6(Il6),gene-Rassf2(Rassf2),gene-Tnfsf11(Tnfsf11)	-
BP	GO:0071216	cellular response to biotic stimulus	6	1	7	58	0.00175797	0.201385	gene-Il6(Il6),gene-LOC101839392(LOC101839392),gene-Nfkbia(Nfkbia),gene-Nr1d1(Nr1d1),gene-Zc3h12a(Zc3h12a),gene-Zfp36(Zfp36)	gene-Txnip(Txnip)
BP	GO:0007584	response to nutrient	5	0	5	30	0.00189578	0.20869	gene-LOC101840476(LOC101840476),gene-Mn1(Mn1),gene-Nt5e(Nt5e),gene-P2rx1(P2rx1),gene-P2rx2(P2rx2)	-
BP	GO:0050432	catecholamine secretion	3	0	3	9	0.00202415	0.20869	gene-Gnat1(Gnat1),gene-Kcna2(Kcna2),gene-Sncg(Sncg)	-
BP	GO:0070498	interleukin-1-mediated signaling pathway	3	0	3	9	0.00202415	0.20869	gene-Egr1(Egr1),gene-Il6(Il6),gene-Nfkbia(Nfkbia)	-
BP	GO:0071222	cellular response to lipopolysaccharide	6	0	6	45	0.00222684	0.213271	gene-Il6(Il6),gene-LOC101839392(LOC101839392),gene-Nfkbia(Nfkbia),gene-Nr1d1(Nr1d1),gene-Zc3h12a(Zc3h12a),gene-Zfp36(Zfp36)	-
BP	GO:0051704	multi-organism process	17	1	18	281	0.00226644	0.213271	gene-Acrbp(Acrbp),gene-Eqtn(Eqtn),gene-Hyal2(Hyal2),gene-LOC101829864(LOC101829864),gene-LOC101831237(LOC101831237),gene-LOC101835871(LOC101835871),gene-LOC101840476(LOC101840476),gene-Lyzl6(Lyzl6),gene-Ovgp1(Ovgp1),gene-Ovol1(Ovol1),gene-Pld6(Pld6),gene-Spesp1(Spesp1),gene-Tex15(Tex15),gene-Tssk3(Tssk3),gene-Zg16(Zg16),gene-Zglp1(Zglp1),gene-Zp2(Zp2)	gene-Rsph1(Rsph1)
BP	GO:0006196	AMP catabolic process	1	1	2	3	0.00269387	0.213271	gene-Nt5e(Nt5e)	gene-Urad(Urad)
BP	GO:0009137	purine nucleoside diphosphate catabolic process	2	0	2	3	0.00269387	0.213271	gene-Entpd2(Entpd2),gene-Nt5e(Nt5e)	-
BP	GO:0009181	purine ribonucleoside diphosphate catabolic process	2	0	2	3	0.00269387	0.213271	gene-Entpd2(Entpd2),gene-Nt5e(Nt5e)	-
BP	GO:0032703	negative regulation of interleukin-2 production	2	0	2	3	0.00269387	0.213271	gene-Tbx21(Tbx21),gene-Zfp36(Zfp36)	-
BP	GO:0046085	adenosine metabolic process	1	1	2	3	0.00269387	0.213271	gene-Nt5e(Nt5e)	gene-Urad(Urad)
BP	GO:0060086	circadian temperature homeostasis	2	0	2	3	0.00269387	0.213271	gene-Egr1(Egr1),gene-Nr1d1(Nr1d1)	-
BP	GO:0060183	apelin receptor signaling pathway	1	1	2	3	0.00269387	0.213271	gene-Aplnr(Aplnr)	gene-Apela(Apela)
BP	GO:0045124	regulation of bone resorption	3	0	3	10	0.00282707	0.213271	gene-Il20ra(Il20ra),gene-Il6(Il6),gene-Tnfsf11(Tnfsf11)	-
BP	GO:0045606	positive regulation of epidermal cell differentiation	3	0	3	10	0.00282707	0.213271	gene-Alox15b(Alox15b),gene-LOC101840476(LOC101840476),gene-LOC101840911(LOC101840911)	-
BP	GO:0071219	cellular response to molecule of bacterial origin	6	0	6	48	0.00310979	0.229014	gene-Il6(Il6),gene-LOC101839392(LOC101839392),gene-Nfkbia(Nfkbia),gene-Nr1d1(Nr1d1),gene-Zc3h12a(Zc3h12a),gene-Zfp36(Zfp36)	-
BP	GO:0032496	response to lipopolysaccharide	7	0	7	65	0.00339949	0.239263	gene-Il6(Il6),gene-LOC101839392(LOC101839392),gene-LOC101840476(LOC101840476),gene-Nfkbia(Nfkbia),gene-Nr1d1(Nr1d1),gene-Zc3h12a(Zc3h12a),gene-Zfp36(Zfp36)	-
BP	GO:0006952	defense response	24	3	27	510	0.00340367	0.239263	gene-Cxcl11(Cxcl11),gene-Defb135(Defb135),gene-Defb136(Defb136),gene-Hrh4(Hrh4),gene-Hyal2(Hyal2),gene-Il6(Il6),gene-LOC101827806(LOC101827806),gene-LOC101833790(LOC101833790),gene-LOC101834882(LOC101834882),gene-LOC101839392(LOC101839392),gene-LOC101840476(LOC101840476),gene-Lyzl6(Lyzl6),gene-Nfkbia(Nfkbia),gene-Nlrc4(Nlrc4),gene-Nr1d1(Nr1d1),gene-Nt5e(Nt5e),gene-Ptafr(Ptafr),gene-Rab27a(Rab27a)…	gene-Il18rap(Il18rap),gene-LOC101834989(LOC101834989),gene-S1pr3(S1pr3)
BP	GO:0048513	animal organ development	43	4	47	1045	0.00368764	0.253463	gene-Alox15b(Alox15b),gene-Angptl7(Angptl7),gene-Aplnr(Aplnr),gene-Asb2(Asb2),gene-C1qb(C1qb),gene-Cckar(Cckar),gene-Chrna10(Chrna10),gene-Clec3b(Clec3b),gene-Col2a1(Col2a1),gene-Col9a3(Col9a3),gene-Crb2(Crb2),gene-Csf3(Csf3),gene-Dchs1(Dchs1),gene-Efna2(Efna2),gene-Egr1(Egr1),gene-En2(En2),gene-Fos(Fos),gene-Gnat1(Gnat1),gene-Hoxb7(Hoxb7),gene-Htra1(Htra1),gene-Hyal2(Hyal2),gene-Il6(Il6),gene-LO…	gene-Apela(Apela),gene-Aqp11(Aqp11),gene-Ttc9(Ttc9),gene-Txnip(Txnip)
BP	GO:0007342	fusion of sperm to egg plasma membrane involved in single fertilization	3	0	3	11	0.00380055	0.255545	gene-Eqtn(Eqtn),gene-Lyzl6(Lyzl6),gene-Spesp1(Spesp1)	-
BP	GO:0007155	cell adhesion	24	2	26	493	0.00423639	0.269109	gene-Acan(Acan),gene-Cass4(Cass4),gene-Cdhr4(Cdhr4),gene-Dchs1(Dchs1),gene-Fam107a(Fam107a),gene-Flrt1(Flrt1),gene-Il6(Il6),gene-Itgad(Itgad),gene-Itgam(Itgam),gene-L1cam(L1cam),gene-LOC101831547(LOC101831547),gene-LOC101835308(LOC101835308),gene-LOC101839392(LOC101839392),gene-LOC101843854(LOC101843854),gene-Nectin4(Nectin4),gene-Nlgn3(Nlgn3),gene-Nt5e(Nt5e),gene-Rnd1(Rnd1),gene-Slc6a4(Slc6a4),g…	gene-Pkp2(Pkp2),gene-Susd5(Susd5)
BP	GO:0009605	response to external stimulus	37	1	38	807	0.00427615	0.269109	gene-Chrna10(Chrna10),gene-CUNH10orf99(CUNH10orf99),gene-Defb135(Defb135),gene-Defb136(Defb136),gene-Fos(Fos),gene-Gjd4(Gjd4),gene-Gnat1(Gnat1),gene-Gp5(Gp5),gene-Hrg(Hrg),gene-Hyal2(Hyal2),gene-Il6(Il6),gene-Lgi1(Lgi1),gene-LOC101822883(LOC101822883),gene-LOC101827806(LOC101827806),gene-LOC101833790(LOC101833790),gene-LOC101839392(LOC101839392),gene-LOC101840476(LOC101840476),gene-Lyzl6(Lyzl6),g…	gene-LOC101834989(LOC101834989)
BP	GO:0051588	regulation of neurotransmitter transport	5	0	5	36	0.00432429	0.269109	gene-Arl6ip1(Arl6ip1),gene-Cplx1(Cplx1),gene-Cplx3(Cplx3),gene-Sncg(Sncg),gene-Tnfsf11(Tnfsf11)	-
BP	GO:0022610	biological adhesion	24	2	26	494	0.00435029	0.269109	gene-Acan(Acan),gene-Cass4(Cass4),gene-Cdhr4(Cdhr4),gene-Dchs1(Dchs1),gene-Fam107a(Fam107a),gene-Flrt1(Flrt1),gene-Il6(Il6),gene-Itgad(Itgad),gene-Itgam(Itgam),gene-L1cam(L1cam),gene-LOC101831547(LOC101831547),gene-LOC101835308(LOC101835308),gene-LOC101839392(LOC101839392),gene-LOC101843854(LOC101843854),gene-Nectin4(Nectin4),gene-Nlgn3(Nlgn3),gene-Nt5e(Nt5e),gene-Rnd1(Rnd1),gene-Slc6a4(Slc6a4),g…	gene-Pkp2(Pkp2),gene-Susd5(Susd5)
BP	GO:0002237	response to molecule of bacterial origin	7	0	7	69	0.00475427	0.284786	gene-Il6(Il6),gene-LOC101839392(LOC101839392),gene-LOC101840476(LOC101840476),gene-Nfkbia(Nfkbia),gene-Nr1d1(Nr1d1),gene-Zc3h12a(Zc3h12a),gene-Zfp36(Zfp36)	-
BP	GO:0045026	plasma membrane fusion	3	0	3	12	0.00495458	0.284786	gene-Eqtn(Eqtn),gene-Lyzl6(Lyzl6),gene-Spesp1(Spesp1)	-
BP	GO:0032504	multicellular organism reproduction	14	1	15	234	0.00509746	0.284786	gene-Acrbp(Acrbp),gene-Egr1(Egr1),gene-Eqtn(Eqtn),gene-LOC101829864(LOC101829864),gene-LOC101831237(LOC101831237),gene-LOC101835871(LOC101835871),gene-LOC101840476(LOC101840476),gene-Lyzl6(Lyzl6),gene-Ovol1(Ovol1),gene-Pld6(Pld6),gene-Spesp1(Spesp1),gene-Tex15(Tex15),gene-Tssk3(Tssk3),gene-Zglp1(Zglp1)	gene-Rsph1(Rsph1)
BP	GO:0009191	ribonucleoside diphosphate catabolic process	2	0	2	4	0.00527976	0.284786	gene-Entpd2(Entpd2),gene-Nt5e(Nt5e)	-
BP	GO:0016103	diterpenoid catabolic process	2	0	2	4	0.00527976	0.284786	gene-LOC101836237(LOC101836237),gene-LOC101836485(LOC101836485)	-
BP	GO:0034653	retinoic acid catabolic process	2	0	2	4	0.00527976	0.284786	gene-LOC101836237(LOC101836237),gene-LOC101836485(LOC101836485)	-
BP	GO:0070564	positive regulation of vitamin D receptor signaling pathway	2	0	2	4	0.00527976	0.284786	gene-LOC101840476(LOC101840476),gene-Mn1(Mn1)	-
BP	GO:0040008	regulation of growth	11	0	11	149	0.00562081	0.284786	gene-Alox15b(Alox15b),gene-Fam107a(Fam107a),gene-Gjd4(Gjd4),gene-Hyal2(Hyal2),gene-Lgi1(Lgi1),gene-LOC101831547(LOC101831547),gene-LOC101840476(LOC101840476),gene-Phlda2(Phlda2),gene-Pi16(Pi16),gene-Slc6a4(Slc6a4),gene-Tll2(Tll2)	-
BP	GO:0050896	response to stimulus	114	10	124	3377	0.00562728	0.284786	gene-Adgrf2(Adgrf2),gene-Adra2a(Adra2a),gene-Adrb3(Adrb3),gene-Alox15b(Alox15b),gene-Apc2(Apc2),gene-Aplnr(Aplnr),gene-Arhgap30(Arhgap30),gene-Arl6ip1(Arl6ip1),gene-Asb2(Asb2),gene-Ccl20(Ccl20),gene-Cd79b(Cd79b),gene-Cdo1(Cdo1),gene-Chrna10(Chrna10),gene-Clec3b(Clec3b),gene-Col2a1(Col2a1),gene-Cpne3(Cpne3),gene-Crb2(Crb2),gene-Csf2(Csf2),gene-Csf3(Csf3),gene-CUNH10orf99(CUNH10orf99),gene-CUNH3orf…	gene-Adgrb3(Adgrb3),gene-Apela(Apela),gene-Aqp11(Aqp11),gene-Il18rap(Il18rap),gene-LOC101834989(LOC101834989),gene-Neurl2(Neurl2),gene-Qrfp(Qrfp),gene-Ramp1(Ramp1),gene-S1pr3(S1pr3),gene-Txnip(Txnip)
BP	GO:0043124	negative regulation of I-kappaB kinase/NF-kappaB signaling	3	0	3	13	0.00629778	0.284786	gene-Nfkbia(Nfkbia),gene-Nr1d1(Nr1d1),gene-Zc3h12a(Zc3h12a)	-
BP	GO:0061178	regulation of insulin secretion involved in cellular response to glucose stimulus	3	0	3	13	0.00629778	0.284786	gene-Adra2a(Adra2a),gene-Nr1d1(Nr1d1),gene-Rfx6(Rfx6)	-
BP	GO:0072538	T-helper 17 type immune response	3	0	3	13	0.00629778	0.284786	gene-Il6(Il6),gene-Tbx21(Tbx21),gene-Zc3h12a(Zc3h12a)	-
BP	GO:0072539	T-helper 17 cell differentiation	3	0	3	13	0.00629778	0.284786	gene-Il6(Il6),gene-Tbx21(Tbx21),gene-Zc3h12a(Zc3h12a)	-
BP	GO:0097120	receptor localization to synapse	3	0	3	13	0.00629778	0.284786	gene-Cplx1(Cplx1),gene-Kif5a(Kif5a),gene-Lgi1(Lgi1)	-
BP	GO:0000003	reproduction	23	1	24	459	0.00655372	0.284786	gene-Acrbp(Acrbp),gene-Ccdc36(Ccdc36),gene-Col9a3(Col9a3),gene-Egr1(Egr1),gene-Enkur(Enkur),gene-Eqtn(Eqtn),gene-Htra1(Htra1),gene-LOC101829864(LOC101829864),gene-LOC101831237(LOC101831237),gene-LOC101835871(LOC101835871),gene-LOC101840476(LOC101840476),gene-Lyzl6(Lyzl6),gene-Ovgp1(Ovgp1),gene-Ovol1(Ovol1),gene-Phlda2(Phlda2),gene-Pld6(Pld6),gene-Spesp1(Spesp1),gene-Tekt2(Tekt2),gene-Tekt5(Tekt5)…	gene-Rsph1(Rsph1)
BP	GO:0022414	reproductive process	23	1	24	459	0.00655372	0.284786	gene-Acrbp(Acrbp),gene-Ccdc36(Ccdc36),gene-Col9a3(Col9a3),gene-Egr1(Egr1),gene-Enkur(Enkur),gene-Eqtn(Eqtn),gene-Htra1(Htra1),gene-LOC101829864(LOC101829864),gene-LOC101831237(LOC101831237),gene-LOC101835871(LOC101835871),gene-LOC101840476(LOC101840476),gene-Lyzl6(Lyzl6),gene-Ovgp1(Ovgp1),gene-Ovol1(Ovol1),gene-Phlda2(Phlda2),gene-Pld6(Pld6),gene-Spesp1(Spesp1),gene-Tekt2(Tekt2),gene-Tekt5(Tekt5)…	gene-Rsph1(Rsph1)
BP	GO:0009566	fertilization	6	0	6	56	0.00672505	0.284786	gene-Acrbp(Acrbp),gene-Eqtn(Eqtn),gene-Lyzl6(Lyzl6),gene-Ovgp1(Ovgp1),gene-Spesp1(Spesp1),gene-Zp2(Zp2)	-
BP	GO:0019953	sexual reproduction	14	1	15	242	0.00690449	0.284786	gene-Acrbp(Acrbp),gene-Eqtn(Eqtn),gene-LOC101829864(LOC101829864),gene-LOC101831237(LOC101831237),gene-LOC101835871(LOC101835871),gene-Lyzl6(Lyzl6),gene-Ovgp1(Ovgp1),gene-Ovol1(Ovol1),gene-Pld6(Pld6),gene-Spesp1(Spesp1),gene-Tex15(Tex15),gene-Tssk3(Tssk3),gene-Zglp1(Zglp1),gene-Zp2(Zp2)	gene-Rsph1(Rsph1)
BP	GO:0045604	regulation of epidermal cell differentiation	4	0	4	26	0.00731487	0.284786	gene-Alox15b(Alox15b),gene-LOC101840476(LOC101840476),gene-LOC101840911(LOC101840911),gene-Zfp36(Zfp36)	-
BP	GO:0046434	organophosphate catabolic process	5	1	6	57	0.00732962	0.284786	gene-Entpd2(Entpd2),gene-Nt5e(Nt5e),gene-Pla2g4c(Pla2g4c),gene-Pla2g4d(Pla2g4d),gene-Smpd5(Smpd5)	gene-Urad(Urad)
BP	GO:0006955	immune response	25	0	25	489	0.00735636	0.284786	gene-Ccl20(Ccl20),gene-Cd79b(Cd79b),gene-Csf2(Csf2),gene-Csf3(Csf3),gene-Cxcl11(Cxcl11),gene-Defb135(Defb135),gene-Il6(Il6),gene-Lif(Lif),gene-LOC101822444(LOC101822444),gene-LOC101827806(LOC101827806),gene-LOC101833790(LOC101833790),gene-LOC101834882(LOC101834882),gene-LOC101839392(LOC101839392),gene-LOC101840476(LOC101840476),gene-Nfkbia(Nfkbia),gene-Nlrc4(Nlrc4),gene-Ptgds(Ptgds),gene-Rab27a(R…	-
BP	GO:0015837	amine transport	3	0	3	14	0.00783746	0.284786	gene-Arl6ip1(Arl6ip1),gene-Kcna2(Kcna2),gene-Sncg(Sncg)	-
BP	GO:0033198	response to ATP	3	0	3	14	0.00783746	0.284786	gene-Nt5e(Nt5e),gene-P2rx1(P2rx1),gene-P2rx2(P2rx2)	-
BP	GO:0045453	bone resorption	3	0	3	14	0.00783746	0.284786	gene-Il20ra(Il20ra),gene-Il6(Il6),gene-Tnfsf11(Tnfsf11)	-
BP	GO:0051952	regulation of amine transport	3	0	3	14	0.00783746	0.284786	gene-Arl6ip1(Arl6ip1),gene-Kcna2(Kcna2),gene-Sncg(Sncg)	-
BP	GO:0062237	protein localization to postsynapse	3	0	3	14	0.00783746	0.284786	gene-Cplx1(Cplx1),gene-Kif5a(Kif5a),gene-Lgi1(Lgi1)	-
BP	GO:0045055	regulated exocytosis	6	0	6	58	0.0079725	0.284786	gene-Cplx1(Cplx1),gene-Cplx3(Cplx3),gene-Eqtn(Eqtn),gene-Ptgds(Ptgds),gene-Rab27a(Rab27a),gene-Syngr3(Syngr3)	-
BP	GO:0001775	cell activation	16	0	16	270	0.0081427	0.284786	gene-Adra2a(Adra2a),gene-Egr1(Egr1),gene-Entpd2(Entpd2),gene-Gjd4(Gjd4),gene-Gp5(Gp5),gene-Hyal2(Hyal2),gene-Il6(Il6),gene-LOC101839392(LOC101839392),gene-Nr1d1(Nr1d1),gene-Ptgds(Ptgds),gene-Rab27a(Rab27a),gene-Slc6a4(Slc6a4),gene-Tbx21(Tbx21),gene-Tnfsf11(Tnfsf11),gene-Vav1(Vav1),gene-Zc3h12a(Zc3h12a)	-
BP	GO:0051592	response to calcium ion	4	0	4	27	0.00838583	0.284786	gene-Cpne3(Cpne3),gene-Fos(Fos),gene-Kcnmb3(Kcnmb3),gene-Kcnmb4(Kcnmb4)	-
BP	GO:0009128	purine nucleoside monophosphate catabolic process	1	1	2	5	0.00862371	0.284786	gene-Nt5e(Nt5e)	gene-Urad(Urad)
BP	GO:0009134	nucleoside diphosphate catabolic process	2	0	2	5	0.00862371	0.284786	gene-Entpd2(Entpd2),gene-Nt5e(Nt5e)	-
BP	GO:0009169	purine ribonucleoside monophosphate catabolic process	1	1	2	5	0.00862371	0.284786	gene-Nt5e(Nt5e)	gene-Urad(Urad)
BP	GO:0014059	regulation of dopamine secretion	2	0	2	5	0.00862371	0.284786	gene-Kcna2(Kcna2),gene-Sncg(Sncg)	-
BP	GO:0016115	terpenoid catabolic process	2	0	2	5	0.00862371	0.284786	gene-LOC101836237(LOC101836237),gene-LOC101836485(LOC101836485)	-
BP	GO:0031630	regulation of synaptic vesicle fusion to presynaptic active zone membrane	2	0	2	5	0.00862371	0.284786	gene-Cplx1(Cplx1),gene-Cplx3(Cplx3)	-
BP	GO:0035745	T-helper 2 cell cytokine production	2	0	2	5	0.00862371	0.284786	gene-Il6(Il6),gene-Tbx21(Tbx21)	-
BP	GO:0061158	3'-UTR-mediated mRNA destabilization	2	0	2	5	0.00862371	0.284786	gene-Zc3h12a(Zc3h12a),gene-Zfp36(Zfp36)	-
BP	GO:0070561	vitamin D receptor signaling pathway	2	0	2	5	0.00862371	0.284786	gene-LOC101840476(LOC101840476),gene-Mn1(Mn1)	-
BP	GO:0070562	regulation of vitamin D receptor signaling pathway	2	0	2	5	0.00862371	0.284786	gene-LOC101840476(LOC101840476),gene-Mn1(Mn1)	-
BP	GO:0071599	otic vesicle development	2	0	2	5	0.00862371	0.284786	gene-Col2a1(Col2a1),gene-Tcap(Tcap)	-
BP	GO:1901223	negative regulation of NIK/NF-kappaB signaling	2	0	2	5	0.00862371	0.284786	gene-Rassf2(Rassf2),gene-Zc3h12a(Zc3h12a)	-
BP	GO:2000551	regulation of T-helper 2 cell cytokine production	2	0	2	5	0.00862371	0.284786	gene-Il6(Il6),gene-Tbx21(Tbx21)	-
BP	GO:0030072	peptide hormone secretion	7	0	7	77	0.00863564	0.284786	gene-Adra2a(Adra2a),gene-Cplx1(Cplx1),gene-Cplx3(Cplx3),gene-Il6(Il6),gene-Nr1d1(Nr1d1),gene-Rfx6(Rfx6),gene-Tnfsf11(Tnfsf11)	-
BP	GO:0045926	negative regulation of growth	6	0	6	59	0.00865499	0.284786	gene-Alox15b(Alox15b),gene-Hyal2(Hyal2),gene-LOC101840476(LOC101840476),gene-Pi16(Pi16),gene-Slc6a4(Slc6a4),gene-Tll2(Tll2)	-
BP	GO:0065008	regulation of biological quality	46	4	50	1181	0.0088577	0.286189	gene-Abcg5(Abcg5),gene-Adra2a(Adra2a),gene-Aplnr(Aplnr),gene-Arl6ip1(Arl6ip1),gene-Avil(Avil),gene-Chdh(Chdh),gene-Chrna10(Chrna10),gene-Col2a1(Col2a1),gene-Cplx1(Cplx1),gene-Cplx3(Cplx3),gene-Crb2(Crb2),gene-CUNHXorf21(CUNHXorf21),gene-Egr1(Egr1),gene-Entpd2(Entpd2),gene-Fam107a(Fam107a),gene-Fam46c(Fam46c),gene-Gp5(Gp5),gene-Grin2c(Grin2c),gene-Hkdc1(Hkdc1),gene-Hrg(Hrg),gene-Hrh4(Hrh4),gene-Hy…	gene-Aqp11(Aqp11),gene-Hnmt(Hnmt),gene-Lmod3(Lmod3),gene-Slc45a2(Slc45a2)
BP	GO:0006954	inflammatory response	12	2	14	226	0.00895051	0.286189	gene-Hrh4(Hrh4),gene-Hyal2(Hyal2),gene-Il6(Il6),gene-LOC101827806(LOC101827806),gene-LOC101833790(LOC101833790),gene-Nfkbia(Nfkbia),gene-Nr1d1(Nr1d1),gene-Nt5e(Nt5e),gene-Ptafr(Ptafr),gene-Tnfsf11(Tnfsf11),gene-Zc3h12a(Zc3h12a),gene-Zfp36(Zfp36)	gene-Il18rap(Il18rap),gene-S1pr3(S1pr3)
BP	GO:0030073	insulin secretion	6	0	6	60	0.00937836	0.286189	gene-Adra2a(Adra2a),gene-Cplx1(Cplx1),gene-Cplx3(Cplx3),gene-Il6(Il6),gene-Nr1d1(Nr1d1),gene-Rfx6(Rfx6)	-
BP	GO:0032940	secretion by cell	15	0	15	251	0.00951729	0.286189	gene-Adra2a(Adra2a),gene-Cplx1(Cplx1),gene-Cplx3(Cplx3),gene-Eqtn(Eqtn),gene-Gnat1(Gnat1),gene-Il6(Il6),gene-Kcna2(Kcna2),gene-Nr1d1(Nr1d1),gene-Ptgds(Ptgds),gene-Rab27a(Rab27a),gene-Rfx6(Rfx6),gene-Sncg(Sncg),gene-Syngr3(Syngr3),gene-Tnfaip2(Tnfaip2),gene-Tnfsf11(Tnfsf11)	-
BP	GO:0045684	positive regulation of epidermis development	3	0	3	15	0.00957974	0.286189	gene-Alox15b(Alox15b),gene-LOC101840476(LOC101840476),gene-LOC101840911(LOC101840911)	-
BP	GO:0046850	regulation of bone remodeling	3	0	3	15	0.00957974	0.286189	gene-Il20ra(Il20ra),gene-Il6(Il6),gene-Tnfsf11(Tnfsf11)	-
BP	GO:0044703	multi-organism reproductive process	15	1	16	276	0.00993863	0.286189	gene-Acrbp(Acrbp),gene-Eqtn(Eqtn),gene-LOC101829864(LOC101829864),gene-LOC101831237(LOC101831237),gene-LOC101835871(LOC101835871),gene-LOC101840476(LOC101840476),gene-Lyzl6(Lyzl6),gene-Ovgp1(Ovgp1),gene-Ovol1(Ovol1),gene-Pld6(Pld6),gene-Spesp1(Spesp1),gene-Tex15(Tex15),gene-Tssk3(Tssk3),gene-Zglp1(Zglp1),gene-Zp2(Zp2)	gene-Rsph1(Rsph1)
BP	GO:1903706	regulation of hemopoiesis	9	0	9	119	0.0101156	0.286189	gene-Csf3(Csf3),gene-Fos(Fos),gene-Il6(Il6),gene-Nfkbia(Nfkbia),gene-Rassf2(Rassf2),gene-Tbx21(Tbx21),gene-Tnfsf11(Tnfsf11),gene-Zc3h12a(Zc3h12a),gene-Zfp36(Zfp36)	-
BP	GO:0007338	single fertilization	5	0	5	44	0.0102346	0.286189	gene-Eqtn(Eqtn),gene-Lyzl6(Lyzl6),gene-Ovgp1(Ovgp1),gene-Spesp1(Spesp1),gene-Zp2(Zp2)	-
BP	GO:0040011	locomotion	26	0	26	531	0.0107775	0.286189	gene-Adra2a(Adra2a),gene-Cckar(Cckar),gene-Cep85l(Cep85l),gene-Cpne3(Cpne3),gene-Crb2(Crb2),gene-CUNH10orf99(CUNH10orf99),gene-Dchs1(Dchs1),gene-Enkur(Enkur),gene-Fam107a(Fam107a),gene-Gfra3(Gfra3),gene-Hyal2(Hyal2),gene-Lgi1(Lgi1),gene-LOC101829864(LOC101829864),gene-LOC101831547(LOC101831547),gene-LOC101833790(LOC101833790),gene-LOC101839392(LOC101839392),gene-Phlda2(Phlda2),gene-Ptafr(Ptafr),g…	-
BP	GO:0015872	dopamine transport	3	0	3	16	0.0115296	0.286189	gene-Gnat1(Gnat1),gene-Kcna2(Kcna2),gene-Sncg(Sncg)	-
BP	GO:0042493	response to drug	10	1	11	165	0.0117232	0.286189	gene-Arl6ip1(Arl6ip1),gene-Gnat1(Gnat1),gene-Kcna2(Kcna2),gene-Nfkbia(Nfkbia),gene-Nt5e(Nt5e),gene-P2rx1(P2rx1),gene-P2rx2(P2rx2),gene-Slc5a5(Slc5a5),gene-Sncg(Sncg),gene-Zc3h12a(Zc3h12a)	gene-Aqp11(Aqp11)
BP	GO:0060429	epithelium development	17	3	20	380	0.0117347	0.286189	gene-Alox15b(Alox15b),gene-Aplnr(Aplnr),gene-Asb2(Asb2),gene-Col2a1(Col2a1),gene-Crb2(Crb2),gene-Dchs1(Dchs1),gene-Hoxb7(Hoxb7),gene-Il6(Il6),gene-LOC101840476(LOC101840476),gene-LOC101840911(LOC101840911),gene-Rfx6(Rfx6),gene-Ripk4(Ripk4),gene-Tagln(Tagln),gene-Tcap(Tcap),gene-Tnfsf11(Tnfsf11),gene-Upk1a(Upk1a),gene-Zfp36(Zfp36)	gene-Aqp11(Aqp11),gene-S1pr3(S1pr3),gene-Txnip(Txnip)
BP	GO:0045637	regulation of myeloid cell differentiation	6	0	6	63	0.0118063	0.286189	gene-Csf3(Csf3),gene-Fos(Fos),gene-Nfkbia(Nfkbia),gene-Rassf2(Rassf2),gene-Tnfsf11(Tnfsf11),gene-Zfp36(Zfp36)	-
BP	GO:0023061	signal release	10	0	10	144	0.012195	0.286189	gene-Adra2a(Adra2a),gene-Cplx1(Cplx1),gene-Cplx3(Cplx3),gene-Gnat1(Gnat1),gene-Il6(Il6),gene-Kcna2(Kcna2),gene-Nr1d1(Nr1d1),gene-Rfx6(Rfx6),gene-Sncg(Sncg),gene-Tnfsf11(Tnfsf11)	-
BP	GO:0005513	detection of calcium ion	2	0	2	6	0.0126776	0.286189	gene-Kcnmb3(Kcnmb3),gene-Kcnmb4(Kcnmb4)	-
BP	GO:0006570	tyrosine metabolic process	1	1	2	6	0.0126776	0.286189	gene-Tat(Tat)	gene-Slc45a2(Slc45a2)
BP	GO:0007512	adult heart development	2	0	2	6	0.0126776	0.286189	gene-Aplnr(Aplnr),gene-Tcap(Tcap)	-
BP	GO:0008300	isoprenoid catabolic process	2	0	2	6	0.0126776	0.286189	gene-LOC101836237(LOC101836237),gene-LOC101836485(LOC101836485)	-
BP	GO:0009158	ribonucleoside monophosphate catabolic process	1	1	2	6	0.0126776	0.286189	gene-Nt5e(Nt5e)	gene-Urad(Urad)
BP	GO:0031629	synaptic vesicle fusion to presynaptic active zone membrane	2	0	2	6	0.0126776	0.286189	gene-Cplx1(Cplx1),gene-Cplx3(Cplx3)	-
BP	GO:0032106	positive regulation of response to extracellular stimulus	2	0	2	6	0.0126776	0.286189	gene-LOC101840476(LOC101840476),gene-Mn1(Mn1)	-
BP	GO:0032109	positive regulation of response to nutrient levels	2	0	2	6	0.0126776	0.286189	gene-LOC101840476(LOC101840476),gene-Mn1(Mn1)	-
BP	GO:0042670	retinal cone cell differentiation	2	0	2	6	0.0126776	0.286189	gene-Crb2(Crb2),gene-Gnat1(Gnat1)	-
BP	GO:0046621	negative regulation of organ growth	2	0	2	6	0.0126776	0.286189	gene-Pi16(Pi16),gene-Slc6a4(Slc6a4)	-
BP	GO:0050433	regulation of catecholamine secretion	2	0	2	6	0.0126776	0.286189	gene-Kcna2(Kcna2),gene-Sncg(Sncg)	-
BP	GO:0071295	cellular response to vitamin	2	0	2	6	0.0126776	0.286189	gene-LOC101840476(LOC101840476),gene-Mn1(Mn1)	-
BP	GO:0071305	cellular response to vitamin D	2	0	2	6	0.0126776	0.286189	gene-LOC101840476(LOC101840476),gene-Mn1(Mn1)	-
BP	GO:0090036	regulation of protein kinase C signaling	2	0	2	6	0.0126776	0.286189	gene-Mc1r(Mc1r),gene-Sez6l2(Sez6l2)	-
BP	GO:0099500	vesicle fusion to plasma membrane	2	0	2	6	0.0126776	0.286189	gene-Cplx1(Cplx1),gene-Cplx3(Cplx3)	-
BP	GO:0010817	regulation of hormone levels	11	0	11	167	0.0127478	0.286189	gene-Adra2a(Adra2a),gene-Cplx1(Cplx1),gene-Cplx3(Cplx3),gene-Egr1(Egr1),gene-Il6(Il6),gene-LOC101836237(LOC101836237),gene-LOC101836485(LOC101836485),gene-Nr1d1(Nr1d1),gene-Rfx6(Rfx6),gene-Slc5a5(Slc5a5),gene-Tnfsf11(Tnfsf11)	-
BP	GO:0071396	cellular response to lipid	9	0	9	125	0.0136758	0.286189	gene-Il6(Il6),gene-LOC101839392(LOC101839392),gene-LOC101840476(LOC101840476),gene-Mn1(Mn1),gene-Nfkbia(Nfkbia),gene-Nr1d1(Nr1d1),gene-Slc5a5(Slc5a5),gene-Zc3h12a(Zc3h12a),gene-Zfp36(Zfp36)	-
BP	GO:0002286	T cell activation involved in immune response	4	0	4	31	0.0136781	0.286189	gene-Il6(Il6),gene-Rab27a(Rab27a),gene-Tbx21(Tbx21),gene-Zc3h12a(Zc3h12a)	-
BP	GO:0035773	insulin secretion involved in cellular response to glucose stimulus	3	0	3	17	0.013691	0.286189	gene-Adra2a(Adra2a),gene-Nr1d1(Nr1d1),gene-Rfx6(Rfx6)	-
BP	GO:0045622	regulation of T-helper cell differentiation	3	0	3	17	0.013691	0.286189	gene-Il6(Il6),gene-Tbx21(Tbx21),gene-Zc3h12a(Zc3h12a)	-
BP	GO:0051937	catecholamine transport	3	0	3	17	0.013691	0.286189	gene-Gnat1(Gnat1),gene-Kcna2(Kcna2),gene-Sncg(Sncg)	-
BP	GO:0048232	male gamete generation	9	1	10	148	0.0145678	0.286189	gene-Acrbp(Acrbp),gene-LOC101829864(LOC101829864),gene-LOC101831237(LOC101831237),gene-LOC101835871(LOC101835871),gene-Ovol1(Ovol1),gene-Pld6(Pld6),gene-Tex15(Tex15),gene-Tssk3(Tssk3),gene-Zglp1(Zglp1)	gene-Rsph1(Rsph1)
BP	GO:1903530	regulation of secretion by cell	10	0	10	148	0.0145678	0.286189	gene-Adra2a(Adra2a),gene-Cplx1(Cplx1),gene-Cplx3(Cplx3),gene-Il6(Il6),gene-Kcna2(Kcna2),gene-Nr1d1(Nr1d1),gene-Rab27a(Rab27a),gene-Rfx6(Rfx6),gene-Sncg(Sncg),gene-Tnfsf11(Tnfsf11)	-
BP	GO:0030216	keratinocyte differentiation	4	1	5	48	0.0146338	0.286189	gene-Alox15b(Alox15b),gene-LOC101840476(LOC101840476),gene-LOC101840911(LOC101840911),gene-Zfp36(Zfp36)	gene-Txnip(Txnip)
BP	GO:0051239	regulation of multicellular organismal process	37	2	39	902	0.0148757	0.286189	gene-Abcg5(Abcg5),gene-Adra2a(Adra2a),gene-Alox15b(Alox15b),gene-Angptl7(Angptl7),gene-Aplnr(Aplnr),gene-Crb2(Crb2),gene-Csf3(Csf3),gene-Egr1(Egr1),gene-Eps8l3(Eps8l3),gene-Fos(Fos),gene-Gjd4(Gjd4),gene-Gp5(Gp5),gene-Hoxb7(Hoxb7),gene-Hrg(Hrg),gene-Hyal2(Hyal2),gene-Il20ra(Il20ra),gene-Il6(Il6),gene-Kcna2(Kcna2),gene-LOC101831547(LOC101831547),gene-LOC101839392(LOC101839392),gene-LOC101840476(LOC…	gene-Adgrb3(Adgrb3),gene-S1pr3(S1pr3)
BP	GO:0048878	chemical homeostasis	15	2	17	315	0.0154876	0.286189	gene-Abcg5(Abcg5),gene-Adra2a(Adra2a),gene-Aplnr(Aplnr),gene-Chrna10(Chrna10),gene-CUNHXorf21(CUNHXorf21),gene-Gp5(Gp5),gene-Hkdc1(Hkdc1),gene-Hrh4(Hrh4),gene-Hyal2(Hyal2),gene-Il6(Il6),gene-LOC101840476(LOC101840476),gene-Nr1d1(Nr1d1),gene-Nt5e(Nt5e),gene-Rfx6(Rfx6),gene-Tnfsf11(Tnfsf11)	gene-Aqp11(Aqp11),gene-Slc45a2(Slc45a2)
BP	GO:0140352	export from cell	15	0	15	266	0.0155512	0.286189	gene-Adra2a(Adra2a),gene-Cplx1(Cplx1),gene-Cplx3(Cplx3),gene-Eqtn(Eqtn),gene-Gnat1(Gnat1),gene-Il6(Il6),gene-Kcna2(Kcna2),gene-Nr1d1(Nr1d1),gene-Ptgds(Ptgds),gene-Rab27a(Rab27a),gene-Rfx6(Rfx6),gene-Sncg(Sncg),gene-Syngr3(Syngr3),gene-Tnfaip2(Tnfaip2),gene-Tnfsf11(Tnfsf11)	-
BP	GO:0032101	regulation of response to external stimulus	15	0	15	267	0.0160395	0.286189	gene-Gjd4(Gjd4),gene-Gp5(Gp5),gene-Hrg(Hrg),gene-Hyal2(Hyal2),gene-LOC101839392(LOC101839392),gene-LOC101840476(LOC101840476),gene-Mn1(Mn1),gene-Nfkbia(Nfkbia),gene-Nr1d1(Nr1d1),gene-Nt5e(Nt5e),gene-Tnfsf11(Tnfsf11),gene-Vav1(Vav1),gene-Zbp1(Zbp1),gene-Zc3h12a(Zc3h12a),gene-Zfp36(Zfp36)	-
BP	GO:0034103	regulation of tissue remodeling	3	0	3	18	0.0160668	0.286189	gene-Il20ra(Il20ra),gene-Il6(Il6),gene-Tnfsf11(Tnfsf11)	-
BP	GO:0016042	lipid catabolic process	11	0	11	173	0.0162323	0.286189	gene-Adra2a(Adra2a),gene-Cpt1c(Cpt1c),gene-LOC101823691(LOC101823691),gene-LOC101836237(LOC101836237),gene-LOC101836485(LOC101836485),gene-LOC101840476(LOC101840476),gene-Pla2g4c(Pla2g4c),gene-Pla2g4d(Pla2g4d),gene-Plch2(Plch2),gene-Pld6(Pld6),gene-Smpd5(Smpd5)	-
BP	GO:0009991	response to extracellular stimulus	8	0	8	108	0.0167423	0.286189	gene-Fos(Fos),gene-LOC101840476(LOC101840476),gene-Mn1(Mn1),gene-Nt5e(Nt5e),gene-P2rx1(P2rx1),gene-P2rx2(P2rx2),gene-Zc3h12a(Zc3h12a),gene-Zfp36(Zfp36)	-
BP	GO:0001678	cellular glucose homeostasis	4	0	4	33	0.0169694	0.286189	gene-Adra2a(Adra2a),gene-Hkdc1(Hkdc1),gene-Nr1d1(Nr1d1),gene-Rfx6(Rfx6)	-
BP	GO:0045682	regulation of epidermis development	4	0	4	33	0.0169694	0.286189	gene-Alox15b(Alox15b),gene-LOC101840476(LOC101840476),gene-LOC101840911(LOC101840911),gene-Zfp36(Zfp36)	-
BP	GO:0048284	organelle fusion	4	0	4	33	0.0169694	0.286189	gene-Cplx1(Cplx1),gene-Cplx3(Cplx3),gene-LOC101836485(LOC101836485),gene-Pld6(Pld6)	-
BP	GO:0002224	toll-like receptor signaling pathway	5	0	5	50	0.0172458	0.286189	gene-CUNHXorf21(CUNHXorf21),gene-LOC101827806(LOC101827806),gene-Nfkbia(Nfkbia),gene-Nr1d1(Nr1d1),gene-Ticam2(Ticam2)	-
BP	GO:0009125	nucleoside monophosphate catabolic process	1	1	2	7	0.0173957	0.286189	gene-Nt5e(Nt5e)	gene-Urad(Urad)
BP	GO:0030903	notochord development	2	0	2	7	0.0173957	0.286189	gene-Col2a1(Col2a1),gene-Crb2(Crb2)	-
BP	GO:0035743	CD4-positive, alpha-beta T cell cytokine production	2	0	2	7	0.0173957	0.286189	gene-Il6(Il6),gene-Tbx21(Tbx21)	-
BP	GO:0043931	ossification involved in bone maturation	2	0	2	7	0.0173957	0.286189	gene-Dchs1(Dchs1),gene-LOC101831547(LOC101831547)	-
BP	GO:0070977	bone maturation	2	0	2	7	0.0173957	0.286189	gene-Dchs1(Dchs1),gene-LOC101831547(LOC101831547)	-
BP	GO:0072540	T-helper 17 cell lineage commitment	2	0	2	7	0.0173957	0.286189	gene-Il6(Il6),gene-Tbx21(Tbx21)	-
BP	GO:0007154	cell communication	74	7	81	2154	0.0179495	0.286189	gene-Adgrf2(Adgrf2),gene-Adra2a(Adra2a),gene-Adrb3(Adrb3),gene-Alox15b(Alox15b),gene-Apc2(Apc2),gene-Aplnr(Aplnr),gene-Arhgap30(Arhgap30),gene-Asb2(Asb2),gene-Cd79b(Cd79b),gene-Chrna10(Chrna10),gene-Col2a1(Col2a1),gene-Cplx1(Cplx1),gene-Cplx3(Cplx3),gene-Cpne3(Cpne3),gene-Crb2(Crb2),gene-CUNH3orf33(CUNH3orf33),gene-CUNHXorf21(CUNHXorf21),gene-Dchs1(Dchs1),gene-Dok3(Dok3),gene-Efna2(Efna2),gene-Eg…	gene-Adgrb3(Adgrb3),gene-Apela(Apela),gene-Neurl2(Neurl2),gene-Qrfp(Qrfp),gene-Ramp1(Ramp1),gene-S1pr3(S1pr3),gene-Txnip(Txnip)
BP	GO:0006805	xenobiotic metabolic process	3	0	3	19	0.0186593	0.286189	gene-Cdo1(Cdo1),gene-LOC101836237(LOC101836237),gene-Nr1i2(Nr1i2)	-
BP	GO:0035418	protein localization to synapse	3	0	3	19	0.0186593	0.286189	gene-Cplx1(Cplx1),gene-Kif5a(Kif5a),gene-Lgi1(Lgi1)	-
BP	GO:0043370	regulation of CD4-positive, alpha-beta T cell differentiation	3	0	3	19	0.0186593	0.286189	gene-Il6(Il6),gene-Tbx21(Tbx21),gene-Zc3h12a(Zc3h12a)	-
BP	GO:2001023	regulation of response to drug	3	0	3	19	0.0186593	0.286189	gene-Arl6ip1(Arl6ip1),gene-Kcna2(Kcna2),gene-Sncg(Sncg)	-
BP	GO:0030316	osteoclast differentiation	4	0	4	34	0.0187849	0.286189	gene-Efna2(Efna2),gene-Fos(Fos),gene-Rassf2(Rassf2),gene-Tnfsf11(Tnfsf11)	-
BP	GO:0046683	response to organophosphorus	4	0	4	34	0.0187849	0.286189	gene-Nt5e(Nt5e),gene-P2rx1(P2rx1),gene-P2rx2(P2rx2),gene-Slc5a5(Slc5a5)	-
BP	GO:0002376	immune system process	36	0	36	833	0.0191263	0.286189	gene-Ccl20(Ccl20),gene-Cd79b(Cd79b),gene-Csf2(Csf2),gene-Csf3(Csf3),gene-CUNH10orf99(CUNH10orf99),gene-Cxcl11(Cxcl11),gene-Defb135(Defb135),gene-Efna2(Efna2),gene-Egr1(Egr1),gene-Fos(Fos),gene-Hoxb7(Hoxb7),gene-Hyal2(Hyal2),gene-Il6(Il6),gene-Lif(Lif),gene-LOC101822444(LOC101822444),gene-LOC101826591(LOC101826591),gene-LOC101827806(LOC101827806),gene-LOC101833790(LOC101833790),gene-LOC101834882(L…	-
BP	GO:0030097	hemopoiesis	14	0	14	249	0.0194941	0.286189	gene-Csf3(Csf3),gene-Efna2(Efna2),gene-Egr1(Egr1),gene-Fos(Fos),gene-Hoxb7(Hoxb7),gene-Hyal2(Hyal2),gene-Il6(Il6),gene-Nfkbia(Nfkbia),gene-Rassf2(Rassf2),gene-Tbx21(Tbx21),gene-Tnfsf11(Tnfsf11),gene-Vav1(Vav1),gene-Zc3h12a(Zc3h12a),gene-Zfp36(Zfp36)	-
BP	GO:0009617	response to bacterium	11	0	11	178	0.0196449	0.286189	gene-Defb135(Defb135),gene-Defb136(Defb136),gene-Il6(Il6),gene-LOC101839392(LOC101839392),gene-LOC101840476(LOC101840476),gene-Lyzl6(Lyzl6),gene-Nfkbia(Nfkbia),gene-Nr1d1(Nr1d1),gene-Zc3h12a(Zc3h12a),gene-Zfp36(Zfp36),gene-Zg16(Zg16)	-
BP	GO:0046903	secretion	16	0	16	300	0.020462	0.286189	gene-Adra2a(Adra2a),gene-Cplx1(Cplx1),gene-Cplx3(Cplx3),gene-Eqtn(Eqtn),gene-Gnat1(Gnat1),gene-Il6(Il6),gene-Kcna2(Kcna2),gene-Nr1d1(Nr1d1),gene-Proca1(Proca1),gene-Ptgds(Ptgds),gene-Rab27a(Rab27a),gene-Rfx6(Rfx6),gene-Sncg(Sncg),gene-Syngr3(Syngr3),gene-Tnfaip2(Tnfaip2),gene-Tnfsf11(Tnfsf11)	-
BP	GO:0007218	neuropeptide signaling pathway	3	1	4	35	0.0207163	0.286189	gene-Nmb(Nmb),gene-Npff(Npff),gene-Pomc(Pomc)	gene-Qrfp(Qrfp)
BP	GO:0009395	phospholipid catabolic process	3	0	3	20	0.0214695	0.286189	gene-Pla2g4c(Pla2g4c),gene-Pla2g4d(Pla2g4d),gene-Smpd5(Smpd5)	-
BP	GO:0002295	T-helper cell lineage commitment	2	0	2	8	0.0227342	0.286189	gene-Il6(Il6),gene-Tbx21(Tbx21)	-
BP	GO:0002363	alpha-beta T cell lineage commitment	2	0	2	8	0.0227342	0.286189	gene-Il6(Il6),gene-Tbx21(Tbx21)	-
BP	GO:0007340	acrosome reaction	2	0	2	8	0.0227342	0.286189	gene-Eqtn(Eqtn),gene-Spesp1(Spesp1)	-
BP	GO:0043373	CD4-positive, alpha-beta T cell lineage commitment	2	0	2	8	0.0227342	0.286189	gene-Il6(Il6),gene-Tbx21(Tbx21)	-
BP	GO:0048255	mRNA stabilization	2	0	2	8	0.0227342	0.286189	gene-Fam46c(Fam46c),gene-Zfp36(Zfp36)	-
BP	GO:0048799	animal organ maturation	2	0	2	8	0.0227342	0.286189	gene-Dchs1(Dchs1),gene-LOC101831547(LOC101831547)	-
BP	GO:0097164	ammonium ion metabolic process	1	1	2	8	0.0227342	0.286189	gene-Chdh(Chdh)	gene-Hnmt(Hnmt)
BP	GO:0014074	response to purine-containing compound	4	0	4	36	0.0227653	0.286189	gene-Nt5e(Nt5e),gene-P2rx1(P2rx1),gene-P2rx2(P2rx2),gene-Slc5a5(Slc5a5)	-
BP	GO:0009607	response to biotic stimulus	19	2	21	433	0.0228515	0.286189	gene-Defb135(Defb135),gene-Defb136(Defb136),gene-Hyal2(Hyal2),gene-Il6(Il6),gene-LOC101822883(LOC101822883),gene-LOC101827806(LOC101827806),gene-LOC101839392(LOC101839392),gene-LOC101840476(LOC101840476),gene-Lyzl6(Lyzl6),gene-Nfkbia(Nfkbia),gene-Nlrc4(Nlrc4),gene-Nr1d1(Nr1d1),gene-Rab27a(Rab27a),gene-Tbx21(Tbx21),gene-Vav1(Vav1),gene-Zbp1(Zbp1),gene-Zc3h12a(Zc3h12a),gene-Zfp36(Zfp36),gene-Zg16(Z…	gene-LOC101834989(LOC101834989),gene-Txnip(Txnip)
BP	GO:0051606	detection of stimulus	5	0	5	54	0.023356	0.286189	gene-Chrna10(Chrna10),gene-Gnat1(Gnat1),gene-Kcnmb3(Kcnmb3),gene-Kcnmb4(Kcnmb4),gene-Tcap(Tcap)	-
BP	GO:0090276	regulation of peptide hormone secretion	5	0	5	54	0.023356	0.286189	gene-Adra2a(Adra2a),gene-Il6(Il6),gene-Nr1d1(Nr1d1),gene-Rfx6(Rfx6),gene-Tnfsf11(Tnfsf11)	-
BP	GO:0051046	regulation of secretion	10	0	10	160	0.0237597	0.286189	gene-Adra2a(Adra2a),gene-Cplx1(Cplx1),gene-Cplx3(Cplx3),gene-Il6(Il6),gene-Kcna2(Kcna2),gene-Nr1d1(Nr1d1),gene-Rab27a(Rab27a),gene-Rfx6(Rfx6),gene-Sncg(Sncg),gene-Tnfsf11(Tnfsf11)	-
BP	GO:0009611	response to wounding	11	0	11	184	0.0244093	0.286189	gene-Adra2a(Adra2a),gene-Entpd2(Entpd2),gene-Gjd4(Gjd4),gene-Gnat1(Gnat1),gene-Gp5(Gp5),gene-Hrg(Hrg),gene-Il6(Il6),gene-LOC101839392(LOC101839392),gene-Rab27a(Rab27a),gene-Slc6a4(Slc6a4),gene-Zfp36(Zfp36)	-
BP	GO:0006775	fat-soluble vitamin metabolic process	3	0	3	21	0.0244981	0.286189	gene-LOC101836237(LOC101836237),gene-LOC101836485(LOC101836485),gene-LOC101840476(LOC101840476)	-
BP	GO:0046637	regulation of alpha-beta T cell differentiation	3	0	3	21	0.0244981	0.286189	gene-Il6(Il6),gene-Tbx21(Tbx21),gene-Zc3h12a(Zc3h12a)	-
BP	GO:0051453	regulation of intracellular pH	1	2	3	21	0.0244981	0.286189	gene-CUNHXorf21(CUNHXorf21)	gene-Aqp11(Aqp11),gene-Slc45a2(Slc45a2)
BP	GO:0014070	response to organic cyclic compound	10	0	10	161	0.0246799	0.286189	gene-Gnat1(Gnat1),gene-LOC101840476(LOC101840476),gene-Mn1(Mn1),gene-Nfkbia(Nfkbia),gene-Nt5e(Nt5e),gene-P2rx1(P2rx1),gene-P2rx2(P2rx2),gene-Slc5a5(Slc5a5),gene-Zc3h12a(Zc3h12a),gene-Zfp36(Zfp36)	-
BP	GO:0009746	response to hexose	4	0	4	37	0.0249334	0.286189	gene-Adra2a(Adra2a),gene-Egr1(Egr1),gene-Nr1d1(Nr1d1),gene-Rfx6(Rfx6)	-
BP	GO:0009749	response to glucose	4	0	4	37	0.0249334	0.286189	gene-Adra2a(Adra2a),gene-Egr1(Egr1),gene-Nr1d1(Nr1d1),gene-Rfx6(Rfx6)	-
BP	GO:0030168	platelet activation	4	0	4	37	0.0249334	0.286189	gene-Adra2a(Adra2a),gene-Entpd2(Entpd2),gene-Gp5(Gp5),gene-Slc6a4(Slc6a4)	-
BP	GO:0034284	response to monosaccharide	4	0	4	37	0.0249334	0.286189	gene-Adra2a(Adra2a),gene-Egr1(Egr1),gene-Nr1d1(Nr1d1),gene-Rfx6(Rfx6)	-
BP	GO:0007601	visual perception	5	0	5	55	0.0250758	0.286189	gene-Col2a1(Col2a1),gene-Gnat1(Gnat1),gene-Impg2(Impg2),gene-Slc24a1(Slc24a1),gene-Vsx2(Vsx2)	-
BP	GO:0007596	blood coagulation	6	0	6	75	0.0259422	0.286189	gene-Adra2a(Adra2a),gene-Entpd2(Entpd2),gene-Gp5(Gp5),gene-Hrg(Hrg),gene-Rab27a(Rab27a),gene-Slc6a4(Slc6a4)	-
BP	GO:0023052	signaling	72	7	79	2131	0.0267848	0.286189	gene-Adgrf2(Adgrf2),gene-Adra2a(Adra2a),gene-Adrb3(Adrb3),gene-Alox15b(Alox15b),gene-Apc2(Apc2),gene-Aplnr(Aplnr),gene-Arhgap30(Arhgap30),gene-Asb2(Asb2),gene-Cd79b(Cd79b),gene-Chrna10(Chrna10),gene-Col2a1(Col2a1),gene-Cplx1(Cplx1),gene-Cplx3(Cplx3),gene-Cpne3(Cpne3),gene-Crb2(Crb2),gene-CUNH3orf33(CUNH3orf33),gene-CUNHXorf21(CUNHXorf21),gene-Dchs1(Dchs1),gene-Dok3(Dok3),gene-Efna2(Efna2),gene-Eg…	gene-Adgrb3(Adgrb3),gene-Apela(Apela),gene-Neurl2(Neurl2),gene-Qrfp(Qrfp),gene-Ramp1(Ramp1),gene-S1pr3(S1pr3),gene-Txnip(Txnip)
BP	GO:0050953	sensory perception of light stimulus	5	0	5	56	0.0268749	0.286189	gene-Col2a1(Col2a1),gene-Gnat1(Gnat1),gene-Impg2(Impg2),gene-Slc24a1(Slc24a1),gene-Vsx2(Vsx2)	-
BP	GO:0071363	cellular response to growth factor stimulus	11	0	11	187	0.0270844	0.286189	gene-Clec3b(Clec3b),gene-Col2a1(Col2a1),gene-Cpne3(Cpne3),gene-Crb2(Crb2),gene-Egr1(Egr1),gene-Fos(Fos),gene-Htra1(Htra1),gene-Hyal2(Hyal2),gene-Il6(Il6),gene-Rnf165(Rnf165),gene-Zfp36(Zfp36)	-
BP	GO:0030317	flagellated sperm motility	4	0	4	38	0.027222	0.286189	gene-Enkur(Enkur),gene-LOC101829864(LOC101829864),gene-Tekt2(Tekt2),gene-Tekt5(Tekt5)	-
BP	GO:0097722	sperm motility	4	0	4	38	0.027222	0.286189	gene-Enkur(Enkur),gene-LOC101829864(LOC101829864),gene-Tekt2(Tekt2),gene-Tekt5(Tekt5)	-
BP	GO:0007599	hemostasis	6	0	6	76	0.0274755	0.286189	gene-Adra2a(Adra2a),gene-Entpd2(Entpd2),gene-Gp5(Gp5),gene-Hrg(Hrg),gene-Rab27a(Rab27a),gene-Slc6a4(Slc6a4)	-
BP	GO:0015844	monoamine transport	3	0	3	22	0.0277447	0.286189	gene-Gnat1(Gnat1),gene-Kcna2(Kcna2),gene-Sncg(Sncg)	-
BP	GO:0030641	regulation of cellular pH	1	2	3	22	0.0277447	0.286189	gene-CUNHXorf21(CUNHXorf21)	gene-Aqp11(Aqp11),gene-Slc45a2(Slc45a2)
BP	GO:0032611	interleukin-1 beta production	2	1	3	22	0.0277447	0.286189	gene-Egr1(Egr1),gene-Zc3h12a(Zc3h12a)	gene-S1pr3(S1pr3)
BP	GO:0032651	regulation of interleukin-1 beta production	2	1	3	22	0.0277447	0.286189	gene-Egr1(Egr1),gene-Zc3h12a(Zc3h12a)	gene-S1pr3(S1pr3)
BP	GO:0045670	regulation of osteoclast differentiation	3	0	3	22	0.0277447	0.286189	gene-Fos(Fos),gene-Rassf2(Rassf2),gene-Tnfsf11(Tnfsf11)	-
BP	GO:0046928	regulation of neurotransmitter secretion	3	0	3	22	0.0277447	0.286189	gene-Cplx1(Cplx1),gene-Cplx3(Cplx3),gene-Sncg(Sncg)	-
BP	GO:0055013	cardiac muscle cell development	3	0	3	22	0.0277447	0.286189	gene-Asb2(Asb2),gene-Pi16(Pi16),gene-Tcap(Tcap)	-
BP	GO:0048583	regulation of response to stimulus	44	2	46	1145	0.0278704	0.286189	gene-Adra2a(Adra2a),gene-Alox15b(Alox15b),gene-Apc2(Apc2),gene-Aplnr(Aplnr),gene-Arl6ip1(Arl6ip1),gene-Cd79b(Cd79b),gene-Col2a1(Col2a1),gene-Crb2(Crb2),gene-CUNH3orf33(CUNH3orf33),gene-CUNHXorf21(CUNHXorf21),gene-Egr1(Egr1),gene-Emilin2(Emilin2),gene-Gjd4(Gjd4),gene-Gp5(Gp5),gene-Hrg(Hrg),gene-Hrh4(Hrh4),gene-Htra1(Htra1),gene-Hyal2(Hyal2),gene-Il20ra(Il20ra),gene-Il6(Il6),gene-Kcna2(Kcna2),gene-…	gene-Aqp11(Aqp11),gene-Ramp1(Ramp1)
BP	GO:0055080	cation homeostasis	9	2	11	188	0.0280215	0.286189	gene-Aplnr(Aplnr),gene-Chrna10(Chrna10),gene-CUNHXorf21(CUNHXorf21),gene-Gp5(Gp5),gene-Hrh4(Hrh4),gene-Hyal2(Hyal2),gene-LOC101840476(LOC101840476),gene-Nt5e(Nt5e),gene-Tnfsf11(Tnfsf11)	gene-Aqp11(Aqp11),gene-Slc45a2(Slc45a2)
BP	GO:0002726	positive regulation of T cell cytokine production	2	0	2	9	0.0286514	0.286189	gene-Il6(Il6),gene-Tbx21(Tbx21)	-
BP	GO:0010743	regulation of macrophage derived foam cell differentiation	2	0	2	9	0.0286514	0.286189	gene-Alox15b(Alox15b),gene-Nfkbia(Nfkbia)	-
BP	GO:0032623	interleukin-2 production	2	0	2	9	0.0286514	0.286189	gene-Tbx21(Tbx21),gene-Zfp36(Zfp36)	-
BP	GO:0032663	regulation of interleukin-2 production	2	0	2	9	0.0286514	0.286189	gene-Tbx21(Tbx21),gene-Zfp36(Zfp36)	-
BP	GO:0033280	response to vitamin D	2	0	2	9	0.0286514	0.286189	gene-LOC101840476(LOC101840476),gene-Mn1(Mn1)	-
BP	GO:0042573	retinoic acid metabolic process	2	0	2	9	0.0286514	0.286189	gene-LOC101836237(LOC101836237),gene-LOC101836485(LOC101836485)	-
BP	GO:0043368	positive T cell selection	2	0	2	9	0.0286514	0.286189	gene-Il6(Il6),gene-Tbx21(Tbx21)	-
BP	GO:0043369	CD4-positive or CD8-positive, alpha-beta T cell lineage commitment	2	0	2	9	0.0286514	0.286189	gene-Il6(Il6),gene-Tbx21(Tbx21)	-
BP	GO:0050982	detection of mechanical stimulus	2	0	2	9	0.0286514	0.286189	gene-Chrna10(Chrna10),gene-Tcap(Tcap)	-
BP	GO:2000317	negative regulation of T-helper 17 type immune response	2	0	2	9	0.0286514	0.286189	gene-Tbx21(Tbx21),gene-Zc3h12a(Zc3h12a)	-
BP	GO:2000320	negative regulation of T-helper 17 cell differentiation	2	0	2	9	0.0286514	0.286189	gene-Tbx21(Tbx21),gene-Zc3h12a(Zc3h12a)	-
BP	GO:0098771	inorganic ion homeostasis	9	2	11	189	0.0289817	0.286189	gene-Aplnr(Aplnr),gene-Chrna10(Chrna10),gene-CUNHXorf21(CUNHXorf21),gene-Gp5(Gp5),gene-Hrh4(Hrh4),gene-Hyal2(Hyal2),gene-LOC101840476(LOC101840476),gene-Nt5e(Nt5e),gene-Tnfsf11(Tnfsf11)	gene-Aqp11(Aqp11),gene-Slc45a2(Slc45a2)
BP	GO:0015850	organic hydroxy compound transport	6	0	6	77	0.0290676	0.286189	gene-Abcg5(Abcg5),gene-Aqp7(Aqp7),gene-Gnat1(Gnat1),gene-Kcna2(Kcna2),gene-Nfkbia(Nfkbia),gene-Sncg(Sncg)	-
BP	GO:0001505	regulation of neurotransmitter levels	6	1	7	98	0.0291532	0.286189	gene-Arl6ip1(Arl6ip1),gene-Chdh(Chdh),gene-Cplx1(Cplx1),gene-Cplx3(Cplx3),gene-Sncg(Sncg),gene-Zc3h12a(Zc3h12a)	gene-Hnmt(Hnmt)
BP	GO:0046879	hormone secretion	7	0	7	98	0.0291532	0.286189	gene-Adra2a(Adra2a),gene-Cplx1(Cplx1),gene-Cplx3(Cplx3),gene-Il6(Il6),gene-Nr1d1(Nr1d1),gene-Rfx6(Rfx6),gene-Tnfsf11(Tnfsf11)	-
BP	GO:0002790	peptide secretion	8	0	8	120	0.0293765	0.286189	gene-Adra2a(Adra2a),gene-Cplx1(Cplx1),gene-Cplx3(Cplx3),gene-Il6(Il6),gene-Nr1d1(Nr1d1),gene-Rfx6(Rfx6),gene-Sncg(Sncg),gene-Tnfsf11(Tnfsf11)	-
BP	GO:0034097	response to cytokine	12	0	12	214	0.0298069	0.286189	gene-Egr1(Egr1),gene-Hyal2(Hyal2),gene-Il20ra(Il20ra),gene-Il6(Il6),gene-LOC101839392(LOC101839392),gene-LOC101840476(LOC101840476),gene-Nfkbia(Nfkbia),gene-Nr1d1(Nr1d1),gene-Tnfsf11(Tnfsf11),gene-Zbp1(Zbp1),gene-Zc3h12a(Zc3h12a),gene-Zfp36(Zfp36)	-
BP	GO:0001692	histamine metabolic process	0	1	1	1	0.0303173	0.286189	-	gene-Hnmt(Hnmt)
BP	GO:0001695	histamine catabolic process	0	1	1	1	0.0303173	0.286189	-	gene-Hnmt(Hnmt)
BP	GO:0002030	inhibitory G protein-coupled receptor phosphorylation	1	0	1	1	0.0303173	0.286189	gene-Aplnr(Aplnr)	-
BP	GO:0003192	mitral valve formation	1	0	1	1	0.0303173	0.286189	gene-Dchs1(Dchs1)	-
BP	GO:0003311	pancreatic D cell differentiation	1	0	1	1	0.0303173	0.286189	gene-Rfx6(Rfx6)	-
BP	GO:0006583	melanin biosynthetic process from tyrosine	0	1	1	1	0.0303173	0.286189	-	gene-Slc45a2(Slc45a2)
BP	GO:0007291	sperm individualization	1	0	1	1	0.0303173	0.286189	gene-LOC101829864(LOC101829864)	-
BP	GO:0007308	oocyte construction	1	0	1	1	0.0303173	0.286189	gene-Pld6(Pld6)	-
BP	GO:0007309	oocyte axis specification	1	0	1	1	0.0303173	0.286189	gene-Pld6(Pld6)	-
BP	GO:0007314	oocyte anterior/posterior axis specification	1	0	1	1	0.0303173	0.286189	gene-Pld6(Pld6)	-
BP	GO:0007315	pole plasm assembly	1	0	1	1	0.0303173	0.286189	gene-Pld6(Pld6)	-
BP	GO:0007349	cellularization	1	0	1	1	0.0303173	0.286189	gene-LOC101829864(LOC101829864)	-
BP	GO:0008358	maternal determination of anterior/posterior axis, embryo	1	0	1	1	0.0303173	0.286189	gene-Pld6(Pld6)	-
BP	GO:0009631	cold acclimation	1	0	1	1	0.0303173	0.286189	gene-Saxo1(Saxo1)	-
BP	GO:0010636	positive regulation of mitochondrial fusion	1	0	1	1	0.0303173	0.286189	gene-Pld6(Pld6)	-
BP	GO:0010949	negative regulation of intestinal phytosterol absorption	1	0	1	1	0.0303173	0.286189	gene-Abcg5(Abcg5)	-
BP	GO:0014717	regulation of satellite cell activation involved in skeletal muscle regeneration	1	0	1	1	0.0303173	0.286189	gene-Gjd4(Gjd4)	-
BP	GO:0014901	satellite cell activation involved in skeletal muscle regeneration	1	0	1	1	0.0303173	0.286189	gene-Gjd4(Gjd4)	-
BP	GO:0019285	glycine betaine biosynthetic process from choline	1	0	1	1	0.0303173	0.286189	gene-Chdh(Chdh)	-
BP	GO:0021633	optic nerve structural organization	1	0	1	1	0.0303173	0.286189	gene-Kcna2(Kcna2)	-
BP	GO:0022410	circadian sleep/wake cycle process	1	0	1	1	0.0303173	0.286189	gene-Kcna2(Kcna2)	-
BP	GO:0030241	skeletal muscle myosin thick filament assembly	1	0	1	1	0.0303173	0.286189	gene-Tcap(Tcap)	-
BP	GO:0030719	P granule organization	1	0	1	1	0.0303173	0.286189	gene-Pld6(Pld6)	-
BP	GO:0031033	myosin filament organization	1	0	1	1	0.0303173	0.286189	gene-Tcap(Tcap)	-
BP	GO:0031034	myosin filament assembly	1	0	1	1	0.0303173	0.286189	gene-Tcap(Tcap)	-
BP	GO:0031455	glycine betaine metabolic process	1	0	1	1	0.0303173	0.286189	gene-Chdh(Chdh)	-
BP	GO:0031456	glycine betaine biosynthetic process	1	0	1	1	0.0303173	0.286189	gene-Chdh(Chdh)	-
BP	GO:0032625	interleukin-21 production	1	0	1	1	0.0303173	0.286189	gene-Il6(Il6)	-
BP	GO:0032665	regulation of interleukin-21 production	1	0	1	1	0.0303173	0.286189	gene-Il6(Il6)	-
BP	GO:0032745	positive regulation of interleukin-21 production	1	0	1	1	0.0303173	0.286189	gene-Il6(Il6)	-
BP	GO:0035728	response to hepatocyte growth factor	1	0	1	1	0.0303173	0.286189	gene-Il6(Il6)	-
BP	GO:0035729	cellular response to hepatocyte growth factor stimulus	1	0	1	1	0.0303173	0.286189	gene-Il6(Il6)	-
BP	GO:0036331	avascular cornea development in camera-type eye	1	0	1	1	0.0303173	0.286189	gene-Angptl7(Angptl7)	-
BP	GO:0038171	cannabinoid signaling pathway	1	0	1	1	0.0303173	0.286189	gene-Alox15b(Alox15b)	-
BP	GO:0042748	circadian sleep/wake cycle, non-REM sleep	1	0	1	1	0.0303173	0.286189	gene-Kcna2(Kcna2)	-
BP	GO:0043316	cytotoxic T cell degranulation	1	0	1	1	0.0303173	0.286189	gene-Rab27a(Rab27a)	-
BP	GO:0043396	corticotropin-releasing hormone secretion	1	0	1	1	0.0303173	0.286189	gene-Tnfsf11(Tnfsf11)	-
BP	GO:0043397	regulation of corticotropin-releasing hormone secretion	1	0	1	1	0.0303173	0.286189	gene-Tnfsf11(Tnfsf11)	-
BP	GO:0044691	tooth eruption	1	0	1	1	0.0303173	0.286189	gene-Tnfsf11(Tnfsf11)	-
BP	GO:0044828	negative regulation by host of viral genome replication	1	0	1	1	0.0303173	0.286189	gene-Zc3h12a(Zc3h12a)	-
BP	GO:0045187	regulation of circadian sleep/wake cycle, sleep	1	0	1	1	0.0303173	0.286189	gene-Kcna2(Kcna2)	-
BP	GO:0045188	regulation of circadian sleep/wake cycle, non-REM sleep	1	0	1	1	0.0303173	0.286189	gene-Kcna2(Kcna2)	-
BP	GO:0045796	negative regulation of intestinal cholesterol absorption	1	0	1	1	0.0303173	0.286189	gene-Abcg5(Abcg5)	-
BP	GO:0046032	ADP catabolic process	1	0	1	1	0.0303173	0.286189	gene-Nt5e(Nt5e)	-
BP	GO:0046086	adenosine biosynthetic process	1	0	1	1	0.0303173	0.286189	gene-Nt5e(Nt5e)	-
BP	GO:0048388	endosomal lumen acidification	0	1	1	1	0.0303173	0.286189	-	gene-Aqp11(Aqp11)
BP	GO:0048769	sarcomerogenesis	1	0	1	1	0.0303173	0.286189	gene-Tcap(Tcap)	-
BP	GO:0050802	circadian sleep/wake cycle, sleep	1	0	1	1	0.0303173	0.286189	gene-Kcna2(Kcna2)	-
BP	GO:0051466	positive regulation of corticotropin-releasing hormone secretion	1	0	1	1	0.0303173	0.286189	gene-Tnfsf11(Tnfsf11)	-
BP	GO:0051895	negative regulation of focal adhesion assembly	1	0	1	1	0.0303173	0.286189	gene-Fam107a(Fam107a)	-
BP	GO:0052373	suppression of symbiont entry into host by host	1	0	1	1	0.0303173	0.286189	gene-Zg16(Zg16)	-
BP	GO:0055111	ingression involved in gastrulation with mouth forming second	1	0	1	1	0.0303173	0.286189	gene-Crb2(Crb2)	-
BP	GO:0060720	spongiotrophoblast cell proliferation	1	0	1	1	0.0303173	0.286189	gene-Phlda2(Phlda2)	-
BP	GO:0060721	regulation of spongiotrophoblast cell proliferation	1	0	1	1	0.0303173	0.286189	gene-Phlda2(Phlda2)	-
BP	GO:0060722	cell proliferation involved in embryonic placenta development	1	0	1	1	0.0303173	0.286189	gene-Phlda2(Phlda2)	-
BP	GO:0060723	regulation of cell proliferation involved in embryonic placenta development	1	0	1	1	0.0303173	0.286189	gene-Phlda2(Phlda2)	-
BP	GO:0060752	intestinal phytosterol absorption	1	0	1	1	0.0303173	0.286189	gene-Abcg5(Abcg5)	-
BP	GO:0061052	negative regulation of cell growth involved in cardiac muscle cell development	1	0	1	1	0.0303173	0.286189	gene-Pi16(Pi16)	-
BP	GO:0061888	regulation of astrocyte activation	1	0	1	1	0.0303173	0.286189	gene-Nr1d1(Nr1d1)	-
BP	GO:0061889	negative regulation of astrocyte activation	1	0	1	1	0.0303173	0.286189	gene-Nr1d1(Nr1d1)	-
BP	GO:0071688	striated muscle myosin thick filament assembly	1	0	1	1	0.0303173	0.286189	gene-Tcap(Tcap)	-
BP	GO:0071812	positive regulation of fever generation by positive regulation of prostaglandin secretion	1	0	1	1	0.0303173	0.286189	gene-Tnfsf11(Tnfsf11)	-
BP	GO:0071847	TNFSF11-mediated signaling pathway	1	0	1	1	0.0303173	0.286189	gene-Tnfsf11(Tnfsf11)	-
BP	GO:0071848	positive regulation of ERK1 and ERK2 cascade via TNFSF11-mediated signaling	1	0	1	1	0.0303173	0.286189	gene-Tnfsf11(Tnfsf11)	-
BP	GO:0071881	adenylate cyclase-inhibiting adrenergic receptor signaling pathway	1	0	1	1	0.0303173	0.286189	gene-Adra2a(Adra2a)	-
BP	GO:0071882	phospholipase C-activating adrenergic receptor signaling pathway	1	0	1	1	0.0303173	0.286189	gene-Adra2a(Adra2a)	-
BP	GO:0071926	endocannabinoid signaling pathway	1	0	1	1	0.0303173	0.286189	gene-Alox15b(Alox15b)	-
BP	GO:0080170	hydrogen peroxide transmembrane transport	0	1	1	1	0.0303173	0.286189	-	gene-Aqp11(Aqp11)
BP	GO:0090067	regulation of thalamus size	1	0	1	1	0.0303173	0.286189	gene-Slc6a4(Slc6a4)	-
BP	GO:0090104	pancreatic epsilon cell differentiation	1	0	1	1	0.0303173	0.286189	gene-Rfx6(Rfx6)	-
BP	GO:0098758	response to interleukin-8	1	0	1	1	0.0303173	0.286189	gene-Egr1(Egr1)	-
BP	GO:0098759	cellular response to interleukin-8	1	0	1	1	0.0303173	0.286189	gene-Egr1(Egr1)	-
BP	GO:0098967	exocytic insertion of neurotransmitter receptor to postsynaptic membrane	1	0	1	1	0.0303173	0.286189	gene-Cplx1(Cplx1)	-
BP	GO:0099145	regulation of exocytic insertion of neurotransmitter receptor to postsynaptic membrane	1	0	1	1	0.0303173	0.286189	gene-Cplx1(Cplx1)	-
BP	GO:0150079	negative regulation of neuroinflammatory response	1	0	1	1	0.0303173	0.286189	gene-Nr1d1(Nr1d1)	-
BP	GO:0150118	negative regulation of cell-substrate junction organization	1	0	1	1	0.0303173	0.286189	gene-Fam107a(Fam107a)	-
BP	GO:1901346	negative regulation of vasculature development involved in avascular cornea development in camera-type eye	1	0	1	1	0.0303173	0.286189	gene-Angptl7(Angptl7)	-
BP	GO:1901551	negative regulation of endothelial cell development	0	1	1	1	0.0303173	0.286189	-	gene-S1pr3(S1pr3)
BP	GO:1901696	cannabinoid biosynthetic process	1	0	1	1	0.0303173	0.286189	gene-Alox15b(Alox15b)	-
BP	GO:1901834	regulation of deadenylation-independent decapping of nuclear-transcribed mRNA	1	0	1	1	0.0303173	0.286189	gene-Zfp36(Zfp36)	-
BP	GO:1901835	positive regulation of deadenylation-independent decapping of nuclear-transcribed mRNA	1	0	1	1	0.0303173	0.286189	gene-Zfp36(Zfp36)	-
BP	GO:1901875	positive regulation of post-translational protein modification	1	0	1	1	0.0303173	0.286189	gene-Egr1(Egr1)	-
BP	GO:1901993	regulation of meiotic cell cycle phase transition	1	0	1	1	0.0303173	0.286189	gene-Ovol1(Ovol1)	-
BP	GO:1901994	negative regulation of meiotic cell cycle phase transition	1	0	1	1	0.0303173	0.286189	gene-Ovol1(Ovol1)	-
BP	GO:1903003	positive regulation of protein deubiquitination	1	0	1	1	0.0303173	0.286189	gene-Zc3h12a(Zc3h12a)	-
BP	GO:1903012	positive regulation of bone development	1	0	1	1	0.0303173	0.286189	gene-Tnfsf11(Tnfsf11)	-
BP	GO:1903141	negative regulation of establishment of endothelial barrier	0	1	1	1	0.0303173	0.286189	-	gene-S1pr3(S1pr3)
BP	GO:1903435	positive regulation of constitutive secretory pathway	1	0	1	1	0.0303173	0.286189	gene-Rab27a(Rab27a)	-
BP	GO:1903978	regulation of microglial cell activation	1	0	1	1	0.0303173	0.286189	gene-Nr1d1(Nr1d1)	-
BP	GO:1903979	negative regulation of microglial cell activation	1	0	1	1	0.0303173	0.286189	gene-Nr1d1(Nr1d1)	-
BP	GO:1904200	iodide transmembrane transport	1	0	1	1	0.0303173	0.286189	gene-Slc5a5(Slc5a5)	-
BP	GO:1904323	regulation of inhibitory G protein-coupled receptor phosphorylation	1	0	1	1	0.0303173	0.286189	gene-Aplnr(Aplnr)	-
BP	GO:1904325	positive regulation of inhibitory G protein-coupled receptor phosphorylation	1	0	1	1	0.0303173	0.286189	gene-Aplnr(Aplnr)	-
BP	GO:1904400	response to Thyroid stimulating hormone	1	0	1	1	0.0303173	0.286189	gene-Slc5a5(Slc5a5)	-
BP	GO:1904401	cellular response to Thyroid stimulating hormone	1	0	1	1	0.0303173	0.286189	gene-Slc5a5(Slc5a5)	-
BP	GO:1904479	negative regulation of intestinal absorption	1	0	1	1	0.0303173	0.286189	gene-Abcg5(Abcg5)	-
BP	GO:1904636	response to ionomycin	1	0	1	1	0.0303173	0.286189	gene-Zc3h12a(Zc3h12a)	-
BP	GO:1904637	cellular response to ionomycin	1	0	1	1	0.0303173	0.286189	gene-Zc3h12a(Zc3h12a)	-
BP	GO:1904730	negative regulation of intestinal lipid absorption	1	0	1	1	0.0303173	0.286189	gene-Abcg5(Abcg5)	-
BP	GO:1905704	positive regulation of inhibitory synapse assembly	1	0	1	1	0.0303173	0.286189	gene-LOC101831547(LOC101831547)	-
BP	GO:1990809	endoplasmic reticulum tubular network membrane organization	1	0	1	1	0.0303173	0.286189	gene-Arl6ip1(Arl6ip1)	-
BP	GO:2000182	regulation of progesterone biosynthetic process	1	0	1	1	0.0303173	0.286189	gene-Egr1(Egr1)	-
BP	GO:2000427	positive regulation of apoptotic cell clearance	1	0	1	1	0.0303173	0.286189	gene-LOC101839392(LOC101839392)	-
BP	GO:2001206	positive regulation of osteoclast development	1	0	1	1	0.0303173	0.286189	gene-Tnfsf11(Tnfsf11)	-
BP	GO:2001300	lipoxin metabolic process	1	0	1	1	0.0303173	0.286189	gene-Alox15b(Alox15b)	-
BP	GO:2001301	lipoxin biosynthetic process	1	0	1	1	0.0303173	0.286189	gene-Alox15b(Alox15b)	-
BP	GO:2001302	lipoxin A4 metabolic process	1	0	1	1	0.0303173	0.286189	gene-Alox15b(Alox15b)	-
BP	GO:2001303	lipoxin A4 biosynthetic process	1	0	1	1	0.0303173	0.286189	gene-Alox15b(Alox15b)	-
BP	GO:0009914	hormone transport	7	0	7	99	0.0305902	0.286189	gene-Adra2a(Adra2a),gene-Cplx1(Cplx1),gene-Cplx3(Cplx3),gene-Il6(Il6),gene-Nr1d1(Nr1d1),gene-Rfx6(Rfx6),gene-Tnfsf11(Tnfsf11)	-
BP	GO:0031667	response to nutrient levels	7	0	7	99	0.0305902	0.286189	gene-LOC101840476(LOC101840476),gene-Mn1(Mn1),gene-Nt5e(Nt5e),gene-P2rx1(P2rx1),gene-P2rx2(P2rx2),gene-Zc3h12a(Zc3h12a),gene-Zfp36(Zfp36)	-
BP	GO:0050727	regulation of inflammatory response	7	0	7	99	0.0305902	0.286189	gene-Hyal2(Hyal2),gene-Nfkbia(Nfkbia),gene-Nr1d1(Nr1d1),gene-Nt5e(Nt5e),gene-Tnfsf11(Tnfsf11),gene-Zc3h12a(Zc3h12a),gene-Zfp36(Zfp36)	-
BP	GO:0032103	positive regulation of response to external stimulus	8	0	8	121	0.0306623	0.286189	gene-Hyal2(Hyal2),gene-LOC101839392(LOC101839392),gene-LOC101840476(LOC101840476),gene-Mn1(Mn1),gene-Nfkbia(Nfkbia),gene-Tnfsf11(Tnfsf11),gene-Vav1(Vav1),gene-Zbp1(Zbp1)	-
BP	GO:0015893	drug transport	4	1	5	58	0.0307148	0.286189	gene-Arl6ip1(Arl6ip1),gene-Gnat1(Gnat1),gene-Kcna2(Kcna2),gene-Sncg(Sncg)	gene-Aqp11(Aqp11)
BP	GO:0050817	coagulation	6	0	6	78	0.0307192	0.286189	gene-Adra2a(Adra2a),gene-Entpd2(Entpd2),gene-Gp5(Gp5),gene-Hrg(Hrg),gene-Rab27a(Rab27a),gene-Slc6a4(Slc6a4)	-
BP	GO:0046189	phenol-containing compound biosynthetic process	2	1	3	23	0.0312085	0.288143	gene-Hdc(Hdc),gene-Mc1r(Mc1r)	gene-Slc45a2(Slc45a2)
BP	GO:0055006	cardiac cell development	3	0	3	23	0.0312085	0.288143	gene-Asb2(Asb2),gene-Pi16(Pi16),gene-Tcap(Tcap)	-
BP	GO:2000514	regulation of CD4-positive, alpha-beta T cell activation	3	0	3	23	0.0312085	0.288143	gene-Il6(Il6),gene-Tbx21(Tbx21),gene-Zc3h12a(Zc3h12a)	-
BP	GO:0030099	myeloid cell differentiation	8	0	8	122	0.0319863	0.293405	gene-Csf3(Csf3),gene-Efna2(Efna2),gene-Fos(Fos),gene-Hoxb7(Hoxb7),gene-Nfkbia(Nfkbia),gene-Rassf2(Rassf2),gene-Tnfsf11(Tnfsf11),gene-Zfp36(Zfp36)	-
BP	GO:0070848	response to growth factor	11	0	11	192	0.0320039	0.293405	gene-Clec3b(Clec3b),gene-Col2a1(Col2a1),gene-Cpne3(Cpne3),gene-Crb2(Crb2),gene-Egr1(Egr1),gene-Fos(Fos),gene-Htra1(Htra1),gene-Hyal2(Hyal2),gene-Il6(Il6),gene-Rnf165(Rnf165),gene-Zfp36(Zfp36)	-
BP	GO:0051707	response to other organism	19	1	20	422	0.032063	0.293405	gene-Defb135(Defb135),gene-Defb136(Defb136),gene-Hyal2(Hyal2),gene-Il6(Il6),gene-LOC101822883(LOC101822883),gene-LOC101827806(LOC101827806),gene-LOC101839392(LOC101839392),gene-LOC101840476(LOC101840476),gene-Lyzl6(Lyzl6),gene-Nfkbia(Nfkbia),gene-Nlrc4(Nlrc4),gene-Nr1d1(Nr1d1),gene-Rab27a(Rab27a),gene-Tbx21(Tbx21),gene-Vav1(Vav1),gene-Zbp1(Zbp1),gene-Zc3h12a(Zc3h12a),gene-Zfp36(Zfp36),gene-Zg16(Z…	gene-LOC101834989(LOC101834989)
BP	GO:1902105	regulation of leukocyte differentiation	6	0	6	79	0.0324311	0.295898	gene-Fos(Fos),gene-Il6(Il6),gene-Rassf2(Rassf2),gene-Tbx21(Tbx21),gene-Tnfsf11(Tnfsf11),gene-Zc3h12a(Zc3h12a)	-
BP	GO:0043207	response to external biotic stimulus	19	1	20	423	0.0327531	0.297122	gene-Defb135(Defb135),gene-Defb136(Defb136),gene-Hyal2(Hyal2),gene-Il6(Il6),gene-LOC101822883(LOC101822883),gene-LOC101827806(LOC101827806),gene-LOC101839392(LOC101839392),gene-LOC101840476(LOC101840476),gene-Lyzl6(Lyzl6),gene-Nfkbia(Nfkbia),gene-Nlrc4(Nlrc4),gene-Nr1d1(Nr1d1),gene-Rab27a(Rab27a),gene-Tbx21(Tbx21),gene-Vav1(Vav1),gene-Zbp1(Zbp1),gene-Zc3h12a(Zc3h12a),gene-Zfp36(Zfp36),gene-Zg16(Z…	gene-LOC101834989(LOC101834989)
BP	GO:0048771	tissue remodeling	5	0	5	59	0.0327574	0.297122	gene-Efna2(Efna2),gene-Il20ra(Il20ra),gene-Il6(Il6),gene-Rassf2(Rassf2),gene-Tnfsf11(Tnfsf11)	-
BP	GO:0006508	proteolysis	30	3	33	784	0.0338115	0.299139	gene-Adam32(Adam32),gene-Adra2a(Adra2a),gene-Agbl3(Agbl3),gene-Anpep(Anpep),gene-Asb2(Asb2),gene-Asprv1(Asprv1),gene-Capn6(Capn6),gene-Cpm(Cpm),gene-Ctrc(Ctrc),gene-Ctsk(Ctsk),gene-Htra1(Htra1),gene-Ihh(Ihh),gene-Klk14(Klk14),gene-LOC101823644(LOC101823644),gene-LOC101825831(LOC101825831),gene-LOC101831237(LOC101831237),gene-LOC101835870(LOC101835870),gene-LOC101838292(LOC101838292),gene-LOC10183…	gene-Adam23(Adam23),gene-Aqp11(Aqp11),gene-LOC101835341(LOC101835341)
BP	GO:0001817	regulation of cytokine production	10	1	11	194	0.0341393	0.299139	gene-Adra2a(Adra2a),gene-Alox15b(Alox15b),gene-Egr1(Egr1),gene-Hyal2(Hyal2),gene-Il6(Il6),gene-LOC101839392(LOC101839392),gene-Mc1r(Mc1r),gene-Tbx21(Tbx21),gene-Zc3h12a(Zc3h12a),gene-Zfp36(Zfp36)	gene-S1pr3(S1pr3)
BP	GO:0071345	cellular response to cytokine stimulus	11	0	11	194	0.0341393	0.299139	gene-Egr1(Egr1),gene-Hyal2(Hyal2),gene-Il20ra(Il20ra),gene-Il6(Il6),gene-LOC101839392(LOC101839392),gene-Nfkbia(Nfkbia),gene-Nr1d1(Nr1d1),gene-Tnfsf11(Tnfsf11),gene-Zbp1(Zbp1),gene-Zc3h12a(Zc3h12a),gene-Zfp36(Zfp36)	-
BP	GO:0002287	alpha-beta T cell activation involved in immune response	3	0	3	24	0.034888	0.299139	gene-Il6(Il6),gene-Tbx21(Tbx21),gene-Zc3h12a(Zc3h12a)	-
BP	GO:0002293	alpha-beta T cell differentiation involved in immune response	3	0	3	24	0.034888	0.299139	gene-Il6(Il6),gene-Tbx21(Tbx21),gene-Zc3h12a(Zc3h12a)	-
BP	GO:0002294	CD4-positive, alpha-beta T cell differentiation involved in immune response	3	0	3	24	0.034888	0.299139	gene-Il6(Il6),gene-Tbx21(Tbx21),gene-Zc3h12a(Zc3h12a)	-
BP	GO:0002456	T cell mediated immunity	3	0	3	24	0.034888	0.299139	gene-Il6(Il6),gene-Rab27a(Rab27a),gene-Tbx21(Tbx21)	-
BP	GO:0042093	T-helper cell differentiation	3	0	3	24	0.034888	0.299139	gene-Il6(Il6),gene-Tbx21(Tbx21),gene-Zc3h12a(Zc3h12a)	-
BP	GO:0048640	negative regulation of developmental growth	3	0	3	24	0.034888	0.299139	gene-Pi16(Pi16),gene-Slc6a4(Slc6a4),gene-Tll2(Tll2)	-
BP	GO:0002360	T cell lineage commitment	2	0	2	10	0.0351074	0.299139	gene-Il6(Il6),gene-Tbx21(Tbx21)	-
BP	GO:0006582	melanin metabolic process	1	1	2	10	0.0351074	0.299139	gene-Mc1r(Mc1r)	gene-Slc45a2(Slc45a2)
BP	GO:0010742	macrophage derived foam cell differentiation	2	0	2	10	0.0351074	0.299139	gene-Alox15b(Alox15b),gene-Nfkbia(Nfkbia)	-
BP	GO:0031338	regulation of vesicle fusion	2	0	2	10	0.0351074	0.299139	gene-Cplx1(Cplx1),gene-Cplx3(Cplx3)	-
BP	GO:0042438	melanin biosynthetic process	1	1	2	10	0.0351074	0.299139	gene-Mc1r(Mc1r)	gene-Slc45a2(Slc45a2)
BP	GO:0043489	RNA stabilization	2	0	2	10	0.0351074	0.299139	gene-Fam46c(Fam46c),gene-Zfp36(Zfp36)	-
BP	GO:0044550	secondary metabolite biosynthetic process	1	1	2	10	0.0351074	0.299139	gene-Mc1r(Mc1r)	gene-Slc45a2(Slc45a2)
BP	GO:0045672	positive regulation of osteoclast differentiation	2	0	2	10	0.0351074	0.299139	gene-Fos(Fos),gene-Tnfsf11(Tnfsf11)	-
BP	GO:0090077	foam cell differentiation	2	0	2	10	0.0351074	0.299139	gene-Alox15b(Alox15b),gene-Nfkbia(Nfkbia)	-
BP	GO:1902373	negative regulation of mRNA catabolic process	2	0	2	10	0.0351074	0.299139	gene-Fam46c(Fam46c),gene-Zfp36(Zfp36)	-
BP	GO:1905953	negative regulation of lipid localization	2	0	2	10	0.0351074	0.299139	gene-Abcg5(Abcg5),gene-Nfkbia(Nfkbia)	-
BP	GO:2000316	regulation of T-helper 17 type immune response	2	0	2	10	0.0351074	0.299139	gene-Tbx21(Tbx21),gene-Zc3h12a(Zc3h12a)	-
BP	GO:2000319	regulation of T-helper 17 cell differentiation	2	0	2	10	0.0351074	0.299139	gene-Tbx21(Tbx21),gene-Zc3h12a(Zc3h12a)	-
BP	GO:0055082	cellular chemical homeostasis	9	2	11	195	0.035244	0.299477	gene-Adra2a(Adra2a),gene-Aplnr(Aplnr),gene-Chrna10(Chrna10),gene-CUNHXorf21(CUNHXorf21),gene-Gp5(Gp5),gene-Hkdc1(Hkdc1),gene-Hrh4(Hrh4),gene-Nr1d1(Nr1d1),gene-Rfx6(Rfx6)	gene-Aqp11(Aqp11),gene-Slc45a2(Slc45a2)
BP	GO:0001558	regulation of cell growth	6	0	6	81	0.0360381	0.305386	gene-Fam107a(Fam107a),gene-Hyal2(Hyal2),gene-Lgi1(Lgi1),gene-LOC101831547(LOC101831547),gene-LOC101840476(LOC101840476),gene-Pi16(Pi16)	-
BP	GO:0055074	calcium ion homeostasis	7	0	7	103	0.0368122	0.311093	gene-Aplnr(Aplnr),gene-Chrna10(Chrna10),gene-Gp5(Gp5),gene-Hrh4(Hrh4),gene-LOC101840476(LOC101840476),gene-Nt5e(Nt5e),gene-Tnfsf11(Tnfsf11)	-
BP	GO:0001816	cytokine production	10	1	11	197	0.0375286	0.315158	gene-Adra2a(Adra2a),gene-Alox15b(Alox15b),gene-Egr1(Egr1),gene-Hyal2(Hyal2),gene-Il6(Il6),gene-LOC101839392(LOC101839392),gene-Mc1r(Mc1r),gene-Tbx21(Tbx21),gene-Zc3h12a(Zc3h12a),gene-Zfp36(Zfp36)	gene-S1pr3(S1pr3)
BP	GO:0007605	sensory perception of sound	3	1	4	42	0.0375989	0.315158	gene-Chrna10(Chrna10),gene-Col2a1(Col2a1),gene-Myo1a(Myo1a)	gene-Otos(Otos)
BP	GO:0009743	response to carbohydrate	4	0	4	42	0.0375989	0.315158	gene-Adra2a(Adra2a),gene-Egr1(Egr1),gene-Nr1d1(Nr1d1),gene-Rfx6(Rfx6)	-
BP	GO:0048609	multicellular organismal reproductive process	11	1	12	222	0.0379233	0.316282	gene-Acrbp(Acrbp),gene-Egr1(Egr1),gene-LOC101829864(LOC101829864),gene-LOC101831237(LOC101831237),gene-LOC101835871(LOC101835871),gene-LOC101840476(LOC101840476),gene-Ovol1(Ovol1),gene-Pld6(Pld6),gene-Tex15(Tex15),gene-Tssk3(Tssk3),gene-Zglp1(Zglp1)	gene-Rsph1(Rsph1)
BP	GO:0071326	cellular response to monosaccharide stimulus	3	0	3	25	0.0387811	0.316282	gene-Adra2a(Adra2a),gene-Nr1d1(Nr1d1),gene-Rfx6(Rfx6)	-
BP	GO:0071331	cellular response to hexose stimulus	3	0	3	25	0.0387811	0.316282	gene-Adra2a(Adra2a),gene-Nr1d1(Nr1d1),gene-Rfx6(Rfx6)	-
BP	GO:0071333	cellular response to glucose stimulus	3	0	3	25	0.0387811	0.316282	gene-Adra2a(Adra2a),gene-Nr1d1(Nr1d1),gene-Rfx6(Rfx6)	-
BP	GO:0001818	negative regulation of cytokine production	5	0	5	62	0.0393845	0.316282	gene-Il6(Il6),gene-Mc1r(Mc1r),gene-Tbx21(Tbx21),gene-Zc3h12a(Zc3h12a),gene-Zfp36(Zfp36)	-
BP	GO:0001894	tissue homeostasis	5	0	5	62	0.0393845	0.316282	gene-Col2a1(Col2a1),gene-Crb2(Crb2),gene-Il20ra(Il20ra),gene-Il6(Il6),gene-Tnfsf11(Tnfsf11)	-
BP	GO:0002221	pattern recognition receptor signaling pathway	5	0	5	62	0.0393845	0.316282	gene-CUNHXorf21(CUNHXorf21),gene-LOC101827806(LOC101827806),gene-Nfkbia(Nfkbia),gene-Nr1d1(Nr1d1),gene-Ticam2(Ticam2)	-
BP	GO:0048534	hematopoietic or lymphoid organ development	14	0	14	274	0.0395212	0.316282	gene-Csf3(Csf3),gene-Efna2(Efna2),gene-Egr1(Egr1),gene-Fos(Fos),gene-Hoxb7(Hoxb7),gene-Hyal2(Hyal2),gene-Il6(Il6),gene-Nfkbia(Nfkbia),gene-Rassf2(Rassf2),gene-Tbx21(Tbx21),gene-Tnfsf11(Tnfsf11),gene-Vav1(Vav1),gene-Zc3h12a(Zc3h12a),gene-Zfp36(Zfp36)	-
BP	GO:0048638	regulation of developmental growth	6	0	6	83	0.0398934	0.316282	gene-Gjd4(Gjd4),gene-LOC101831547(LOC101831547),gene-Phlda2(Phlda2),gene-Pi16(Pi16),gene-Slc6a4(Slc6a4),gene-Tll2(Tll2)	-
BP	GO:0019725	cellular homeostasis	10	2	12	224	0.0401749	0.316282	gene-Adra2a(Adra2a),gene-Aplnr(Aplnr),gene-Chrna10(Chrna10),gene-CUNHXorf21(CUNHXorf21),gene-Gp5(Gp5),gene-Hkdc1(Hkdc1),gene-Hrh4(Hrh4),gene-Il6(Il6),gene-Nr1d1(Nr1d1),gene-Rfx6(Rfx6)	gene-Aqp11(Aqp11),gene-Slc45a2(Slc45a2)
BP	GO:0006887	exocytosis	7	0	7	105	0.0402148	0.316282	gene-Cplx1(Cplx1),gene-Cplx3(Cplx3),gene-Eqtn(Eqtn),gene-Ptgds(Ptgds),gene-Rab27a(Rab27a),gene-Syngr3(Syngr3),gene-Tnfaip2(Tnfaip2)	-
BP	GO:0007159	leukocyte cell-cell adhesion	7	0	7	105	0.0402148	0.316282	gene-Il6(Il6),gene-LOC101831547(LOC101831547),gene-LOC101839392(LOC101839392),gene-Nt5e(Nt5e),gene-Tbx21(Tbx21),gene-Tnfsf11(Tnfsf11),gene-Zc3h12a(Zc3h12a)	-
BP	GO:0009306	protein secretion	7	0	7	105	0.0402148	0.316282	gene-Adra2a(Adra2a),gene-Cplx1(Cplx1),gene-Cplx3(Cplx3),gene-Il6(Il6),gene-Nr1d1(Nr1d1),gene-Rfx6(Rfx6),gene-Sncg(Sncg)	-
BP	GO:0035592	establishment of protein localization to extracellular region	7	0	7	105	0.0402148	0.316282	gene-Adra2a(Adra2a),gene-Cplx1(Cplx1),gene-Cplx3(Cplx3),gene-Il6(Il6),gene-Nr1d1(Nr1d1),gene-Rfx6(Rfx6),gene-Sncg(Sncg)	-
BP	GO:0002521	leukocyte differentiation	9	0	9	151	0.0402372	0.316282	gene-Efna2(Efna2),gene-Egr1(Egr1),gene-Fos(Fos),gene-Il6(Il6),gene-Rassf2(Rassf2),gene-Tbx21(Tbx21),gene-Tnfsf11(Tnfsf11),gene-Vav1(Vav1),gene-Zc3h12a(Zc3h12a)	-
BP	GO:0001539	cilium or flagellum-dependent cell motility	4	0	4	43	0.0405017	0.316282	gene-Enkur(Enkur),gene-LOC101829864(LOC101829864),gene-Tekt2(Tekt2),gene-Tekt5(Tekt5)	-
BP	GO:0009612	response to mechanical stimulus	4	0	4	43	0.0405017	0.316282	gene-Chrna10(Chrna10),gene-Fos(Fos),gene-Nfkbia(Nfkbia),gene-Tcap(Tcap)	-
BP	GO:0060285	cilium-dependent cell motility	4	0	4	43	0.0405017	0.316282	gene-Enkur(Enkur),gene-LOC101829864(LOC101829864),gene-Tekt2(Tekt2),gene-Tekt5(Tekt5)	-
BP	GO:0042221	response to chemical	43	1	44	1118	0.0418776	0.316282	gene-Adra2a(Adra2a),gene-Arl6ip1(Arl6ip1),gene-Cdo1(Cdo1),gene-Clec3b(Clec3b),gene-Col2a1(Col2a1),gene-Cpne3(Cpne3),gene-Crb2(Crb2),gene-CUNH10orf99(CUNH10orf99),gene-Egr1(Egr1),gene-Fos(Fos),gene-Gnat1(Gnat1),gene-Htra1(Htra1),gene-Hyal2(Hyal2),gene-Il20ra(Il20ra),gene-Il6(Il6),gene-Kcna2(Kcna2),gene-Kcnmb3(Kcnmb3),gene-Kcnmb4(Kcnmb4),gene-Lgi1(Lgi1),gene-LOC101833790(LOC101833790),gene-LOC10183…	gene-Aqp11(Aqp11)
BP	GO:0002369	T cell cytokine production	2	0	2	11	0.0420645	0.316282	gene-Il6(Il6),gene-Tbx21(Tbx21)	-
BP	GO:0002724	regulation of T cell cytokine production	2	0	2	11	0.0420645	0.316282	gene-Il6(Il6),gene-Tbx21(Tbx21)	-
BP	GO:0006027	glycosaminoglycan catabolic process	2	0	2	11	0.0420645	0.316282	gene-Hyal2(Hyal2),gene-Lyg1(Lyg1)	-
BP	GO:0032720	negative regulation of tumor necrosis factor production	2	0	2	11	0.0420645	0.316282	gene-Mc1r(Mc1r),gene-Zc3h12a(Zc3h12a)	-
BP	GO:0032892	positive regulation of organic acid transport	2	0	2	11	0.0420645	0.316282	gene-Arl6ip1(Arl6ip1),gene-Tnfsf11(Tnfsf11)	-
BP	GO:0033273	response to vitamin	2	0	2	11	0.0420645	0.316282	gene-LOC101840476(LOC101840476),gene-Mn1(Mn1)	-
BP	GO:0035751	regulation of lysosomal lumen pH	1	1	2	11	0.0420645	0.316282	gene-CUNHXorf21(CUNHXorf21)	gene-Slc45a2(Slc45a2)
BP	GO:0045058	T cell selection	2	0	2	11	0.0420645	0.316282	gene-Il6(Il6),gene-Tbx21(Tbx21)	-
BP	GO:0070528	protein kinase C signaling	2	0	2	11	0.0420645	0.316282	gene-Mc1r(Mc1r),gene-Sez6l2(Sez6l2)	-
BP	GO:0099637	neurotransmitter receptor transport	2	0	2	11	0.0420645	0.316282	gene-Cplx1(Cplx1),gene-Kif5a(Kif5a)	-
BP	GO:1903556	negative regulation of tumor necrosis factor superfamily cytokine production	2	0	2	11	0.0420645	0.316282	gene-Mc1r(Mc1r),gene-Zc3h12a(Zc3h12a)	-
BP	GO:1901700	response to oxygen-containing compound	17	0	17	355	0.0422423	0.316282	gene-Adra2a(Adra2a),gene-Egr1(Egr1),gene-Fos(Fos),gene-Hyal2(Hyal2),gene-Il6(Il6),gene-LOC101839392(LOC101839392),gene-LOC101840476(LOC101840476),gene-Mn1(Mn1),gene-Nfkbia(Nfkbia),gene-Nr1d1(Nr1d1),gene-Nt5e(Nt5e),gene-P2rx1(P2rx1),gene-P2rx2(P2rx2),gene-Rfx6(Rfx6),gene-Slc5a5(Slc5a5),gene-Zc3h12a(Zc3h12a),gene-Zfp36(Zfp36)	-
BP	GO:0002292	T cell differentiation involved in immune response	3	0	3	26	0.0428854	0.316282	gene-Il6(Il6),gene-Tbx21(Tbx21),gene-Zc3h12a(Zc3h12a)	-
BP	GO:0009126	purine nucleoside monophosphate metabolic process	2	1	3	26	0.0428854	0.316282	gene-Ampd1(Ampd1),gene-Nt5e(Nt5e)	gene-Urad(Urad)
BP	GO:0009167	purine ribonucleoside monophosphate metabolic process	2	1	3	26	0.0428854	0.316282	gene-Ampd1(Ampd1),gene-Nt5e(Nt5e)	gene-Urad(Urad)
BP	GO:0032602	chemokine production	3	0	3	26	0.0428854	0.316282	gene-Alox15b(Alox15b),gene-Egr1(Egr1),gene-Il6(Il6)	-
BP	GO:0032642	regulation of chemokine production	3	0	3	26	0.0428854	0.316282	gene-Alox15b(Alox15b),gene-Egr1(Egr1),gene-Il6(Il6)	-
BP	GO:0045639	positive regulation of myeloid cell differentiation	3	0	3	26	0.0428854	0.316282	gene-Csf3(Csf3),gene-Fos(Fos),gene-Tnfsf11(Tnfsf11)	-
BP	GO:1902414	protein localization to cell junction	3	0	3	26	0.0428854	0.316282	gene-Cplx1(Cplx1),gene-Kif5a(Kif5a),gene-Lgi1(Lgi1)	-
BP	GO:0071692	protein localization to extracellular region	7	0	7	107	0.0438165	0.316282	gene-Adra2a(Adra2a),gene-Cplx1(Cplx1),gene-Cplx3(Cplx3),gene-Il6(Il6),gene-Nr1d1(Nr1d1),gene-Rfx6(Rfx6),gene-Sncg(Sncg)	-
BP	GO:0033500	carbohydrate homeostasis	5	0	5	64	0.0442243	0.316282	gene-Adra2a(Adra2a),gene-Hkdc1(Hkdc1),gene-Il6(Il6),gene-Nr1d1(Nr1d1),gene-Rfx6(Rfx6)	-
BP	GO:0042593	glucose homeostasis	5	0	5	64	0.0442243	0.316282	gene-Adra2a(Adra2a),gene-Hkdc1(Hkdc1),gene-Il6(Il6),gene-Nr1d1(Nr1d1),gene-Rfx6(Rfx6)	-
BP	GO:0071772	response to BMP	5	0	5	64	0.0442243	0.316282	gene-Col2a1(Col2a1),gene-Crb2(Crb2),gene-Egr1(Egr1),gene-Htra1(Htra1),gene-Rnf165(Rnf165)	-
BP	GO:0071773	cellular response to BMP stimulus	5	0	5	64	0.0442243	0.316282	gene-Col2a1(Col2a1),gene-Crb2(Crb2),gene-Egr1(Egr1),gene-Htra1(Htra1),gene-Rnf165(Rnf165)	-
BP	GO:0042592	homeostatic process	21	2	23	520	0.0443236	0.316282	gene-Abcg5(Abcg5),gene-Adra2a(Adra2a),gene-Aplnr(Aplnr),gene-Chrna10(Chrna10),gene-Col2a1(Col2a1),gene-Crb2(Crb2),gene-CUNHXorf21(CUNHXorf21),gene-Egr1(Egr1),gene-Gp5(Gp5),gene-Hkdc1(Hkdc1),gene-Hrh4(Hrh4),gene-Hyal2(Hyal2),gene-Il20ra(Il20ra),gene-Il6(Il6),gene-LOC101840476(LOC101840476),gene-Nr1d1(Nr1d1),gene-Nt5e(Nt5e),gene-Rassf2(Rassf2),gene-Rfx6(Rfx6),gene-Tnfsf11(Tnfsf11),gene-Zfp36(Zfp36)	gene-Aqp11(Aqp11),gene-Slc45a2(Slc45a2)
BP	GO:0051049	regulation of transport	19	0	19	412	0.0454571	0.316282	gene-Abcg5(Abcg5),gene-Adra2a(Adra2a),gene-Aplnr(Aplnr),gene-Arl6ip1(Arl6ip1),gene-Cplx1(Cplx1),gene-Cplx3(Cplx3),gene-Hyal2(Hyal2),gene-Il6(Il6),gene-Kcna2(Kcna2),gene-Kcnj1(Kcnj1),gene-LOC101839392(LOC101839392),gene-Nfkbia(Nfkbia),gene-Nr1d1(Nr1d1),gene-Rab27a(Rab27a),gene-Rfx6(Rfx6),gene-Rspo1(Rspo1),gene-Sncg(Sncg),gene-Tnfsf11(Tnfsf11),gene-Zc3h12a(Zc3h12a)	-
BP	GO:0010035	response to inorganic substance	6	0	6	86	0.0461502	0.316282	gene-Cpne3(Cpne3),gene-Fos(Fos),gene-Kcnmb3(Kcnmb3),gene-Kcnmb4(Kcnmb4),gene-Nt5e(Nt5e),gene-Zc3h12a(Zc3h12a)	-
BP	GO:0050954	sensory perception of mechanical stimulus	3	1	4	45	0.046679	0.316282	gene-Chrna10(Chrna10),gene-Col2a1(Col2a1),gene-Myo1a(Myo1a)	gene-Otos(Otos)
BP	GO:0048870	cell motility	21	0	21	468	0.0468583	0.316282	gene-Adra2a(Adra2a),gene-Cckar(Cckar),gene-Cep85l(Cep85l),gene-Cpne3(Cpne3),gene-Crb2(Crb2),gene-CUNH10orf99(CUNH10orf99),gene-Dchs1(Dchs1),gene-Enkur(Enkur),gene-Fam107a(Fam107a),gene-Gfra3(Gfra3),gene-Hyal2(Hyal2),gene-LOC101829864(LOC101829864),gene-LOC101831547(LOC101831547),gene-LOC101839392(LOC101839392),gene-Phlda2(Phlda2),gene-Tbx21(Tbx21),gene-Tekt2(Tekt2),gene-Tekt5(Tekt5),gene-Tnfsf11(…	-
BP	GO:0032612	interleukin-1 production	2	1	3	27	0.0471979	0.316282	gene-Egr1(Egr1),gene-Zc3h12a(Zc3h12a)	gene-S1pr3(S1pr3)
BP	GO:0032652	regulation of interleukin-1 production	2	1	3	27	0.0471979	0.316282	gene-Egr1(Egr1),gene-Zc3h12a(Zc3h12a)	gene-S1pr3(S1pr3)
BP	GO:0038061	NIK/NF-kappaB signaling	3	0	3	27	0.0471979	0.316282	gene-Nfkbia(Nfkbia),gene-Rassf2(Rassf2),gene-Zc3h12a(Zc3h12a)	-
BP	GO:0071322	cellular response to carbohydrate stimulus	3	0	3	27	0.0471979	0.316282	gene-Adra2a(Adra2a),gene-Nr1d1(Nr1d1),gene-Rfx6(Rfx6)	-
BP	GO:0051674	localization of cell	21	0	21	469	0.0477419	0.316282	gene-Adra2a(Adra2a),gene-Cckar(Cckar),gene-Cep85l(Cep85l),gene-Cpne3(Cpne3),gene-Crb2(Crb2),gene-CUNH10orf99(CUNH10orf99),gene-Dchs1(Dchs1),gene-Enkur(Enkur),gene-Fam107a(Fam107a),gene-Gfra3(Gfra3),gene-Hyal2(Hyal2),gene-LOC101829864(LOC101829864),gene-LOC101831547(LOC101831547),gene-LOC101839392(LOC101839392),gene-Phlda2(Phlda2),gene-Tbx21(Tbx21),gene-Tekt2(Tekt2),gene-Tekt5(Tekt5),gene-Tnfsf11(…	-
BP	GO:0002711	positive regulation of T cell mediated immunity	2	0	2	12	0.0494865	0.316282	gene-Il6(Il6),gene-Tbx21(Tbx21)	-
BP	GO:0002828	regulation of type 2 immune response	2	0	2	12	0.0494865	0.316282	gene-Il6(Il6),gene-Tbx21(Tbx21)	-
BP	GO:0003009	skeletal muscle contraction	2	0	2	12	0.0494865	0.316282	gene-Tcap(Tcap),gene-Tnnc2(Tnnc2)	-
BP	GO:0003171	atrioventricular valve development	2	0	2	12	0.0494865	0.316282	gene-Aplnr(Aplnr),gene-Dchs1(Dchs1)	-
BP	GO:0006026	aminoglycan catabolic process	2	0	2	12	0.0494865	0.316282	gene-Hyal2(Hyal2),gene-Lyg1(Lyg1)	-
BP	GO:0010883	regulation of lipid storage	2	0	2	12	0.0494865	0.316282	gene-Nfkbia(Nfkbia),gene-Zc3h12a(Zc3h12a)	-
BP	GO:0032104	regulation of response to extracellular stimulus	2	0	2	12	0.0494865	0.316282	gene-LOC101840476(LOC101840476),gene-Mn1(Mn1)	-
BP	GO:0032107	regulation of response to nutrient levels	2	0	2	12	0.0494865	0.316282	gene-LOC101840476(LOC101840476),gene-Mn1(Mn1)	-
BP	GO:0042307	positive regulation of protein import into nucleus	2	0	2	12	0.0494865	0.316282	gene-Hyal2(Hyal2),gene-Zc3h12a(Zc3h12a)	-
BP	GO:0045843	negative regulation of striated muscle tissue development	2	0	2	12	0.0494865	0.316282	gene-Pi16(Pi16),gene-Tll2(Tll2)	-
BP	GO:0048635	negative regulation of muscle organ development	2	0	2	12	0.0494865	0.316282	gene-Pi16(Pi16),gene-Tll2(Tll2)	-
BP	GO:0050779	RNA destabilization	2	0	2	12	0.0494865	0.316282	gene-Zc3h12a(Zc3h12a),gene-Zfp36(Zfp36)	-
BP	GO:0051590	positive regulation of neurotransmitter transport	2	0	2	12	0.0494865	0.316282	gene-Arl6ip1(Arl6ip1),gene-Tnfsf11(Tnfsf11)	-
BP	GO:0061157	mRNA destabilization	2	0	2	12	0.0494865	0.316282	gene-Zc3h12a(Zc3h12a),gene-Zfp36(Zfp36)	-
BP	GO:1903539	protein localization to postsynaptic membrane	2	0	2	12	0.0494865	0.316282	gene-Cplx1(Cplx1),gene-Lgi1(Lgi1)	-
BP	GO:0050796	regulation of insulin secretion	4	0	4	46	0.0499531	0.316282	gene-Adra2a(Adra2a),gene-Il6(Il6),gene-Nr1d1(Nr1d1),gene-Rfx6(Rfx6)	-
BP	GO:0007281	germ cell development	5	1	6	88	0.0506419	0.316282	gene-Acrbp(Acrbp),gene-LOC101829864(LOC101829864),gene-LOC101831237(LOC101831237),gene-Pld6(Pld6),gene-Zglp1(Zglp1)	gene-Rsph1(Rsph1)
BP	GO:2000026	regulation of multicellular organismal development	23	2	25	584	0.051087	0.316282	gene-Alox15b(Alox15b),gene-Angptl7(Angptl7),gene-Aplnr(Aplnr),gene-Crb2(Crb2),gene-Csf3(Csf3),gene-Fos(Fos),gene-Gjd4(Gjd4),gene-Hoxb7(Hoxb7),gene-Il6(Il6),gene-LOC101831547(LOC101831547),gene-LOC101839392(LOC101839392),gene-LOC101840476(LOC101840476),gene-LOC101840911(LOC101840911),gene-Nfkbia(Nfkbia),gene-Nr1d1(Nr1d1),gene-Phlda2(Phlda2),gene-Pi16(Pi16),gene-Rassf2(Rassf2),gene-Tbx21(Tbx21),gen…	gene-Adgrb3(Adgrb3),gene-S1pr3(S1pr3)
BP	GO:0030004	cellular monovalent inorganic cation homeostasis	1	2	3	28	0.0517151	0.316282	gene-CUNHXorf21(CUNHXorf21)	gene-Aqp11(Aqp11),gene-Slc45a2(Slc45a2)
BP	GO:0051093	negative regulation of developmental process	12	3	15	312	0.0527259	0.316282	gene-Angptl7(Angptl7),gene-Fam46c(Fam46c),gene-LOC101831547(LOC101831547),gene-LOC101839392(LOC101839392),gene-Nfkbia(Nfkbia),gene-Nr1d1(Nr1d1),gene-Pi16(Pi16),gene-Slc6a4(Slc6a4),gene-Tbx21(Tbx21),gene-Tll2(Tll2),gene-Zc3h12a(Zc3h12a),gene-Zfp36(Zfp36)	gene-Adgrb3(Adgrb3),gene-LOC101830292(LOC101830292),gene-S1pr3(S1pr3)
BP	GO:0044242	cellular lipid catabolic process	6	0	6	89	0.0529848	0.316282	gene-Cpt1c(Cpt1c),gene-LOC101836237(LOC101836237),gene-LOC101836485(LOC101836485),gene-Pla2g4c(Pla2g4c),gene-Pla2g4d(Pla2g4d),gene-Smpd5(Smpd5)	-
BP	GO:0072507	divalent inorganic cation homeostasis	7	0	7	112	0.05371	0.316282	gene-Aplnr(Aplnr),gene-Chrna10(Chrna10),gene-Gp5(Gp5),gene-Hrh4(Hrh4),gene-LOC101840476(LOC101840476),gene-Nt5e(Nt5e),gene-Tnfsf11(Tnfsf11)	-
BP	GO:0048584	positive regulation of response to stimulus	25	0	25	589	0.0554065	0.316282	gene-Adra2a(Adra2a),gene-Alox15b(Alox15b),gene-Arl6ip1(Arl6ip1),gene-Cd79b(Cd79b),gene-Crb2(Crb2),gene-CUNHXorf21(CUNHXorf21),gene-Gp5(Gp5),gene-Hyal2(Hyal2),gene-Il20ra(Il20ra),gene-Il6(Il6),gene-LOC101831547(LOC101831547),gene-LOC101839392(LOC101839392),gene-LOC101840476(LOC101840476),gene-Mc1r(Mc1r),gene-Mn1(Mn1),gene-Nfkbia(Nfkbia),gene-Rassf2(Rassf2),gene-Rfx6(Rfx6),gene-Rnf165(Rnf165),gene-…	-
BP	GO:0008361	regulation of cell size	2	1	3	29	0.0564333	0.316282	gene-LOC101831547(LOC101831547),gene-Vav1(Vav1)	gene-Aqp11(Aqp11)
BP	GO:0030858	positive regulation of epithelial cell differentiation	3	0	3	29	0.0564333	0.316282	gene-Alox15b(Alox15b),gene-LOC101840476(LOC101840476),gene-LOC101840911(LOC101840911)	-
BP	GO:0035914	skeletal muscle cell differentiation	3	0	3	29	0.0564333	0.316282	gene-Asb2(Asb2),gene-Egr1(Egr1),gene-Fos(Fos)	-
BP	GO:0043367	CD4-positive, alpha-beta T cell differentiation	3	0	3	29	0.0564333	0.316282	gene-Il6(Il6),gene-Tbx21(Tbx21),gene-Zc3h12a(Zc3h12a)	-
BP	GO:0042110	T cell activation	8	0	8	137	0.0566859	0.316282	gene-Egr1(Egr1),gene-Il6(Il6),gene-LOC101839392(LOC101839392),gene-Rab27a(Rab27a),gene-Tbx21(Tbx21),gene-Tnfsf11(Tnfsf11),gene-Vav1(Vav1),gene-Zc3h12a(Zc3h12a)	-
BP	GO:0002520	immune system development	14	0	14	289	0.056965	0.316282	gene-Csf3(Csf3),gene-Efna2(Efna2),gene-Egr1(Egr1),gene-Fos(Fos),gene-Hoxb7(Hoxb7),gene-Hyal2(Hyal2),gene-Il6(Il6),gene-Nfkbia(Nfkbia),gene-Rassf2(Rassf2),gene-Tbx21(Tbx21),gene-Tnfsf11(Tnfsf11),gene-Vav1(Vav1),gene-Zc3h12a(Zc3h12a),gene-Zfp36(Zfp36)	-
BP	GO:0003272	endocardial cushion formation	2	0	2	13	0.057339	0.316282	gene-Aplnr(Aplnr),gene-Dchs1(Dchs1)	-
BP	GO:0043299	leukocyte degranulation	2	0	2	13	0.057339	0.316282	gene-Ptgds(Ptgds),gene-Rab27a(Rab27a)	-
BP	GO:0043371	negative regulation of CD4-positive, alpha-beta T cell differentiation	2	0	2	13	0.057339	0.316282	gene-Tbx21(Tbx21),gene-Zc3h12a(Zc3h12a)	-
BP	GO:0045623	negative regulation of T-helper cell differentiation	2	0	2	13	0.057339	0.316282	gene-Tbx21(Tbx21),gene-Zc3h12a(Zc3h12a)	-
BP	GO:0048599	oocyte development	2	0	2	13	0.057339	0.316282	gene-Pld6(Pld6),gene-Zglp1(Zglp1)	-
BP	GO:0050766	positive regulation of phagocytosis	2	0	2	13	0.057339	0.316282	gene-LOC101839392(LOC101839392),gene-Rab27a(Rab27a)	-
BP	GO:0050853	B cell receptor signaling pathway	2	0	2	13	0.057339	0.316282	gene-Cd79b(Cd79b),gene-Nfkbia(Nfkbia)	-
BP	GO:0098586	cellular response to virus	2	0	2	13	0.057339	0.316282	gene-Il6(Il6),gene-Zc3h12a(Zc3h12a)	-
BP	GO:1904591	positive regulation of protein import	2	0	2	13	0.057339	0.316282	gene-Hyal2(Hyal2),gene-Zc3h12a(Zc3h12a)	-
BP	GO:0030856	regulation of epithelial cell differentiation	4	1	5	69	0.0578193	0.316282	gene-Alox15b(Alox15b),gene-LOC101840476(LOC101840476),gene-LOC101840911(LOC101840911),gene-Zfp36(Zfp36)	gene-S1pr3(S1pr3)
BP	GO:0019221	cytokine-mediated signaling pathway	6	0	6	91	0.0578657	0.316282	gene-Egr1(Egr1),gene-Il20ra(Il20ra),gene-Il6(Il6),gene-Nfkbia(Nfkbia),gene-Tnfsf11(Tnfsf11),gene-Zbp1(Zbp1)	-
BP	GO:0048568	embryonic organ development	9	0	9	162	0.0580875	0.316282	gene-Aplnr(Aplnr),gene-Asb2(Asb2),gene-Chrna10(Chrna10),gene-Col2a1(Col2a1),gene-Crb2(Crb2),gene-En2(En2),gene-Hoxb7(Hoxb7),gene-Phlda2(Phlda2),gene-Tcap(Tcap)	-
BP	GO:0001503	ossification	8	0	8	138	0.0586693	0.316282	gene-Clec3b(Clec3b),gene-Col2a1(Col2a1),gene-Dchs1(Dchs1),gene-LOC101831547(LOC101831547),gene-LOC101840476(LOC101840476),gene-Mn1(Mn1),gene-Rassf2(Rassf2),gene-Tnfsf11(Tnfsf11)	-
BP	GO:0002038	positive regulation of L-glutamate import across plasma membrane	1	0	1	2	0.0597183	0.316282	gene-Arl6ip1(Arl6ip1)	-
BP	GO:0002296	T-helper 1 cell lineage commitment	1	0	1	2	0.0597183	0.316282	gene-Tbx21(Tbx21)	-
BP	GO:0002436	immune complex clearance by monocytes and macrophages	1	0	1	2	0.0597183	0.316282	gene-LOC101839392(LOC101839392)	-
BP	GO:0003190	atrioventricular valve formation	1	0	1	2	0.0597183	0.316282	gene-Dchs1(Dchs1)	-
BP	GO:0003273	cell migration involved in endocardial cushion formation	1	0	1	2	0.0597183	0.316282	gene-Dchs1(Dchs1)	-
BP	GO:0003298	physiological muscle hypertrophy	1	0	1	2	0.0597183	0.316282	gene-Pi16(Pi16)	-
BP	GO:0003301	physiological cardiac muscle hypertrophy	1	0	1	2	0.0597183	0.316282	gene-Pi16(Pi16)	-
BP	GO:0006148	inosine catabolic process	0	1	1	2	0.0597183	0.316282	-	gene-Urad(Urad)
BP	GO:0006149	deoxyinosine catabolic process	0	1	1	2	0.0597183	0.316282	-	gene-Urad(Urad)
BP	GO:0006154	adenosine catabolic process	0	1	1	2	0.0597183	0.316282	-	gene-Urad(Urad)
BP	GO:0006157	deoxyadenosine catabolic process	0	1	1	2	0.0597183	0.316282	-	gene-Urad(Urad)
BP	GO:0006572	tyrosine catabolic process	1	0	1	2	0.0597183	0.316282	gene-Tat(Tat)	-
BP	GO:0006701	progesterone biosynthetic process	1	0	1	2	0.0597183	0.316282	gene-Egr1(Egr1)	-
BP	GO:0007271	synaptic transmission, cholinergic	1	0	1	2	0.0597183	0.316282	gene-Chrna10(Chrna10)	-
BP	GO:0007597	blood coagulation, intrinsic pathway	1	0	1	2	0.0597183	0.316282	gene-Gp5(Gp5)	-
BP	GO:0008298	intracellular mRNA localization	1	0	1	2	0.0597183	0.316282	gene-Zfp36(Zfp36)	-
BP	GO:0009114	hypoxanthine catabolic process	0	1	1	2	0.0597183	0.316282	-	gene-Urad(Urad)
BP	GO:0009115	xanthine catabolic process	0	1	1	2	0.0597183	0.316282	-	gene-Urad(Urad)
BP	GO:0009635	response to herbicide	1	0	1	2	0.0597183	0.316282	gene-Zc3h12a(Zc3h12a)	-
BP	GO:0009992	cellular water homeostasis	0	1	1	2	0.0597183	0.316282	-	gene-Aqp11(Aqp11)
BP	GO:0014028	notochord formation	1	0	1	2	0.0597183	0.316282	gene-Crb2(Crb2)	-
BP	GO:0014719	skeletal muscle satellite cell activation	1	0	1	2	0.0597183	0.316282	gene-Gjd4(Gjd4)	-
BP	GO:0015791	polyol transport	1	0	1	2	0.0597183	0.316282	gene-Aqp7(Aqp7)	-
BP	GO:0017085	response to insecticide	1	0	1	2	0.0597183	0.316282	gene-Zc3h12a(Zc3h12a)	-
BP	GO:0019064	fusion of virus membrane with host plasma membrane	1	0	1	2	0.0597183	0.316282	gene-Hyal2(Hyal2)	-
BP	GO:0019628	urate catabolic process	0	1	1	2	0.0597183	0.316282	-	gene-Urad(Urad)
BP	GO:0019695	choline metabolic process	1	0	1	2	0.0597183	0.316282	gene-Chdh(Chdh)	-
BP	GO:0030011	maintenance of cell polarity	1	0	1	2	0.0597183	0.316282	gene-Crb2(Crb2)	-
BP	GO:0030033	microvillus assembly	1	0	1	2	0.0597183	0.316282	gene-Myo1a(Myo1a)	-
BP	GO:0030328	prenylcysteine catabolic process	1	0	1	2	0.0597183	0.316282	gene-Pcyox1l(Pcyox1l)	-
BP	GO:0030329	prenylcysteine metabolic process	1	0	1	2	0.0597183	0.316282	gene-Pcyox1l(Pcyox1l)	-
BP	GO:0032352	positive regulation of hormone metabolic process	1	0	1	2	0.0597183	0.316282	gene-Egr1(Egr1)	-
BP	GO:0032364	oxygen homeostasis	0	1	1	2	0.0597183	0.316282	-	gene-Aqp11(Aqp11)
BP	GO:0034144	negative regulation of toll-like receptor 4 signaling pathway	1	0	1	2	0.0597183	0.316282	gene-Nr1d1(Nr1d1)	-
BP	GO:0034155	regulation of toll-like receptor 7 signaling pathway	1	0	1	2	0.0597183	0.316282	gene-CUNHXorf21(CUNHXorf21)	-
BP	GO:0034157	positive regulation of toll-like receptor 7 signaling pathway	1	0	1	2	0.0597183	0.316282	gene-CUNHXorf21(CUNHXorf21)	-
BP	GO:0034158	toll-like receptor 8 signaling pathway	1	0	1	2	0.0597183	0.316282	gene-CUNHXorf21(CUNHXorf21)	-
BP	GO:0034159	regulation of toll-like receptor 8 signaling pathway	1	0	1	2	0.0597183	0.316282	gene-CUNHXorf21(CUNHXorf21)	-
BP	GO:0034161	positive regulation of toll-like receptor 8 signaling pathway	1	0	1	2	0.0597183	0.316282	gene-CUNHXorf21(CUNHXorf21)	-
BP	GO:0035090	maintenance of apical/basal cell polarity	1	0	1	2	0.0597183	0.316282	gene-Crb2(Crb2)	-
BP	GO:0035358	regulation of peroxisome proliferator activated receptor signaling pathway	1	0	1	2	0.0597183	0.316282	gene-Alox15b(Alox15b)	-
BP	GO:0035360	positive regulation of peroxisome proliferator activated receptor signaling pathway	1	0	1	2	0.0597183	0.316282	gene-Alox15b(Alox15b)	-
BP	GO:0035684	helper T cell extravasation	1	0	1	2	0.0597183	0.316282	gene-LOC101839392(LOC101839392)	-
BP	GO:0035752	lysosomal lumen pH elevation	0	1	1	2	0.0597183	0.316282	-	gene-Slc45a2(Slc45a2)
BP	GO:0035995	detection of muscle stretch	1	0	1	2	0.0597183	0.316282	gene-Tcap(Tcap)	-
BP	GO:0036118	hyaluranon cable assembly	1	0	1	2	0.0597183	0.316282	gene-Has3(Has3)	-
BP	GO:0036257	multivesicular body organization	1	0	1	2	0.0597183	0.316282	gene-Rab27a(Rab27a)	-
BP	GO:0038001	paracrine signaling	1	0	1	2	0.0597183	0.316282	gene-Tnfsf11(Tnfsf11)	-
BP	GO:0039663	membrane fusion involved in viral entry into host cell	1	0	1	2	0.0597183	0.316282	gene-Hyal2(Hyal2)	-
BP	GO:0042412	taurine biosynthetic process	1	0	1	2	0.0597183	0.316282	gene-Cdo1(Cdo1)	-
BP	GO:0043063	intercellular bridge organization	1	0	1	2	0.0597183	0.316282	gene-LOC101835871(LOC101835871)	-
BP	GO:0043951	negative regulation of cAMP-mediated signaling	1	0	1	2	0.0597183	0.316282	gene-Aplnr(Aplnr)	-
BP	GO:0044771	meiotic cell cycle phase transition	1	0	1	2	0.0597183	0.316282	gene-Ovol1(Ovol1)	-
BP	GO:0044800	multi-organism membrane fusion	1	0	1	2	0.0597183	0.316282	gene-Hyal2(Hyal2)	-
BP	GO:0044803	multi-organism membrane organization	1	0	1	2	0.0597183	0.316282	gene-Hyal2(Hyal2)	-
BP	GO:0045019	negative regulation of nitric oxide biosynthetic process	1	0	1	2	0.0597183	0.316282	gene-Zc3h12a(Zc3h12a)	-
BP	GO:0045199	maintenance of epithelial cell apical/basal polarity	1	0	1	2	0.0597183	0.316282	gene-Crb2(Crb2)	-
BP	GO:0045630	positive regulation of T-helper 2 cell differentiation	1	0	1	2	0.0597183	0.316282	gene-Il6(Il6)	-
BP	GO:0045988	negative regulation of striated muscle contraction	1	0	1	2	0.0597183	0.316282	gene-Zc3h12a(Zc3h12a)	-
BP	GO:0046053	dAMP metabolic process	0	1	1	2	0.0597183	0.316282	-	gene-Urad(Urad)
BP	GO:0046059	dAMP catabolic process	0	1	1	2	0.0597183	0.316282	-	gene-Urad(Urad)
BP	GO:0046090	deoxyadenosine metabolic process	0	1	1	2	0.0597183	0.316282	-	gene-Urad(Urad)
BP	GO:0046094	deoxyinosine metabolic process	0	1	1	2	0.0597183	0.316282	-	gene-Urad(Urad)
BP	GO:0046102	inosine metabolic process	0	1	1	2	0.0597183	0.316282	-	gene-Urad(Urad)
BP	GO:0046110	xanthine metabolic process	0	1	1	2	0.0597183	0.316282	-	gene-Urad(Urad)
BP	GO:0046305	alkanesulfonate biosynthetic process	1	0	1	2	0.0597183	0.316282	gene-Cdo1(Cdo1)	-
BP	GO:0046886	positive regulation of hormone biosynthetic process	1	0	1	2	0.0597183	0.316282	gene-Egr1(Egr1)	-
BP	GO:0048630	skeletal muscle tissue growth	1	0	1	2	0.0597183	0.316282	gene-Tll2(Tll2)	-
BP	GO:0048631	regulation of skeletal muscle tissue growth	1	0	1	2	0.0597183	0.316282	gene-Tll2(Tll2)	-
BP	GO:0048632	negative regulation of skeletal muscle tissue growth	1	0	1	2	0.0597183	0.316282	gene-Tll2(Tll2)	-
BP	GO:0051454	intracellular pH elevation	0	1	1	2	0.0597183	0.316282	-	gene-Slc45a2(Slc45a2)
BP	GO:0051728	cell cycle switching, mitotic to meiotic cell cycle	1	0	1	2	0.0597183	0.316282	gene-Ovol1(Ovol1)	-
BP	GO:0051729	germline cell cycle switching, mitotic to meiotic cell cycle	1	0	1	2	0.0597183	0.316282	gene-Ovol1(Ovol1)	-
BP	GO:0051782	negative regulation of cell division	0	1	1	2	0.0597183	0.316282	-	gene-Txnip(Txnip)
BP	GO:0051968	positive regulation of synaptic transmission, glutamatergic	1	0	1	2	0.0597183	0.316282	gene-LOC101839392(LOC101839392)	-
BP	GO:0055118	negative regulation of cardiac muscle contraction	1	0	1	2	0.0597183	0.316282	gene-Zc3h12a(Zc3h12a)	-
BP	GO:0060184	cell cycle switching	1	0	1	2	0.0597183	0.316282	gene-Ovol1(Ovol1)	-
BP	GO:0061049	cell growth involved in cardiac muscle cell development	1	0	1	2	0.0597183	0.316282	gene-Pi16(Pi16)	-
BP	GO:0061050	regulation of cell growth involved in cardiac muscle cell development	1	0	1	2	0.0597183	0.316282	gene-Pi16(Pi16)	-
BP	GO:0070417	cellular response to cold	1	0	1	2	0.0597183	0.316282	gene-Saxo1(Saxo1)	-
BP	GO:0070859	positive regulation of bile acid biosynthetic process	1	0	1	2	0.0597183	0.316282	gene-Nr1d1(Nr1d1)	-
BP	GO:0070914	UV-damage excision repair	1	0	1	2	0.0597183	0.316282	gene-Mc1r(Mc1r)	-
BP	GO:0071169	establishment of protein localization to chromatin	1	0	1	2	0.0597183	0.316282	gene-LOC101840911(LOC101840911)	-
BP	GO:0071257	cellular response to electrical stimulus	1	0	1	2	0.0597183	0.316282	gene-Gnat1(Gnat1)	-
BP	GO:0071362	cellular response to ether	1	0	1	2	0.0597183	0.316282	gene-Zc3h12a(Zc3h12a)	-
BP	GO:0071787	endoplasmic reticulum tubular network formation	1	0	1	2	0.0597183	0.316282	gene-Arl6ip1(Arl6ip1)	-
BP	GO:0071863	regulation of cell proliferation in bone marrow	1	0	1	2	0.0597183	0.316282	gene-Il6(Il6)	-
BP	GO:0071864	positive regulation of cell proliferation in bone marrow	1	0	1	2	0.0597183	0.316282	gene-Il6(Il6)	-
BP	GO:0090037	positive regulation of protein kinase C signaling	1	0	1	2	0.0597183	0.316282	gene-Mc1r(Mc1r)	-
BP	GO:0090214	spongiotrophoblast layer developmental growth	1	0	1	2	0.0597183	0.316282	gene-Phlda2(Phlda2)	-
BP	GO:0090264	regulation of immune complex clearance by monocytes and macrophages	1	0	1	2	0.0597183	0.316282	gene-LOC101839392(LOC101839392)	-
BP	GO:0090265	positive regulation of immune complex clearance by monocytes and macrophages	1	0	1	2	0.0597183	0.316282	gene-LOC101839392(LOC101839392)	-
BP	GO:0097278	complement-dependent cytotoxicity	1	0	1	2	0.0597183	0.316282	gene-Rab27a(Rab27a)	-
BP	GO:0097719	neural tissue regeneration	1	0	1	2	0.0597183	0.316282	gene-Gnat1(Gnat1)	-
BP	GO:0098935	dendritic transport	1	0	1	2	0.0597183	0.316282	gene-Kif5a(Kif5a)	-
BP	GO:0098937	anterograde dendritic transport	1	0	1	2	0.0597183	0.316282	gene-Kif5a(Kif5a)	-
BP	GO:0098971	anterograde dendritic transport of neurotransmitter receptor complex	1	0	1	2	0.0597183	0.316282	gene-Kif5a(Kif5a)	-
BP	GO:1900104	regulation of hyaluranon cable assembly	1	0	1	2	0.0597183	0.316282	gene-Has3(Has3)	-
BP	GO:1900106	positive regulation of hyaluranon cable assembly	1	0	1	2	0.0597183	0.316282	gene-Has3(Has3)	-
BP	GO:1901837	negative regulation of transcription of nucleolar large rRNA by RNA polymerase I	1	0	1	2	0.0597183	0.316282	gene-LOC101840911(LOC101840911)	-
BP	GO:1902037	negative regulation of hematopoietic stem cell differentiation	1	0	1	2	0.0597183	0.316282	gene-Zfp36(Zfp36)	-
BP	GO:1902075	cellular response to salt	1	0	1	2	0.0597183	0.316282	gene-Zc3h12a(Zc3h12a)	-
BP	GO:1903433	regulation of constitutive secretory pathway	1	0	1	2	0.0597183	0.316282	gene-Rab27a(Rab27a)	-
BP	GO:1903935	response to sodium arsenite	1	0	1	2	0.0597183	0.316282	gene-Zc3h12a(Zc3h12a)	-
BP	GO:1903936	cellular response to sodium arsenite	1	0	1	2	0.0597183	0.316282	gene-Zc3h12a(Zc3h12a)	-
BP	GO:1904253	positive regulation of bile acid metabolic process	1	0	1	2	0.0597183	0.316282	gene-Nr1d1(Nr1d1)	-
BP	GO:1904406	negative regulation of nitric oxide metabolic process	1	0	1	2	0.0597183	0.316282	gene-Zc3h12a(Zc3h12a)	-
BP	GO:1904580	regulation of intracellular mRNA localization	1	0	1	2	0.0597183	0.316282	gene-Zfp36(Zfp36)	-
BP	GO:1904582	positive regulation of intracellular mRNA localization	1	0	1	2	0.0597183	0.316282	gene-Zfp36(Zfp36)	-
BP	GO:1904587	response to glycoprotein	1	0	1	2	0.0597183	0.316282	gene-Slc5a5(Slc5a5)	-
BP	GO:1904588	cellular response to glycoprotein	1	0	1	2	0.0597183	0.316282	gene-Slc5a5(Slc5a5)	-
BP	GO:2000425	regulation of apoptotic cell clearance	1	0	1	2	0.0597183	0.316282	gene-LOC101839392(LOC101839392)	-
BP	GO:2000552	negative regulation of T-helper 2 cell cytokine production	1	0	1	2	0.0597183	0.316282	gene-Tbx21(Tbx21)	-
BP	GO:2000625	regulation of miRNA catabolic process	1	0	1	2	0.0597183	0.316282	gene-Zc3h12a(Zc3h12a)	-
BP	GO:2000627	positive regulation of miRNA catabolic process	1	0	1	2	0.0597183	0.316282	gene-Zc3h12a(Zc3h12a)	-
BP	GO:2000628	regulation of miRNA metabolic process	1	0	1	2	0.0597183	0.316282	gene-Zc3h12a(Zc3h12a)	-
BP	GO:2000630	positive regulation of miRNA metabolic process	1	0	1	2	0.0597183	0.316282	gene-Zc3h12a(Zc3h12a)	-
BP	GO:2000659	regulation of interleukin-1-mediated signaling pathway	1	0	1	2	0.0597183	0.316282	gene-Il6(Il6)	-
BP	GO:2000660	negative regulation of interleukin-1-mediated signaling pathway	1	0	1	2	0.0597183	0.316282	gene-Il6(Il6)	-
BP	GO:2001204	regulation of osteoclast development	1	0	1	2	0.0597183	0.316282	gene-Tnfsf11(Tnfsf11)	-
BP	GO:0007519	skeletal muscle tissue development	4	0	4	49	0.0605113	0.318844	gene-Asb2(Asb2),gene-Egr1(Egr1),gene-Fos(Fos),gene-Tll2(Tll2)	-
BP	GO:0018958	phenol-containing compound metabolic process	3	1	4	49	0.0605113	0.318844	gene-Hdc(Hdc),gene-Mc1r(Mc1r),gene-Slc5a5(Slc5a5)	gene-Slc45a2(Slc45a2)
BP	GO:0061041	regulation of wound healing	4	0	4	49	0.0605113	0.318844	gene-Adra2a(Adra2a),gene-Gjd4(Gjd4),gene-Gp5(Gp5),gene-Hrg(Hrg)	-
BP	GO:0007368	determination of left/right symmetry	3	0	3	30	0.0613483	0.322705	gene-Aplnr(Aplnr),gene-Asb2(Asb2),gene-Enkur(Enkur)	-
BP	GO:0006935	chemotaxis	9	0	9	164	0.0618052	0.324006	gene-CUNH10orf99(CUNH10orf99),gene-Lgi1(Lgi1),gene-LOC101833790(LOC101833790),gene-LOC101839392(LOC101839392),gene-Ptafr(Ptafr),gene-Rnf165(Rnf165),gene-Tnfsf11(Tnfsf11),gene-Tubb3(Tubb3),gene-Vav1(Vav1)	-
BP	GO:0042330	taxis	9	0	9	164	0.0618052	0.324006	gene-CUNH10orf99(CUNH10orf99),gene-Lgi1(Lgi1),gene-LOC101833790(LOC101833790),gene-LOC101839392(LOC101839392),gene-Ptafr(Ptafr),gene-Rnf165(Rnf165),gene-Tnfsf11(Tnfsf11),gene-Tubb3(Tubb3),gene-Vav1(Vav1)	-
BP	GO:0048562	embryonic organ morphogenesis	7	0	7	116	0.062557	0.327392	gene-Aplnr(Aplnr),gene-Asb2(Asb2),gene-Chrna10(Chrna10),gene-Col2a1(Col2a1),gene-Crb2(Crb2),gene-Hoxb7(Hoxb7),gene-Tcap(Tcap)	-
BP	GO:0065007	biological regulation	139	13	152	4555	0.0627954	0.327829	gene-Abcg5(Abcg5),gene-Adgrf2(Adgrf2),gene-Adra2a(Adra2a),gene-Adrb3(Adrb3),gene-Alox15b(Alox15b),gene-Angptl7(Angptl7),gene-Apc2(Apc2),gene-Aplnr(Aplnr),gene-Arhgap30(Arhgap30),gene-Arl6ip1(Arl6ip1),gene-Asb2(Asb2),gene-Avil(Avil),gene-Capn6(Capn6),gene-Cd79b(Cd79b),gene-Chdh(Chdh),gene-Chrna10(Chrna10),gene-Col2a1(Col2a1),gene-Cplx1(Cplx1),gene-Cplx3(Cplx3),gene-Cpne3(Cpne3),gene-Crb2(Crb2),gen…	gene-Adgrb3(Adgrb3),gene-Apela(Apela),gene-Aqp11(Aqp11),gene-Hexim2(Hexim2),gene-Hnmt(Hnmt),gene-Lmod3(Lmod3),gene-LOC101830292(LOC101830292),gene-Neurl2(Neurl2),gene-Qrfp(Qrfp),gene-Ramp1(Ramp1),gene-S1pr3(S1pr3),gene-Slc45a2(Slc45a2),gene-Txnip(Txnip)
BP	GO:0050801	ion homeostasis	9	2	11	215	0.0628723	0.327829	gene-Aplnr(Aplnr),gene-Chrna10(Chrna10),gene-CUNHXorf21(CUNHXorf21),gene-Gp5(Gp5),gene-Hrh4(Hrh4),gene-Hyal2(Hyal2),gene-LOC101840476(LOC101840476),gene-Nt5e(Nt5e),gene-Tnfsf11(Tnfsf11)	gene-Aqp11(Aqp11),gene-Slc45a2(Slc45a2)
BP	GO:0051241	negative regulation of multicellular organismal process	15	1	16	347	0.0629585	0.327829	gene-Abcg5(Abcg5),gene-Angptl7(Angptl7),gene-Hrg(Hrg),gene-Il6(Il6),gene-LOC101831547(LOC101831547),gene-LOC101839392(LOC101839392),gene-Mc1r(Mc1r),gene-Nfkbia(Nfkbia),gene-Nr1d1(Nr1d1),gene-Pi16(Pi16),gene-Slc6a4(Slc6a4),gene-Tbx21(Tbx21),gene-Tll2(Tll2),gene-Zc3h12a(Zc3h12a),gene-Zfp36(Zfp36)	gene-Adgrb3(Adgrb3)
BP	GO:0007389	pattern specification process	9	0	9	165	0.0637198	0.33068	gene-Aplnr(Aplnr),gene-Asb2(Asb2),gene-Crb2(Crb2),gene-Dchs1(Dchs1),gene-Enkur(Enkur),gene-Hoxb7(Hoxb7),gene-LOC101836485(LOC101836485),gene-Pld6(Pld6),gene-Tcap(Tcap)	-
BP	GO:0031347	regulation of defense response	9	0	9	165	0.0637198	0.33068	gene-Hyal2(Hyal2),gene-Nfkbia(Nfkbia),gene-Nr1d1(Nr1d1),gene-Nt5e(Nt5e),gene-Tnfsf11(Tnfsf11),gene-Vav1(Vav1),gene-Zbp1(Zbp1),gene-Zc3h12a(Zc3h12a),gene-Zfp36(Zfp36)	-
BP	GO:0002366	leukocyte activation involved in immune response	5	0	5	71	0.0638572	0.330838	gene-Il6(Il6),gene-Ptgds(Ptgds),gene-Rab27a(Rab27a),gene-Tbx21(Tbx21),gene-Zc3h12a(Zc3h12a)	-
BP	GO:0098542	defense response to other organism	14	1	15	321	0.064193	0.331483	gene-Defb135(Defb135),gene-Defb136(Defb136),gene-Hyal2(Hyal2),gene-Il6(Il6),gene-LOC101827806(LOC101827806),gene-LOC101839392(LOC101839392),gene-LOC101840476(LOC101840476),gene-Lyzl6(Lyzl6),gene-Nlrc4(Nlrc4),gene-Rab27a(Rab27a),gene-Vav1(Vav1),gene-Zbp1(Zbp1),gene-Zc3h12a(Zc3h12a),gene-Zg16(Zg16)	gene-LOC101834989(LOC101834989)
BP	GO:1905952	regulation of lipid localization	4	0	4	50	0.0642735	0.331483	gene-Abcg5(Abcg5),gene-Nfkbia(Nfkbia),gene-Tnfsf11(Tnfsf11),gene-Zc3h12a(Zc3h12a)	-
BP	GO:1901617	organic hydroxy compound biosynthetic process	6	1	7	117	0.0648997	0.331483	gene-Acer2(Acer2),gene-Alox15b(Alox15b),gene-Hdc(Hdc),gene-Mc1r(Mc1r),gene-Nr1d1(Nr1d1),gene-Ptafr(Ptafr)	gene-Slc45a2(Slc45a2)
BP	GO:0009653	anatomical structure morphogenesis	30	1	31	772	0.0652093	0.331483	gene-Acrbp(Acrbp),gene-Aplnr(Aplnr),gene-Asb2(Asb2),gene-Cckar(Cckar),gene-Chrna10(Chrna10),gene-Col2a1(Col2a1),gene-Crb2(Crb2),gene-Dchs1(Dchs1),gene-Flrt1(Flrt1),gene-Fmnl2(Fmnl2),gene-Gnat1(Gnat1),gene-Hoxb7(Hoxb7),gene-Hyal2(Hyal2),gene-Il6(Il6),gene-Kcna2(Kcna2),gene-Lgi1(Lgi1),gene-LOC101829864(LOC101829864),gene-LOC101831547(LOC101831547),gene-LOC101839392(LOC101839392),gene-Phlda2(Phlda2)…	gene-Adgrb3(Adgrb3)
BP	GO:0009593	detection of chemical stimulus	2	0	2	14	0.0655893	0.331483	gene-Kcnmb3(Kcnmb3),gene-Kcnmb4(Kcnmb4)	-
BP	GO:0030212	hyaluronan metabolic process	2	0	2	14	0.0655893	0.331483	gene-Has3(Has3),gene-Hyal2(Hyal2)	-
BP	GO:0031018	endocrine pancreas development	2	0	2	14	0.0655893	0.331483	gene-Il6(Il6),gene-Rfx6(Rfx6)	-
BP	GO:0031670	cellular response to nutrient	2	0	2	14	0.0655893	0.331483	gene-LOC101840476(LOC101840476),gene-Mn1(Mn1)	-
BP	GO:0042092	type 2 immune response	2	0	2	14	0.0655893	0.331483	gene-Il6(Il6),gene-Tbx21(Tbx21)	-
BP	GO:0042267	natural killer cell mediated cytotoxicity	2	0	2	14	0.0655893	0.331483	gene-Rab27a(Rab27a),gene-Vav1(Vav1)	-
BP	GO:0046040	IMP metabolic process	1	1	2	14	0.0655893	0.331483	gene-Ampd1(Ampd1)	gene-Urad(Urad)
BP	GO:0046824	positive regulation of nucleocytoplasmic transport	2	0	2	14	0.0655893	0.331483	gene-Hyal2(Hyal2),gene-Zc3h12a(Zc3h12a)	-
BP	GO:0060219	camera-type eye photoreceptor cell differentiation	2	0	2	14	0.0655893	0.331483	gene-Crb2(Crb2),gene-Gnat1(Gnat1)	-
BP	GO:1901862	negative regulation of muscle tissue development	2	0	2	14	0.0655893	0.331483	gene-Pi16(Pi16),gene-Tll2(Tll2)	-
BP	GO:1902369	negative regulation of RNA catabolic process	2	0	2	14	0.0655893	0.331483	gene-Fam46c(Fam46c),gene-Zfp36(Zfp36)	-
BP	GO:0044419	interspecies interaction between organisms	20	1	21	487	0.0657669	0.331839	gene-Defb135(Defb135),gene-Defb136(Defb136),gene-Hyal2(Hyal2),gene-Il6(Il6),gene-LOC101822883(LOC101822883),gene-LOC101827806(LOC101827806),gene-LOC101839392(LOC101839392),gene-LOC101840476(LOC101840476),gene-Lyzl6(Lyzl6),gene-Nectin4(Nectin4),gene-Nfkbia(Nfkbia),gene-Nlrc4(Nlrc4),gene-Nr1d1(Nr1d1),gene-Rab27a(Rab27a),gene-Tbx21(Tbx21),gene-Vav1(Vav1),gene-Zbp1(Zbp1),gene-Zc3h12a(Zc3h12a),gene-Zf…	gene-LOC101834989(LOC101834989)
BP	GO:0046634	regulation of alpha-beta T cell activation	3	0	3	31	0.0664558	0.334224	gene-Il6(Il6),gene-Tbx21(Tbx21),gene-Zc3h12a(Zc3h12a)	-
BP	GO:1905954	positive regulation of lipid localization	3	0	3	31	0.0664558	0.334224	gene-Nfkbia(Nfkbia),gene-Tnfsf11(Tnfsf11),gene-Zc3h12a(Zc3h12a)	-
BP	GO:0002263	cell activation involved in immune response	5	0	5	72	0.0670043	0.335347	gene-Il6(Il6),gene-Ptgds(Ptgds),gene-Rab27a(Rab27a),gene-Tbx21(Tbx21),gene-Zc3h12a(Zc3h12a)	-
BP	GO:0007188	adenylate cyclase-modulating G protein-coupled receptor signaling pathway	4	1	5	72	0.0670043	0.335347	gene-Adra2a(Adra2a),gene-Adrb3(Adrb3),gene-Gnat1(Gnat1),gene-Mc1r(Mc1r)	gene-S1pr3(S1pr3)
BP	GO:0007249	I-kappaB kinase/NF-kappaB signaling	5	0	5	72	0.0670043	0.335347	gene-Nfkbia(Nfkbia),gene-Nr1d1(Nr1d1),gene-Rassf2(Rassf2),gene-Tnfsf11(Tnfsf11),gene-Zc3h12a(Zc3h12a)	-
BP	GO:0033993	response to lipid	9	0	9	167	0.0676612	0.337828	gene-Il6(Il6),gene-LOC101839392(LOC101839392),gene-LOC101840476(LOC101840476),gene-Mn1(Mn1),gene-Nfkbia(Nfkbia),gene-Nr1d1(Nr1d1),gene-Slc5a5(Slc5a5),gene-Zc3h12a(Zc3h12a),gene-Zfp36(Zfp36)	-
BP	GO:0007165	signal transduction	63	7	70	1952	0.0678594	0.337828	gene-Adgrf2(Adgrf2),gene-Adra2a(Adra2a),gene-Adrb3(Adrb3),gene-Alox15b(Alox15b),gene-Apc2(Apc2),gene-Aplnr(Aplnr),gene-Arhgap30(Arhgap30),gene-Asb2(Asb2),gene-Cd79b(Cd79b),gene-Col2a1(Col2a1),gene-Cpne3(Cpne3),gene-Crb2(Crb2),gene-CUNH3orf33(CUNH3orf33),gene-CUNHXorf21(CUNHXorf21),gene-Dchs1(Dchs1),gene-Dok3(Dok3),gene-Efna2(Efna2),gene-Egr1(Egr1),gene-Entpd2(Entpd2),gene-Fos(Fos),gene-Gnat1(Gnat…	gene-Adgrb3(Adgrb3),gene-Apela(Apela),gene-Neurl2(Neurl2),gene-Qrfp(Qrfp),gene-Ramp1(Ramp1),gene-S1pr3(S1pr3),gene-Txnip(Txnip)
BP	GO:0007286	spermatid development	3	1	4	51	0.0681555	0.337828	gene-Acrbp(Acrbp),gene-LOC101829864(LOC101829864),gene-Pld6(Pld6)	gene-Rsph1(Rsph1)
BP	GO:0048515	spermatid differentiation	3	1	4	51	0.0681555	0.337828	gene-Acrbp(Acrbp),gene-LOC101829864(LOC101829864),gene-Pld6(Pld6)	gene-Rsph1(Rsph1)
BP	GO:0050728	negative regulation of inflammatory response	4	0	4	51	0.0681555	0.337828	gene-Nr1d1(Nr1d1),gene-Nt5e(Nt5e),gene-Zc3h12a(Zc3h12a),gene-Zfp36(Zfp36)	-
BP	GO:0060538	skeletal muscle organ development	4	0	4	51	0.0681555	0.337828	gene-Asb2(Asb2),gene-Egr1(Egr1),gene-Fos(Fos),gene-Tll2(Tll2)	-
BP	GO:0006928	movement of cell or subcellular component	26	0	26	633	0.070312	0.342561	gene-Adra2a(Adra2a),gene-Cckar(Cckar),gene-Cep85l(Cep85l),gene-Cpne3(Cpne3),gene-Crb2(Crb2),gene-CUNH10orf99(CUNH10orf99),gene-Dchs1(Dchs1),gene-Enkur(Enkur),gene-Fam107a(Fam107a),gene-Gfra3(Gfra3),gene-Hyal2(Hyal2),gene-Kif5a(Kif5a),gene-Lgi1(Lgi1),gene-LOC101829864(LOC101829864),gene-LOC101831547(LOC101831547),gene-LOC101837080(LOC101837080),gene-LOC101839392(LOC101839392),gene-Phlda2(Phlda2),g…	-
BP	GO:0010628	positive regulation of gene expression	24	0	24	576	0.0704893	0.342561	gene-Adra2a(Adra2a),gene-Alox15b(Alox15b),gene-Egr1(Egr1),gene-En2(En2),gene-Fam46c(Fam46c),gene-Fos(Fos),gene-Has3(Has3),gene-Hyal2(Hyal2),gene-Il6(Il6),gene-LOC101839392(LOC101839392),gene-Mc1r(Mc1r),gene-Nfkbia(Nfkbia),gene-Nr1d1(Nr1d1),gene-Nr1i2(Nr1i2),gene-Rab27a(Rab27a),gene-Runx3(Runx3),gene-Slc6a4(Slc6a4),gene-T(T),gene-Tbx10(Tbx10),gene-Tbx21(Tbx21),gene-Tnfsf11(Tnfsf11),gene-Zc3h12a(Zc…	-
BP	GO:0007276	gamete generation	9	1	10	194	0.0710599	0.342561	gene-Acrbp(Acrbp),gene-LOC101829864(LOC101829864),gene-LOC101831237(LOC101831237),gene-LOC101835871(LOC101835871),gene-Ovol1(Ovol1),gene-Pld6(Pld6),gene-Tex15(Tex15),gene-Tssk3(Tssk3),gene-Zglp1(Zglp1)	gene-Rsph1(Rsph1)
BP	GO:0007283	spermatogenesis	7	1	8	144	0.0714855	0.342561	gene-Acrbp(Acrbp),gene-LOC101829864(LOC101829864),gene-LOC101831237(LOC101831237),gene-Ovol1(Ovol1),gene-Pld6(Pld6),gene-Tssk3(Tssk3),gene-Zglp1(Zglp1)	gene-Rsph1(Rsph1)
BP	GO:0001578	microtubule bundle formation	2	1	3	32	0.0717511	0.342561	gene-Capn6(Capn6),gene-Tekt2(Tekt2)	gene-Rsph1(Rsph1)
BP	GO:0002708	positive regulation of lymphocyte mediated immunity	3	0	3	32	0.0717511	0.342561	gene-Il6(Il6),gene-Tbx21(Tbx21),gene-Vav1(Vav1)	-
BP	GO:0071310	cellular response to organic substance	25	0	25	606	0.0720499	0.342561	gene-Adra2a(Adra2a),gene-Clec3b(Clec3b),gene-Col2a1(Col2a1),gene-Cpne3(Cpne3),gene-Crb2(Crb2),gene-Egr1(Egr1),gene-Fos(Fos),gene-Htra1(Htra1),gene-Hyal2(Hyal2),gene-Il20ra(Il20ra),gene-Il6(Il6),gene-LOC101839392(LOC101839392),gene-LOC101840476(LOC101840476),gene-Mn1(Mn1),gene-Nfkbia(Nfkbia),gene-Nr1d1(Nr1d1),gene-Rfx6(Rfx6),gene-Rnf165(Rnf165),gene-Slc5a5(Slc5a5),gene-Slc6a4(Slc6a4),gene-Tbx21(Tb…	-
BP	GO:0006606	protein import into nucleus	3	1	4	52	0.072156	0.342561	gene-Hyal2(Hyal2),gene-Nfkbia(Nfkbia),gene-Zc3h12a(Zc3h12a)	gene-Txnip(Txnip)
BP	GO:0030522	intracellular receptor signaling pathway	4	0	4	52	0.072156	0.342561	gene-Alox15b(Alox15b),gene-LOC101840476(LOC101840476),gene-Mn1(Mn1),gene-Nfkbia(Nfkbia)	-
BP	GO:0051170	import into nucleus	3	1	4	52	0.072156	0.342561	gene-Hyal2(Hyal2),gene-Nfkbia(Nfkbia),gene-Zc3h12a(Zc3h12a)	gene-Txnip(Txnip)
BP	GO:0031349	positive regulation of defense response	5	0	5	74	0.0735529	0.342561	gene-Hyal2(Hyal2),gene-Nfkbia(Nfkbia),gene-Tnfsf11(Tnfsf11),gene-Vav1(Vav1),gene-Zbp1(Zbp1)	-
BP	GO:0046883	regulation of hormone secretion	5	0	5	74	0.0735529	0.342561	gene-Adra2a(Adra2a),gene-Il6(Il6),gene-Nr1d1(Nr1d1),gene-Rfx6(Rfx6),gene-Tnfsf11(Tnfsf11)	-
BP	GO:0048839	inner ear development	5	0	5	74	0.0735529	0.342561	gene-C1qb(C1qb),gene-Chrna10(Chrna10),gene-Col2a1(Col2a1),gene-Dchs1(Dchs1),gene-Tcap(Tcap)	-
BP	GO:0090087	regulation of peptide transport	8	0	8	145	0.0737752	0.342561	gene-Adra2a(Adra2a),gene-Cplx1(Cplx1),gene-Hyal2(Hyal2),gene-Il6(Il6),gene-Nr1d1(Nr1d1),gene-Rfx6(Rfx6),gene-Tnfsf11(Tnfsf11),gene-Zc3h12a(Zc3h12a)	-
BP	GO:0002228	natural killer cell mediated immunity	2	0	2	15	0.0742061	0.342561	gene-Rab27a(Rab27a),gene-Vav1(Vav1)	-
BP	GO:0002823	negative regulation of adaptive immune response based on somatic recombination of immune receptors built from immunoglobulin superfamily domains	2	0	2	15	0.0742061	0.342561	gene-Tbx21(Tbx21),gene-Zc3h12a(Zc3h12a)	-
BP	GO:0003300	cardiac muscle hypertrophy	2	0	2	15	0.0742061	0.342561	gene-Pi16(Pi16),gene-Tcap(Tcap)	-
BP	GO:0009994	oocyte differentiation	2	0	2	15	0.0742061	0.342561	gene-Pld6(Pld6),gene-Zglp1(Zglp1)	-
BP	GO:0032890	regulation of organic acid transport	2	0	2	15	0.0742061	0.342561	gene-Arl6ip1(Arl6ip1),gene-Tnfsf11(Tnfsf11)	-
BP	GO:0042461	photoreceptor cell development	2	0	2	15	0.0742061	0.342561	gene-Crb2(Crb2),gene-Gnat1(Gnat1)	-
BP	GO:0042462	eye photoreceptor cell development	2	0	2	15	0.0742061	0.342561	gene-Crb2(Crb2),gene-Gnat1(Gnat1)	-
BP	GO:0046033	AMP metabolic process	1	1	2	15	0.0742061	0.342561	gene-Nt5e(Nt5e)	gene-Urad(Urad)
BP	GO:0050881	musculoskeletal movement	2	0	2	15	0.0742061	0.342561	gene-Tcap(Tcap),gene-Tnnc2(Tnnc2)	-
BP	GO:0090305	nucleic acid phosphodiester bond hydrolysis	2	0	2	15	0.0742061	0.342561	gene-Ccdc36(Ccdc36),gene-Zfp36(Zfp36)	-
BP	GO:1903312	negative regulation of mRNA metabolic process	2	0	2	15	0.0742061	0.342561	gene-Fam46c(Fam46c),gene-Zfp36(Zfp36)	-
BP	GO:2000515	negative regulation of CD4-positive, alpha-beta T cell activation	2	0	2	15	0.0742061	0.342561	gene-Tbx21(Tbx21),gene-Zc3h12a(Zc3h12a)	-
BP	GO:0007399	nervous system development	27	0	27	667	0.0757449	0.342561	gene-Cckar(Cckar),gene-Cep85l(Cep85l),gene-Col2a1(Col2a1),gene-Crb2(Crb2),gene-Cspg5(Cspg5),gene-Dchs1(Dchs1),gene-Drp2(Drp2),gene-En2(En2),gene-Flrt1(Flrt1),gene-Fos(Fos),gene-Gfra3(Gfra3),gene-Gnat1(Gnat1),gene-Il6(Il6),gene-Kcna2(Kcna2),gene-Lgi1(Lgi1),gene-LOC101826775(LOC101826775),gene-LOC101831547(LOC101831547),gene-LOC101836485(LOC101836485),gene-LOC101840911(LOC101840911),gene-Nlgn3(Nlgn…	-
BP	GO:0007162	negative regulation of cell adhesion	5	0	5	75	0.0769537	0.342561	gene-Fam107a(Fam107a),gene-LOC101831547(LOC101831547),gene-Rnd1(Rnd1),gene-Tbx21(Tbx21),gene-Zc3h12a(Zc3h12a)	-
BP	GO:0060348	bone development	4	1	5	75	0.0769537	0.342561	gene-Col2a1(Col2a1),gene-Dchs1(Dchs1),gene-LOC101831547(LOC101831547),gene-Tnfsf11(Tnfsf11)	gene-Ttc9(Ttc9)
BP	GO:0007600	sensory perception	9	1	10	197	0.0769667	0.342561	gene-Chrna10(Chrna10),gene-Col2a1(Col2a1),gene-Gnat1(Gnat1),gene-Impg2(Impg2),gene-LOC101839392(LOC101839392),gene-Mc1r(Mc1r),gene-Myo1a(Myo1a),gene-Slc24a1(Slc24a1),gene-Vsx2(Vsx2)	gene-Otos(Otos)
BP	GO:0002761	regulation of myeloid leukocyte differentiation	3	0	3	33	0.0772293	0.342561	gene-Fos(Fos),gene-Rassf2(Rassf2),gene-Tnfsf11(Tnfsf11)	-
BP	GO:0006885	regulation of pH	1	2	3	33	0.0772293	0.342561	gene-CUNHXorf21(CUNHXorf21)	gene-Aqp11(Aqp11),gene-Slc45a2(Slc45a2)
BP	GO:0035710	CD4-positive, alpha-beta T cell activation	3	0	3	33	0.0772293	0.342561	gene-Il6(Il6),gene-Tbx21(Tbx21),gene-Zc3h12a(Zc3h12a)	-
BP	GO:0055007	cardiac muscle cell differentiation	3	0	3	33	0.0772293	0.342561	gene-Asb2(Asb2),gene-Pi16(Pi16),gene-Tcap(Tcap)	-
BP	GO:1901292	nucleoside phosphate catabolic process	2	1	3	33	0.0772293	0.342561	gene-Entpd2(Entpd2),gene-Nt5e(Nt5e)	gene-Urad(Urad)
BP	GO:0040007	growth	12	0	12	250	0.0783184	0.342561	gene-Alox15b(Alox15b),gene-Fam107a(Fam107a),gene-Gjd4(Gjd4),gene-Gnat1(Gnat1),gene-Hyal2(Hyal2),gene-Lgi1(Lgi1),gene-LOC101831547(LOC101831547),gene-LOC101840476(LOC101840476),gene-Phlda2(Phlda2),gene-Pi16(Pi16),gene-Slc6a4(Slc6a4),gene-Tll2(Tll2)	-
BP	GO:0016049	cell growth	6	0	6	99	0.0799991	0.342561	gene-Fam107a(Fam107a),gene-Hyal2(Hyal2),gene-Lgi1(Lgi1),gene-LOC101831547(LOC101831547),gene-LOC101840476(LOC101840476),gene-Pi16(Pi16)	-
BP	GO:0007187	G protein-coupled receptor signaling pathway, coupled to cyclic nucleotide second messenger	4	1	5	76	0.080438	0.342561	gene-Adra2a(Adra2a),gene-Adrb3(Adrb3),gene-Gnat1(Gnat1),gene-Mc1r(Mc1r)	gene-S1pr3(S1pr3)
BP	GO:0009913	epidermal cell differentiation	4	1	5	76	0.080438	0.342561	gene-Alox15b(Alox15b),gene-LOC101840476(LOC101840476),gene-LOC101840911(LOC101840911),gene-Zfp36(Zfp36)	gene-Txnip(Txnip)
BP	GO:0007204	positive regulation of cytosolic calcium ion concentration	4	0	4	54	0.0805071	0.342561	gene-Aplnr(Aplnr),gene-Chrna10(Chrna10),gene-Gp5(Gp5),gene-Hrh4(Hrh4)	-
BP	GO:0010038	response to metal ion	4	0	4	54	0.0805071	0.342561	gene-Cpne3(Cpne3),gene-Fos(Fos),gene-Kcnmb3(Kcnmb3),gene-Kcnmb4(Kcnmb4)	-
BP	GO:1901136	carbohydrate derivative catabolic process	3	1	4	54	0.0805071	0.342561	gene-Hyal2(Hyal2),gene-Lyg1(Lyg1),gene-Nt5e(Nt5e)	gene-Urad(Urad)
BP	GO:0048871	multicellular organismal homeostasis	8	0	8	148	0.0809083	0.342561	gene-Col2a1(Col2a1),gene-Crb2(Crb2),gene-Egr1(Egr1),gene-Hyal2(Hyal2),gene-Il20ra(Il20ra),gene-Il6(Il6),gene-Nr1d1(Nr1d1),gene-Tnfsf11(Tnfsf11)	-
BP	GO:0009799	specification of symmetry	3	0	3	34	0.0828852	0.342561	gene-Aplnr(Aplnr),gene-Asb2(Asb2),gene-Enkur(Enkur)	-
BP	GO:0009855	determination of bilateral symmetry	3	0	3	34	0.0828852	0.342561	gene-Aplnr(Aplnr),gene-Asb2(Asb2),gene-Enkur(Enkur)	-
BP	GO:0042737	drug catabolic process	2	1	3	34	0.0828852	0.342561	gene-Nt5e(Nt5e),gene-Tat(Tat)	gene-Urad(Urad)
BP	GO:0043488	regulation of mRNA stability	3	0	3	34	0.0828852	0.342561	gene-Fam46c(Fam46c),gene-Zc3h12a(Zc3h12a),gene-Zfp36(Zfp36)	-
BP	GO:0055002	striated muscle cell development	3	0	3	34	0.0828852	0.342561	gene-Asb2(Asb2),gene-Pi16(Pi16),gene-Tcap(Tcap)	-
BP	GO:1901343	negative regulation of vasculature development	2	1	3	34	0.0828852	0.342561	gene-Angptl7(Angptl7),gene-LOC101839392(LOC101839392)	gene-Adgrb3(Adgrb3)
BP	GO:1903305	regulation of regulated secretory pathway	3	0	3	34	0.0828852	0.342561	gene-Cplx1(Cplx1),gene-Cplx3(Cplx3),gene-Rab27a(Rab27a)	-
BP	GO:0002548	monocyte chemotaxis	2	0	2	16	0.0831599	0.342561	gene-LOC101839392(LOC101839392),gene-Tnfsf11(Tnfsf11)	-
BP	GO:0002763	positive regulation of myeloid leukocyte differentiation	2	0	2	16	0.0831599	0.342561	gene-Fos(Fos),gene-Tnfsf11(Tnfsf11)	-
BP	GO:0002820	negative regulation of adaptive immune response	2	0	2	16	0.0831599	0.342561	gene-Tbx21(Tbx21),gene-Zc3h12a(Zc3h12a)	-
BP	GO:0006195	purine nucleotide catabolic process	1	1	2	16	0.0831599	0.342561	gene-Nt5e(Nt5e)	gene-Urad(Urad)
BP	GO:0006953	acute-phase response	2	0	2	16	0.0831599	0.342561	gene-Il6(Il6),gene-Tnfsf11(Tnfsf11)	-
BP	GO:0007032	endosome organization	1	1	2	16	0.0831599	0.342561	gene-Rab27a(Rab27a)	gene-Aqp11(Aqp11)
BP	GO:0009154	purine ribonucleotide catabolic process	1	1	2	16	0.0831599	0.342561	gene-Nt5e(Nt5e)	gene-Urad(Urad)
BP	GO:0046639	negative regulation of alpha-beta T cell differentiation	2	0	2	16	0.0831599	0.342561	gene-Tbx21(Tbx21),gene-Zc3h12a(Zc3h12a)	-
BP	GO:0048066	developmental pigmentation	1	1	2	16	0.0831599	0.342561	gene-Rab27a(Rab27a)	gene-Slc45a2(Slc45a2)
BP	GO:0050879	multicellular organismal movement	2	0	2	16	0.0831599	0.342561	gene-Tcap(Tcap),gene-Tnnc2(Tnnc2)	-
BP	GO:0061014	positive regulation of mRNA catabolic process	2	0	2	16	0.0831599	0.342561	gene-Zc3h12a(Zc3h12a),gene-Zfp36(Zfp36)	-
BP	GO:0071277	cellular response to calcium ion	2	0	2	16	0.0831599	0.342561	gene-Cpne3(Cpne3),gene-Fos(Fos)	-
BP	GO:0099072	regulation of postsynaptic membrane neurotransmitter receptor levels	2	0	2	16	0.0831599	0.342561	gene-Cplx1(Cplx1),gene-Lgi1(Lgi1)	-
BP	GO:1902895	positive regulation of pri-miRNA transcription by RNA polymerase II	2	0	2	16	0.0831599	0.342561	gene-Egr1(Egr1),gene-Fos(Fos)	-
BP	GO:1903793	positive regulation of anion transport	2	0	2	16	0.0831599	0.342561	gene-Arl6ip1(Arl6ip1),gene-Tnfsf11(Tnfsf11)	-
BP	GO:0070887	cellular response to chemical stimulus	30	0	30	762	0.0838914	0.342561	gene-Adra2a(Adra2a),gene-Cdo1(Cdo1),gene-Clec3b(Clec3b),gene-Col2a1(Col2a1),gene-Cpne3(Cpne3),gene-Crb2(Crb2),gene-CUNH10orf99(CUNH10orf99),gene-Egr1(Egr1),gene-Fos(Fos),gene-Htra1(Htra1),gene-Hyal2(Hyal2),gene-Il20ra(Il20ra),gene-Il6(Il6),gene-LOC101836237(LOC101836237),gene-LOC101839392(LOC101839392),gene-LOC101840476(LOC101840476),gene-Mn1(Mn1),gene-Nfkbia(Nfkbia),gene-Nr1d1(Nr1d1),gene-Nr1i2(…	-
BP	GO:0042060	wound healing	8	0	8	150	0.0858838	0.342561	gene-Adra2a(Adra2a),gene-Entpd2(Entpd2),gene-Gjd4(Gjd4),gene-Gnat1(Gnat1),gene-Gp5(Gp5),gene-Hrg(Hrg),gene-Rab27a(Rab27a),gene-Slc6a4(Slc6a4)	-
BP	GO:0043588	skin development	5	1	6	101	0.0861814	0.342561	gene-Alox15b(Alox15b),gene-LOC101840476(LOC101840476),gene-LOC101840911(LOC101840911),gene-Ovol1(Ovol1),gene-Zfp36(Zfp36)	gene-Txnip(Txnip)
BP	GO:0031647	regulation of protein stability	5	0	5	78	0.0876552	0.342561	gene-Fam107a(Fam107a),gene-Nr1d1(Nr1d1),gene-Rassf2(Rassf2),gene-Saxo1(Saxo1),gene-Tspan1(Tspan1)	-
BP	GO:0048468	cell development	22	2	24	591	0.0880118	0.342561	gene-Acrbp(Acrbp),gene-Asb2(Asb2),gene-Cckar(Cckar),gene-Crb2(Crb2),gene-En2(En2),gene-Flrt1(Flrt1),gene-Gnat1(Gnat1),gene-Il6(Il6),gene-Lgi1(Lgi1),gene-LOC101829864(LOC101829864),gene-LOC101831237(LOC101831237),gene-LOC101831547(LOC101831547),gene-LOC101836485(LOC101836485),gene-Nr1d1(Nr1d1),gene-Pi16(Pi16),gene-Pld6(Pld6),gene-Rnd1(Rnd1),gene-Rnf165(Rnf165),gene-Tcap(Tcap),gene-Tnfsf11(Tnfsf11)…	gene-Rsph1(Rsph1),gene-S1pr3(S1pr3)
BP	GO:0001781	neutrophil apoptotic process	1	0	1	3	0.0882305	0.342561	gene-Il6(Il6)	-
BP	GO:0001957	intramembranous ossification	1	0	1	3	0.0882305	0.342561	gene-Mn1(Mn1)	-
BP	GO:0002036	regulation of L-glutamate import across plasma membrane	1	0	1	3	0.0882305	0.342561	gene-Arl6ip1(Arl6ip1)	-
BP	GO:0002323	natural killer cell activation involved in immune response	1	0	1	3	0.0882305	0.342561	gene-Rab27a(Rab27a)	-
BP	GO:0002434	immune complex clearance	1	0	1	3	0.0882305	0.342561	gene-LOC101839392(LOC101839392)	-
BP	GO:0002725	negative regulation of T cell cytokine production	1	0	1	3	0.0882305	0.342561	gene-Tbx21(Tbx21)	-
BP	GO:0006145	purine nucleobase catabolic process	0	1	1	3	0.0882305	0.342561	-	gene-Urad(Urad)
BP	GO:0006147	guanine catabolic process	0	1	1	3	0.0882305	0.342561	-	gene-Urad(Urad)
BP	GO:0006161	deoxyguanosine catabolic process	0	1	1	3	0.0882305	0.342561	-	gene-Urad(Urad)
BP	GO:0006204	IMP catabolic process	0	1	1	3	0.0882305	0.342561	-	gene-Urad(Urad)
BP	GO:0006578	amino-acid betaine biosynthetic process	1	0	1	3	0.0882305	0.342561	gene-Chdh(Chdh)	-
BP	GO:0007028	cytoplasm organization	1	0	1	3	0.0882305	0.342561	gene-Pld6(Pld6)	-
BP	GO:0007217	tachykinin receptor signaling pathway	1	0	1	3	0.0882305	0.342561	gene-Tac3(Tac3)	-
BP	GO:0010635	regulation of mitochondrial fusion	1	0	1	3	0.0882305	0.342561	gene-Pld6(Pld6)	-
BP	GO:0010764	negative regulation of fibroblast migration	1	0	1	3	0.0882305	0.342561	gene-Hyal2(Hyal2)	-
BP	GO:0014866	skeletal myofibril assembly	1	0	1	3	0.0882305	0.342561	gene-Tcap(Tcap)	-
BP	GO:0015705	iodide transport	1	0	1	3	0.0882305	0.342561	gene-Slc5a5(Slc5a5)	-
BP	GO:0019372	lipoxygenase pathway	1	0	1	3	0.0882305	0.342561	gene-Alox15b(Alox15b)	-
BP	GO:0019530	taurine metabolic process	1	0	1	3	0.0882305	0.342561	gene-Cdo1(Cdo1)	-
BP	GO:0019694	alkanesulfonate metabolic process	1	0	1	3	0.0882305	0.342561	gene-Cdo1(Cdo1)	-
BP	GO:0021604	cranial nerve structural organization	1	0	1	3	0.0882305	0.342561	gene-Kcna2(Kcna2)	-
BP	GO:0021631	optic nerve morphogenesis	1	0	1	3	0.0882305	0.342561	gene-Kcna2(Kcna2)	-
BP	GO:0030240	skeletal muscle thin filament assembly	1	0	1	3	0.0882305	0.342561	gene-Tcap(Tcap)	-
BP	GO:0030431	sleep	1	0	1	3	0.0882305	0.342561	gene-Kcna2(Kcna2)	-
BP	GO:0030916	otic vesicle formation	1	0	1	3	0.0882305	0.342561	gene-Tcap(Tcap)	-
BP	GO:0031086	nuclear-transcribed mRNA catabolic process, deadenylation-independent decay	1	0	1	3	0.0882305	0.342561	gene-Zfp36(Zfp36)	-
BP	GO:0031087	deadenylation-independent decapping of nuclear-transcribed mRNA	1	0	1	3	0.0882305	0.342561	gene-Zfp36(Zfp36)	-
BP	GO:0031100	animal organ regeneration	1	0	1	3	0.0882305	0.342561	gene-Il6(Il6)	-
BP	GO:0031622	positive regulation of fever generation	1	0	1	3	0.0882305	0.342561	gene-Tnfsf11(Tnfsf11)	-
BP	GO:0031652	positive regulation of heat generation	1	0	1	3	0.0882305	0.342561	gene-Tnfsf11(Tnfsf11)	-
BP	GO:0032372	negative regulation of sterol transport	1	0	1	3	0.0882305	0.342561	gene-Abcg5(Abcg5)	-
BP	GO:0032375	negative regulation of cholesterol transport	1	0	1	3	0.0882305	0.342561	gene-Abcg5(Abcg5)	-
BP	GO:0032528	microvillus organization	1	0	1	3	0.0882305	0.342561	gene-Myo1a(Myo1a)	-
BP	GO:0032689	negative regulation of interferon-gamma production	1	0	1	3	0.0882305	0.342561	gene-Zc3h12a(Zc3h12a)	-
BP	GO:0033483	gas homeostasis	0	1	1	3	0.0882305	0.342561	-	gene-Aqp11(Aqp11)
BP	GO:0034154	toll-like receptor 7 signaling pathway	1	0	1	3	0.0882305	0.342561	gene-CUNHXorf21(CUNHXorf21)	-
BP	GO:0035357	peroxisome proliferator activated receptor signaling pathway	1	0	1	3	0.0882305	0.342561	gene-Alox15b(Alox15b)	-
BP	GO:0035666	TRIF-dependent toll-like receptor signaling pathway	1	0	1	3	0.0882305	0.342561	gene-Ticam2(Ticam2)	-
BP	GO:0036072	direct ossification	1	0	1	3	0.0882305	0.342561	gene-Mn1(Mn1)	-
BP	GO:0042117	monocyte activation	1	0	1	3	0.0882305	0.342561	gene-Hyal2(Hyal2)	-
BP	GO:0042369	vitamin D catabolic process	1	0	1	3	0.0882305	0.342561	gene-LOC101840476(LOC101840476)	-
BP	GO:0042453	deoxyguanosine metabolic process	0	1	1	3	0.0882305	0.342561	-	gene-Urad(Urad)
BP	GO:0043031	negative regulation of macrophage activation	1	0	1	3	0.0882305	0.342561	gene-Nr1d1(Nr1d1)	-
BP	GO:0043320	natural killer cell degranulation	1	0	1	3	0.0882305	0.342561	gene-Rab27a(Rab27a)	-
BP	GO:0043416	regulation of skeletal muscle tissue regeneration	1	0	1	3	0.0882305	0.342561	gene-Gjd4(Gjd4)	-
BP	GO:0043651	linoleic acid metabolic process	1	0	1	3	0.0882305	0.342561	gene-Alox15b(Alox15b)	-
BP	GO:0044849	estrous cycle	1	0	1	3	0.0882305	0.342561	gene-Egr1(Egr1)	-
BP	GO:0045226	extracellular polysaccharide biosynthetic process	1	0	1	3	0.0882305	0.342561	gene-Has3(Has3)	-
BP	GO:0045472	response to ether	1	0	1	3	0.0882305	0.342561	gene-Zc3h12a(Zc3h12a)	-
BP	GO:0045647	negative regulation of erythrocyte differentiation	1	0	1	3	0.0882305	0.342561	gene-Zfp36(Zfp36)	-
BP	GO:0045779	negative regulation of bone resorption	1	0	1	3	0.0882305	0.342561	gene-Il6(Il6)	-
BP	GO:0045852	pH elevation	0	1	1	3	0.0882305	0.342561	-	gene-Slc45a2(Slc45a2)
BP	GO:0046038	GMP catabolic process	0	1	1	3	0.0882305	0.342561	-	gene-Urad(Urad)
BP	GO:0046098	guanine metabolic process	0	1	1	3	0.0882305	0.342561	-	gene-Urad(Urad)
BP	GO:0046100	hypoxanthine metabolic process	0	1	1	3	0.0882305	0.342561	-	gene-Urad(Urad)
BP	GO:0046122	purine deoxyribonucleoside metabolic process	0	1	1	3	0.0882305	0.342561	-	gene-Urad(Urad)
BP	GO:0046124	purine deoxyribonucleoside catabolic process	0	1	1	3	0.0882305	0.342561	-	gene-Urad(Urad)
BP	GO:0046379	extracellular polysaccharide metabolic process	1	0	1	3	0.0882305	0.342561	gene-Has3(Has3)	-
BP	GO:0048570	notochord morphogenesis	1	0	1	3	0.0882305	0.342561	gene-Crb2(Crb2)	-
BP	GO:0048642	negative regulation of skeletal muscle tissue development	1	0	1	3	0.0882305	0.342561	gene-Tll2(Tll2)	-
BP	GO:0048672	positive regulation of collateral sprouting	1	0	1	3	0.0882305	0.342561	gene-LOC101831547(LOC101831547)	-
BP	GO:0050917	sensory perception of umami taste	1	0	1	3	0.0882305	0.342561	gene-Gnat1(Gnat1)	-
BP	GO:0051770	positive regulation of nitric-oxide synthase biosynthetic process	1	0	1	3	0.0882305	0.342561	gene-LOC101839392(LOC101839392)	-
BP	GO:0060148	positive regulation of posttranscriptional gene silencing	1	0	1	3	0.0882305	0.342561	gene-Zfp36(Zfp36)	-
BP	GO:0060211	regulation of nuclear-transcribed mRNA poly(A) tail shortening	1	0	1	3	0.0882305	0.342561	gene-Zfp36(Zfp36)	-
BP	GO:0060213	positive regulation of nuclear-transcribed mRNA poly(A) tail shortening	1	0	1	3	0.0882305	0.342561	gene-Zfp36(Zfp36)	-
BP	GO:0060340	positive regulation of type I interferon-mediated signaling pathway	1	0	1	3	0.0882305	0.342561	gene-Zbp1(Zbp1)	-
BP	GO:0060457	negative regulation of digestive system process	1	0	1	3	0.0882305	0.342561	gene-Abcg5(Abcg5)	-
BP	GO:0060478	acrosomal vesicle exocytosis	1	0	1	3	0.0882305	0.342561	gene-Eqtn(Eqtn)	-
BP	GO:0061179	negative regulation of insulin secretion involved in cellular response to glucose stimulus	1	0	1	3	0.0882305	0.342561	gene-Adra2a(Adra2a)	-
BP	GO:0061470	T follicular helper cell differentiation	1	0	1	3	0.0882305	0.342561	gene-Il6(Il6)	-
BP	GO:0061478	response to platelet aggregation inhibitor	1	0	1	3	0.0882305	0.342561	gene-Slc5a5(Slc5a5)	-
BP	GO:0061966	establishment of left/right asymmetry	1	0	1	3	0.0882305	0.342561	gene-Enkur(Enkur)	-
BP	GO:0070091	glucagon secretion	1	0	1	3	0.0882305	0.342561	gene-Il6(Il6)	-
BP	GO:0070092	regulation of glucagon secretion	1	0	1	3	0.0882305	0.342561	gene-Il6(Il6)	-
BP	GO:0070427	nucleotide-binding oligomerization domain containing 1 signaling pathway	1	0	1	3	0.0882305	0.342561	gene-Nfkbia(Nfkbia)	-
BP	GO:0070935	3'-UTR-mediated mRNA stabilization	1	0	1	3	0.0882305	0.342561	gene-Zfp36(Zfp36)	-
BP	GO:0071228	cellular response to tumor cell	0	1	1	3	0.0882305	0.342561	-	gene-Txnip(Txnip)
BP	GO:0071493	cellular response to UV-B	1	0	1	3	0.0882305	0.342561	gene-Hyal2(Hyal2)	-
BP	GO:0071600	otic vesicle morphogenesis	1	0	1	3	0.0882305	0.342561	gene-Tcap(Tcap)	-
BP	GO:0071838	cell proliferation in bone marrow	1	0	1	3	0.0882305	0.342561	gene-Il6(Il6)	-
BP	GO:0072014	proximal tubule development	0	1	1	3	0.0882305	0.342561	-	gene-Aqp11(Aqp11)
BP	GO:0072137	condensed mesenchymal cell proliferation	1	0	1	3	0.0882305	0.342561	gene-Dchs1(Dchs1)	-
BP	GO:0090085	regulation of protein deubiquitination	1	0	1	3	0.0882305	0.342561	gene-Zc3h12a(Zc3h12a)	-
BP	GO:0097011	cellular response to granulocyte macrophage colony-stimulating factor stimulus	1	0	1	3	0.0882305	0.342561	gene-Zfp36(Zfp36)	-
BP	GO:0097012	response to granulocyte macrophage colony-stimulating factor	1	0	1	3	0.0882305	0.342561	gene-Zfp36(Zfp36)	-
BP	GO:0097283	keratinocyte apoptotic process	1	0	1	3	0.0882305	0.342561	gene-Zfp36(Zfp36)	-
BP	GO:0097421	liver regeneration	1	0	1	3	0.0882305	0.342561	gene-Il6(Il6)	-
BP	GO:0099640	axo-dendritic protein transport	1	0	1	3	0.0882305	0.342561	gene-Kif5a(Kif5a)	-
BP	GO:1901873	regulation of post-translational protein modification	1	0	1	3	0.0882305	0.342561	gene-Egr1(Egr1)	-
BP	GO:1902036	regulation of hematopoietic stem cell differentiation	1	0	1	3	0.0882305	0.342561	gene-Zfp36(Zfp36)	-
BP	GO:1902074	response to salt	1	0	1	3	0.0882305	0.342561	gene-Zc3h12a(Zc3h12a)	-
BP	GO:1902172	regulation of keratinocyte apoptotic process	1	0	1	3	0.0882305	0.342561	gene-Zfp36(Zfp36)	-
BP	GO:1903371	regulation of endoplasmic reticulum tubular network organization	1	0	1	3	0.0882305	0.342561	gene-Arl6ip1(Arl6ip1)	-
BP	GO:1904293	negative regulation of ERAD pathway	0	1	1	3	0.0882305	0.342561	-	gene-Aqp11(Aqp11)
BP	GO:1904321	response to forskolin	1	0	1	3	0.0882305	0.342561	gene-Slc5a5(Slc5a5)	-
BP	GO:1904322	cellular response to forskolin	1	0	1	3	0.0882305	0.342561	gene-Slc5a5(Slc5a5)	-
BP	GO:1905702	regulation of inhibitory synapse assembly	1	0	1	3	0.0882305	0.342561	gene-LOC101831547(LOC101831547)	-
BP	GO:1990791	dorsal root ganglion development	1	0	1	3	0.0882305	0.342561	gene-Tubb3(Tubb3)	-
BP	GO:2000329	negative regulation of T-helper 17 cell lineage commitment	1	0	1	3	0.0882305	0.342561	gene-Tbx21(Tbx21)	-
BP	GO:2000553	positive regulation of T-helper 2 cell cytokine production	1	0	1	3	0.0882305	0.342561	gene-Il6(Il6)	-
BP	GO:2000637	positive regulation of gene silencing by miRNA	1	0	1	3	0.0882305	0.342561	gene-Zfp36(Zfp36)	-
BP	GO:0050865	regulation of cell activation	8	0	8	151	0.0884375	0.342561	gene-Gjd4(Gjd4),gene-Gp5(Gp5),gene-Il6(Il6),gene-LOC101839392(LOC101839392),gene-Nr1d1(Nr1d1),gene-Tbx21(Tbx21),gene-Tnfsf11(Tnfsf11),gene-Zc3h12a(Zc3h12a)	-
BP	GO:0009582	detection of abiotic stimulus	3	0	3	35	0.0887136	0.342561	gene-Chrna10(Chrna10),gene-Gnat1(Gnat1),gene-Tcap(Tcap)	-
BP	GO:0043487	regulation of RNA stability	3	0	3	35	0.0887136	0.342561	gene-Fam46c(Fam46c),gene-Zc3h12a(Zc3h12a),gene-Zfp36(Zfp36)	-
BP	GO:0050729	positive regulation of inflammatory response	3	0	3	35	0.0887136	0.342561	gene-Hyal2(Hyal2),gene-Nfkbia(Nfkbia),gene-Tnfsf11(Tnfsf11)	-
BP	GO:0072676	lymphocyte migration	3	0	3	35	0.0887136	0.342561	gene-CUNH10orf99(CUNH10orf99),gene-LOC101839392(LOC101839392),gene-Tbx21(Tbx21)	-
BP	GO:0044283	small molecule biosynthetic process	13	1	14	310	0.0892549	0.343168	gene-Acer2(Acer2),gene-Alox15b(Alox15b),gene-Cdo1(Cdo1),gene-Egr1(Egr1),gene-Entpd2(Entpd2),gene-G6pc(G6pc),gene-Has3(Has3),gene-LOC101822404(LOC101822404),gene-Nr1d1(Nr1d1),gene-Nt5e(Nt5e),gene-Oat(Oat),gene-Ptafr(Ptafr),gene-Ptgds(Ptgds)	gene-Urad(Urad)
BP	GO:0002285	lymphocyte activation involved in immune response	4	0	4	56	0.0893146	0.343168	gene-Il6(Il6),gene-Rab27a(Rab27a),gene-Tbx21(Tbx21),gene-Zc3h12a(Zc3h12a)	-
BP	GO:0071560	cellular response to transforming growth factor beta stimulus	4	0	4	56	0.0893146	0.343168	gene-Clec3b(Clec3b),gene-Fos(Fos),gene-Htra1(Htra1),gene-Hyal2(Hyal2)	-
BP	GO:1903708	positive regulation of hemopoiesis	4	0	4	56	0.0893146	0.343168	gene-Csf3(Csf3),gene-Fos(Fos),gene-Il6(Il6),gene-Tnfsf11(Tnfsf11)	-
BP	GO:0030217	T cell differentiation	5	0	5	79	0.0913865	0.348613	gene-Egr1(Egr1),gene-Il6(Il6),gene-Tbx21(Tbx21),gene-Vav1(Vav1),gene-Zc3h12a(Zc3h12a)	-
BP	GO:0050793	regulation of developmental process	27	3	30	769	0.0916153	0.348613	gene-Alox15b(Alox15b),gene-Angptl7(Angptl7),gene-Aplnr(Aplnr),gene-Crb2(Crb2),gene-Csf3(Csf3),gene-Fam46c(Fam46c),gene-Fmnl2(Fmnl2),gene-Fos(Fos),gene-Gjd4(Gjd4),gene-Hoxb7(Hoxb7),gene-Il6(Il6),gene-LOC101831547(LOC101831547),gene-LOC101839392(LOC101839392),gene-LOC101840476(LOC101840476),gene-LOC101840911(LOC101840911),gene-Nfkbia(Nfkbia),gene-Nr1d1(Nr1d1),gene-Phlda2(Phlda2),gene-Pi16(Pi16),gen…	gene-Adgrb3(Adgrb3),gene-LOC101830292(LOC101830292),gene-S1pr3(S1pr3)
BP	GO:0002709	regulation of T cell mediated immunity	2	0	2	17	0.0924224	0.348613	gene-Il6(Il6),gene-Tbx21(Tbx21)	-
BP	GO:0007140	male meiotic nuclear division	2	0	2	17	0.0924224	0.348613	gene-LOC101835871(LOC101835871),gene-Tex15(Tex15)	-
BP	GO:0009261	ribonucleotide catabolic process	1	1	2	17	0.0924224	0.348613	gene-Nt5e(Nt5e)	gene-Urad(Urad)
BP	GO:0019748	secondary metabolic process	1	1	2	17	0.0924224	0.348613	gene-Mc1r(Mc1r)	gene-Slc45a2(Slc45a2)
BP	GO:0032371	regulation of sterol transport	2	0	2	17	0.0924224	0.348613	gene-Abcg5(Abcg5),gene-Nfkbia(Nfkbia)	-
BP	GO:0032374	regulation of cholesterol transport	2	0	2	17	0.0924224	0.348613	gene-Abcg5(Abcg5),gene-Nfkbia(Nfkbia)	-
BP	GO:0034142	toll-like receptor 4 signaling pathway	2	0	2	17	0.0924224	0.348613	gene-Nfkbia(Nfkbia),gene-Nr1d1(Nr1d1)	-
BP	GO:0042306	regulation of protein import into nucleus	2	0	2	17	0.0924224	0.348613	gene-Hyal2(Hyal2),gene-Zc3h12a(Zc3h12a)	-
BP	GO:0042752	regulation of circadian rhythm	2	0	2	17	0.0924224	0.348613	gene-Kcna2(Kcna2),gene-Nr1d1(Nr1d1)	-
BP	GO:0061614	pri-miRNA transcription by RNA polymerase II	2	0	2	17	0.0924224	0.348613	gene-Egr1(Egr1),gene-Fos(Fos)	-
BP	GO:0072523	purine-containing compound catabolic process	1	1	2	17	0.0924224	0.348613	gene-Nt5e(Nt5e)	gene-Urad(Urad)
BP	GO:1902893	regulation of pri-miRNA transcription by RNA polymerase II	2	0	2	17	0.0924224	0.348613	gene-Egr1(Egr1),gene-Fos(Fos)	-
BP	GO:2000300	regulation of synaptic vesicle exocytosis	2	0	2	17	0.0924224	0.348613	gene-Cplx1(Cplx1),gene-Cplx3(Cplx3)	-
BP	GO:0051302	regulation of cell division	3	1	4	57	0.0938852	0.353699	gene-Fsd1(Fsd1),gene-Pgf(Pgf),gene-Tgfb2(Tgfb2)	gene-Txnip(Txnip)
BP	GO:0009581	detection of external stimulus	3	0	3	36	0.0947089	0.355072	gene-Chrna10(Chrna10),gene-Gnat1(Gnat1),gene-Tcap(Tcap)	-
BP	GO:0031099	regeneration	3	0	3	36	0.0947089	0.355072	gene-Gjd4(Gjd4),gene-Gnat1(Gnat1),gene-Il6(Il6)	-
BP	GO:0046632	alpha-beta T cell differentiation	3	0	3	36	0.0947089	0.355072	gene-Il6(Il6),gene-Tbx21(Tbx21),gene-Zc3h12a(Zc3h12a)	-
BP	GO:0050851	antigen receptor-mediated signaling pathway	3	0	3	36	0.0947089	0.355072	gene-Cd79b(Cd79b),gene-Nfkbia(Nfkbia),gene-Zc3h12a(Zc3h12a)	-
BP	GO:0010647	positive regulation of cell communication	19	0	19	453	0.0950412	0.355868	gene-Adra2a(Adra2a),gene-Alox15b(Alox15b),gene-Crb2(Crb2),gene-CUNHXorf21(CUNHXorf21),gene-Hyal2(Hyal2),gene-Il20ra(Il20ra),gene-Il6(Il6),gene-LOC101831547(LOC101831547),gene-LOC101839392(LOC101839392),gene-LOC101840476(LOC101840476),gene-Mc1r(Mc1r),gene-Mn1(Mn1),gene-Rassf2(Rassf2),gene-Rfx6(Rfx6),gene-Rnf165(Rnf165),gene-Rspo1(Rspo1),gene-Tnfsf11(Tnfsf11),gene-Zbp1(Zbp1),gene-Zc3h12a(Zc3h12a)	-
BP	GO:0002791	regulation of peptide secretion	5	0	5	80	0.0951987	0.355868	gene-Adra2a(Adra2a),gene-Il6(Il6),gene-Nr1d1(Nr1d1),gene-Rfx6(Rfx6),gene-Tnfsf11(Tnfsf11)	-
BP	GO:0045321	leukocyte activation	11	0	11	232	0.0952662	0.355868	gene-Egr1(Egr1),gene-Hyal2(Hyal2),gene-Il6(Il6),gene-LOC101839392(LOC101839392),gene-Nr1d1(Nr1d1),gene-Ptgds(Ptgds),gene-Rab27a(Rab27a),gene-Tbx21(Tbx21),gene-Tnfsf11(Tnfsf11),gene-Vav1(Vav1),gene-Zc3h12a(Zc3h12a)	-
BP	GO:0098609	cell-cell adhesion	12	1	13	287	0.0972804	0.362953	gene-Cdhr4(Cdhr4),gene-Dchs1(Dchs1),gene-Il6(Il6),gene-LOC101831547(LOC101831547),gene-LOC101835308(LOC101835308),gene-LOC101839392(LOC101839392),gene-LOC101843854(LOC101843854),gene-Nt5e(Nt5e),gene-Slc6a4(Slc6a4),gene-Tbx21(Tbx21),gene-Tnfsf11(Tnfsf11),gene-Zc3h12a(Zc3h12a)	gene-Pkp2(Pkp2)
BP	GO:0071559	response to transforming growth factor beta	4	0	4	58	0.0985645	0.366859	gene-Clec3b(Clec3b),gene-Fos(Fos),gene-Htra1(Htra1),gene-Hyal2(Hyal2)	-
BP	GO:1903034	regulation of response to wounding	4	0	4	58	0.0985645	0.366859	gene-Adra2a(Adra2a),gene-Gjd4(Gjd4),gene-Gp5(Gp5),gene-Hrg(Hrg)	-
BP	GO:0014706	striated muscle tissue development	6	0	6	105	0.0993107	0.369192	gene-Asb2(Asb2),gene-Egr1(Egr1),gene-Fos(Fos),gene-Pi16(Pi16),gene-Tcap(Tcap),gene-Tll2(Tll2)	-
BP	GO:0007269	neurotransmitter secretion	3	0	3	37	0.100866	0.373178	gene-Cplx1(Cplx1),gene-Cplx3(Cplx3),gene-Sncg(Sncg)	-
BP	GO:0009161	ribonucleoside monophosphate metabolic process	2	1	3	37	0.100866	0.373178	gene-Ampd1(Ampd1),gene-Nt5e(Nt5e)	gene-Urad(Urad)
BP	GO:0034754	cellular hormone metabolic process	3	0	3	37	0.100866	0.373178	gene-Egr1(Egr1),gene-LOC101836237(LOC101836237),gene-LOC101836485(LOC101836485)	-
BP	GO:0099643	signal release from synapse	3	0	3	37	0.100866	0.373178	gene-Cplx1(Cplx1),gene-Cplx3(Cplx3),gene-Sncg(Sncg)	-
BP	GO:0055065	metal ion homeostasis	8	0	8	156	0.101861	0.373235	gene-Aplnr(Aplnr),gene-Chrna10(Chrna10),gene-Gp5(Gp5),gene-Hrh4(Hrh4),gene-Hyal2(Hyal2),gene-LOC101840476(LOC101840476),gene-Nt5e(Nt5e),gene-Tnfsf11(Tnfsf11)	-
BP	GO:0003203	endocardial cushion morphogenesis	2	0	2	18	0.101967	0.373235	gene-Aplnr(Aplnr),gene-Dchs1(Dchs1)	-
BP	GO:0010837	regulation of keratinocyte proliferation	2	0	2	18	0.101967	0.373235	gene-Ovol1(Ovol1),gene-Zfp36(Zfp36)	-
BP	GO:0014896	muscle hypertrophy	2	0	2	18	0.101967	0.373235	gene-Pi16(Pi16),gene-Tcap(Tcap)	-
BP	GO:0014897	striated muscle hypertrophy	2	0	2	18	0.101967	0.373235	gene-Pi16(Pi16),gene-Tcap(Tcap)	-
BP	GO:0034767	positive regulation of ion transmembrane transport	2	0	2	18	0.101967	0.373235	gene-Aplnr(Aplnr),gene-Arl6ip1(Arl6ip1)	-
BP	GO:0050906	detection of stimulus involved in sensory perception	2	0	2	18	0.101967	0.373235	gene-Chrna10(Chrna10),gene-Gnat1(Gnat1)	-
BP	GO:0140029	exocytic process	2	0	2	18	0.101967	0.373235	gene-Cplx1(Cplx1),gene-Cplx3(Cplx3)	-
BP	GO:1904589	regulation of protein import	2	0	2	18	0.101967	0.373235	gene-Hyal2(Hyal2),gene-Zc3h12a(Zc3h12a)	-
BP	GO:0010646	regulation of cell communication	35	1	36	957	0.102322	0.374094	gene-Adra2a(Adra2a),gene-Alox15b(Alox15b),gene-Apc2(Apc2),gene-Aplnr(Aplnr),gene-Col2a1(Col2a1),gene-Cplx1(Cplx1),gene-Cplx3(Cplx3),gene-Crb2(Crb2),gene-CUNH3orf33(CUNH3orf33),gene-CUNHXorf21(CUNHXorf21),gene-Egr1(Egr1),gene-Hrh4(Hrh4),gene-Htra1(Htra1),gene-Hyal2(Hyal2),gene-Il20ra(Il20ra),gene-Il6(Il6),gene-Kcna2(Kcna2),gene-Lif(Lif),gene-LOC101831547(LOC101831547),gene-LOC101839392(LOC10183939…	gene-Ramp1(Ramp1)
BP	GO:0050789	regulation of biological process	130	11	141	4272	0.102549	0.374133	gene-Abcg5(Abcg5),gene-Adgrf2(Adgrf2),gene-Adra2a(Adra2a),gene-Adrb3(Adrb3),gene-Alox15b(Alox15b),gene-Angptl7(Angptl7),gene-Apc2(Apc2),gene-Aplnr(Aplnr),gene-Arhgap30(Arhgap30),gene-Arl6ip1(Arl6ip1),gene-Asb2(Asb2),gene-Avil(Avil),gene-Capn6(Capn6),gene-Cd79b(Cd79b),gene-Col2a1(Col2a1),gene-Cplx1(Cplx1),gene-Cplx3(Cplx3),gene-Cpne3(Cpne3),gene-Crb2(Crb2),gene-Csf3(Csf3),gene-CUNH3orf33(CUNH3orf3…	gene-Adgrb3(Adgrb3),gene-Apela(Apela),gene-Aqp11(Aqp11),gene-Hexim2(Hexim2),gene-Lmod3(Lmod3),gene-LOC101830292(LOC101830292),gene-Neurl2(Neurl2),gene-Qrfp(Qrfp),gene-Ramp1(Ramp1),gene-S1pr3(S1pr3),gene-Txnip(Txnip)
BP	GO:0080134	regulation of response to stress	15	1	16	373	0.102676	0.374133	gene-Adra2a(Adra2a),gene-Gjd4(Gjd4),gene-Gp5(Gp5),gene-Hrg(Hrg),gene-Hyal2(Hyal2),gene-Nfkbia(Nfkbia),gene-Nr1d1(Nr1d1),gene-Nt5e(Nt5e),gene-Rassf2(Rassf2),gene-Tex15(Tex15),gene-Tnfsf11(Tnfsf11),gene-Vav1(Vav1),gene-Zbp1(Zbp1),gene-Zc3h12a(Zc3h12a),gene-Zfp36(Zfp36)	gene-Aqp11(Aqp11)
BP	GO:0051480	regulation of cytosolic calcium ion concentration	4	0	4	59	0.10335	0.374133	gene-Aplnr(Aplnr),gene-Chrna10(Chrna10),gene-Gp5(Gp5),gene-Hrh4(Hrh4)	-
BP	GO:1903707	negative regulation of hemopoiesis	4	0	4	59	0.10335	0.374133	gene-Nfkbia(Nfkbia),gene-Tbx21(Tbx21),gene-Zc3h12a(Zc3h12a),gene-Zfp36(Zfp36)	-
BP	GO:0009967	positive regulation of signal transduction	17	0	17	402	0.104148	0.374133	gene-Adra2a(Adra2a),gene-Alox15b(Alox15b),gene-Crb2(Crb2),gene-CUNHXorf21(CUNHXorf21),gene-Hyal2(Hyal2),gene-Il20ra(Il20ra),gene-Il6(Il6),gene-LOC101831547(LOC101831547),gene-LOC101840476(LOC101840476),gene-Mc1r(Mc1r),gene-Mn1(Mn1),gene-Rassf2(Rassf2),gene-Rnf165(Rnf165),gene-Rspo1(Rspo1),gene-Tnfsf11(Tnfsf11),gene-Zbp1(Zbp1),gene-Zc3h12a(Zc3h12a)	-
BP	GO:0023056	positive regulation of signaling	19	0	19	459	0.104439	0.374133	gene-Adra2a(Adra2a),gene-Alox15b(Alox15b),gene-Crb2(Crb2),gene-CUNHXorf21(CUNHXorf21),gene-Hyal2(Hyal2),gene-Il20ra(Il20ra),gene-Il6(Il6),gene-LOC101831547(LOC101831547),gene-LOC101839392(LOC101839392),gene-LOC101840476(LOC101840476),gene-Mc1r(Mc1r),gene-Mn1(Mn1),gene-Rassf2(Rassf2),gene-Rfx6(Rfx6),gene-Rnf165(Rnf165),gene-Rspo1(Rspo1),gene-Tnfsf11(Tnfsf11),gene-Zbp1(Zbp1),gene-Zc3h12a(Zc3h12a)	-
BP	GO:0007517	muscle organ development	6	0	6	107	0.106251	0.374133	gene-Asb2(Asb2),gene-Egr1(Egr1),gene-Fos(Fos),gene-Pi16(Pi16),gene-Tcap(Tcap),gene-Tll2(Tll2)	-
BP	GO:0006836	neurotransmitter transport	5	0	5	83	0.107111	0.374133	gene-Arl6ip1(Arl6ip1),gene-Cplx1(Cplx1),gene-Cplx3(Cplx3),gene-Sncg(Sncg),gene-Tnfsf11(Tnfsf11)	-
BP	GO:0016050	vesicle organization	4	1	5	83	0.107111	0.374133	gene-Acrbp(Acrbp),gene-Cplx1(Cplx1),gene-Cplx3(Cplx3),gene-Rab27a(Rab27a)	gene-Aqp11(Aqp11)
BP	GO:0042472	inner ear morphogenesis	3	0	3	38	0.107178	0.374133	gene-Chrna10(Chrna10),gene-Col2a1(Col2a1),gene-Tcap(Tcap)	-
BP	GO:0001933	negative regulation of protein phosphorylation	4	0	4	60	0.108241	0.374133	gene-CUNH3orf33(CUNH3orf33),gene-LOC101831547(LOC101831547),gene-Rassf2(Rassf2),gene-Zc3h12a(Zc3h12a)	-
BP	GO:0009887	animal organ morphogenesis	15	0	15	349	0.110152	0.374133	gene-Aplnr(Aplnr),gene-Asb2(Asb2),gene-Chrna10(Chrna10),gene-Col2a1(Col2a1),gene-Crb2(Crb2),gene-Dchs1(Dchs1),gene-Gnat1(Gnat1),gene-Hoxb7(Hoxb7),gene-Hyal2(Hyal2),gene-Il6(Il6),gene-Phlda2(Phlda2),gene-Slc6a4(Slc6a4),gene-Tcap(Tcap),gene-Tgfb2(Tgfb2),gene-Tnfsf11(Tnfsf11)	-
BP	GO:0001523	retinoid metabolic process	2	0	2	19	0.111768	0.374133	gene-LOC101836237(LOC101836237),gene-LOC101836485(LOC101836485)	-
BP	GO:0001754	eye photoreceptor cell differentiation	2	0	2	19	0.111768	0.374133	gene-Crb2(Crb2),gene-Gnat1(Gnat1)	-
BP	GO:0001947	heart looping	2	0	2	19	0.111768	0.374133	gene-Aplnr(Aplnr),gene-Asb2(Asb2)	-
BP	GO:0002720	positive regulation of cytokine production involved in immune response	2	0	2	19	0.111768	0.374133	gene-Il6(Il6),gene-Tbx21(Tbx21)	-
BP	GO:0016101	diterpenoid metabolic process	2	0	2	19	0.111768	0.374133	gene-LOC101836237(LOC101836237),gene-LOC101836485(LOC101836485)	-
BP	GO:0030513	positive regulation of BMP signaling pathway	2	0	2	19	0.111768	0.374133	gene-Crb2(Crb2),gene-Rnf165(Rnf165)	-
BP	GO:0032722	positive regulation of chemokine production	2	0	2	19	0.111768	0.374133	gene-Alox15b(Alox15b),gene-Egr1(Egr1)	-
BP	GO:0032922	circadian regulation of gene expression	2	0	2	19	0.111768	0.374133	gene-Egr1(Egr1),gene-Nr1d1(Nr1d1)	-
BP	GO:0033344	cholesterol efflux	2	0	2	19	0.111768	0.374133	gene-Abcg5(Abcg5),gene-Nfkbia(Nfkbia)	-
BP	GO:0050764	regulation of phagocytosis	2	0	2	19	0.111768	0.374133	gene-LOC101839392(LOC101839392),gene-Rab27a(Rab27a)	-
BP	GO:0051254	positive regulation of RNA metabolic process	16	0	16	378	0.111777	0.374133	gene-Egr1(Egr1),gene-En2(En2),gene-Fos(Fos),gene-Has3(Has3),gene-Hyal2(Hyal2),gene-Il6(Il6),gene-Mc1r(Mc1r),gene-Nfkbia(Nfkbia),gene-Nr1d1(Nr1d1),gene-Runx3(Runx3),gene-T(T),gene-Tbx10(Tbx10),gene-Tnfsf11(Tnfsf11),gene-Zc3h12a(Zc3h12a),gene-Zfp36(Zfp36),gene-Zglp1(Zglp1)	-
BP	GO:1901701	cellular response to oxygen-containing compound	12	0	12	267	0.112743	0.374133	gene-Adra2a(Adra2a),gene-Fos(Fos),gene-Il6(Il6),gene-LOC101839392(LOC101839392),gene-LOC101840476(LOC101840476),gene-Mn1(Mn1),gene-Nfkbia(Nfkbia),gene-Nr1d1(Nr1d1),gene-Rfx6(Rfx6),gene-Slc5a5(Slc5a5),gene-Zc3h12a(Zc3h12a),gene-Zfp36(Zfp36)	-
BP	GO:0002573	myeloid leukocyte differentiation	4	0	4	61	0.113234	0.374133	gene-Efna2(Efna2),gene-Fos(Fos),gene-Rassf2(Rassf2),gene-Tnfsf11(Tnfsf11)	-
BP	GO:0030509	BMP signaling pathway	4	0	4	61	0.113234	0.374133	gene-Crb2(Crb2),gene-Egr1(Egr1),gene-Htra1(Htra1),gene-Rnf165(Rnf165)	-
BP	GO:0030595	leukocyte chemotaxis	4	0	4	61	0.113234	0.374133	gene-CUNH10orf99(CUNH10orf99),gene-LOC101839392(LOC101839392),gene-Tnfsf11(Tnfsf11),gene-Vav1(Vav1)	-
BP	GO:0044282	small molecule catabolic process	7	1	8	160	0.113377	0.374133	gene-Cpt1c(Cpt1c),gene-Hyal2(Hyal2),gene-LOC101836237(LOC101836237),gene-LOC101836485(LOC101836485),gene-LOC101840476(LOC101840476),gene-Pcyox1l(Pcyox1l),gene-Tat(Tat)	gene-Urad(Urad)
BP	GO:0000098	sulfur amino acid catabolic process	1	0	1	4	0.115881	0.374133	gene-Pcyox1l(Pcyox1l)	-
BP	GO:0002029	desensitization of G protein-coupled receptor signaling pathway	1	0	1	4	0.115881	0.374133	gene-Aplnr(Aplnr)	-
BP	GO:0002230	positive regulation of defense response to virus by host	1	0	1	4	0.115881	0.374133	gene-Zc3h12a(Zc3h12a)	-
BP	GO:0002314	germinal center B cell differentiation	1	0	1	4	0.115881	0.374133	gene-Il6(Il6)	-
BP	GO:0002756	MyD88-independent toll-like receptor signaling pathway	1	0	1	4	0.115881	0.374133	gene-Ticam2(Ticam2)	-
BP	GO:0002830	positive regulation of type 2 immune response	1	0	1	4	0.115881	0.374133	gene-Il6(Il6)	-
BP	GO:0006152	purine nucleoside catabolic process	0	1	1	4	0.115881	0.374133	-	gene-Urad(Urad)
BP	GO:0006558	L-phenylalanine metabolic process	1	0	1	4	0.115881	0.374133	gene-Tat(Tat)	-
BP	GO:0006559	L-phenylalanine catabolic process	1	0	1	4	0.115881	0.374133	gene-Tat(Tat)	-
BP	GO:0006577	amino-acid betaine metabolic process	1	0	1	4	0.115881	0.374133	gene-Chdh(Chdh)	-
BP	GO:0006599	phosphagen metabolic process	1	0	1	4	0.115881	0.374133	gene-Ckm(Ckm)	-
BP	GO:0006603	phosphocreatine metabolic process	1	0	1	4	0.115881	0.374133	gene-Ckm(Ckm)	-
BP	GO:0007603	phototransduction, visible light	1	0	1	4	0.115881	0.374133	gene-Gnat1(Gnat1)	-
BP	GO:0009120	deoxyribonucleoside metabolic process	0	1	1	4	0.115881	0.374133	-	gene-Urad(Urad)
BP	GO:0009170	purine deoxyribonucleoside monophosphate metabolic process	0	1	1	4	0.115881	0.374133	-	gene-Urad(Urad)
BP	GO:0009172	purine deoxyribonucleoside monophosphate catabolic process	0	1	1	4	0.115881	0.374133	-	gene-Urad(Urad)
BP	GO:0010586	miRNA metabolic process	1	0	1	4	0.115881	0.374133	gene-Zc3h12a(Zc3h12a)	-
BP	GO:0010587	miRNA catabolic process	1	0	1	4	0.115881	0.374133	gene-Zc3h12a(Zc3h12a)	-
BP	GO:0010745	negative regulation of macrophage derived foam cell differentiation	1	0	1	4	0.115881	0.374133	gene-Nfkbia(Nfkbia)	-
BP	GO:0010888	negative regulation of lipid storage	1	0	1	4	0.115881	0.374133	gene-Nfkbia(Nfkbia)	-
BP	GO:0016479	negative regulation of transcription by RNA polymerase I	1	0	1	4	0.115881	0.374133	gene-LOC101840911(LOC101840911)	-
BP	GO:0018243	protein O-linked glycosylation via threonine	1	0	1	4	0.115881	0.374133	gene-Galnt16(Galnt16)	-
BP	GO:0022401	negative adaptation of signaling pathway	1	0	1	4	0.115881	0.374133	gene-Aplnr(Aplnr)	-
BP	GO:0030214	hyaluronan catabolic process	1	0	1	4	0.115881	0.374133	gene-Hyal2(Hyal2)	-
BP	GO:0031620	regulation of fever generation	1	0	1	4	0.115881	0.374133	gene-Tnfsf11(Tnfsf11)	-
BP	GO:0031650	regulation of heat generation	1	0	1	4	0.115881	0.374133	gene-Tnfsf11(Tnfsf11)	-
BP	GO:0032306	regulation of prostaglandin secretion	1	0	1	4	0.115881	0.374133	gene-Tnfsf11(Tnfsf11)	-
BP	GO:0032308	positive regulation of prostaglandin secretion	1	0	1	4	0.115881	0.374133	gene-Tnfsf11(Tnfsf11)	-
BP	GO:0032959	inositol trisphosphate biosynthetic process	1	0	1	4	0.115881	0.374133	gene-Ptafr(Ptafr)	-
BP	GO:0034587	piRNA metabolic process	1	0	1	4	0.115881	0.374133	gene-Pld6(Pld6)	-
BP	GO:0034698	response to gonadotropin	1	0	1	4	0.115881	0.374133	gene-Slc5a5(Slc5a5)	-
BP	GO:0035744	T-helper 1 cell cytokine production	1	0	1	4	0.115881	0.374133	gene-Tbx21(Tbx21)	-
BP	GO:0035872	nucleotide-binding domain, leucine rich repeat containing receptor signaling pathway	1	0	1	4	0.115881	0.374133	gene-Nfkbia(Nfkbia)	-
BP	GO:0036035	osteoclast development	1	0	1	4	0.115881	0.374133	gene-Tnfsf11(Tnfsf11)	-
BP	GO:0036159	inner dynein arm assembly	1	0	1	4	0.115881	0.374133	gene-Tekt2(Tekt2)	-
BP	GO:0042178	xenobiotic catabolic process	1	0	1	4	0.115881	0.374133	gene-Nr1i2(Nr1i2)	-
BP	GO:0042396	phosphagen biosynthetic process	1	0	1	4	0.115881	0.374133	gene-Ckm(Ckm)	-
BP	GO:0042759	long-chain fatty acid biosynthetic process	1	0	1	4	0.115881	0.374133	gene-Alox15b(Alox15b)	-
BP	GO:0044764	multi-organism cellular process	1	0	1	4	0.115881	0.374133	gene-Hyal2(Hyal2)	-
BP	GO:0045475	locomotor rhythm	1	0	1	4	0.115881	0.374133	gene-Egr1(Egr1)	-
BP	GO:0045602	negative regulation of endothelial cell differentiation	0	1	1	4	0.115881	0.374133	-	gene-S1pr3(S1pr3)
BP	GO:0045724	positive regulation of cilium assembly	1	0	1	4	0.115881	0.374133	gene-Saxo1(Saxo1)	-
BP	GO:0045780	positive regulation of bone resorption	1	0	1	4	0.115881	0.374133	gene-Tnfsf11(Tnfsf11)	-
BP	GO:0045822	negative regulation of heart contraction	1	0	1	4	0.115881	0.374133	gene-Zc3h12a(Zc3h12a)	-
BP	GO:0046054	dGMP metabolic process	0	1	1	4	0.115881	0.374133	-	gene-Urad(Urad)
BP	GO:0046055	dGMP catabolic process	0	1	1	4	0.115881	0.374133	-	gene-Urad(Urad)
BP	GO:0046113	nucleobase catabolic process	0	1	1	4	0.115881	0.374133	-	gene-Urad(Urad)
BP	GO:0046121	deoxyribonucleoside catabolic process	0	1	1	4	0.115881	0.374133	-	gene-Urad(Urad)
BP	GO:0046130	purine ribonucleoside catabolic process	0	1	1	4	0.115881	0.374133	-	gene-Urad(Urad)
BP	GO:0046314	phosphocreatine biosynthetic process	1	0	1	4	0.115881	0.374133	gene-Ckm(Ckm)	-
BP	GO:0046415	urate metabolic process	0	1	1	4	0.115881	0.374133	-	gene-Urad(Urad)
BP	GO:0046852	positive regulation of bone remodeling	1	0	1	4	0.115881	0.374133	gene-Tnfsf11(Tnfsf11)	-
BP	GO:0048304	positive regulation of isotype switching to IgG isotypes	1	0	1	4	0.115881	0.374133	gene-Tbx21(Tbx21)	-
BP	GO:0048532	anatomical structure arrangement	1	0	1	4	0.115881	0.374133	gene-Kcna2(Kcna2)	-
BP	GO:0048668	collateral sprouting	1	0	1	4	0.115881	0.374133	gene-LOC101831547(LOC101831547)	-
BP	GO:0048670	regulation of collateral sprouting	1	0	1	4	0.115881	0.374133	gene-LOC101831547(LOC101831547)	-
BP	GO:0050910	detection of mechanical stimulus involved in sensory perception of sound	1	0	1	4	0.115881	0.374133	gene-Chrna10(Chrna10)	-
BP	GO:0051582	positive regulation of neurotransmitter uptake	1	0	1	4	0.115881	0.374133	gene-Arl6ip1(Arl6ip1)	-
BP	GO:0051602	response to electrical stimulus	1	0	1	4	0.115881	0.374133	gene-Gnat1(Gnat1)	-
BP	GO:0055003	cardiac myofibril assembly	1	0	1	4	0.115881	0.374133	gene-Tcap(Tcap)	-
BP	GO:0055022	negative regulation of cardiac muscle tissue growth	1	0	1	4	0.115881	0.374133	gene-Pi16(Pi16)	-
BP	GO:0060718	chorionic trophoblast cell differentiation	1	0	1	4	0.115881	0.374133	gene-Htra1(Htra1)	-
BP	GO:0061117	negative regulation of heart growth	1	0	1	4	0.115881	0.374133	gene-Pi16(Pi16)	-
BP	GO:0070102	interleukin-6-mediated signaling pathway	1	0	1	4	0.115881	0.374133	gene-Il6(Il6)	-
BP	GO:0070423	nucleotide-binding oligomerization domain containing signaling pathway	1	0	1	4	0.115881	0.374133	gene-Nfkbia(Nfkbia)	-
BP	GO:0070431	nucleotide-binding oligomerization domain containing 2 signaling pathway	1	0	1	4	0.115881	0.374133	gene-Nfkbia(Nfkbia)	-
BP	GO:0071354	cellular response to interleukin-6	1	0	1	4	0.115881	0.374133	gene-Il6(Il6)	-
BP	GO:0071371	cellular response to gonadotropin stimulus	1	0	1	4	0.115881	0.374133	gene-Slc5a5(Slc5a5)	-
BP	GO:0090161	Golgi ribbon formation	1	0	1	4	0.115881	0.374133	gene-Fhdc1(Fhdc1)	-
BP	GO:0098751	bone cell development	1	0	1	4	0.115881	0.374133	gene-Tnfsf11(Tnfsf11)	-
BP	GO:0098877	neurotransmitter receptor transport to plasma membrane	1	0	1	4	0.115881	0.374133	gene-Cplx1(Cplx1)	-
BP	GO:0098969	neurotransmitter receptor transport to postsynaptic membrane	1	0	1	4	0.115881	0.374133	gene-Cplx1(Cplx1)	-
BP	GO:1901069	guanosine-containing compound catabolic process	0	1	1	4	0.115881	0.374133	-	gene-Urad(Urad)
BP	GO:1902221	erythrose 4-phosphate/phosphoenolpyruvate family amino acid metabolic process	1	0	1	4	0.115881	0.374133	gene-Tat(Tat)	-
BP	GO:1902222	erythrose 4-phosphate/phosphoenolpyruvate family amino acid catabolic process	1	0	1	4	0.115881	0.374133	gene-Tat(Tat)	-
BP	GO:1902683	regulation of receptor localization to synapse	1	0	1	4	0.115881	0.374133	gene-Cplx1(Cplx1)	-
BP	GO:1903427	negative regulation of reactive oxygen species biosynthetic process	1	0	1	4	0.115881	0.374133	gene-Zc3h12a(Zc3h12a)	-
BP	GO:1903540	establishment of protein localization to postsynaptic membrane	1	0	1	4	0.115881	0.374133	gene-Cplx1(Cplx1)	-
BP	GO:1903589	positive regulation of blood vessel endothelial cell proliferation involved in sprouting angiogenesis	1	0	1	4	0.115881	0.374133	gene-Aplnr(Aplnr)	-
BP	GO:1903961	positive regulation of anion transmembrane transport	1	0	1	4	0.115881	0.374133	gene-Arl6ip1(Arl6ip1)	-
BP	GO:2000328	regulation of T-helper 17 cell lineage commitment	1	0	1	4	0.115881	0.374133	gene-Tbx21(Tbx21)	-
BP	GO:2000554	regulation of T-helper 1 cell cytokine production	1	0	1	4	0.115881	0.374133	gene-Tbx21(Tbx21)	-
BP	GO:2000556	positive regulation of T-helper 1 cell cytokine production	1	0	1	4	0.115881	0.374133	gene-Tbx21(Tbx21)	-
BP	GO:2000726	negative regulation of cardiac muscle cell differentiation	1	0	1	4	0.115881	0.374133	gene-Pi16(Pi16)	-
BP	GO:0023051	regulation of signaling	35	1	36	969	0.116194	0.374753	gene-Adra2a(Adra2a),gene-Alox15b(Alox15b),gene-Apc2(Apc2),gene-Aplnr(Aplnr),gene-Col2a1(Col2a1),gene-Cplx1(Cplx1),gene-Cplx3(Cplx3),gene-Crb2(Crb2),gene-CUNH3orf33(CUNH3orf33),gene-CUNHXorf21(CUNHXorf21),gene-Egr1(Egr1),gene-Hrh4(Hrh4),gene-Htra1(Htra1),gene-Hyal2(Hyal2),gene-Il20ra(Il20ra),gene-Il6(Il6),gene-Kcna2(Kcna2),gene-Lif(Lif),gene-LOC101831547(LOC101831547),gene-LOC101839392(LOC10183939…	gene-Ramp1(Ramp1)
BP	GO:0032989	cellular component morphogenesis	8	0	8	161	0.116362	0.374904	gene-Acrbp(Acrbp),gene-Cckar(Cckar),gene-Flrt1(Flrt1),gene-Lgi1(Lgi1),gene-LOC101831547(LOC101831547),gene-Rnf165(Rnf165),gene-Tcap(Tcap),gene-Tubb3(Tubb3)	-
BP	GO:0045893	positive regulation of transcription, DNA-templated	15	0	15	353	0.118021	0.379458	gene-Egr1(Egr1),gene-En2(En2),gene-Fos(Fos),gene-Has3(Has3),gene-Hyal2(Hyal2),gene-Il6(Il6),gene-Mc1r(Mc1r),gene-Nfkbia(Nfkbia),gene-Nr1d1(Nr1d1),gene-Runx3(Runx3),gene-T(T),gene-Tbx10(Tbx10),gene-Tnfsf11(Tnfsf11),gene-Zc3h12a(Zc3h12a),gene-Zglp1(Zglp1)	-
BP	GO:1903508	positive regulation of nucleic acid-templated transcription	15	0	15	353	0.118021	0.379458	gene-Egr1(Egr1),gene-En2(En2),gene-Fos(Fos),gene-Has3(Has3),gene-Hyal2(Hyal2),gene-Il6(Il6),gene-Mc1r(Mc1r),gene-Nfkbia(Nfkbia),gene-Nr1d1(Nr1d1),gene-Runx3(Runx3),gene-T(T),gene-Tbx10(Tbx10),gene-Tnfsf11(Tnfsf11),gene-Zc3h12a(Zc3h12a),gene-Zglp1(Zglp1)	-
BP	GO:0003007	heart morphogenesis	5	0	5	86	0.119717	0.383424	gene-Aplnr(Aplnr),gene-Asb2(Asb2),gene-Col2a1(Col2a1),gene-Dchs1(Dchs1),gene-Tcap(Tcap)	-
BP	GO:1902680	positive regulation of RNA biosynthetic process	15	0	15	354	0.120039	0.383424	gene-Egr1(Egr1),gene-En2(En2),gene-Fos(Fos),gene-Has3(Has3),gene-Hyal2(Hyal2),gene-Il6(Il6),gene-Mc1r(Mc1r),gene-Nfkbia(Nfkbia),gene-Nr1d1(Nr1d1),gene-Runx3(Runx3),gene-T(T),gene-Tbx10(Tbx10),gene-Tnfsf11(Tnfsf11),gene-Zc3h12a(Zc3h12a),gene-Zglp1(Zglp1)	-
BP	GO:0002429	immune response-activating cell surface receptor signaling pathway	3	0	3	40	0.120246	0.383424	gene-Cd79b(Cd79b),gene-Nfkbia(Nfkbia),gene-Zc3h12a(Zc3h12a)	-
BP	GO:0002757	immune response-activating signal transduction	3	0	3	40	0.120246	0.383424	gene-Cd79b(Cd79b),gene-Nfkbia(Nfkbia),gene-Zc3h12a(Zc3h12a)	-
BP	GO:0009135	purine nucleoside diphosphate metabolic process	3	0	3	40	0.120246	0.383424	gene-Entpd2(Entpd2),gene-Hkdc1(Hkdc1),gene-Nt5e(Nt5e)	-
BP	GO:0009179	purine ribonucleoside diphosphate metabolic process	3	0	3	40	0.120246	0.383424	gene-Entpd2(Entpd2),gene-Hkdc1(Hkdc1),gene-Nt5e(Nt5e)	-
BP	GO:0032368	regulation of lipid transport	3	0	3	40	0.120246	0.383424	gene-Abcg5(Abcg5),gene-Nfkbia(Nfkbia),gene-Tnfsf11(Tnfsf11)	-
BP	GO:0032874	positive regulation of stress-activated MAPK cascade	3	0	3	40	0.120246	0.383424	gene-Rassf2(Rassf2),gene-Tnfsf11(Tnfsf11),gene-Zc3h12a(Zc3h12a)	-
BP	GO:0016477	cell migration	17	0	17	411	0.120373	0.383432	gene-Adra2a(Adra2a),gene-Cckar(Cckar),gene-Cep85l(Cep85l),gene-Cpne3(Cpne3),gene-Crb2(Crb2),gene-CUNH10orf99(CUNH10orf99),gene-Dchs1(Dchs1),gene-Fam107a(Fam107a),gene-Gfra3(Gfra3),gene-Hyal2(Hyal2),gene-LOC101831547(LOC101831547),gene-LOC101839392(LOC101839392),gene-Phlda2(Phlda2),gene-Tbx21(Tbx21),gene-Tnfsf11(Tnfsf11),gene-Vav1(Vav1),gene-Zc3h12a(Zc3h12a)	-
BP	GO:0038066	p38MAPK cascade	2	0	2	20	0.121801	0.385994	gene-Zc3h12a(Zc3h12a),gene-Zfp36(Zfp36)	-
BP	GO:0042398	cellular modified amino acid biosynthetic process	2	0	2	20	0.121801	0.385994	gene-Chdh(Chdh),gene-Ckm(Ckm)	-
BP	GO:0046456	icosanoid biosynthetic process	2	0	2	20	0.121801	0.385994	gene-Alox15b(Alox15b),gene-Ptgds(Ptgds)	-
BP	GO:0046888	negative regulation of hormone secretion	2	0	2	20	0.121801	0.385994	gene-Adra2a(Adra2a),gene-Il6(Il6)	-
BP	GO:0050795	regulation of behavior	2	0	2	20	0.121801	0.385994	gene-Kcna2(Kcna2),gene-Nr1d1(Nr1d1)	-
BP	GO:0050778	positive regulation of immune response	7	0	7	137	0.1227	0.388444	gene-Cd79b(Cd79b),gene-Il6(Il6),gene-Nfkbia(Nfkbia),gene-Tbx21(Tbx21),gene-Vav1(Vav1),gene-Zbp1(Zbp1),gene-Zc3h12a(Zc3h12a)	-
BP	GO:0016051	carbohydrate biosynthetic process	5	0	5	87	0.124068	0.392189	gene-B3galnt1(B3galnt1),gene-G6pc(G6pc),gene-Has3(Has3),gene-LOC101822404(LOC101822404),gene-Nr1d1(Nr1d1)	-
BP	GO:0045935	positive regulation of nucleobase-containing compound metabolic process	17	0	17	413	0.124173	0.392189	gene-Egr1(Egr1),gene-En2(En2),gene-Fos(Fos),gene-Has3(Has3),gene-Hyal2(Hyal2),gene-Il6(Il6),gene-Mc1r(Mc1r),gene-Nfkbia(Nfkbia),gene-Nr1d1(Nr1d1),gene-Runx3(Runx3),gene-T(T),gene-Tbx10(Tbx10),gene-Tbx21(Tbx21),gene-Tnfsf11(Tnfsf11),gene-Zc3h12a(Zc3h12a),gene-Zfp36(Zfp36),gene-Zglp1(Zglp1)	-
BP	GO:1901575	organic substance catabolic process	26	3	29	765	0.124263	0.392189	gene-Adra2a(Adra2a),gene-Asb2(Asb2),gene-Cpt1c(Cpt1c),gene-Entpd2(Entpd2),gene-Fam46c(Fam46c),gene-Hkdc1(Hkdc1),gene-Hyal2(Hyal2),gene-LOC101823691(LOC101823691),gene-LOC101836237(LOC101836237),gene-LOC101836485(LOC101836485),gene-LOC101840476(LOC101840476),gene-Lyg1(Lyg1),gene-Nr1d1(Nr1d1),gene-Nt5e(Nt5e),gene-Pcyox1l(Pcyox1l),gene-Pla2g4c(Pla2g4c),gene-Pla2g4d(Pla2g4d),gene-Plch2(Plch2),gene-Pl…	gene-Aqp11(Aqp11),gene-Hnmt(Hnmt),gene-Urad(Urad)
BP	GO:0008544	epidermis development	5	1	6	112	0.124662	0.393048	gene-Alox15b(Alox15b),gene-LOC101840476(LOC101840476),gene-LOC101840911(LOC101840911),gene-Ovol1(Ovol1),gene-Zfp36(Zfp36)	gene-Txnip(Txnip)
BP	GO:0060341	regulation of cellular localization	11	0	11	245	0.125757	0.396096	gene-Adra2a(Adra2a),gene-Aplnr(Aplnr),gene-Cplx1(Cplx1),gene-Cplx3(Cplx3),gene-Gp5(Gp5),gene-Hyal2(Hyal2),gene-Nr1d1(Nr1d1),gene-Rfx6(Rfx6),gene-Sncg(Sncg),gene-Zc3h12a(Zc3h12a),gene-Zfp36(Zfp36)	-
BP	GO:0002705	positive regulation of leukocyte mediated immunity	3	0	3	41	0.12699	0.396348	gene-Il6(Il6),gene-Tbx21(Tbx21),gene-Vav1(Vav1)	-
BP	GO:0006941	striated muscle contraction	3	0	3	41	0.12699	0.396348	gene-Tcap(Tcap),gene-Tnnc2(Tnnc2),gene-Zc3h12a(Zc3h12a)	-
BP	GO:0015908	fatty acid transport	3	0	3	41	0.12699	0.396348	gene-Proca1(Proca1),gene-Slc27a3(Slc27a3),gene-Tnfsf11(Tnfsf11)	-
BP	GO:0030308	negative regulation of cell growth	3	0	3	41	0.12699	0.396348	gene-Hyal2(Hyal2),gene-LOC101840476(LOC101840476),gene-Pi16(Pi16)	-
BP	GO:0055001	muscle cell development	3	0	3	41	0.12699	0.396348	gene-Asb2(Asb2),gene-Pi16(Pi16),gene-Tcap(Tcap)	-
BP	GO:0061013	regulation of mRNA catabolic process	3	0	3	41	0.12699	0.396348	gene-Fam46c(Fam46c),gene-Zc3h12a(Zc3h12a),gene-Zfp36(Zfp36)	-
BP	GO:0070304	positive regulation of stress-activated protein kinase signaling cascade	3	0	3	41	0.12699	0.396348	gene-Rassf2(Rassf2),gene-Tnfsf11(Tnfsf11),gene-Zc3h12a(Zc3h12a)	-
BP	GO:0072080	nephron tubule development	2	1	3	41	0.12699	0.396348	gene-Dchs1(Dchs1),gene-Hoxb7(Hoxb7)	gene-Aqp11(Aqp11)
BP	GO:1902107	positive regulation of leukocyte differentiation	3	0	3	41	0.12699	0.396348	gene-Fos(Fos),gene-Il6(Il6),gene-Tnfsf11(Tnfsf11)	-
BP	GO:0043583	ear development	5	0	5	88	0.128491	0.397618	gene-C1qb(C1qb),gene-Chrna10(Chrna10),gene-Col2a1(Col2a1),gene-Dchs1(Dchs1),gene-Tcap(Tcap)	-
BP	GO:0000122	negative regulation of transcription by RNA polymerase II	6	2	8	165	0.12872	0.397618	gene-Egr1(Egr1),gene-LOC101831547(LOC101831547),gene-LOC101840911(LOC101840911),gene-Tnfsf11(Tnfsf11),gene-Zfp36(Zfp36),gene-Zglp1(Zglp1)	gene-Hexim2(Hexim2),gene-Txnip(Txnip)
BP	GO:0051223	regulation of protein transport	7	0	7	139	0.129591	0.397618	gene-Adra2a(Adra2a),gene-Cplx1(Cplx1),gene-Hyal2(Hyal2),gene-Il6(Il6),gene-Nr1d1(Nr1d1),gene-Rfx6(Rfx6),gene-Zc3h12a(Zc3h12a)	-
BP	GO:0002639	positive regulation of immunoglobulin production	2	0	2	21	0.132043	0.397618	gene-Il6(Il6),gene-Tbx21(Tbx21)	-
BP	GO:0003143	embryonic heart tube morphogenesis	2	0	2	21	0.132043	0.397618	gene-Aplnr(Aplnr),gene-Asb2(Asb2)	-
BP	GO:0009072	aromatic amino acid family metabolic process	1	1	2	21	0.132043	0.397618	gene-Tat(Tat)	gene-Slc45a2(Slc45a2)
BP	GO:0046530	photoreceptor cell differentiation	2	0	2	21	0.132043	0.397618	gene-Crb2(Crb2),gene-Gnat1(Gnat1)	-
BP	GO:0046636	negative regulation of alpha-beta T cell activation	2	0	2	21	0.132043	0.397618	gene-Tbx21(Tbx21),gene-Zc3h12a(Zc3h12a)	-
BP	GO:0048525	negative regulation of viral process	2	0	2	21	0.132043	0.397618	gene-Zc3h12a(Zc3h12a),gene-Zfp36(Zfp36)	-
BP	GO:0060042	retina morphogenesis in camera-type eye	2	0	2	21	0.132043	0.397618	gene-Crb2(Crb2),gene-Gnat1(Gnat1)	-
BP	GO:0002684	positive regulation of immune system process	11	0	11	248	0.133485	0.397618	gene-Cd79b(Cd79b),gene-Csf3(Csf3),gene-Fos(Fos),gene-Il6(Il6),gene-LOC101839392(LOC101839392),gene-Nfkbia(Nfkbia),gene-Tbx21(Tbx21),gene-Tnfsf11(Tnfsf11),gene-Vav1(Vav1),gene-Zbp1(Zbp1),gene-Zc3h12a(Zc3h12a)	-
BP	GO:0006909	phagocytosis	3	0	3	42	0.133867	0.397618	gene-LOC101839392(LOC101839392),gene-Rab27a(Rab27a),gene-Vav1(Vav1)	-
BP	GO:0009123	nucleoside monophosphate metabolic process	2	1	3	42	0.133867	0.397618	gene-Ampd1(Ampd1),gene-Nt5e(Nt5e)	gene-Urad(Urad)
BP	GO:0030510	regulation of BMP signaling pathway	3	0	3	42	0.133867	0.397618	gene-Crb2(Crb2),gene-Htra1(Htra1),gene-Rnf165(Rnf165)	-
BP	GO:0032640	tumor necrosis factor production	3	0	3	42	0.133867	0.397618	gene-Mc1r(Mc1r),gene-Zc3h12a(Zc3h12a),gene-Zfp36(Zfp36)	-
BP	GO:0032680	regulation of tumor necrosis factor production	3	0	3	42	0.133867	0.397618	gene-Mc1r(Mc1r),gene-Zc3h12a(Zc3h12a),gene-Zfp36(Zfp36)	-
BP	GO:0035282	segmentation	3	0	3	42	0.133867	0.397618	gene-Crb2(Crb2),gene-Pld6(Pld6),gene-Tcap(Tcap)	-
BP	GO:0071706	tumor necrosis factor superfamily cytokine production	3	0	3	42	0.133867	0.397618	gene-Mc1r(Mc1r),gene-Zc3h12a(Zc3h12a),gene-Zfp36(Zfp36)	-
BP	GO:1903555	regulation of tumor necrosis factor superfamily cytokine production	3	0	3	42	0.133867	0.397618	gene-Mc1r(Mc1r),gene-Zc3h12a(Zc3h12a),gene-Zfp36(Zfp36)	-
BP	GO:0031668	cellular response to extracellular stimulus	4	0	4	65	0.134183	0.397618	gene-Fos(Fos),gene-LOC101840476(LOC101840476),gene-Mn1(Mn1),gene-Zc3h12a(Zc3h12a)	-
BP	GO:0090257	regulation of muscle system process	4	0	4	65	0.134183	0.397618	gene-Adra2a(Adra2a),gene-Pi16(Pi16),gene-Tnnc2(Tnnc2),gene-Zc3h12a(Zc3h12a)	-
BP	GO:0060537	muscle tissue development	6	0	6	115	0.13641	0.397618	gene-Asb2(Asb2),gene-Egr1(Egr1),gene-Fos(Fos),gene-Pi16(Pi16),gene-Tcap(Tcap),gene-Tll2(Tll2)	-
BP	GO:0043122	regulation of I-kappaB kinase/NF-kappaB signaling	4	0	4	66	0.139653	0.397618	gene-Nfkbia(Nfkbia),gene-Nr1d1(Nr1d1),gene-Tnfsf11(Tnfsf11),gene-Zc3h12a(Zc3h12a)	-
BP	GO:1902532	negative regulation of intracellular signal transduction	7	0	7	142	0.140283	0.397618	gene-Aplnr(Aplnr),gene-CUNH3orf33(CUNH3orf33),gene-Hyal2(Hyal2),gene-Nfkbia(Nfkbia),gene-Nr1d1(Nr1d1),gene-Rassf2(Rassf2),gene-Zc3h12a(Zc3h12a)	-
BP	GO:0050678	regulation of epithelial cell proliferation	5	1	6	116	0.140439	0.397618	gene-Aplnr(Aplnr),gene-Il6(Il6),gene-Nr1d1(Nr1d1),gene-Ovol1(Ovol1),gene-Zfp36(Zfp36)	gene-Aqp11(Aqp11)
BP	GO:0002768	immune response-regulating cell surface receptor signaling pathway	3	0	3	43	0.140869	0.397618	gene-Cd79b(Cd79b),gene-Nfkbia(Nfkbia),gene-Zc3h12a(Zc3h12a)	-
BP	GO:0045580	regulation of T cell differentiation	3	0	3	43	0.140869	0.397618	gene-Il6(Il6),gene-Tbx21(Tbx21),gene-Zc3h12a(Zc3h12a)	-
BP	GO:0061326	renal tubule development	2	1	3	43	0.140869	0.397618	gene-Dchs1(Dchs1),gene-Hoxb7(Hoxb7)	gene-Aqp11(Aqp11)
BP	GO:0050867	positive regulation of cell activation	5	0	5	91	0.142183	0.397618	gene-Gp5(Gp5),gene-Il6(Il6),gene-LOC101839392(LOC101839392),gene-Tbx21(Tbx21),gene-Tnfsf11(Tnfsf11)	-
BP	GO:0003170	heart valve development	2	0	2	22	0.142473	0.397618	gene-Aplnr(Aplnr),gene-Dchs1(Dchs1)	-
BP	GO:0006906	vesicle fusion	2	0	2	22	0.142473	0.397618	gene-Cplx1(Cplx1),gene-Cplx3(Cplx3)	-
BP	GO:0034109	homotypic cell-cell adhesion	2	0	2	22	0.142473	0.397618	gene-Slc6a4(Slc6a4),gene-Tnfsf11(Tnfsf11)	-
BP	GO:0043616	keratinocyte proliferation	2	0	2	22	0.142473	0.397618	gene-Ovol1(Ovol1),gene-Zfp36(Zfp36)	-
BP	GO:0061371	determination of heart left/right asymmetry	2	0	2	22	0.142473	0.397618	gene-Aplnr(Aplnr),gene-Asb2(Asb2)	-
BP	GO:0071674	mononuclear cell migration	2	0	2	22	0.142473	0.397618	gene-LOC101839392(LOC101839392),gene-Tnfsf11(Tnfsf11)	-
BP	GO:0090303	positive regulation of wound healing	2	0	2	22	0.142473	0.397618	gene-Adra2a(Adra2a),gene-Gp5(Gp5)	-
BP	GO:1901222	regulation of NIK/NF-kappaB signaling	2	0	2	22	0.142473	0.397618	gene-Rassf2(Rassf2),gene-Zc3h12a(Zc3h12a)	-
BP	GO:1903426	regulation of reactive oxygen species biosynthetic process	2	0	2	22	0.142473	0.397618	gene-Rab27a(Rab27a),gene-Zc3h12a(Zc3h12a)	-
BP	GO:0000255	allantoin metabolic process	0	1	1	5	0.142695	0.397618	-	gene-Urad(Urad)
BP	GO:0001660	fever generation	1	0	1	5	0.142695	0.397618	gene-Tnfsf11(Tnfsf11)	-
BP	GO:0002158	osteoclast proliferation	1	0	1	5	0.142695	0.397618	gene-Tnfsf11(Tnfsf11)	-
BP	GO:0002675	positive regulation of acute inflammatory response	1	0	1	5	0.142695	0.397618	gene-Tnfsf11(Tnfsf11)	-
BP	GO:0002710	negative regulation of T cell mediated immunity	1	0	1	5	0.142695	0.397618	gene-Tbx21(Tbx21)	-
BP	GO:0003310	pancreatic A cell differentiation	1	0	1	5	0.142695	0.397618	gene-Rfx6(Rfx6)	-
BP	GO:0006561	proline biosynthetic process	1	0	1	5	0.142695	0.397618	gene-Oat(Oat)	-
BP	GO:0006685	sphingomyelin catabolic process	1	0	1	5	0.142695	0.397618	gene-Smpd5(Smpd5)	-
BP	GO:0006777	Mo-molybdopterin cofactor biosynthetic process	1	0	1	5	0.142695	0.397618	gene-Mocos(Mocos)	-
BP	GO:0007351	tripartite regional subdivision	1	0	1	5	0.142695	0.397618	gene-Pld6(Pld6)	-
BP	GO:0007549	dosage compensation	1	0	1	5	0.142695	0.397618	gene-LOC101840911(LOC101840911)	-
BP	GO:0008595	anterior/posterior axis specification, embryo	1	0	1	5	0.142695	0.397618	gene-Pld6(Pld6)	-
BP	GO:0009155	purine deoxyribonucleotide catabolic process	0	1	1	5	0.142695	0.397618	-	gene-Urad(Urad)
BP	GO:0010224	response to UV-B	1	0	1	5	0.142695	0.397618	gene-Hyal2(Hyal2)	-
BP	GO:0010566	regulation of ketone biosynthetic process	1	0	1	5	0.142695	0.397618	gene-Egr1(Egr1)	-
BP	GO:0010744	positive regulation of macrophage derived foam cell differentiation	1	0	1	5	0.142695	0.397618	gene-Alox15b(Alox15b)	-
BP	GO:0010958	regulation of amino acid import across plasma membrane	1	0	1	5	0.142695	0.397618	gene-Arl6ip1(Arl6ip1)	-
BP	GO:0015732	prostaglandin transport	1	0	1	5	0.142695	0.397618	gene-Tnfsf11(Tnfsf11)	-
BP	GO:0019720	Mo-molybdopterin cofactor metabolic process	1	0	1	5	0.142695	0.397618	gene-Mocos(Mocos)	-
BP	GO:0023058	adaptation of signaling pathway	1	0	1	5	0.142695	0.397618	gene-Aplnr(Aplnr)	-
BP	GO:0030213	hyaluronan biosynthetic process	1	0	1	5	0.142695	0.397618	gene-Has3(Has3)	-
BP	GO:0030300	regulation of intestinal cholesterol absorption	1	0	1	5	0.142695	0.397618	gene-Abcg5(Abcg5)	-
BP	GO:0032264	IMP salvage	1	0	1	5	0.142695	0.397618	gene-Ampd1(Ampd1)	-
BP	GO:0032303	regulation of icosanoid secretion	1	0	1	5	0.142695	0.397618	gene-Tnfsf11(Tnfsf11)	-
BP	GO:0032305	positive regulation of icosanoid secretion	1	0	1	5	0.142695	0.397618	gene-Tnfsf11(Tnfsf11)	-
BP	GO:0032310	prostaglandin secretion	1	0	1	5	0.142695	0.397618	gene-Tnfsf11(Tnfsf11)	-
BP	GO:0032682	negative regulation of chemokine production	1	0	1	5	0.142695	0.397618	gene-Il6(Il6)	-
BP	GO:0032957	inositol trisphosphate metabolic process	1	0	1	5	0.142695	0.397618	gene-Ptafr(Ptafr)	-
BP	GO:0033689	negative regulation of osteoblast proliferation	1	0	1	5	0.142695	0.397618	gene-Mn1(Mn1)	-
BP	GO:0034104	negative regulation of tissue remodeling	1	0	1	5	0.142695	0.397618	gene-Il6(Il6)	-
BP	GO:0034105	positive regulation of tissue remodeling	1	0	1	5	0.142695	0.397618	gene-Tnfsf11(Tnfsf11)	-
BP	GO:0034112	positive regulation of homotypic cell-cell adhesion	1	0	1	5	0.142695	0.397618	gene-Tnfsf11(Tnfsf11)	-
BP	GO:0035278	miRNA mediated inhibition of translation	1	0	1	5	0.142695	0.397618	gene-Zfp36(Zfp36)	-
BP	GO:0035774	positive regulation of insulin secretion involved in cellular response to glucose stimulus	1	0	1	5	0.142695	0.397618	gene-Rfx6(Rfx6)	-
BP	GO:0040033	negative regulation of translation, ncRNA-mediated	1	0	1	5	0.142695	0.397618	gene-Zfp36(Zfp36)	-
BP	GO:0042135	neurotransmitter catabolic process	0	1	1	5	0.142695	0.397618	-	gene-Hnmt(Hnmt)
BP	GO:0042138	meiotic DNA double-strand break formation	1	0	1	5	0.142695	0.397618	gene-Ccdc36(Ccdc36)	-
BP	GO:0042448	progesterone metabolic process	1	0	1	5	0.142695	0.397618	gene-Egr1(Egr1)	-
BP	GO:0042454	ribonucleoside catabolic process	0	1	1	5	0.142695	0.397618	-	gene-Urad(Urad)
BP	GO:0043545	molybdopterin cofactor metabolic process	1	0	1	5	0.142695	0.397618	gene-Mocos(Mocos)	-
BP	GO:0043605	cellular amide catabolic process	0	1	1	5	0.142695	0.397618	-	gene-Urad(Urad)
BP	GO:0044321	response to leptin	1	0	1	5	0.142695	0.397618	gene-Nr1d1(Nr1d1)	-
BP	GO:0045054	constitutive secretory pathway	1	0	1	5	0.142695	0.397618	gene-Rab27a(Rab27a)	-
BP	GO:0045974	regulation of translation, ncRNA-mediated	1	0	1	5	0.142695	0.397618	gene-Zfp36(Zfp36)	-
BP	GO:0046549	retinal cone cell development	1	0	1	5	0.142695	0.397618	gene-Crb2(Crb2)	-
BP	GO:0046851	negative regulation of bone remodeling	1	0	1	5	0.142695	0.397618	gene-Il6(Il6)	-
BP	GO:0048712	negative regulation of astrocyte differentiation	1	0	1	5	0.142695	0.397618	gene-Nr1d1(Nr1d1)	-
BP	GO:0051189	prosthetic group metabolic process	1	0	1	5	0.142695	0.397618	gene-Mocos(Mocos)	-
BP	GO:0051446	positive regulation of meiotic cell cycle	1	0	1	5	0.142695	0.397618	gene-Ovol1(Ovol1)	-
BP	GO:0051767	nitric-oxide synthase biosynthetic process	1	0	1	5	0.142695	0.397618	gene-LOC101839392(LOC101839392)	-
BP	GO:0051769	regulation of nitric-oxide synthase biosynthetic process	1	0	1	5	0.142695	0.397618	gene-LOC101839392(LOC101839392)	-
BP	GO:0051957	positive regulation of amino acid transport	1	0	1	5	0.142695	0.397618	gene-Arl6ip1(Arl6ip1)	-
BP	GO:0052803	imidazole-containing compound metabolic process	0	1	1	5	0.142695	0.397618	-	gene-Hnmt(Hnmt)
BP	GO:0052805	imidazole-containing compound catabolic process	0	1	1	5	0.142695	0.397618	-	gene-Hnmt(Hnmt)
BP	GO:0055129	L-proline biosynthetic process	1	0	1	5	0.142695	0.397618	gene-Oat(Oat)	-
BP	GO:0060174	limb bud formation	1	0	1	5	0.142695	0.397618	gene-Col2a1(Col2a1)	-
BP	GO:0060664	epithelial cell proliferation involved in salivary gland morphogenesis	1	0	1	5	0.142695	0.397618	gene-Il6(Il6)	-
BP	GO:0060717	chorion development	1	0	1	5	0.142695	0.397618	gene-Htra1(Htra1)	-
BP	GO:0060841	venous blood vessel development	1	0	1	5	0.142695	0.397618	gene-Aplnr(Aplnr)	-
BP	GO:0061469	regulation of type B pancreatic cell proliferation	1	0	1	5	0.142695	0.397618	gene-Nr1d1(Nr1d1)	-
BP	GO:0061548	ganglion development	1	0	1	5	0.142695	0.397618	gene-Tubb3(Tubb3)	-
BP	GO:0070199	establishment of protein localization to chromosome	1	0	1	5	0.142695	0.397618	gene-LOC101840911(LOC101840911)	-
BP	GO:0070741	response to interleukin-6	1	0	1	5	0.142695	0.397618	gene-Il6(Il6)	-
BP	GO:0070857	regulation of bile acid biosynthetic process	1	0	1	5	0.142695	0.397618	gene-Nr1d1(Nr1d1)	-
BP	GO:0071786	endoplasmic reticulum tubular network organization	1	0	1	5	0.142695	0.397618	gene-Arl6ip1(Arl6ip1)	-
BP	GO:0072376	protein activation cascade	1	0	1	5	0.142695	0.397618	gene-Gp5(Gp5)	-
BP	GO:0072378	blood coagulation, fibrin clot formation	1	0	1	5	0.142695	0.397618	gene-Gp5(Gp5)	-
BP	GO:0072683	T cell extravasation	1	0	1	5	0.142695	0.397618	gene-LOC101839392(LOC101839392)	-
BP	GO:0097065	anterior head development	1	0	1	5	0.142695	0.397618	gene-Col2a1(Col2a1)	-
BP	GO:0098712	L-glutamate import across plasma membrane	1	0	1	5	0.142695	0.397618	gene-Arl6ip1(Arl6ip1)	-
BP	GO:0098883	synapse pruning	1	0	1	5	0.142695	0.397618	gene-C1qb(C1qb)	-
BP	GO:0150077	regulation of neuroinflammatory response	1	0	1	5	0.142695	0.397618	gene-Nr1d1(Nr1d1)	-
BP	GO:1900119	positive regulation of execution phase of apoptosis	1	0	1	5	0.142695	0.397618	gene-Zc3h12a(Zc3h12a)	-
BP	GO:1901533	negative regulation of hematopoietic progenitor cell differentiation	1	0	1	5	0.142695	0.397618	gene-Zfp36(Zfp36)	-
BP	GO:1901889	negative regulation of cell junction assembly	1	0	1	5	0.142695	0.397618	gene-Fam107a(Fam107a)	-
BP	GO:1902473	regulation of protein localization to synapse	1	0	1	5	0.142695	0.397618	gene-Cplx1(Cplx1)	-
BP	GO:1903523	negative regulation of blood circulation	1	0	1	5	0.142695	0.397618	gene-Zc3h12a(Zc3h12a)	-
BP	GO:1903587	regulation of blood vessel endothelial cell proliferation involved in sprouting angiogenesis	1	0	1	5	0.142695	0.397618	gene-Aplnr(Aplnr)	-
BP	GO:1903789	regulation of amino acid transmembrane transport	1	0	1	5	0.142695	0.397618	gene-Arl6ip1(Arl6ip1)	-
BP	GO:1904251	regulation of bile acid metabolic process	1	0	1	5	0.142695	0.397618	gene-Nr1d1(Nr1d1)	-
BP	GO:1905208	negative regulation of cardiocyte differentiation	1	0	1	5	0.142695	0.397618	gene-Pi16(Pi16)	-
BP	GO:0030155	regulation of cell adhesion	9	0	9	197	0.144741	0.402593	gene-Fam107a(Fam107a),gene-Il6(Il6),gene-LOC101831547(LOC101831547),gene-LOC101839392(LOC101839392),gene-Rnd1(Rnd1),gene-Tbx21(Tbx21),gene-Tnfsf11(Tnfsf11),gene-Vav1(Vav1),gene-Zc3h12a(Zc3h12a)	-
BP	GO:1901361	organic cyclic compound catabolic process	7	2	9	197	0.144741	0.402593	gene-Entpd2(Entpd2),gene-Fam46c(Fam46c),gene-LOC101840476(LOC101840476),gene-Nt5e(Nt5e),gene-Tat(Tat),gene-Zc3h12a(Zc3h12a),gene-Zfp36(Zfp36)	gene-Hnmt(Hnmt),gene-Urad(Urad)
BP	GO:0002699	positive regulation of immune effector process	4	0	4	67	0.14521	0.403173	gene-Il6(Il6),gene-LOC101839392(LOC101839392),gene-Tbx21(Tbx21),gene-Vav1(Vav1)	-
BP	GO:0051403	stress-activated MAPK cascade	4	0	4	67	0.14521	0.403173	gene-Rassf2(Rassf2),gene-Tnfsf11(Tnfsf11),gene-Zc3h12a(Zc3h12a),gene-Zfp36(Zfp36)	-
BP	GO:0002706	regulation of lymphocyte mediated immunity	3	0	3	44	0.147991	0.407965	gene-Il6(Il6),gene-Tbx21(Tbx21),gene-Vav1(Vav1)	-
BP	GO:0002822	regulation of adaptive immune response based on somatic recombination of immune receptors built from immunoglobulin superfamily domains	3	0	3	44	0.147991	0.407965	gene-Il6(Il6),gene-Tbx21(Tbx21),gene-Zc3h12a(Zc3h12a)	-
BP	GO:0006766	vitamin metabolic process	3	0	3	44	0.147991	0.407965	gene-LOC101836237(LOC101836237),gene-LOC101836485(LOC101836485),gene-LOC101840476(LOC101840476)	-
BP	GO:0009185	ribonucleoside diphosphate metabolic process	3	0	3	44	0.147991	0.407965	gene-Entpd2(Entpd2),gene-Hkdc1(Hkdc1),gene-Nt5e(Nt5e)	-
BP	GO:0017157	regulation of exocytosis	3	0	3	44	0.147991	0.407965	gene-Cplx1(Cplx1),gene-Cplx3(Cplx3),gene-Rab27a(Rab27a)	-
BP	GO:0019933	cAMP-mediated signaling	3	0	3	44	0.147991	0.407965	gene-Adrb3(Adrb3),gene-Aplnr(Aplnr),gene-Mc1r(Mc1r)	-
BP	GO:0035051	cardiocyte differentiation	3	0	3	44	0.147991	0.407965	gene-Asb2(Asb2),gene-Pi16(Pi16),gene-Tcap(Tcap)	-
BP	GO:0055067	monovalent inorganic cation homeostasis	1	2	3	44	0.147991	0.407965	gene-CUNHXorf21(CUNHXorf21)	gene-Aqp11(Aqp11),gene-Slc45a2(Slc45a2)
BP	GO:0043269	regulation of ion transport	6	0	6	118	0.148659	0.409441	gene-Aplnr(Aplnr),gene-Arl6ip1(Arl6ip1),gene-Kcna2(Kcna2),gene-Kcnj1(Kcnj1),gene-Sncg(Sncg),gene-Tnfsf11(Tnfsf11)	-
BP	GO:0031348	negative regulation of defense response	4	0	4	68	0.150853	0.415114	gene-Nr1d1(Nr1d1),gene-Nt5e(Nt5e),gene-Zc3h12a(Zc3h12a),gene-Zfp36(Zfp36)	-
BP	GO:0050673	epithelial cell proliferation	6	1	7	145	0.151388	0.415507	gene-Aplnr(Aplnr),gene-Il6(Il6),gene-Nr1d1(Nr1d1),gene-Ovol1(Ovol1),gene-Tnfsf11(Tnfsf11),gene-Zfp36(Zfp36)	gene-Aqp11(Aqp11)
BP	GO:0070201	regulation of establishment of protein localization	7	0	7	145	0.151388	0.415507	gene-Adra2a(Adra2a),gene-Cplx1(Cplx1),gene-Hyal2(Hyal2),gene-Il6(Il6),gene-Nr1d1(Nr1d1),gene-Rfx6(Rfx6),gene-Zc3h12a(Zc3h12a)	-
BP	GO:0021700	developmental maturation	5	0	5	93	0.151648	0.415507	gene-Dchs1(Dchs1),gene-LOC101831547(LOC101831547),gene-Pld6(Pld6),gene-Rnd1(Rnd1),gene-Sez6l2(Sez6l2)	-
BP	GO:0050863	regulation of T cell activation	5	0	5	93	0.151648	0.415507	gene-Il6(Il6),gene-LOC101839392(LOC101839392),gene-Tbx21(Tbx21),gene-Tnfsf11(Tnfsf11),gene-Zc3h12a(Zc3h12a)	-
BP	GO:0048585	negative regulation of response to stimulus	18	1	19	485	0.151667	0.415507	gene-Adra2a(Adra2a),gene-Apc2(Apc2),gene-Aplnr(Aplnr),gene-Col2a1(Col2a1),gene-CUNH3orf33(CUNH3orf33),gene-Egr1(Egr1),gene-Hrg(Hrg),gene-Htra1(Htra1),gene-Hyal2(Hyal2),gene-Il6(Il6),gene-Nfkbia(Nfkbia),gene-Nr1d1(Nr1d1),gene-Nt5e(Nt5e),gene-Rassf2(Rassf2),gene-Sfrp4(Sfrp4),gene-Tbx21(Tbx21),gene-Zc3h12a(Zc3h12a),gene-Zfp36(Zfp36)	gene-Aqp11(Aqp11)
BP	GO:0034330	cell junction organization	8	0	8	172	0.151903	0.415667	gene-Aplnr(Aplnr),gene-C1qb(C1qb),gene-CUNH9orf172(CUNH9orf172),gene-Fam107a(Fam107a),gene-LOC101831547(LOC101831547),gene-Nlgn3(Nlgn3),gene-Sez6l2(Sez6l2),gene-Sncg(Sncg)	-
BP	GO:0003197	endocardial cushion development	2	0	2	23	0.15307	0.415667	gene-Aplnr(Aplnr),gene-Dchs1(Dchs1)	-
BP	GO:0006855	drug transmembrane transport	1	1	2	23	0.15307	0.415667	gene-Arl6ip1(Arl6ip1)	gene-Aqp11(Aqp11)
BP	GO:0019233	sensory perception of pain	2	0	2	23	0.15307	0.415667	gene-LOC101839392(LOC101839392),gene-Mc1r(Mc1r)	-
BP	GO:0044070	regulation of anion transport	2	0	2	23	0.15307	0.415667	gene-Arl6ip1(Arl6ip1),gene-Tnfsf11(Tnfsf11)	-
BP	GO:0048483	autonomic nervous system development	2	0	2	23	0.15307	0.415667	gene-Gfra3(Gfra3),gene-Slc6a4(Slc6a4)	-
BP	GO:0051693	actin filament capping	1	1	2	23	0.15307	0.415667	gene-Avil(Avil)	gene-Lmod3(Lmod3)
BP	GO:0072132	mesenchyme morphogenesis	2	0	2	23	0.15307	0.415667	gene-Aplnr(Aplnr),gene-Dchs1(Dchs1)	-
BP	GO:0090174	organelle membrane fusion	2	0	2	23	0.15307	0.415667	gene-Cplx1(Cplx1),gene-Cplx3(Cplx3)	-
BP	GO:1903036	positive regulation of response to wounding	2	0	2	23	0.15307	0.415667	gene-Adra2a(Adra2a),gene-Gp5(Gp5)	-
BP	GO:0002764	immune response-regulating signaling pathway	3	0	3	45	0.155228	0.42042	gene-Cd79b(Cd79b),gene-Nfkbia(Nfkbia),gene-Zc3h12a(Zc3h12a)	-
BP	GO:0007623	circadian rhythm	3	0	3	45	0.155228	0.42042	gene-Egr1(Egr1),gene-Kcna2(Kcna2),gene-Nr1d1(Nr1d1)	-
BP	GO:0042133	neurotransmitter metabolic process	2	1	3	45	0.155228	0.42042	gene-Chdh(Chdh),gene-Zc3h12a(Zc3h12a)	gene-Hnmt(Hnmt)
BP	GO:0009952	anterior/posterior pattern specification	5	0	5	94	0.156478	0.422966	gene-Crb2(Crb2),gene-Hoxb7(Hoxb7),gene-LOC101836485(LOC101836485),gene-Pld6(Pld6),gene-Tcap(Tcap)	-
BP	GO:1903037	regulation of leukocyte cell-cell adhesion	5	0	5	94	0.156478	0.422966	gene-Il6(Il6),gene-LOC101839392(LOC101839392),gene-Tbx21(Tbx21),gene-Tnfsf11(Tnfsf11),gene-Zc3h12a(Zc3h12a)	-
BP	GO:0031098	stress-activated protein kinase signaling cascade	4	0	4	69	0.156578	0.422966	gene-Rassf2(Rassf2),gene-Tnfsf11(Tnfsf11),gene-Zc3h12a(Zc3h12a),gene-Zfp36(Zfp36)	-
BP	GO:0010033	response to organic substance	29	1	30	818	0.158871	0.428784	gene-Adra2a(Adra2a),gene-Clec3b(Clec3b),gene-Col2a1(Col2a1),gene-Cpne3(Cpne3),gene-Crb2(Crb2),gene-Egr1(Egr1),gene-Fos(Fos),gene-Gnat1(Gnat1),gene-Htra1(Htra1),gene-Hyal2(Hyal2),gene-Il20ra(Il20ra),gene-Il6(Il6),gene-LOC101839392(LOC101839392),gene-LOC101840476(LOC101840476),gene-Mn1(Mn1),gene-Nfkbia(Nfkbia),gene-Nr1d1(Nr1d1),gene-Nt5e(Nt5e),gene-P2rx1(P2rx1),gene-P2rx2(P2rx2),gene-Rfx6(Rfx6),gen…	gene-Aqp11(Aqp11)
BP	GO:0006357	regulation of transcription by RNA polymerase II	17	2	19	489	0.159854	0.429099	gene-Egr1(Egr1),gene-En2(En2),gene-Etv2(Etv2),gene-Fos(Fos),gene-Fosb(Fosb),gene-Hyal2(Hyal2),gene-Il6(Il6),gene-LOC101831547(LOC101831547),gene-LOC101840911(LOC101840911),gene-Mc1r(Mc1r),gene-Nfkbia(Nfkbia),gene-Nobox(Nobox),gene-Stox1(Stox1),gene-Tnfsf11(Tnfsf11),gene-Zc3h12a(Zc3h12a),gene-Zfp36(Zfp36),gene-Zglp1(Zglp1)	gene-Hexim2(Hexim2),gene-Txnip(Txnip)
BP	GO:0051321	meiotic cell cycle	5	0	5	95	0.161371	0.429099	gene-Ccdc36(Ccdc36),gene-LOC101835871(LOC101835871),gene-Ovol1(Ovol1),gene-Pld6(Pld6),gene-Tex15(Tex15)	-
BP	GO:0016054	organic acid catabolic process	6	0	6	121	0.161385	0.429099	gene-Cpt1c(Cpt1c),gene-Hyal2(Hyal2),gene-LOC101836237(LOC101836237),gene-LOC101836485(LOC101836485),gene-Pcyox1l(Pcyox1l),gene-Tat(Tat)	-
BP	GO:0046395	carboxylic acid catabolic process	6	0	6	121	0.161385	0.429099	gene-Cpt1c(Cpt1c),gene-Hyal2(Hyal2),gene-LOC101836237(LOC101836237),gene-LOC101836485(LOC101836485),gene-Pcyox1l(Pcyox1l),gene-Tat(Tat)	-
BP	GO:1903046	meiotic cell cycle process	4	0	4	70	0.162383	0.429099	gene-Ccdc36(Ccdc36),gene-LOC101835871(LOC101835871),gene-Ovol1(Ovol1),gene-Tex15(Tex15)	-
BP	GO:0007193	adenylate cyclase-inhibiting G protein-coupled receptor signaling pathway	1	1	2	24	0.163814	0.429099	gene-Adra2a(Adra2a)	gene-S1pr3(S1pr3)
BP	GO:0032309	icosanoid secretion	2	0	2	24	0.163814	0.429099	gene-Proca1(Proca1),gene-Tnfsf11(Tnfsf11)	-
BP	GO:0034121	regulation of toll-like receptor signaling pathway	2	0	2	24	0.163814	0.429099	gene-CUNHXorf21(CUNHXorf21),gene-Nr1d1(Nr1d1)	-
BP	GO:0034644	cellular response to UV	2	0	2	24	0.163814	0.429099	gene-Hyal2(Hyal2),gene-Mc1r(Mc1r)	-
BP	GO:0045581	negative regulation of T cell differentiation	2	0	2	24	0.163814	0.429099	gene-Tbx21(Tbx21),gene-Zc3h12a(Zc3h12a)	-
BP	GO:0046620	regulation of organ growth	2	0	2	24	0.163814	0.429099	gene-Pi16(Pi16),gene-Slc6a4(Slc6a4)	-
BP	GO:0043062	extracellular structure organization	4	1	5	96	0.166325	0.429099	gene-Angptl7(Angptl7),gene-Col2a1(Col2a1),gene-Has3(Has3),gene-LOC101835871(LOC101835871)	gene-Adamtsl3(Adamtsl3)
BP	GO:0000270	peptidoglycan metabolic process	1	0	1	6	0.168699	0.429099	gene-Lyg1(Lyg1)	-
BP	GO:0000289	nuclear-transcribed mRNA poly(A) tail shortening	1	0	1	6	0.168699	0.429099	gene-Zfp36(Zfp36)	-
BP	GO:0001502	cartilage condensation	1	0	1	6	0.168699	0.429099	gene-Col2a1(Col2a1)	-
BP	GO:0001780	neutrophil homeostasis	1	0	1	6	0.168699	0.429099	gene-Il6(Il6)	-
BP	GO:0001953	negative regulation of cell-matrix adhesion	1	0	1	6	0.168699	0.429099	gene-Fam107a(Fam107a)	-
BP	GO:0003183	mitral valve morphogenesis	1	0	1	6	0.168699	0.429099	gene-Dchs1(Dchs1)	-
BP	GO:0003188	heart valve formation	1	0	1	6	0.168699	0.429099	gene-Dchs1(Dchs1)	-
BP	GO:0003309	type B pancreatic cell differentiation	1	0	1	6	0.168699	0.429099	gene-Rfx6(Rfx6)	-
BP	GO:0006700	C21-steroid hormone biosynthetic process	1	0	1	6	0.168699	0.429099	gene-Egr1(Egr1)	-
BP	GO:0007350	blastoderm segmentation	1	0	1	6	0.168699	0.429099	gene-Pld6(Pld6)	-
BP	GO:0009151	purine deoxyribonucleotide metabolic process	0	1	1	6	0.168699	0.429099	-	gene-Urad(Urad)
BP	GO:0009159	deoxyribonucleoside monophosphate catabolic process	0	1	1	6	0.168699	0.429099	-	gene-Urad(Urad)
BP	GO:0009164	nucleoside catabolic process	0	1	1	6	0.168699	0.429099	-	gene-Urad(Urad)
BP	GO:0009253	peptidoglycan catabolic process	1	0	1	6	0.168699	0.429099	gene-Lyg1(Lyg1)	-
BP	GO:0010572	positive regulation of platelet activation	1	0	1	6	0.168699	0.429099	gene-Gp5(Gp5)	-
BP	GO:0010614	negative regulation of cardiac muscle hypertrophy	1	0	1	6	0.168699	0.429099	gene-Pi16(Pi16)	-
BP	GO:0010739	positive regulation of protein kinase A signaling	1	0	1	6	0.168699	0.429099	gene-Mc1r(Mc1r)	-
BP	GO:0010884	positive regulation of lipid storage	1	0	1	6	0.168699	0.429099	gene-Zc3h12a(Zc3h12a)	-
BP	GO:0010893	positive regulation of steroid biosynthetic process	1	0	1	6	0.168699	0.429099	gene-Nr1d1(Nr1d1)	-
BP	GO:0016322	neuron remodeling	1	0	1	6	0.168699	0.429099	gene-Rnd1(Rnd1)	-
BP	GO:0016579	protein deubiquitination	1	0	1	6	0.168699	0.429099	gene-Zc3h12a(Zc3h12a)	-
BP	GO:0019369	arachidonic acid metabolic process	1	0	1	6	0.168699	0.429099	gene-Alox15b(Alox15b)	-
BP	GO:0021554	optic nerve development	1	0	1	6	0.168699	0.429099	gene-Kcna2(Kcna2)	-
BP	GO:0031649	heat generation	1	0	1	6	0.168699	0.429099	gene-Tnfsf11(Tnfsf11)	-
BP	GO:0031954	positive regulation of protein autophosphorylation	1	0	1	6	0.168699	0.429099	gene-Rassf2(Rassf2)	-
BP	GO:0032495	response to muramyl dipeptide	1	0	1	6	0.168699	0.429099	gene-Nfkbia(Nfkbia)	-
BP	GO:0033598	mammary gland epithelial cell proliferation	1	0	1	6	0.168699	0.429099	gene-Tnfsf11(Tnfsf11)	-
BP	GO:0034656	nucleobase-containing small molecule catabolic process	0	1	1	6	0.168699	0.429099	-	gene-Urad(Urad)
BP	GO:0042074	cell migration involved in gastrulation	1	0	1	6	0.168699	0.429099	gene-Crb2(Crb2)	-
BP	GO:0042908	xenobiotic transport	1	0	1	6	0.168699	0.429099	gene-Nr1i2(Nr1i2)	-
BP	GO:0045071	negative regulation of viral genome replication	1	0	1	6	0.168699	0.429099	gene-Zc3h12a(Zc3h12a)	-
BP	GO:0045954	positive regulation of natural killer cell mediated cytotoxicity	1	0	1	6	0.168699	0.429099	gene-Vav1(Vav1)	-
BP	GO:0048143	astrocyte activation	1	0	1	6	0.168699	0.429099	gene-Nr1d1(Nr1d1)	-
BP	GO:0048291	isotype switching to IgG isotypes	1	0	1	6	0.168699	0.429099	gene-Tbx21(Tbx21)	-
BP	GO:0048302	regulation of isotype switching to IgG isotypes	1	0	1	6	0.168699	0.429099	gene-Tbx21(Tbx21)	-
BP	GO:0050691	regulation of defense response to virus by host	1	0	1	6	0.168699	0.429099	gene-Zc3h12a(Zc3h12a)	-
BP	GO:0050908	detection of light stimulus involved in visual perception	1	0	1	6	0.168699	0.429099	gene-Gnat1(Gnat1)	-
BP	GO:0050962	detection of light stimulus involved in sensory perception	1	0	1	6	0.168699	0.429099	gene-Gnat1(Gnat1)	-
BP	GO:0050974	detection of mechanical stimulus involved in sensory perception	1	0	1	6	0.168699	0.429099	gene-Chrna10(Chrna10)	-
BP	GO:0051447	negative regulation of meiotic cell cycle	1	0	1	6	0.168699	0.429099	gene-Ovol1(Ovol1)	-
BP	GO:0051893	regulation of focal adhesion assembly	1	0	1	6	0.168699	0.429099	gene-Fam107a(Fam107a)	-
BP	GO:0051938	L-glutamate import	1	0	1	6	0.168699	0.429099	gene-Arl6ip1(Arl6ip1)	-
BP	GO:0051955	regulation of amino acid transport	1	0	1	6	0.168699	0.429099	gene-Arl6ip1(Arl6ip1)	-
BP	GO:0061303	cornea development in camera-type eye	1	0	1	6	0.168699	0.429099	gene-Angptl7(Angptl7)	-
BP	GO:0070486	leukocyte aggregation	1	0	1	6	0.168699	0.429099	gene-LOC101831547(LOC101831547)	-
BP	GO:0071875	adrenergic receptor signaling pathway	1	0	1	6	0.168699	0.429099	gene-Adra2a(Adra2a)	-
BP	GO:0090109	regulation of cell-substrate junction assembly	1	0	1	6	0.168699	0.429099	gene-Fam107a(Fam107a)	-
BP	GO:0097734	extracellular exosome biogenesis	1	0	1	6	0.168699	0.429099	gene-Rab27a(Rab27a)	-
BP	GO:0098743	cell aggregation	1	0	1	6	0.168699	0.429099	gene-Col2a1(Col2a1)	-
BP	GO:1900117	regulation of execution phase of apoptosis	1	0	1	6	0.168699	0.429099	gene-Zc3h12a(Zc3h12a)	-
BP	GO:1903010	regulation of bone development	1	0	1	6	0.168699	0.429099	gene-Tnfsf11(Tnfsf11)	-
BP	GO:1904478	regulation of intestinal absorption	1	0	1	6	0.168699	0.429099	gene-Abcg5(Abcg5)	-
BP	GO:1904729	regulation of intestinal lipid absorption	1	0	1	6	0.168699	0.429099	gene-Abcg5(Abcg5)	-
BP	GO:1904862	inhibitory synapse assembly	1	0	1	6	0.168699	0.429099	gene-LOC101831547(LOC101831547)	-
BP	GO:1990182	exosomal secretion	1	0	1	6	0.168699	0.429099	gene-Rab27a(Rab27a)	-
BP	GO:1990403	embryonic brain development	1	0	1	6	0.168699	0.429099	gene-En2(En2)	-
BP	GO:2000193	positive regulation of fatty acid transport	1	0	1	6	0.168699	0.429099	gene-Tnfsf11(Tnfsf11)	-
BP	GO:2000737	negative regulation of stem cell differentiation	1	0	1	6	0.168699	0.429099	gene-Zfp36(Zfp36)	-
BP	GO:0032879	regulation of localization	26	0	26	703	0.169248	0.430143	gene-Abcg5(Abcg5),gene-Adra2a(Adra2a),gene-Aplnr(Aplnr),gene-Arl6ip1(Arl6ip1),gene-Cplx1(Cplx1),gene-Cplx3(Cplx3),gene-Cpne3(Cpne3),gene-Fam107a(Fam107a),gene-Gp5(Gp5),gene-Hyal2(Hyal2),gene-Il6(Il6),gene-Kcna2(Kcna2),gene-Kcnj1(Kcnj1),gene-LOC101831547(LOC101831547),gene-LOC101839392(LOC101839392),gene-Nfkbia(Nfkbia),gene-Nlgn3(Nlgn3),gene-Nr1d1(Nr1d1),gene-Phlda2(Phlda2),gene-Rab27a(Rab27a),gen…	-
BP	GO:0006366	transcription by RNA polymerase II	18	3	21	553	0.169465	0.43034	gene-Egr1(Egr1),gene-En2(En2),gene-Etv2(Etv2),gene-Fos(Fos),gene-Fosb(Fosb),gene-Hyal2(Hyal2),gene-Il6(Il6),gene-LOC101831547(LOC101831547),gene-LOC101840911(LOC101840911),gene-LOC110341565(LOC110341565),gene-Mc1r(Mc1r),gene-Nfkbia(Nfkbia),gene-Nobox(Nobox),gene-Stox1(Stox1),gene-Tnfsf11(Tnfsf11),gene-Zc3h12a(Zc3h12a),gene-Zfp36(Zfp36),gene-Zglp1(Zglp1)	gene-Hexim2(Hexim2),gene-Tcea2(Tcea2),gene-Txnip(Txnip)
BP	GO:0002274	myeloid leukocyte activation	3	0	3	47	0.17002	0.430689	gene-Hyal2(Hyal2),gene-Nr1d1(Nr1d1),gene-Ptgds(Ptgds)	-
BP	GO:0046631	alpha-beta T cell activation	3	0	3	47	0.17002	0.430689	gene-Il6(Il6),gene-Tbx21(Tbx21),gene-Zc3h12a(Zc3h12a)	-
BP	GO:0071478	cellular response to radiation	3	0	3	47	0.17002	0.430689	gene-Egr1(Egr1),gene-Hyal2(Hyal2),gene-Mc1r(Mc1r)	-
BP	GO:0050794	regulation of cellular process	117	11	128	3942	0.174307	0.436786	gene-Adgrf2(Adgrf2),gene-Adra2a(Adra2a),gene-Adrb3(Adrb3),gene-Alox15b(Alox15b),gene-Angptl7(Angptl7),gene-Apc2(Apc2),gene-Aplnr(Aplnr),gene-Arhgap30(Arhgap30),gene-Arl6ip1(Arl6ip1),gene-Asb2(Asb2),gene-Avil(Avil),gene-Capn6(Capn6),gene-Cd79b(Cd79b),gene-Col2a1(Col2a1),gene-Cplx1(Cplx1),gene-Cplx3(Cplx3),gene-Cpne3(Cpne3),gene-Crb2(Crb2),gene-Csf3(Csf3),gene-CUNH3orf33(CUNH3orf33),gene-CUNHXorf21…	gene-Adgrb3(Adgrb3),gene-Apela(Apela),gene-Aqp11(Aqp11),gene-Hexim2(Hexim2),gene-Lmod3(Lmod3),gene-LOC101830292(LOC101830292),gene-Neurl2(Neurl2),gene-Qrfp(Qrfp),gene-Ramp1(Ramp1),gene-S1pr3(S1pr3),gene-Txnip(Txnip)
BP	GO:0006636	unsaturated fatty acid biosynthetic process	2	0	2	25	0.174686	0.436786	gene-Alox15b(Alox15b),gene-Ptgds(Ptgds)	-
BP	GO:0006721	terpenoid metabolic process	2	0	2	25	0.174686	0.436786	gene-LOC101836237(LOC101836237),gene-LOC101836485(LOC101836485)	-
BP	GO:0008344	adult locomotory behavior	2	0	2	25	0.174686	0.436786	gene-Sez6l2(Sez6l2),gene-Sncg(Sncg)	-
BP	GO:0010927	cellular component assembly involved in morphogenesis	2	0	2	25	0.174686	0.436786	gene-Acrbp(Acrbp),gene-Tcap(Tcap)	-
BP	GO:0016079	synaptic vesicle exocytosis	2	0	2	25	0.174686	0.436786	gene-Cplx1(Cplx1),gene-Cplx3(Cplx3)	-
BP	GO:0032370	positive regulation of lipid transport	2	0	2	25	0.174686	0.436786	gene-Nfkbia(Nfkbia),gene-Tnfsf11(Tnfsf11)	-
BP	GO:0042246	tissue regeneration	2	0	2	25	0.174686	0.436786	gene-Gjd4(Gjd4),gene-Gnat1(Gnat1)	-
BP	GO:0042632	cholesterol homeostasis	2	0	2	25	0.174686	0.436786	gene-Abcg5(Abcg5),gene-Nr1d1(Nr1d1)	-
BP	GO:0045600	positive regulation of fat cell differentiation	2	0	2	25	0.174686	0.436786	gene-Zc3h12a(Zc3h12a),gene-Zfp36(Zfp36)	-
BP	GO:0055092	sterol homeostasis	2	0	2	25	0.174686	0.436786	gene-Abcg5(Abcg5),gene-Nr1d1(Nr1d1)	-
BP	GO:0071715	icosanoid transport	2	0	2	25	0.174686	0.436786	gene-Proca1(Proca1),gene-Tnfsf11(Tnfsf11)	-
BP	GO:0098693	regulation of synaptic vesicle cycle	2	0	2	25	0.174686	0.436786	gene-Cplx1(Cplx1),gene-Cplx3(Cplx3)	-
BP	GO:1900182	positive regulation of protein localization to nucleus	2	0	2	25	0.174686	0.436786	gene-Hyal2(Hyal2),gene-Zc3h12a(Zc3h12a)	-
BP	GO:1901571	fatty acid derivative transport	2	0	2	25	0.174686	0.436786	gene-Proca1(Proca1),gene-Tnfsf11(Tnfsf11)	-
BP	GO:1903313	positive regulation of mRNA metabolic process	2	0	2	25	0.174686	0.436786	gene-Zc3h12a(Zc3h12a),gene-Zfp36(Zfp36)	-
BP	GO:0002443	leukocyte mediated immunity	5	0	5	98	0.17641	0.44074	gene-Il6(Il6),gene-Ptgds(Ptgds),gene-Rab27a(Rab27a),gene-Tbx21(Tbx21),gene-Vav1(Vav1)	-
BP	GO:0002819	regulation of adaptive immune response	3	0	3	48	0.177563	0.442192	gene-Il6(Il6),gene-Tbx21(Tbx21),gene-Zc3h12a(Zc3h12a)	-
BP	GO:0009132	nucleoside diphosphate metabolic process	3	0	3	48	0.177563	0.442192	gene-Entpd2(Entpd2),gene-Hkdc1(Hkdc1),gene-Nt5e(Nt5e)	-
BP	GO:0045598	regulation of fat cell differentiation	3	0	3	48	0.177563	0.442192	gene-Nr1d1(Nr1d1),gene-Zc3h12a(Zc3h12a),gene-Zfp36(Zfp36)	-
BP	GO:0046677	response to antibiotic	3	0	3	48	0.177563	0.442192	gene-Hyal2(Hyal2),gene-Slc5a5(Slc5a5),gene-Zc3h12a(Zc3h12a)	-
BP	GO:0010604	positive regulation of macromolecule metabolic process	29	0	29	799	0.178008	0.442943	gene-Adra2a(Adra2a),gene-Alox15b(Alox15b),gene-Aplnr(Aplnr),gene-Egr1(Egr1),gene-En2(En2),gene-Fam107a(Fam107a),gene-Fam46c(Fam46c),gene-Fos(Fos),gene-Has3(Has3),gene-Hyal2(Hyal2),gene-Il6(Il6),gene-LOC101831547(LOC101831547),gene-LOC101839392(LOC101839392),gene-Mc1r(Mc1r),gene-Nfkbia(Nfkbia),gene-Nr1d1(Nr1d1),gene-Nr1i2(Nr1i2),gene-Rab27a(Rab27a),gene-Rassf2(Rassf2),gene-Rspo1(Rspo1),gene-Runx3(…	-
BP	GO:0042326	negative regulation of phosphorylation	4	0	4	73	0.18025	0.447801	gene-CUNH3orf33(CUNH3orf33),gene-LOC101831547(LOC101831547),gene-Rassf2(Rassf2),gene-Zc3h12a(Zc3h12a)	-
BP	GO:0071695	anatomical structure maturation	4	0	4	73	0.18025	0.447801	gene-Dchs1(Dchs1),gene-LOC101831547(LOC101831547),gene-Pld6(Pld6),gene-Rnd1(Rnd1)	-
BP	GO:0007409	axonogenesis	5	0	5	99	0.181538	0.450279	gene-Cckar(Cckar),gene-Lgi1(Lgi1),gene-LOC101831547(LOC101831547),gene-Rnf165(Rnf165),gene-Tubb3(Tubb3)	-
BP	GO:1901342	regulation of vasculature development	4	1	5	99	0.181538	0.450279	gene-Angptl7(Angptl7),gene-Aplnr(Aplnr),gene-LOC101839392(LOC101839392),gene-Zc3h12a(Zc3h12a)	gene-Adgrb3(Adgrb3)
BP	GO:0010557	positive regulation of macromolecule biosynthetic process	16	0	16	411	0.183479	0.452324	gene-Egr1(Egr1),gene-En2(En2),gene-Fos(Fos),gene-Has3(Has3),gene-Hyal2(Hyal2),gene-Il6(Il6),gene-LOC101839392(LOC101839392),gene-Mc1r(Mc1r),gene-Nfkbia(Nfkbia),gene-Nr1d1(Nr1d1),gene-Runx3(Runx3),gene-T(T),gene-Tbx10(Tbx10),gene-Tnfsf11(Tnfsf11),gene-Zc3h12a(Zc3h12a),gene-Zglp1(Zglp1)	-
BP	GO:0019935	cyclic-nucleotide-mediated signaling	3	0	3	49	0.185197	0.452324	gene-Adrb3(Adrb3),gene-Aplnr(Aplnr),gene-Mc1r(Mc1r)	-
BP	GO:0034765	regulation of ion transmembrane transport	3	0	3	49	0.185197	0.452324	gene-Aplnr(Aplnr),gene-Arl6ip1(Arl6ip1),gene-Kcnj1(Kcnj1)	-
BP	GO:0071466	cellular response to xenobiotic stimulus	3	0	3	49	0.185197	0.452324	gene-Cdo1(Cdo1),gene-LOC101836237(LOC101836237),gene-Nr1i2(Nr1i2)	-
BP	GO:0072009	nephron epithelium development	2	1	3	49	0.185197	0.452324	gene-Dchs1(Dchs1),gene-Hoxb7(Hoxb7)	gene-Aqp11(Aqp11)
BP	GO:0003006	developmental process involved in reproduction	11	1	12	295	0.185645	0.452324	gene-Acrbp(Acrbp),gene-Col9a3(Col9a3),gene-Htra1(Htra1),gene-LOC101829864(LOC101829864),gene-LOC101831237(LOC101831237),gene-LOC101840476(LOC101840476),gene-Ovol1(Ovol1),gene-Phlda2(Phlda2),gene-Pld6(Pld6),gene-Tssk3(Tssk3),gene-Zglp1(Zglp1)	gene-Rsph1(Rsph1)
BP	GO:0030835	negative regulation of actin filament depolymerization	1	1	2	26	0.185669	0.452324	gene-Avil(Avil)	gene-Lmod3(Lmod3)
BP	GO:0035082	axoneme assembly	1	1	2	26	0.185669	0.452324	gene-Tekt2(Tekt2)	gene-Rsph1(Rsph1)
BP	GO:0043500	muscle adaptation	2	0	2	26	0.185669	0.452324	gene-Pi16(Pi16),gene-Tcap(Tcap)	-
BP	GO:0045620	negative regulation of lymphocyte differentiation	2	0	2	26	0.185669	0.452324	gene-Tbx21(Tbx21),gene-Zc3h12a(Zc3h12a)	-
BP	GO:0051781	positive regulation of cell division	2	0	2	26	0.185669	0.452324	gene-Pgf(Pgf),gene-Tgfb2(Tgfb2)	-
BP	GO:0071236	cellular response to antibiotic	2	0	2	26	0.185669	0.452324	gene-Slc5a5(Slc5a5),gene-Zc3h12a(Zc3h12a)	-
BP	GO:1903322	positive regulation of protein modification by small protein conjugation or removal	2	0	2	26	0.185669	0.452324	gene-Fam107a(Fam107a),gene-Zc3h12a(Zc3h12a)	-
BP	GO:0006575	cellular modified amino acid metabolic process	4	0	4	74	0.186347	0.452324	gene-Chdh(Chdh),gene-Ckm(Ckm),gene-Pcyox1l(Pcyox1l),gene-Slc5a5(Slc5a5)	-
BP	GO:0050708	regulation of protein secretion	4	0	4	74	0.186347	0.452324	gene-Adra2a(Adra2a),gene-Il6(Il6),gene-Nr1d1(Nr1d1),gene-Rfx6(Rfx6)	-
BP	GO:0048522	positive regulation of cellular process	48	2	50	1455	0.186378	0.452324	gene-Adra2a(Adra2a),gene-Alox15b(Alox15b),gene-Aplnr(Aplnr),gene-Arl6ip1(Arl6ip1),gene-Cpne3(Cpne3),gene-Crb2(Crb2),gene-Csf3(Csf3),gene-CUNHXorf21(CUNHXorf21),gene-Egr1(Egr1),gene-En2(En2),gene-Fam107a(Fam107a),gene-Fos(Fos),gene-Gp5(Gp5),gene-Has3(Has3),gene-Hyal2(Hyal2),gene-Il20ra(Il20ra),gene-Il6(Il6),gene-Lgi1(Lgi1),gene-LOC101831547(LOC101831547),gene-LOC101839392(LOC101839392),gene-LOC101…	gene-Aqp11(Aqp11),gene-LOC101830292(LOC101830292)
BP	GO:0045596	negative regulation of cell differentiation	8	2	10	239	0.190107	0.452324	gene-Fam46c(Fam46c),gene-LOC101831547(LOC101831547),gene-Nfkbia(Nfkbia),gene-Nr1d1(Nr1d1),gene-Pi16(Pi16),gene-Tbx21(Tbx21),gene-Zc3h12a(Zc3h12a),gene-Zfp36(Zfp36)	gene-LOC101830292(LOC101830292),gene-S1pr3(S1pr3)
BP	GO:0006937	regulation of muscle contraction	3	0	3	50	0.192915	0.452324	gene-Adra2a(Adra2a),gene-Tnnc2(Tnnc2),gene-Zc3h12a(Zc3h12a)	-
BP	GO:0042471	ear morphogenesis	3	0	3	50	0.192915	0.452324	gene-Chrna10(Chrna10),gene-Col2a1(Col2a1),gene-Tcap(Tcap)	-
BP	GO:0044264	cellular polysaccharide metabolic process	3	0	3	50	0.192915	0.452324	gene-Has3(Has3),gene-Nr1d1(Nr1d1),gene-Phlda2(Phlda2)	-
BP	GO:0050821	protein stabilization	3	0	3	50	0.192915	0.452324	gene-Rassf2(Rassf2),gene-Saxo1(Saxo1),gene-Tspan1(Tspan1)	-
BP	GO:0002043	blood vessel endothelial cell proliferation involved in sprouting angiogenesis	1	0	1	7	0.193916	0.452324	gene-Aplnr(Aplnr)	-
BP	GO:0002717	positive regulation of natural killer cell mediated immunity	1	0	1	7	0.193916	0.452324	gene-Vav1(Vav1)	-
BP	GO:0003174	mitral valve development	1	0	1	7	0.193916	0.452324	gene-Dchs1(Dchs1)	-
BP	GO:0003299	muscle hypertrophy in response to stress	1	0	1	7	0.193916	0.452324	gene-Tcap(Tcap)	-
BP	GO:0006925	inflammatory cell apoptotic process	1	0	1	7	0.193916	0.452324	gene-Il6(Il6)	-
BP	GO:0008045	motor neuron axon guidance	1	0	1	7	0.193916	0.452324	gene-Rnf165(Rnf165)	-
BP	GO:0010738	regulation of protein kinase A signaling	1	0	1	7	0.193916	0.452324	gene-Mc1r(Mc1r)	-
BP	GO:0010875	positive regulation of cholesterol efflux	1	0	1	7	0.193916	0.452324	gene-Nfkbia(Nfkbia)	-
BP	GO:0014741	negative regulation of muscle hypertrophy	1	0	1	7	0.193916	0.452324	gene-Pi16(Pi16)	-
BP	GO:0014823	response to activity	1	0	1	7	0.193916	0.452324	gene-Il6(Il6)	-
BP	GO:0014887	cardiac muscle adaptation	1	0	1	7	0.193916	0.452324	gene-Tcap(Tcap)	-
BP	GO:0014898	cardiac muscle hypertrophy in response to stress	1	0	1	7	0.193916	0.452324	gene-Tcap(Tcap)	-
BP	GO:0015813	L-glutamate transmembrane transport	1	0	1	7	0.193916	0.452324	gene-Arl6ip1(Arl6ip1)	-
BP	GO:0018242	protein O-linked glycosylation via serine	1	0	1	7	0.193916	0.452324	gene-Galnt16(Galnt16)	-
BP	GO:0032261	purine nucleotide salvage	1	0	1	7	0.193916	0.452324	gene-Ampd1(Ampd1)	-
BP	GO:0032369	negative regulation of lipid transport	1	0	1	7	0.193916	0.452324	gene-Abcg5(Abcg5)	-
BP	GO:0033233	regulation of protein sumoylation	1	0	1	7	0.193916	0.452324	gene-Egr1(Egr1)	-
BP	GO:0034143	regulation of toll-like receptor 4 signaling pathway	1	0	1	7	0.193916	0.452324	gene-Nr1d1(Nr1d1)	-
BP	GO:0034661	ncRNA catabolic process	1	0	1	7	0.193916	0.452324	gene-Zc3h12a(Zc3h12a)	-
BP	GO:0042359	vitamin D metabolic process	1	0	1	7	0.193916	0.452324	gene-LOC101840476(LOC101840476)	-
BP	GO:0042832	defense response to protozoan	1	0	1	7	0.193916	0.452324	gene-Il6(Il6)	-
BP	GO:0043030	regulation of macrophage activation	1	0	1	7	0.193916	0.452324	gene-Nr1d1(Nr1d1)	-
BP	GO:0043277	apoptotic cell clearance	1	0	1	7	0.193916	0.452324	gene-LOC101839392(LOC101839392)	-
BP	GO:0043687	post-translational protein modification	1	0	1	7	0.193916	0.452324	gene-Egr1(Egr1)	-
BP	GO:0043949	regulation of cAMP-mediated signaling	1	0	1	7	0.193916	0.452324	gene-Aplnr(Aplnr)	-
BP	GO:0044793	negative regulation by host of viral process	1	0	1	7	0.193916	0.452324	gene-Zc3h12a(Zc3h12a)	-
BP	GO:0045624	positive regulation of T-helper cell differentiation	1	0	1	7	0.193916	0.452324	gene-Il6(Il6)	-
BP	GO:0045628	regulation of T-helper 2 cell differentiation	1	0	1	7	0.193916	0.452324	gene-Il6(Il6)	-
BP	GO:0045932	negative regulation of muscle contraction	1	0	1	7	0.193916	0.452324	gene-Zc3h12a(Zc3h12a)	-
BP	GO:0046685	response to arsenic-containing substance	1	0	1	7	0.193916	0.452324	gene-Zc3h12a(Zc3h12a)	-
BP	GO:0046686	response to cadmium ion	1	0	1	7	0.193916	0.452324	gene-Fos(Fos)	-
BP	GO:0046716	muscle cell cellular homeostasis	1	0	1	7	0.193916	0.452324	gene-Il6(Il6)	-
BP	GO:0048710	regulation of astrocyte differentiation	1	0	1	7	0.193916	0.452324	gene-Nr1d1(Nr1d1)	-
BP	GO:0050732	negative regulation of peptidyl-tyrosine phosphorylation	1	0	1	7	0.193916	0.452324	gene-LOC101831547(LOC101831547)	-
BP	GO:0051044	positive regulation of membrane protein ectodomain proteolysis	1	0	1	7	0.193916	0.452324	gene-Adra2a(Adra2a)	-
BP	GO:0051694	pointed-end actin filament capping	0	1	1	7	0.193916	0.452324	-	gene-Lmod3(Lmod3)
BP	GO:0060074	synapse maturation	1	0	1	7	0.193916	0.452324	gene-Sez6l2(Sez6l2)	-
BP	GO:0060218	hematopoietic stem cell differentiation	1	0	1	7	0.193916	0.452324	gene-Zfp36(Zfp36)	-
BP	GO:0060337	type I interferon signaling pathway	1	0	1	7	0.193916	0.452324	gene-Zbp1(Zbp1)	-
BP	GO:0060338	regulation of type I interferon-mediated signaling pathway	1	0	1	7	0.193916	0.452324	gene-Zbp1(Zbp1)	-
BP	GO:0071243	cellular response to arsenic-containing substance	1	0	1	7	0.193916	0.452324	gene-Zc3h12a(Zc3h12a)	-
BP	GO:0071276	cellular response to cadmium ion	1	0	1	7	0.193916	0.452324	gene-Fos(Fos)	-
BP	GO:0071357	cellular response to type I interferon	1	0	1	7	0.193916	0.452324	gene-Zbp1(Zbp1)	-
BP	GO:0071526	semaphorin-plexin signaling pathway	1	0	1	7	0.193916	0.452324	gene-LOC101831547(LOC101831547)	-
BP	GO:0072574	hepatocyte proliferation	1	0	1	7	0.193916	0.452324	gene-Il6(Il6)	-
BP	GO:0072575	epithelial cell proliferation involved in liver morphogenesis	1	0	1	7	0.193916	0.452324	gene-Il6(Il6)	-
BP	GO:0097396	response to interleukin-17	1	0	1	7	0.193916	0.452324	gene-Il6(Il6)	-
BP	GO:0097398	cellular response to interleukin-17	1	0	1	7	0.193916	0.452324	gene-Il6(Il6)	-
BP	GO:0099633	protein localization to postsynaptic specialization membrane	1	0	1	7	0.193916	0.452324	gene-Lgi1(Lgi1)	-
BP	GO:0099645	neurotransmitter receptor localization to postsynaptic specialization membrane	1	0	1	7	0.193916	0.452324	gene-Lgi1(Lgi1)	-
BP	GO:0140112	extracellular vesicle biogenesis	1	0	1	7	0.193916	0.452324	gene-Rab27a(Rab27a)	-
BP	GO:0150116	regulation of cell-substrate junction organization	1	0	1	7	0.193916	0.452324	gene-Fam107a(Fam107a)	-
BP	GO:1900151	regulation of nuclear-transcribed mRNA catabolic process, deadenylation-dependent decay	1	0	1	7	0.193916	0.452324	gene-Zfp36(Zfp36)	-
BP	GO:1900153	positive regulation of nuclear-transcribed mRNA catabolic process, deadenylation-dependent decay	1	0	1	7	0.193916	0.452324	gene-Zfp36(Zfp36)	-
BP	GO:1901836	regulation of transcription of nucleolar large rRNA by RNA polymerase I	1	0	1	7	0.193916	0.452324	gene-LOC101840911(LOC101840911)	-
BP	GO:1903596	regulation of gap junction assembly	1	0	1	7	0.193916	0.452324	gene-Aplnr(Aplnr)	-
BP	GO:1903867	extraembryonic membrane development	1	0	1	7	0.193916	0.452324	gene-Htra1(Htra1)	-
BP	GO:1903959	regulation of anion transmembrane transport	1	0	1	7	0.193916	0.452324	gene-Arl6ip1(Arl6ip1)	-
BP	GO:0061024	membrane organization	8	0	8	184	0.195886	0.453795	gene-Arl6ip1(Arl6ip1),gene-Cplx1(Cplx1),gene-Cplx3(Cplx3),gene-Eqtn(Eqtn),gene-Hyal2(Hyal2),gene-Lyzl6(Lyzl6),gene-Nlgn3(Nlgn3),gene-Spesp1(Spesp1)	-
BP	GO:0006355	regulation of transcription, DNA-templated	33	3	36	1025	0.196188	0.453795	gene-Egr1(Egr1),gene-En2(En2),gene-Etv2(Etv2),gene-Fos(Fos),gene-Fosb(Fosb),gene-Has3(Has3),gene-Hyal2(Hyal2),gene-Il6(Il6),gene-LOC101825348(LOC101825348),gene-LOC101827112(LOC101827112),gene-LOC101831547(LOC101831547),gene-LOC101840911(LOC101840911),gene-LOC106022260(LOC106022260),gene-LOC106022532(LOC106022532),gene-LOC110339213(LOC110339213),gene-LOC110339215(LOC110339215),gene-LOC110339393(L…	gene-Hexim2(Hexim2),gene-LOC101830292(LOC101830292),gene-Txnip(Txnip)
BP	GO:1903506	regulation of nucleic acid-templated transcription	33	3	36	1025	0.196188	0.453795	gene-Egr1(Egr1),gene-En2(En2),gene-Etv2(Etv2),gene-Fos(Fos),gene-Fosb(Fosb),gene-Has3(Has3),gene-Hyal2(Hyal2),gene-Il6(Il6),gene-LOC101825348(LOC101825348),gene-LOC101827112(LOC101827112),gene-LOC101831547(LOC101831547),gene-LOC101840911(LOC101840911),gene-LOC106022260(LOC106022260),gene-LOC106022532(LOC106022532),gene-LOC110339213(LOC110339213),gene-LOC110339215(LOC110339215),gene-LOC110339393(L…	gene-Hexim2(Hexim2),gene-LOC101830292(LOC101830292),gene-Txnip(Txnip)
BP	GO:0009891	positive regulation of biosynthetic process	17	0	17	446	0.196712	0.453795	gene-Egr1(Egr1),gene-En2(En2),gene-Fos(Fos),gene-Has3(Has3),gene-Hyal2(Hyal2),gene-Il6(Il6),gene-LOC101839392(LOC101839392),gene-Mc1r(Mc1r),gene-Nfkbia(Nfkbia),gene-Nr1d1(Nr1d1),gene-Rab27a(Rab27a),gene-Runx3(Runx3),gene-T(T),gene-Tbx10(Tbx10),gene-Tnfsf11(Tnfsf11),gene-Zc3h12a(Zc3h12a),gene-Zglp1(Zglp1)	-
BP	GO:0002526	acute inflammatory response	2	0	2	27	0.196747	0.453795	gene-Il6(Il6),gene-Tnfsf11(Tnfsf11)	-
BP	GO:0006094	gluconeogenesis	2	0	2	27	0.196747	0.453795	gene-G6pc(G6pc),gene-LOC101822404(LOC101822404)	-
BP	GO:0007040	lysosome organization	1	1	2	27	0.196747	0.453795	gene-CUNHXorf21(CUNHXorf21)	gene-Slc45a2(Slc45a2)
BP	GO:0009166	nucleotide catabolic process	1	1	2	27	0.196747	0.453795	gene-Nt5e(Nt5e)	gene-Urad(Urad)
BP	GO:0030307	positive regulation of cell growth	2	0	2	27	0.196747	0.453795	gene-Lgi1(Lgi1),gene-LOC101831547(LOC101831547)	-
BP	GO:0046822	regulation of nucleocytoplasmic transport	2	0	2	27	0.196747	0.453795	gene-Hyal2(Hyal2),gene-Zc3h12a(Zc3h12a)	-
BP	GO:0048477	oogenesis	2	0	2	27	0.196747	0.453795	gene-Pld6(Pld6),gene-Zglp1(Zglp1)	-
BP	GO:0071482	cellular response to light stimulus	2	0	2	27	0.196747	0.453795	gene-Hyal2(Hyal2),gene-Mc1r(Mc1r)	-
BP	GO:0080171	lytic vacuole organization	1	1	2	27	0.196747	0.453795	gene-CUNHXorf21(CUNHXorf21)	gene-Slc45a2(Slc45a2)
BP	GO:1901570	fatty acid derivative biosynthetic process	2	0	2	27	0.196747	0.453795	gene-Alox15b(Alox15b),gene-Ptgds(Ptgds)	-
BP	GO:2000379	positive regulation of reactive oxygen species metabolic process	2	0	2	27	0.196747	0.453795	gene-Rab27a(Rab27a),gene-Zc3h12a(Zc3h12a)	-
BP	GO:0002682	regulation of immune system process	15	0	15	387	0.197582	0.455381	gene-Cd79b(Cd79b),gene-Csf3(Csf3),gene-Fos(Fos),gene-Il6(Il6),gene-LOC101822444(LOC101822444),gene-LOC101839392(LOC101839392),gene-Nfkbia(Nfkbia),gene-Nr1d1(Nr1d1),gene-Rassf2(Rassf2),gene-Tbx21(Tbx21),gene-Tnfsf11(Tnfsf11),gene-Vav1(Vav1),gene-Zbp1(Zbp1),gene-Zc3h12a(Zc3h12a),gene-Zfp36(Zfp36)	-
BP	GO:2001141	regulation of RNA biosynthetic process	33	3	36	1026	0.197838	0.455631	gene-Egr1(Egr1),gene-En2(En2),gene-Etv2(Etv2),gene-Fos(Fos),gene-Fosb(Fosb),gene-Has3(Has3),gene-Hyal2(Hyal2),gene-Il6(Il6),gene-LOC101825348(LOC101825348),gene-LOC101827112(LOC101827112),gene-LOC101831547(LOC101831547),gene-LOC101840911(LOC101840911),gene-LOC106022260(LOC106022260),gene-LOC106022532(LOC106022532),gene-LOC110339213(LOC110339213),gene-LOC110339215(LOC110339215),gene-LOC110339393(L…	gene-Hexim2(Hexim2),gene-LOC101830292(LOC101830292),gene-Txnip(Txnip)
BP	GO:0051050	positive regulation of transport	9	0	9	213	0.198691	0.456679	gene-Aplnr(Aplnr),gene-Arl6ip1(Arl6ip1),gene-Hyal2(Hyal2),gene-LOC101839392(LOC101839392),gene-Nfkbia(Nfkbia),gene-Rab27a(Rab27a),gene-Rfx6(Rfx6),gene-Tnfsf11(Tnfsf11),gene-Zc3h12a(Zc3h12a)	-
BP	GO:0002449	lymphocyte mediated immunity	4	0	4	76	0.198736	0.456679	gene-Il6(Il6),gene-Rab27a(Rab27a),gene-Tbx21(Tbx21),gene-Vav1(Vav1)	-
BP	GO:0002460	adaptive immune response based on somatic recombination of immune receptors built from immunoglobulin superfamily domains	4	0	4	76	0.198736	0.456679	gene-Il6(Il6),gene-Rab27a(Rab27a),gene-Tbx21(Tbx21),gene-Zc3h12a(Zc3h12a)	-
BP	GO:0019439	aromatic compound catabolic process	6	2	8	185	0.199772	0.458719	gene-Entpd2(Entpd2),gene-Fam46c(Fam46c),gene-Nt5e(Nt5e),gene-Tat(Tat),gene-Zc3h12a(Zc3h12a),gene-Zfp36(Zfp36)	gene-Hnmt(Hnmt),gene-Urad(Urad)
BP	GO:0001764	neuron migration	3	0	3	51	0.200713	0.459175	gene-Cckar(Cckar),gene-Cep85l(Cep85l),gene-Gfra3(Gfra3)	-
BP	GO:0030203	glycosaminoglycan metabolic process	3	0	3	51	0.200713	0.459175	gene-Has3(Has3),gene-Hyal2(Hyal2),gene-Lyg1(Lyg1)	-
BP	GO:0045619	regulation of lymphocyte differentiation	3	0	3	51	0.200713	0.459175	gene-Il6(Il6),gene-Tbx21(Tbx21),gene-Zc3h12a(Zc3h12a)	-
BP	GO:0070588	calcium ion transmembrane transport	3	0	3	51	0.200713	0.459175	gene-Aplnr(Aplnr),gene-Gp5(Gp5),gene-Slc24a4(Slc24a4)	-
BP	GO:1903320	regulation of protein modification by small protein conjugation or removal	3	0	3	51	0.200713	0.459175	gene-Egr1(Egr1),gene-Fam107a(Fam107a),gene-Zc3h12a(Zc3h12a)	-
BP	GO:0050878	regulation of body fluid levels	6	0	6	130	0.20217	0.462166	gene-Adra2a(Adra2a),gene-Entpd2(Entpd2),gene-Gp5(Gp5),gene-Hrg(Hrg),gene-Rab27a(Rab27a),gene-Slc6a4(Slc6a4)	-
BP	GO:0072359	circulatory system development	11	2	13	330	0.202868	0.463421	gene-Angptl7(Angptl7),gene-Aplnr(Aplnr),gene-Asb2(Asb2),gene-Col2a1(Col2a1),gene-Crb2(Crb2),gene-Dchs1(Dchs1),gene-LOC101839392(LOC101839392),gene-Pi16(Pi16),gene-Tcap(Tcap),gene-Tek(Tek),gene-Zc3h12a(Zc3h12a)	gene-Adgrb3(Adgrb3),gene-Apela(Apela)
BP	GO:0030003	cellular cation homeostasis	5	2	7	158	0.203877	0.46538	gene-Aplnr(Aplnr),gene-Chrna10(Chrna10),gene-CUNHXorf21(CUNHXorf21),gene-Gp5(Gp5),gene-Hrh4(Hrh4)	gene-Aqp11(Aqp11),gene-Slc45a2(Slc45a2)
BP	GO:0048519	negative regulation of biological process	43	7	50	1468	0.204579	0.466639	gene-Abcg5(Abcg5),gene-Adra2a(Adra2a),gene-Alox15b(Alox15b),gene-Angptl7(Angptl7),gene-Apc2(Apc2),gene-Aplnr(Aplnr),gene-Arl6ip1(Arl6ip1),gene-Avil(Avil),gene-Col2a1(Col2a1),gene-CUNH3orf33(CUNH3orf33),gene-Egr1(Egr1),gene-En2(En2),gene-Fam107a(Fam107a),gene-Fam46c(Fam46c),gene-Gp5(Gp5),gene-Hrg(Hrg),gene-Htra1(Htra1),gene-Hyal2(Hyal2),gene-Il6(Il6),gene-LOC101831547(LOC101831547),gene-LOC1018358…	gene-Adgrb3(Adgrb3),gene-Aqp11(Aqp11),gene-Hexim2(Hexim2),gene-Lmod3(Lmod3),gene-LOC101830292(LOC101830292),gene-S1pr3(S1pr3),gene-Txnip(Txnip)
BP	GO:0045944	positive regulation of transcription by RNA polymerase II	10	0	10	244	0.207027	0.468058	gene-Egr1(Egr1),gene-En2(En2),gene-Fos(Fos),gene-Hyal2(Hyal2),gene-Il6(Il6),gene-Mc1r(Mc1r),gene-Nfkbia(Nfkbia),gene-Tnfsf11(Tnfsf11),gene-Zc3h12a(Zc3h12a),gene-Zglp1(Zglp1)	-
BP	GO:0051253	negative regulation of RNA metabolic process	8	3	11	273	0.207202	0.468058	gene-Egr1(Egr1),gene-Fam46c(Fam46c),gene-LOC101831547(LOC101831547),gene-LOC101840911(LOC101840911),gene-Nr1i2(Nr1i2),gene-Tnfsf11(Tnfsf11),gene-Zfp36(Zfp36),gene-Zglp1(Zglp1)	gene-Hexim2(Hexim2),gene-LOC101830292(LOC101830292),gene-Txnip(Txnip)
BP	GO:0001756	somitogenesis	2	0	2	28	0.207903	0.468058	gene-Crb2(Crb2),gene-Tcap(Tcap)	-
BP	GO:0001909	leukocyte mediated cytotoxicity	2	0	2	28	0.207903	0.468058	gene-Rab27a(Rab27a),gene-Vav1(Vav1)	-
BP	GO:0001959	regulation of cytokine-mediated signaling pathway	2	0	2	28	0.207903	0.468058	gene-Il6(Il6),gene-Zbp1(Zbp1)	-
BP	GO:0006612	protein targeting to membrane	1	1	2	28	0.207903	0.468058	gene-Arl6ip1(Arl6ip1)	gene-Aqp11(Aqp11)
BP	GO:0030193	regulation of blood coagulation	2	0	2	28	0.207903	0.468058	gene-Gp5(Gp5),gene-Hrg(Hrg)	-
BP	GO:0031016	pancreas development	2	0	2	28	0.207903	0.468058	gene-Il6(Il6),gene-Rfx6(Rfx6)	-
BP	GO:0046330	positive regulation of JNK cascade	2	0	2	28	0.207903	0.468058	gene-Rassf2(Rassf2),gene-Tnfsf11(Tnfsf11)	-
BP	GO:0050810	regulation of steroid biosynthetic process	2	0	2	28	0.207903	0.468058	gene-Egr1(Egr1),gene-Nr1d1(Nr1d1)	-
BP	GO:0050900	leukocyte migration	5	0	5	104	0.20797	0.468058	gene-CUNH10orf99(CUNH10orf99),gene-LOC101839392(LOC101839392),gene-Tbx21(Tbx21),gene-Tnfsf11(Tnfsf11),gene-Vav1(Vav1)	-
BP	GO:0002695	negative regulation of leukocyte activation	3	0	3	52	0.208584	0.468058	gene-Nr1d1(Nr1d1),gene-Tbx21(Tbx21),gene-Zc3h12a(Zc3h12a)	-
BP	GO:0015718	monocarboxylic acid transport	3	0	3	52	0.208584	0.468058	gene-Proca1(Proca1),gene-Slc27a3(Slc27a3),gene-Tnfsf11(Tnfsf11)	-
BP	GO:0030855	epithelial cell differentiation	7	2	9	216	0.209657	0.468058	gene-Alox15b(Alox15b),gene-LOC101840476(LOC101840476),gene-LOC101840911(LOC101840911),gene-Rfx6(Rfx6),gene-Tagln(Tagln),gene-Upk1a(Upk1a),gene-Zfp36(Zfp36)	gene-S1pr3(S1pr3),gene-Txnip(Txnip)
BP	GO:0009895	negative regulation of catabolic process	3	1	4	78	0.211367	0.468058	gene-Adra2a(Adra2a),gene-Fam46c(Fam46c),gene-Zfp36(Zfp36)	gene-Aqp11(Aqp11)
BP	GO:0042445	hormone metabolic process	4	0	4	78	0.211367	0.468058	gene-Egr1(Egr1),gene-LOC101836237(LOC101836237),gene-LOC101836485(LOC101836485),gene-Slc5a5(Slc5a5)	-
BP	GO:0051251	positive regulation of lymphocyte activation	4	0	4	78	0.211367	0.468058	gene-Il6(Il6),gene-LOC101839392(LOC101839392),gene-Tbx21(Tbx21),gene-Tnfsf11(Tnfsf11)	-
BP	GO:0061061	muscle structure development	8	0	8	188	0.211614	0.468058	gene-Aplnr(Aplnr),gene-Asb2(Asb2),gene-Egr1(Egr1),gene-Fos(Fos),gene-Pi16(Pi16),gene-Rnf165(Rnf165),gene-Tcap(Tcap),gene-Tll2(Tll2)	-
BP	GO:0051716	cellular response to stimulus	76	8	84	2557	0.213088	0.468058	gene-Adgrf2(Adgrf2),gene-Adra2a(Adra2a),gene-Adrb3(Adrb3),gene-Alox15b(Alox15b),gene-Apc2(Apc2),gene-Aplnr(Aplnr),gene-Arhgap30(Arhgap30),gene-Asb2(Asb2),gene-Cd79b(Cd79b),gene-Cdo1(Cdo1),gene-Clec3b(Clec3b),gene-Col2a1(Col2a1),gene-Cpne3(Cpne3),gene-Crb2(Crb2),gene-CUNH10orf99(CUNH10orf99),gene-CUNH3orf33(CUNH3orf33),gene-CUNHXorf21(CUNHXorf21),gene-Dchs1(Dchs1),gene-Dok3(Dok3),gene-Efna2(Efna2)…	gene-Adgrb3(Adgrb3),gene-Apela(Apela),gene-Aqp11(Aqp11),gene-Neurl2(Neurl2),gene-Qrfp(Qrfp),gene-Ramp1(Ramp1),gene-S1pr3(S1pr3),gene-Txnip(Txnip)
BP	GO:0060271	cilium assembly	4	1	5	105	0.213403	0.468058	gene-Fhdc1(Fhdc1),gene-Saxo1(Saxo1),gene-Tekt2(Tekt2),gene-Tekt5(Tekt5)	gene-Rsph1(Rsph1)
BP	GO:0090596	sensory organ morphogenesis	5	0	5	105	0.213403	0.468058	gene-Chrna10(Chrna10),gene-Col2a1(Col2a1),gene-Crb2(Crb2),gene-Gnat1(Gnat1),gene-Tcap(Tcap)	-
BP	GO:0045597	positive regulation of cell differentiation	11	0	11	275	0.213755	0.468058	gene-Alox15b(Alox15b),gene-Crb2(Crb2),gene-Csf3(Csf3),gene-Fos(Fos),gene-Il6(Il6),gene-LOC101831547(LOC101831547),gene-LOC101840476(LOC101840476),gene-LOC101840911(LOC101840911),gene-Tnfsf11(Tnfsf11),gene-Zc3h12a(Zc3h12a),gene-Zfp36(Zfp36)	-
BP	GO:0051240	positive regulation of multicellular organismal process	19	0	19	513	0.213792	0.468058	gene-Adra2a(Adra2a),gene-Alox15b(Alox15b),gene-Aplnr(Aplnr),gene-Crb2(Crb2),gene-Csf3(Csf3),gene-Egr1(Egr1),gene-Fos(Fos),gene-Gp5(Gp5),gene-Hoxb7(Hoxb7),gene-Hyal2(Hyal2),gene-Il6(Il6),gene-LOC101831547(LOC101831547),gene-LOC101840476(LOC101840476),gene-LOC101840911(LOC101840911),gene-Nlgn3(Nlgn3),gene-Runx3(Runx3),gene-Tbx21(Tbx21),gene-Tnfsf11(Tnfsf11),gene-Zc3h12a(Zc3h12a)	-
BP	GO:0005976	polysaccharide metabolic process	3	0	3	53	0.216522	0.468058	gene-Has3(Has3),gene-Nr1d1(Nr1d1),gene-Phlda2(Phlda2)	-
BP	GO:0007411	axon guidance	3	0	3	53	0.216522	0.468058	gene-Lgi1(Lgi1),gene-Rnf165(Rnf165),gene-Tubb3(Tubb3)	-
BP	GO:0097485	neuron projection guidance	3	0	3	53	0.216522	0.468058	gene-Lgi1(Lgi1),gene-Rnf165(Rnf165),gene-Tubb3(Tubb3)	-
BP	GO:0009615	response to virus	4	0	4	79	0.217766	0.468058	gene-Hyal2(Hyal2),gene-Il6(Il6),gene-Tbx21(Tbx21),gene-Zc3h12a(Zc3h12a)	-
BP	GO:0010563	negative regulation of phosphorus metabolic process	4	0	4	79	0.217766	0.468058	gene-CUNH3orf33(CUNH3orf33),gene-LOC101831547(LOC101831547),gene-Rassf2(Rassf2),gene-Zc3h12a(Zc3h12a)	-
BP	GO:0017038	protein import	3	1	4	79	0.217766	0.468058	gene-Hyal2(Hyal2),gene-Nfkbia(Nfkbia),gene-Zc3h12a(Zc3h12a)	gene-Txnip(Txnip)
BP	GO:0045936	negative regulation of phosphate metabolic process	4	0	4	79	0.217766	0.468058	gene-CUNH3orf33(CUNH3orf33),gene-LOC101831547(LOC101831547),gene-Rassf2(Rassf2),gene-Zc3h12a(Zc3h12a)	-
BP	GO:0060326	cell chemotaxis	4	0	4	79	0.217766	0.468058	gene-CUNH10orf99(CUNH10orf99),gene-LOC101839392(LOC101839392),gene-Tnfsf11(Tnfsf11),gene-Vav1(Vav1)	-
BP	GO:0001913	T cell mediated cytotoxicity	1	0	1	8	0.21837	0.468058	gene-Rab27a(Rab27a)	-
BP	GO:0001961	positive regulation of cytokine-mediated signaling pathway	1	0	1	8	0.21837	0.468058	gene-Zbp1(Zbp1)	-
BP	GO:0002829	negative regulation of type 2 immune response	1	0	1	8	0.21837	0.468058	gene-Tbx21(Tbx21)	-
BP	GO:0009312	oligosaccharide biosynthetic process	1	0	1	8	0.21837	0.468058	gene-B3galnt1(B3galnt1)	-
BP	GO:0010454	negative regulation of cell fate commitment	1	0	1	8	0.21837	0.468058	gene-Tbx21(Tbx21)	-
BP	GO:0010656	negative regulation of muscle cell apoptotic process	1	0	1	8	0.21837	0.468058	gene-Zc3h12a(Zc3h12a)	-
BP	GO:0010759	positive regulation of macrophage chemotaxis	1	0	1	8	0.21837	0.468058	gene-LOC101839392(LOC101839392)	-
BP	GO:0015074	DNA integration	1	0	1	8	0.21837	0.468058	gene-Nynrin(Nynrin)	-
BP	GO:0030299	intestinal cholesterol absorption	1	0	1	8	0.21837	0.468058	gene-Abcg5(Abcg5)	-
BP	GO:0032691	negative regulation of interleukin-1 beta production	1	0	1	8	0.21837	0.468058	gene-Zc3h12a(Zc3h12a)	-
BP	GO:0032692	negative regulation of interleukin-1 production	1	0	1	8	0.21837	0.468058	gene-Zc3h12a(Zc3h12a)	-
BP	GO:0032897	negative regulation of viral transcription	1	0	1	8	0.21837	0.468058	gene-Zfp36(Zfp36)	-
BP	GO:0034110	regulation of homotypic cell-cell adhesion	1	0	1	8	0.21837	0.468058	gene-Tnfsf11(Tnfsf11)	-
BP	GO:0035025	positive regulation of Rho protein signal transduction	1	0	1	8	0.21837	0.468058	gene-LOC101831547(LOC101831547)	-
BP	GO:0036342	post-anal tail morphogenesis	1	0	1	8	0.21837	0.468058	gene-Dchs1(Dchs1)	-
BP	GO:0042269	regulation of natural killer cell mediated cytotoxicity	1	0	1	8	0.21837	0.468058	gene-Vav1(Vav1)	-
BP	GO:0042790	nucleolar large rRNA transcription by RNA polymerase I	1	0	1	8	0.21837	0.468058	gene-LOC101840911(LOC101840911)	-
BP	GO:0045063	T-helper 1 cell differentiation	1	0	1	8	0.21837	0.468058	gene-Tbx21(Tbx21)	-
BP	GO:0045214	sarcomere organization	1	0	1	8	0.21837	0.468058	gene-Tcap(Tcap)	-
BP	GO:0045494	photoreceptor cell maintenance	1	0	1	8	0.21837	0.468058	gene-Crb2(Crb2)	-
BP	GO:0045744	negative regulation of G protein-coupled receptor signaling pathway	1	0	1	8	0.21837	0.468058	gene-Aplnr(Aplnr)	-
BP	GO:0045940	positive regulation of steroid metabolic process	1	0	1	8	0.21837	0.468058	gene-Nr1d1(Nr1d1)	-
BP	GO:0046885	regulation of hormone biosynthetic process	1	0	1	8	0.21837	0.468058	gene-Egr1(Egr1)	-
BP	GO:0048013	ephrin receptor signaling pathway	1	0	1	8	0.21837	0.468058	gene-Efna2(Efna2)	-
BP	GO:0048485	sympathetic nervous system development	1	0	1	8	0.21837	0.468058	gene-Gfra3(Gfra3)	-
BP	GO:0051281	positive regulation of release of sequestered calcium ion into cytosol	1	0	1	8	0.21837	0.468058	gene-Aplnr(Aplnr)	-
BP	GO:0051580	regulation of neurotransmitter uptake	1	0	1	8	0.21837	0.468058	gene-Arl6ip1(Arl6ip1)	-
BP	GO:0051954	positive regulation of amine transport	1	0	1	8	0.21837	0.468058	gene-Arl6ip1(Arl6ip1)	-
BP	GO:0055026	negative regulation of cardiac muscle tissue development	1	0	1	8	0.21837	0.468058	gene-Pi16(Pi16)	-
BP	GO:0060272	embryonic skeletal joint morphogenesis	1	0	1	8	0.21837	0.468058	gene-Col2a1(Col2a1)	-
BP	GO:0060586	multicellular organismal iron ion homeostasis	1	0	1	8	0.21837	0.468058	gene-Hyal2(Hyal2)	-
BP	GO:0060964	regulation of gene silencing by miRNA	1	0	1	8	0.21837	0.468058	gene-Zfp36(Zfp36)	-
BP	GO:0060966	regulation of gene silencing by RNA	1	0	1	8	0.21837	0.468058	gene-Zfp36(Zfp36)	-
BP	GO:0060968	regulation of gene silencing	1	0	1	8	0.21837	0.468058	gene-Zfp36(Zfp36)	-
BP	GO:0070314	G1 to G0 transition	1	0	1	8	0.21837	0.468058	gene-LOC101840476(LOC101840476)	-
BP	GO:0071480	cellular response to gamma radiation	1	0	1	8	0.21837	0.468058	gene-Egr1(Egr1)	-
BP	GO:0072576	liver morphogenesis	1	0	1	8	0.21837	0.468058	gene-Il6(Il6)	-
BP	GO:0098661	inorganic anion transmembrane transport	1	0	1	8	0.21837	0.468058	gene-Slc5a5(Slc5a5)	-
BP	GO:1900016	negative regulation of cytokine production involved in inflammatory response	1	0	1	8	0.21837	0.468058	gene-Zc3h12a(Zc3h12a)	-
BP	GO:1901099	negative regulation of signal transduction in absence of ligand	1	0	1	8	0.21837	0.468058	gene-Col2a1(Col2a1)	-
BP	GO:1901658	glycosyl compound catabolic process	0	1	1	8	0.21837	0.468058	-	gene-Urad(Urad)
BP	GO:1904427	positive regulation of calcium ion transmembrane transport	1	0	1	8	0.21837	0.468058	gene-Aplnr(Aplnr)	-
BP	GO:2000725	regulation of cardiac muscle cell differentiation	1	0	1	8	0.21837	0.468058	gene-Pi16(Pi16)	-
BP	GO:2001240	negative regulation of extrinsic apoptotic signaling pathway in absence of ligand	1	0	1	8	0.21837	0.468058	gene-Col2a1(Col2a1)	-
BP	GO:0002697	regulation of immune effector process	5	0	5	106	0.218881	0.468058	gene-Il6(Il6),gene-LOC101839392(LOC101839392),gene-Tbx21(Tbx21),gene-Vav1(Vav1),gene-Zc3h12a(Zc3h12a)	-
BP	GO:0030098	lymphocyte differentiation	5	0	5	106	0.218881	0.468058	gene-Egr1(Egr1),gene-Il6(Il6),gene-Tbx21(Tbx21),gene-Vav1(Vav1),gene-Zc3h12a(Zc3h12a)	-
BP	GO:0032102	negative regulation of response to external stimulus	5	0	5	106	0.218881	0.468058	gene-Hrg(Hrg),gene-Nr1d1(Nr1d1),gene-Nt5e(Nt5e),gene-Zc3h12a(Zc3h12a),gene-Zfp36(Zfp36)	-
BP	GO:0001658	branching involved in ureteric bud morphogenesis	2	0	2	29	0.219123	0.468058	gene-Dchs1(Dchs1),gene-Hoxb7(Hoxb7)	-
BP	GO:0002637	regulation of immunoglobulin production	2	0	2	29	0.219123	0.468058	gene-Il6(Il6),gene-Tbx21(Tbx21)	-
BP	GO:0002824	positive regulation of adaptive immune response based on somatic recombination of immune receptors built from immunoglobulin superfamily domains	2	0	2	29	0.219123	0.468058	gene-Il6(Il6),gene-Tbx21(Tbx21)	-
BP	GO:0003407	neural retina development	2	0	2	29	0.219123	0.468058	gene-Crb2(Crb2),gene-Gnat1(Gnat1)	-
BP	GO:0016525	negative regulation of angiogenesis	1	1	2	29	0.219123	0.468058	gene-LOC101839392(LOC101839392)	gene-Adgrb3(Adgrb3)
BP	GO:0030834	regulation of actin filament depolymerization	1	1	2	29	0.219123	0.468058	gene-Avil(Avil)	gene-Lmod3(Lmod3)
BP	GO:0033692	cellular polysaccharide biosynthetic process	2	0	2	29	0.219123	0.468058	gene-Has3(Has3),gene-Nr1d1(Nr1d1)	-
BP	GO:0035050	embryonic heart tube development	2	0	2	29	0.219123	0.468058	gene-Aplnr(Aplnr),gene-Asb2(Asb2)	-
BP	GO:0046718	viral entry into host cell	2	0	2	29	0.219123	0.468058	gene-Hyal2(Hyal2),gene-Nectin4(Nectin4)	-
BP	GO:0051209	release of sequestered calcium ion into cytosol	2	0	2	29	0.219123	0.468058	gene-Aplnr(Aplnr),gene-Gp5(Gp5)	-
BP	GO:0051282	regulation of sequestering of calcium ion	2	0	2	29	0.219123	0.468058	gene-Aplnr(Aplnr),gene-Gp5(Gp5)	-
BP	GO:0051283	negative regulation of sequestering of calcium ion	2	0	2	29	0.219123	0.468058	gene-Aplnr(Aplnr),gene-Gp5(Gp5)	-
BP	GO:1900046	regulation of hemostasis	2	0	2	29	0.219123	0.468058	gene-Gp5(Gp5),gene-Hrg(Hrg)	-
BP	GO:1903409	reactive oxygen species biosynthetic process	2	0	2	29	0.219123	0.468058	gene-Rab27a(Rab27a),gene-Zc3h12a(Zc3h12a)	-
BP	GO:0001501	skeletal system development	7	1	8	190	0.219658	0.468876	gene-Col2a1(Col2a1),gene-Dchs1(Dchs1),gene-Hoxb7(Hoxb7),gene-Hyal2(Hyal2),gene-LOC101831547(LOC101831547),gene-Rassf2(Rassf2),gene-Tnfsf11(Tnfsf11)	gene-Ttc9(Ttc9)
BP	GO:0006873	cellular ion homeostasis	5	2	7	162	0.221291	0.471629	gene-Aplnr(Aplnr),gene-Chrna10(Chrna10),gene-CUNHXorf21(CUNHXorf21),gene-Gp5(Gp5),gene-Hrh4(Hrh4)	gene-Aqp11(Aqp11),gene-Slc45a2(Slc45a2)
BP	GO:0007507	heart development	6	1	7	162	0.221291	0.471629	gene-Aplnr(Aplnr),gene-Asb2(Asb2),gene-Col2a1(Col2a1),gene-Dchs1(Dchs1),gene-Pi16(Pi16),gene-Tcap(Tcap)	gene-Apela(Apela)
BP	GO:0048812	neuron projection morphogenesis	6	0	6	134	0.221405	0.471629	gene-Cckar(Cckar),gene-Flrt1(Flrt1),gene-Lgi1(Lgi1),gene-LOC101831547(LOC101831547),gene-Rnf165(Rnf165),gene-Tubb3(Tubb3)	-
BP	GO:0071214	cellular response to abiotic stimulus	4	0	4	80	0.224217	0.476303	gene-Egr1(Egr1),gene-Gnat1(Gnat1),gene-Hyal2(Hyal2),gene-Mc1r(Mc1r)	-
BP	GO:0104004	cellular response to environmental stimulus	4	0	4	80	0.224217	0.476303	gene-Egr1(Egr1),gene-Gnat1(Gnat1),gene-Hyal2(Hyal2),gene-Mc1r(Mc1r)	-
BP	GO:0007178	transmembrane receptor protein serine/threonine kinase signaling pathway	5	0	5	107	0.224402	0.476303	gene-Crb2(Crb2),gene-Egr1(Egr1),gene-Fos(Fos),gene-Htra1(Htra1),gene-Rnf165(Rnf165)	-
BP	GO:0061564	axon development	5	0	5	107	0.224402	0.476303	gene-Cckar(Cckar),gene-Lgi1(Lgi1),gene-LOC101831547(LOC101831547),gene-Rnf165(Rnf165),gene-Tubb3(Tubb3)	-
BP	GO:0034404	nucleobase-containing small molecule biosynthetic process	2	1	3	54	0.224523	0.476303	gene-Entpd2(Entpd2),gene-Nt5e(Nt5e)	gene-Urad(Urad)
BP	GO:0043270	positive regulation of ion transport	3	0	3	54	0.224523	0.476303	gene-Aplnr(Aplnr),gene-Arl6ip1(Arl6ip1),gene-Tnfsf11(Tnfsf11)	-
BP	GO:0045892	negative regulation of transcription, DNA-templated	7	3	10	250	0.228128	0.482454	gene-Egr1(Egr1),gene-LOC101831547(LOC101831547),gene-LOC101840911(LOC101840911),gene-Nr1i2(Nr1i2),gene-Tnfsf11(Tnfsf11),gene-Zfp36(Zfp36),gene-Zglp1(Zglp1)	gene-Hexim2(Hexim2),gene-LOC101830292(LOC101830292),gene-Txnip(Txnip)
BP	GO:1902679	negative regulation of RNA biosynthetic process	7	3	10	250	0.228128	0.482454	gene-Egr1(Egr1),gene-LOC101831547(LOC101831547),gene-LOC101840911(LOC101840911),gene-Nr1i2(Nr1i2),gene-Tnfsf11(Tnfsf11),gene-Zfp36(Zfp36),gene-Zglp1(Zglp1)	gene-Hexim2(Hexim2),gene-LOC101830292(LOC101830292),gene-Txnip(Txnip)
BP	GO:1903507	negative regulation of nucleic acid-templated transcription	7	3	10	250	0.228128	0.482454	gene-Egr1(Egr1),gene-LOC101831547(LOC101831547),gene-LOC101840911(LOC101840911),gene-Nr1i2(Nr1i2),gene-Tnfsf11(Tnfsf11),gene-Zfp36(Zfp36),gene-Zglp1(Zglp1)	gene-Hexim2(Hexim2),gene-LOC101830292(LOC101830292),gene-Txnip(Txnip)
BP	GO:0003012	muscle system process	5	0	5	108	0.229965	0.482454	gene-Adra2a(Adra2a),gene-Pi16(Pi16),gene-Tcap(Tcap),gene-Tnnc2(Tnnc2),gene-Zc3h12a(Zc3h12a)	-
BP	GO:0090066	regulation of anatomical structure size	5	2	7	164	0.230192	0.482454	gene-Adra2a(Adra2a),gene-Avil(Avil),gene-LOC101831547(LOC101831547),gene-Slc6a4(Slc6a4),gene-Vav1(Vav1)	gene-Aqp11(Aqp11),gene-Lmod3(Lmod3)
BP	GO:0000271	polysaccharide biosynthetic process	2	0	2	30	0.230393	0.482454	gene-Has3(Has3),gene-Nr1d1(Nr1d1)	-
BP	GO:0002312	B cell activation involved in immune response	2	0	2	30	0.230393	0.482454	gene-Il6(Il6),gene-Tbx21(Tbx21)	-
BP	GO:0002367	cytokine production involved in immune response	2	0	2	30	0.230393	0.482454	gene-Il6(Il6),gene-Tbx21(Tbx21)	-
BP	GO:0002718	regulation of cytokine production involved in immune response	2	0	2	30	0.230393	0.482454	gene-Il6(Il6),gene-Tbx21(Tbx21)	-
BP	GO:0002821	positive regulation of adaptive immune response	2	0	2	30	0.230393	0.482454	gene-Il6(Il6),gene-Tbx21(Tbx21)	-
BP	GO:0019319	hexose biosynthetic process	2	0	2	30	0.230393	0.482454	gene-G6pc(G6pc),gene-LOC101822404(LOC101822404)	-
BP	GO:0033209	tumor necrosis factor-mediated signaling pathway	2	0	2	30	0.230393	0.482454	gene-Nfkbia(Nfkbia),gene-Tnfsf11(Tnfsf11)	-
BP	GO:0044409	entry into host	2	0	2	30	0.230393	0.482454	gene-Hyal2(Hyal2),gene-Nectin4(Nectin4)	-
BP	GO:0051208	sequestering of calcium ion	2	0	2	30	0.230393	0.482454	gene-Aplnr(Aplnr),gene-Gp5(Gp5)	-
BP	GO:0071621	granulocyte chemotaxis	2	0	2	30	0.230393	0.482454	gene-LOC101839392(LOC101839392),gene-Vav1(Vav1)	-
BP	GO:0090277	positive regulation of peptide hormone secretion	2	0	2	30	0.230393	0.482454	gene-Rfx6(Rfx6),gene-Tnfsf11(Tnfsf11)	-
BP	GO:2000181	negative regulation of blood vessel morphogenesis	1	1	2	30	0.230393	0.482454	gene-LOC101839392(LOC101839392)	gene-Adgrb3(Adgrb3)
BP	GO:0001659	temperature homeostasis	3	0	3	55	0.232581	0.482454	gene-Egr1(Egr1),gene-Nr1d1(Nr1d1),gene-Tnfsf11(Tnfsf11)	-
BP	GO:0032872	regulation of stress-activated MAPK cascade	3	0	3	55	0.232581	0.482454	gene-Rassf2(Rassf2),gene-Tnfsf11(Tnfsf11),gene-Zc3h12a(Zc3h12a)	-
BP	GO:0097529	myeloid leukocyte migration	3	0	3	55	0.232581	0.482454	gene-LOC101839392(LOC101839392),gene-Tnfsf11(Tnfsf11),gene-Vav1(Vav1)	-
BP	GO:0045595	regulation of cell differentiation	17	2	19	521	0.233468	0.482454	gene-Alox15b(Alox15b),gene-Crb2(Crb2),gene-Csf3(Csf3),gene-Fam46c(Fam46c),gene-Fos(Fos),gene-Il6(Il6),gene-LOC101831547(LOC101831547),gene-LOC101840476(LOC101840476),gene-LOC101840911(LOC101840911),gene-Nfkbia(Nfkbia),gene-Nr1d1(Nr1d1),gene-Pi16(Pi16),gene-Rassf2(Rassf2),gene-Tbx21(Tbx21),gene-Tnfsf11(Tnfsf11),gene-Zc3h12a(Zc3h12a),gene-Zfp36(Zfp36)	gene-LOC101830292(LOC101830292),gene-S1pr3(S1pr3)
BP	GO:0002009	morphogenesis of an epithelium	7	0	7	165	0.234687	0.482454	gene-Aplnr(Aplnr),gene-Asb2(Asb2),gene-Dchs1(Dchs1),gene-Hoxb7(Hoxb7),gene-Il6(Il6),gene-Ripk4(Ripk4),gene-Tcap(Tcap)	-
BP	GO:0002250	adaptive immune response	5	0	5	109	0.235567	0.482454	gene-Il6(Il6),gene-LOC101822444(LOC101822444),gene-Rab27a(Rab27a),gene-Tbx21(Tbx21),gene-Zc3h12a(Zc3h12a)	-
BP	GO:0050808	synapse organization	5	0	5	109	0.235567	0.482454	gene-C1qb(C1qb),gene-LOC101831547(LOC101831547),gene-Nlgn3(Nlgn3),gene-Sez6l2(Sez6l2),gene-Sncg(Sncg)	-
BP	GO:1901615	organic hydroxy compound metabolic process	8	1	9	223	0.236152	0.482454	gene-Acer2(Acer2),gene-Alox15b(Alox15b),gene-Hdc(Hdc),gene-LOC101840476(LOC101840476),gene-Mc1r(Mc1r),gene-Nr1d1(Nr1d1),gene-Ptafr(Ptafr),gene-Slc5a5(Slc5a5)	gene-Slc45a2(Slc45a2)
BP	GO:0120039	plasma membrane bounded cell projection morphogenesis	6	0	6	137	0.236217	0.482454	gene-Cckar(Cckar),gene-Flrt1(Flrt1),gene-Lgi1(Lgi1),gene-LOC101831547(LOC101831547),gene-Rnf165(Rnf165),gene-Tubb3(Tubb3)	-
BP	GO:0071496	cellular response to external stimulus	4	0	4	82	0.237263	0.482454	gene-Fos(Fos),gene-LOC101840476(LOC101840476),gene-Mn1(Mn1),gene-Zc3h12a(Zc3h12a)	-
BP	GO:0048518	positive regulation of biological process	53	2	55	1650	0.239434	0.482454	gene-Adra2a(Adra2a),gene-Alox15b(Alox15b),gene-Aplnr(Aplnr),gene-Arl6ip1(Arl6ip1),gene-Cd79b(Cd79b),gene-Cpne3(Cpne3),gene-Crb2(Crb2),gene-Csf3(Csf3),gene-CUNHXorf21(CUNHXorf21),gene-Egr1(Egr1),gene-En2(En2),gene-Fam107a(Fam107a),gene-Fam46c(Fam46c),gene-Fos(Fos),gene-Gp5(Gp5),gene-Has3(Has3),gene-Hoxb7(Hoxb7),gene-Hyal2(Hyal2),gene-Il20ra(Il20ra),gene-Il6(Il6),gene-Lgi1(Lgi1),gene-LOC101831547(L…	gene-Aqp11(Aqp11),gene-LOC101830292(LOC101830292)
BP	GO:0009966	regulation of signal transduction	28	1	29	832	0.240493	0.482454	gene-Adra2a(Adra2a),gene-Alox15b(Alox15b),gene-Apc2(Apc2),gene-Aplnr(Aplnr),gene-Col2a1(Col2a1),gene-Crb2(Crb2),gene-CUNH3orf33(CUNH3orf33),gene-CUNHXorf21(CUNHXorf21),gene-Egr1(Egr1),gene-Hrh4(Hrh4),gene-Htra1(Htra1),gene-Hyal2(Hyal2),gene-Il20ra(Il20ra),gene-Il6(Il6),gene-LOC101831547(LOC101831547),gene-LOC101840476(LOC101840476),gene-Mc1r(Mc1r),gene-Mn1(Mn1),gene-Nfkbia(Nfkbia),gene-Nr1d1(Nr1d…	gene-Ramp1(Ramp1)
BP	GO:0006022	aminoglycan metabolic process	3	0	3	56	0.24069	0.482454	gene-Has3(Has3),gene-Hyal2(Hyal2),gene-Lyg1(Lyg1)	-
BP	GO:0031669	cellular response to nutrient levels	3	0	3	56	0.24069	0.482454	gene-LOC101840476(LOC101840476),gene-Mn1(Mn1),gene-Zc3h12a(Zc3h12a)	-
BP	GO:0050866	negative regulation of cell activation	3	0	3	56	0.24069	0.482454	gene-Nr1d1(Nr1d1),gene-Tbx21(Tbx21),gene-Zc3h12a(Zc3h12a)	-
BP	GO:0050870	positive regulation of T cell activation	3	0	3	56	0.24069	0.482454	gene-Il6(Il6),gene-LOC101839392(LOC101839392),gene-Tnfsf11(Tnfsf11)	-
BP	GO:0032535	regulation of cellular component size	3	2	5	110	0.241208	0.482454	gene-Avil(Avil),gene-LOC101831547(LOC101831547),gene-Vav1(Vav1)	gene-Aqp11(Aqp11),gene-Lmod3(Lmod3)
BP	GO:0050804	modulation of chemical synaptic transmission	5	0	5	110	0.241208	0.482454	gene-Adra2a(Adra2a),gene-Cplx1(Cplx1),gene-Cplx3(Cplx3),gene-LOC101839392(LOC101839392),gene-Sncg(Sncg)	-
BP	GO:0099177	regulation of trans-synaptic signaling	5	0	5	110	0.241208	0.482454	gene-Adra2a(Adra2a),gene-Cplx1(Cplx1),gene-Cplx3(Cplx3),gene-LOC101839392(LOC101839392),gene-Sncg(Sncg)	-
BP	GO:0032990	cell part morphogenesis	6	0	6	138	0.241221	0.482454	gene-Cckar(Cckar),gene-Flrt1(Flrt1),gene-Lgi1(Lgi1),gene-LOC101831547(LOC101831547),gene-Rnf165(Rnf165),gene-Tubb3(Tubb3)	-
BP	GO:0048858	cell projection morphogenesis	6	0	6	138	0.241221	0.482454	gene-Cckar(Cckar),gene-Flrt1(Flrt1),gene-Lgi1(Lgi1),gene-LOC101831547(LOC101831547),gene-Rnf165(Rnf165),gene-Tubb3(Tubb3)	-
BP	GO:0006368	transcription elongation from RNA polymerase II promoter	1	1	2	31	0.241699	0.482454	gene-LOC110341565(LOC110341565)	gene-Tcea2(Tcea2)
BP	GO:0007200	phospholipase C-activating G protein-coupled receptor signaling pathway	2	0	2	31	0.241699	0.482454	gene-Adra2a(Adra2a),gene-Ptafr(Ptafr)	-
BP	GO:0046148	pigment biosynthetic process	1	1	2	31	0.241699	0.482454	gene-Mc1r(Mc1r)	gene-Slc45a2(Slc45a2)
BP	GO:0050818	regulation of coagulation	2	0	2	31	0.241699	0.482454	gene-Gp5(Gp5),gene-Hrg(Hrg)	-
BP	GO:0060675	ureteric bud morphogenesis	2	0	2	31	0.241699	0.482454	gene-Dchs1(Dchs1),gene-Hoxb7(Hoxb7)	-
BP	GO:0060759	regulation of response to cytokine stimulus	2	0	2	31	0.241699	0.482454	gene-Il6(Il6),gene-Zbp1(Zbp1)	-
BP	GO:0097553	calcium ion transmembrane import into cytosol	2	0	2	31	0.241699	0.482454	gene-Aplnr(Aplnr),gene-Gp5(Gp5)	-
BP	GO:1901880	negative regulation of protein depolymerization	1	1	2	31	0.241699	0.482454	gene-Avil(Avil)	gene-Lmod3(Lmod3)
BP	GO:0001774	microglial cell activation	1	0	1	9	0.242085	0.482454	gene-Nr1d1(Nr1d1)	-
BP	GO:0002269	leukocyte activation involved in inflammatory response	1	0	1	9	0.242085	0.482454	gene-Nr1d1(Nr1d1)	-
BP	GO:0002707	negative regulation of lymphocyte mediated immunity	1	0	1	9	0.242085	0.482454	gene-Tbx21(Tbx21)	-
BP	GO:0002715	regulation of natural killer cell mediated immunity	1	0	1	9	0.242085	0.482454	gene-Vav1(Vav1)	-
BP	GO:0002719	negative regulation of cytokine production involved in immune response	1	0	1	9	0.242085	0.482454	gene-Tbx21(Tbx21)	-
BP	GO:0002827	positive regulation of T-helper 1 type immune response	1	0	1	9	0.242085	0.482454	gene-Tbx21(Tbx21)	-
BP	GO:0003181	atrioventricular valve morphogenesis	1	0	1	9	0.242085	0.482454	gene-Dchs1(Dchs1)	-
BP	GO:0006560	proline metabolic process	1	0	1	9	0.242085	0.482454	gene-Oat(Oat)	-
BP	GO:0006590	thyroid hormone generation	1	0	1	9	0.242085	0.482454	gene-Slc5a5(Slc5a5)	-
BP	GO:0007157	heterophilic cell-cell adhesion via plasma membrane cell adhesion molecules	1	0	1	9	0.242085	0.482454	gene-Dchs1(Dchs1)	-
BP	GO:0008053	mitochondrial fusion	1	0	1	9	0.242085	0.482454	gene-Pld6(Pld6)	-
BP	GO:0009162	deoxyribonucleoside monophosphate metabolic process	0	1	1	9	0.242085	0.482454	-	gene-Urad(Urad)
BP	GO:0009584	detection of visible light	1	0	1	9	0.242085	0.482454	gene-Gnat1(Gnat1)	-
BP	GO:0010758	regulation of macrophage chemotaxis	1	0	1	9	0.242085	0.482454	gene-LOC101839392(LOC101839392)	-
BP	GO:0010762	regulation of fibroblast migration	1	0	1	9	0.242085	0.482454	gene-Hyal2(Hyal2)	-
BP	GO:0010839	negative regulation of keratinocyte proliferation	1	0	1	9	0.242085	0.482454	gene-Ovol1(Ovol1)	-
BP	GO:0010874	regulation of cholesterol efflux	1	0	1	9	0.242085	0.482454	gene-Nfkbia(Nfkbia)	-
BP	GO:0016540	protein autoprocessing	1	0	1	9	0.242085	0.482454	gene-Ihh(Ihh)	-
BP	GO:0032715	negative regulation of interleukin-6 production	1	0	1	9	0.242085	0.482454	gene-Zc3h12a(Zc3h12a)	-
BP	GO:0032740	positive regulation of interleukin-17 production	1	0	1	9	0.242085	0.482454	gene-Il6(Il6)	-
BP	GO:0033028	myeloid cell apoptotic process	1	0	1	9	0.242085	0.482454	gene-Il6(Il6)	-
BP	GO:0033688	regulation of osteoblast proliferation	1	0	1	9	0.242085	0.482454	gene-Mn1(Mn1)	-
BP	GO:0035329	hippo signaling	1	0	1	9	0.242085	0.482454	gene-Dchs1(Dchs1)	-
BP	GO:0043101	purine-containing compound salvage	1	0	1	9	0.242085	0.482454	gene-Ampd1(Ampd1)	-
BP	GO:0044241	lipid digestion	1	0	1	9	0.242085	0.482454	gene-Abcg5(Abcg5)	-
BP	GO:0044827	modulation by host of viral genome replication	1	0	1	9	0.242085	0.482454	gene-Zc3h12a(Zc3h12a)	-
BP	GO:0045064	T-helper 2 cell differentiation	1	0	1	9	0.242085	0.482454	gene-Il6(Il6)	-
BP	GO:0045197	establishment or maintenance of epithelial cell apical/basal polarity	1	0	1	9	0.242085	0.482454	gene-Crb2(Crb2)	-
BP	GO:0048041	focal adhesion assembly	1	0	1	9	0.242085	0.482454	gene-Fam107a(Fam107a)	-
BP	GO:0050995	negative regulation of lipid catabolic process	1	0	1	9	0.242085	0.482454	gene-Adra2a(Adra2a)	-
BP	GO:0051154	negative regulation of striated muscle cell differentiation	1	0	1	9	0.242085	0.482454	gene-Pi16(Pi16)	-
BP	GO:0051452	intracellular pH reduction	0	1	1	9	0.242085	0.482454	-	gene-Aqp11(Aqp11)
BP	GO:0060147	regulation of posttranscriptional gene silencing	1	0	1	9	0.242085	0.482454	gene-Zfp36(Zfp36)	-
BP	GO:0060445	branching involved in salivary gland morphogenesis	1	0	1	9	0.242085	0.482454	gene-Il6(Il6)	-
BP	GO:0060712	spongiotrophoblast layer development	1	0	1	9	0.242085	0.482454	gene-Phlda2(Phlda2)	-
BP	GO:0060749	mammary gland alveolus development	1	0	1	9	0.242085	0.482454	gene-Tnfsf11(Tnfsf11)	-
BP	GO:0061377	mammary gland lobule development	1	0	1	9	0.242085	0.482454	gene-Tnfsf11(Tnfsf11)	-
BP	GO:0061430	bone trabecula morphogenesis	1	0	1	9	0.242085	0.482454	gene-LOC101831547(LOC101831547)	-
BP	GO:0072498	embryonic skeletal joint development	1	0	1	9	0.242085	0.482454	gene-Col2a1(Col2a1)	-
BP	GO:0090594	inflammatory response to wounding	1	0	1	9	0.242085	0.482454	gene-Il6(Il6)	-
BP	GO:0099171	presynaptic modulation of chemical synaptic transmission	1	0	1	9	0.242085	0.482454	gene-Adra2a(Adra2a)	-
BP	GO:0150146	cell junction disassembly	1	0	1	9	0.242085	0.482454	gene-C1qb(C1qb)	-
BP	GO:1901550	regulation of endothelial cell development	0	1	1	9	0.242085	0.482454	-	gene-S1pr3(S1pr3)
BP	GO:1903140	regulation of establishment of endothelial barrier	0	1	1	9	0.242085	0.482454	-	gene-S1pr3(S1pr3)
BP	GO:1905523	positive regulation of macrophage migration	1	0	1	9	0.242085	0.482454	gene-LOC101839392(LOC101839392)	-
BP	GO:1990573	potassium ion import across plasma membrane	1	0	1	9	0.242085	0.482454	gene-Kcnj1(Kcnj1)	-
BP	GO:2000191	regulation of fatty acid transport	1	0	1	9	0.242085	0.482454	gene-Tnfsf11(Tnfsf11)	-
BP	GO:2000378	negative regulation of reactive oxygen species metabolic process	1	0	1	9	0.242085	0.482454	gene-Zc3h12a(Zc3h12a)	-
BP	GO:0001819	positive regulation of cytokine production	6	0	6	139	0.246257	0.489822	gene-Adra2a(Adra2a),gene-Alox15b(Alox15b),gene-Egr1(Egr1),gene-Hyal2(Hyal2),gene-Il6(Il6),gene-Tbx21(Tbx21)	-
BP	GO:0030031	cell projection assembly	5	1	6	139	0.246257	0.489822	gene-Fhdc1(Fhdc1),gene-Myo1a(Myo1a),gene-Saxo1(Saxo1),gene-Tekt2(Tekt2),gene-Tekt5(Tekt5)	gene-Rsph1(Rsph1)
BP	GO:0120031	plasma membrane bounded cell projection assembly	5	1	6	139	0.246257	0.489822	gene-Fhdc1(Fhdc1),gene-Myo1a(Myo1a),gene-Saxo1(Saxo1),gene-Tekt2(Tekt2),gene-Tekt5(Tekt5)	gene-Rsph1(Rsph1)
BP	GO:0070302	regulation of stress-activated protein kinase signaling cascade	3	0	3	57	0.248846	0.494336	gene-Rassf2(Rassf2),gene-Tnfsf11(Tnfsf11),gene-Zc3h12a(Zc3h12a)	-
BP	GO:0072329	monocarboxylic acid catabolic process	3	0	3	57	0.248846	0.494336	gene-Cpt1c(Cpt1c),gene-LOC101836237(LOC101836237),gene-LOC101836485(LOC101836485)	-
BP	GO:0016032	viral process	4	0	4	84	0.250484	0.49727	gene-Hyal2(Hyal2),gene-Nectin4(Nectin4),gene-Zc3h12a(Zc3h12a),gene-Zfp36(Zfp36)	-
BP	GO:0051094	positive regulation of developmental process	15	0	15	406	0.250856	0.49769	gene-Alox15b(Alox15b),gene-Aplnr(Aplnr),gene-Crb2(Crb2),gene-Csf3(Csf3),gene-Fos(Fos),gene-Hoxb7(Hoxb7),gene-Il6(Il6),gene-LOC101831547(LOC101831547),gene-LOC101840476(LOC101840476),gene-LOC101840911(LOC101840911),gene-Pld6(Pld6),gene-Tbx21(Tbx21),gene-Tnfsf11(Tnfsf11),gene-Zc3h12a(Zc3h12a),gene-Zfp36(Zfp36)	-
BP	GO:0002694	regulation of leukocyte activation	6	0	6	140	0.251323	0.498297	gene-Il6(Il6),gene-LOC101839392(LOC101839392),gene-Nr1d1(Nr1d1),gene-Tbx21(Tbx21),gene-Tnfsf11(Tnfsf11),gene-Zc3h12a(Zc3h12a)	-
BP	GO:0031401	positive regulation of protein modification process	9	0	9	227	0.251811	0.498723	gene-Adra2a(Adra2a),gene-Aplnr(Aplnr),gene-Egr1(Egr1),gene-Fam107a(Fam107a),gene-LOC101831547(LOC101831547),gene-Rassf2(Rassf2),gene-Rspo1(Rspo1),gene-Tnfsf11(Tnfsf11),gene-Zc3h12a(Zc3h12a)	-
BP	GO:0042278	purine nucleoside metabolic process	1	1	2	32	0.253029	0.498723	gene-Nt5e(Nt5e)	gene-Urad(Urad)
BP	GO:0043242	negative regulation of protein-containing complex disassembly	1	1	2	32	0.253029	0.498723	gene-Avil(Avil)	gene-Lmod3(Lmod3)
BP	GO:0045089	positive regulation of innate immune response	2	0	2	32	0.253029	0.498723	gene-Vav1(Vav1),gene-Zbp1(Zbp1)	-
BP	GO:0045638	negative regulation of myeloid cell differentiation	2	0	2	32	0.253029	0.498723	gene-Nfkbia(Nfkbia),gene-Zfp36(Zfp36)	-
BP	GO:0046128	purine ribonucleoside metabolic process	1	1	2	32	0.253029	0.498723	gene-Nt5e(Nt5e)	gene-Urad(Urad)
BP	GO:0060048	cardiac muscle contraction	2	0	2	32	0.253029	0.498723	gene-Tcap(Tcap),gene-Zc3h12a(Zc3h12a)	-
BP	GO:0062207	regulation of pattern recognition receptor signaling pathway	2	0	2	32	0.253029	0.498723	gene-CUNHXorf21(CUNHXorf21),gene-Nr1d1(Nr1d1)	-
BP	GO:0072171	mesonephric tubule morphogenesis	2	0	2	32	0.253029	0.498723	gene-Dchs1(Dchs1),gene-Hoxb7(Hoxb7)	-
BP	GO:0001890	placenta development	3	0	3	58	0.257043	0.498723	gene-Htra1(Htra1),gene-LOC101840476(LOC101840476),gene-Phlda2(Phlda2)	-
BP	GO:0007626	locomotory behavior	3	0	3	58	0.257043	0.498723	gene-Egr1(Egr1),gene-Sez6l2(Sez6l2),gene-Sncg(Sncg)	-
BP	GO:0019882	antigen processing and presentation	3	0	3	58	0.257043	0.498723	gene-LOC101822444(LOC101822444),gene-LOC101826591(LOC101826591),gene-Rab27a(Rab27a)	-
BP	GO:0048738	cardiac muscle tissue development	3	0	3	58	0.257043	0.498723	gene-Asb2(Asb2),gene-Pi16(Pi16),gene-Tcap(Tcap)	-
BP	GO:0046649	lymphocyte activation	8	0	8	199	0.257176	0.498723	gene-Egr1(Egr1),gene-Il6(Il6),gene-LOC101839392(LOC101839392),gene-Rab27a(Rab27a),gene-Tbx21(Tbx21),gene-Tnfsf11(Tnfsf11),gene-Vav1(Vav1),gene-Zc3h12a(Zc3h12a)	-
BP	GO:0006351	transcription, DNA-templated	35	4	39	1157	0.262572	0.498723	gene-Egr1(Egr1),gene-En2(En2),gene-Etv2(Etv2),gene-Fos(Fos),gene-Fosb(Fosb),gene-Has3(Has3),gene-Hyal2(Hyal2),gene-Il6(Il6),gene-LOC101825348(LOC101825348),gene-LOC101827112(LOC101827112),gene-LOC101831547(LOC101831547),gene-LOC101840911(LOC101840911),gene-LOC106022260(LOC106022260),gene-LOC106022532(LOC106022532),gene-LOC110339213(LOC110339213),gene-LOC110339215(LOC110339215),gene-LOC110339393(L…	gene-Hexim2(Hexim2),gene-LOC101830292(LOC101830292),gene-Tcea2(Tcea2),gene-Txnip(Txnip)
BP	GO:0097659	nucleic acid-templated transcription	35	4	39	1157	0.262572	0.498723	gene-Egr1(Egr1),gene-En2(En2),gene-Etv2(Etv2),gene-Fos(Fos),gene-Fosb(Fosb),gene-Has3(Has3),gene-Hyal2(Hyal2),gene-Il6(Il6),gene-LOC101825348(LOC101825348),gene-LOC101827112(LOC101827112),gene-LOC101831547(LOC101831547),gene-LOC101840911(LOC101840911),gene-LOC106022260(LOC106022260),gene-LOC106022532(LOC106022532),gene-LOC110339213(LOC110339213),gene-LOC110339215(LOC110339215),gene-LOC110339393(L…	gene-Hexim2(Hexim2),gene-LOC101830292(LOC101830292),gene-Tcea2(Tcea2),gene-Txnip(Txnip)
BP	GO:0006796	phosphate-containing compound metabolic process	49	1	50	1506	0.262873	0.498723	gene-Adra2a(Adra2a),gene-Alox15b(Alox15b),gene-Alpk3(Alpk3),gene-Ampd1(Ampd1),gene-Aplnr(Aplnr),gene-Camk2b(Camk2b),gene-Cdkl2(Cdkl2),gene-Ckm(Ckm),gene-CUNH3orf33(CUNH3orf33),gene-Dusp16(Dusp16),gene-Dusp2(Dusp2),gene-Entpd2(Entpd2),gene-Eps8l1(Eps8l1),gene-Eps8l3(Eps8l3),gene-Hkdc1(Hkdc1),gene-Hrh4(Hrh4),gene-Hykk(Hykk),gene-LOC101826538(LOC101826538),gene-LOC101830137(LOC101830137),gene-LOC101…	gene-Urad(Urad)
BP	GO:0006936	muscle contraction	4	0	4	86	0.263857	0.498723	gene-Adra2a(Adra2a),gene-Tcap(Tcap),gene-Tnnc2(Tnnc2),gene-Zc3h12a(Zc3h12a)	-
BP	GO:0009410	response to xenobiotic stimulus	4	0	4	86	0.263857	0.498723	gene-Cdo1(Cdo1),gene-Fos(Fos),gene-LOC101836237(LOC101836237),gene-Nr1i2(Nr1i2)	-
BP	GO:0034504	protein localization to nucleus	3	1	4	86	0.263857	0.498723	gene-Hyal2(Hyal2),gene-Nfkbia(Nfkbia),gene-Zc3h12a(Zc3h12a)	gene-Txnip(Txnip)
BP	GO:0045765	regulation of angiogenesis	3	1	4	86	0.263857	0.498723	gene-Aplnr(Aplnr),gene-LOC101839392(LOC101839392),gene-Zc3h12a(Zc3h12a)	gene-Adgrb3(Adgrb3)
BP	GO:0060249	anatomical structure homeostasis	5	0	5	114	0.264115	0.498723	gene-Col2a1(Col2a1),gene-Crb2(Crb2),gene-Il20ra(Il20ra),gene-Il6(Il6),gene-Tnfsf11(Tnfsf11)	-
BP	GO:0008277	regulation of G protein-coupled receptor signaling pathway	1	1	2	33	0.264371	0.498723	gene-Aplnr(Aplnr)	gene-Ramp1(Ramp1)
BP	GO:0009119	ribonucleoside metabolic process	1	1	2	33	0.264371	0.498723	gene-Nt5e(Nt5e)	gene-Urad(Urad)
BP	GO:0009308	amine metabolic process	1	1	2	33	0.264371	0.498723	gene-LOC101827582(LOC101827582)	gene-Hnmt(Hnmt)
BP	GO:0018209	peptidyl-serine modification	2	0	2	33	0.264371	0.498723	gene-Galnt16(Galnt16),gene-Rassf2(Rassf2)	-
BP	GO:0019218	regulation of steroid metabolic process	2	0	2	33	0.264371	0.498723	gene-Egr1(Egr1),gene-Nr1d1(Nr1d1)	-
BP	GO:0034764	positive regulation of transmembrane transport	2	0	2	33	0.264371	0.498723	gene-Aplnr(Aplnr),gene-Arl6ip1(Arl6ip1)	-
BP	GO:0043473	pigmentation	1	1	2	33	0.264371	0.498723	gene-Rab27a(Rab27a)	gene-Slc45a2(Slc45a2)
BP	GO:0046173	polyol biosynthetic process	2	0	2	33	0.264371	0.498723	gene-Acer2(Acer2),gene-Ptafr(Ptafr)	-
BP	GO:0090316	positive regulation of intracellular protein transport	2	0	2	33	0.264371	0.498723	gene-Hyal2(Hyal2),gene-Zc3h12a(Zc3h12a)	-
BP	GO:0001562	response to protozoan	1	0	1	10	0.265083	0.498723	gene-Il6(Il6)	-
BP	GO:0002347	response to tumor cell	0	1	1	10	0.265083	0.498723	-	gene-Txnip(Txnip)
BP	GO:0002825	regulation of T-helper 1 type immune response	1	0	1	10	0.265083	0.498723	gene-Tbx21(Tbx21)	-
BP	GO:0006684	sphingomyelin metabolic process	1	0	1	10	0.265083	0.498723	gene-Smpd5(Smpd5)	-
BP	GO:0006706	steroid catabolic process	1	0	1	10	0.265083	0.498723	gene-LOC101840476(LOC101840476)	-
BP	GO:0006884	cell volume homeostasis	0	1	1	10	0.265083	0.498723	-	gene-Aqp11(Aqp11)
BP	GO:0009084	glutamine family amino acid biosynthetic process	1	0	1	10	0.265083	0.498723	gene-Oat(Oat)	-
BP	GO:0009310	amine catabolic process	0	1	1	10	0.265083	0.498723	-	gene-Hnmt(Hnmt)
BP	GO:0010524	positive regulation of calcium ion transport into cytosol	1	0	1	10	0.265083	0.498723	gene-Aplnr(Aplnr)	-
BP	GO:0010611	regulation of cardiac muscle hypertrophy	1	0	1	10	0.265083	0.498723	gene-Pi16(Pi16)	-
BP	GO:0018210	peptidyl-threonine modification	1	0	1	10	0.265083	0.498723	gene-Galnt16(Galnt16)	-
BP	GO:0030318	melanocyte differentiation	1	0	1	10	0.265083	0.498723	gene-Rab27a(Rab27a)	-
BP	GO:0032373	positive regulation of sterol transport	1	0	1	10	0.265083	0.498723	gene-Nfkbia(Nfkbia)	-
BP	GO:0032376	positive regulation of cholesterol transport	1	0	1	10	0.265083	0.498723	gene-Nfkbia(Nfkbia)	-
BP	GO:0033687	osteoblast proliferation	1	0	1	10	0.265083	0.498723	gene-Mn1(Mn1)	-
BP	GO:0034122	negative regulation of toll-like receptor signaling pathway	1	0	1	10	0.265083	0.498723	gene-Nr1d1(Nr1d1)	-
BP	GO:0034340	response to type I interferon	1	0	1	10	0.265083	0.498723	gene-Zbp1(Zbp1)	-
BP	GO:0035883	enteroendocrine cell differentiation	1	0	1	10	0.265083	0.498723	gene-Rfx6(Rfx6)	-
BP	GO:0042149	cellular response to glucose starvation	1	0	1	10	0.265083	0.498723	gene-Zc3h12a(Zc3h12a)	-
BP	GO:0042402	cellular biogenic amine catabolic process	0	1	1	10	0.265083	0.498723	-	gene-Hnmt(Hnmt)
BP	GO:0042634	regulation of hair cycle	1	0	1	10	0.265083	0.498723	gene-Eps8l3(Eps8l3)	-
BP	GO:0042730	fibrinolysis	1	0	1	10	0.265083	0.498723	gene-Hrg(Hrg)	-
BP	GO:0043330	response to exogenous dsRNA	1	0	1	10	0.265083	0.498723	gene-Nfkbia(Nfkbia)	-
BP	GO:0043372	positive regulation of CD4-positive, alpha-beta T cell differentiation	1	0	1	10	0.265083	0.498723	gene-Il6(Il6)	-
BP	GO:0043901	negative regulation of multi-organism process	1	0	1	10	0.265083	0.498723	gene-Zg16(Zg16)	-
BP	GO:0044342	type B pancreatic cell proliferation	1	0	1	10	0.265083	0.498723	gene-Nr1d1(Nr1d1)	-
BP	GO:0045742	positive regulation of epidermal growth factor receptor signaling pathway	1	0	1	10	0.265083	0.498723	gene-Adra2a(Adra2a)	-
BP	GO:0045851	pH reduction	0	1	1	10	0.265083	0.498723	-	gene-Aqp11(Aqp11)
BP	GO:0046386	deoxyribose phosphate catabolic process	0	1	1	10	0.265083	0.498723	-	gene-Urad(Urad)
BP	GO:0046512	sphingosine biosynthetic process	1	0	1	10	0.265083	0.498723	gene-Acer2(Acer2)	-
BP	GO:0046520	sphingoid biosynthetic process	1	0	1	10	0.265083	0.498723	gene-Acer2(Acer2)	-
BP	GO:0046697	decidualization	1	0	1	10	0.265083	0.498723	gene-LOC101840476(LOC101840476)	-
BP	GO:0048484	enteric nervous system development	1	0	1	10	0.265083	0.498723	gene-Slc6a4(Slc6a4)	-
BP	GO:0050772	positive regulation of axonogenesis	1	0	1	10	0.265083	0.498723	gene-LOC101831547(LOC101831547)	-
BP	GO:0051043	regulation of membrane protein ectodomain proteolysis	1	0	1	10	0.265083	0.498723	gene-Adra2a(Adra2a)	-
BP	GO:0051181	cofactor transport	0	1	1	10	0.265083	0.498723	-	gene-Aqp11(Aqp11)
BP	GO:0060221	retinal rod cell differentiation	1	0	1	10	0.265083	0.498723	gene-Gnat1(Gnat1)	-
BP	GO:0060760	positive regulation of response to cytokine stimulus	1	0	1	10	0.265083	0.498723	gene-Zbp1(Zbp1)	-
BP	GO:0060973	cell migration involved in heart development	1	0	1	10	0.265083	0.498723	gene-Dchs1(Dchs1)	-
BP	GO:0061213	positive regulation of mesonephros development	1	0	1	10	0.265083	0.498723	gene-Hoxb7(Hoxb7)	-
BP	GO:0070873	regulation of glycogen metabolic process	1	0	1	10	0.265083	0.498723	gene-Phlda2(Phlda2)	-
BP	GO:0071168	protein localization to chromatin	1	0	1	10	0.265083	0.498723	gene-LOC101840911(LOC101840911)	-
BP	GO:0071364	cellular response to epidermal growth factor stimulus	1	0	1	10	0.265083	0.498723	gene-Zfp36(Zfp36)	-
BP	GO:0090026	positive regulation of monocyte chemotaxis	1	0	1	10	0.265083	0.498723	gene-LOC101839392(LOC101839392)	-
BP	GO:0090190	positive regulation of branching involved in ureteric bud morphogenesis	1	0	1	10	0.265083	0.498723	gene-Hoxb7(Hoxb7)	-
BP	GO:0098856	intestinal lipid absorption	1	0	1	10	0.265083	0.498723	gene-Abcg5(Abcg5)	-
BP	GO:0110154	RNA decapping	1	0	1	10	0.265083	0.498723	gene-Zfp36(Zfp36)	-
BP	GO:0110156	methylguanosine-cap decapping	1	0	1	10	0.265083	0.498723	gene-Zfp36(Zfp36)	-
BP	GO:1901186	positive regulation of ERBB signaling pathway	1	0	1	10	0.265083	0.498723	gene-Adra2a(Adra2a)	-
BP	GO:1901532	regulation of hematopoietic progenitor cell differentiation	1	0	1	10	0.265083	0.498723	gene-Zfp36(Zfp36)	-
BP	GO:1904292	regulation of ERAD pathway	0	1	1	10	0.265083	0.498723	-	gene-Aqp11(Aqp11)
BP	GO:1990868	response to chemokine	1	0	1	10	0.265083	0.498723	gene-Zc3h12a(Zc3h12a)	-
BP	GO:1990869	cellular response to chemokine	1	0	1	10	0.265083	0.498723	gene-Zc3h12a(Zc3h12a)	-
BP	GO:1901988	negative regulation of cell cycle phase transition	3	0	3	59	0.265277	0.498785	gene-Fam107a(Fam107a),gene-LOC101835871(LOC101835871),gene-Ovol1(Ovol1)	-
BP	GO:0006950	response to stress	39	5	44	1317	0.265649	0.49918	gene-Adra2a(Adra2a),gene-Cxcl11(Cxcl11),gene-Defb135(Defb135),gene-Defb136(Defb136),gene-Egr1(Egr1),gene-Entpd2(Entpd2),gene-Fan1(Fan1),gene-Fos(Fos),gene-Gjd4(Gjd4),gene-Gnat1(Gnat1),gene-Gp5(Gp5),gene-Hrg(Hrg),gene-Hrh4(Hrh4),gene-Hyal2(Hyal2),gene-Il6(Il6),gene-LOC101827806(LOC101827806),gene-LOC101833790(LOC101833790),gene-LOC101834882(LOC101834882),gene-LOC101839392(LOC101839392),gene-LOC101…	gene-Aqp11(Aqp11),gene-Il18rap(Il18rap),gene-LOC101834989(LOC101834989),gene-S1pr3(S1pr3),gene-Txnip(Txnip)
BP	GO:0019219	regulation of nucleobase-containing compound metabolic process	36	3	39	1159	0.266233	0.499976	gene-Egr1(Egr1),gene-En2(En2),gene-Etv2(Etv2),gene-Fam46c(Fam46c),gene-Fos(Fos),gene-Fosb(Fosb),gene-Has3(Has3),gene-Hyal2(Hyal2),gene-Il6(Il6),gene-LOC101825348(LOC101825348),gene-LOC101827112(LOC101827112),gene-LOC101831547(LOC101831547),gene-LOC101840911(LOC101840911),gene-LOC106022260(LOC106022260),gene-LOC106022532(LOC106022532),gene-LOC110339213(LOC110339213),gene-LOC110339215(LOC110339215)…	gene-Hexim2(Hexim2),gene-LOC101830292(LOC101830292),gene-Txnip(Txnip)
BP	GO:0032774	RNA biosynthetic process	35	4	39	1160	0.268072	0.503124	gene-Egr1(Egr1),gene-En2(En2),gene-Etv2(Etv2),gene-Fos(Fos),gene-Fosb(Fosb),gene-Has3(Has3),gene-Hyal2(Hyal2),gene-Il6(Il6),gene-LOC101825348(LOC101825348),gene-LOC101827112(LOC101827112),gene-LOC101831547(LOC101831547),gene-LOC101840911(LOC101840911),gene-LOC106022260(LOC106022260),gene-LOC106022532(LOC106022532),gene-LOC110339213(LOC110339213),gene-LOC110339215(LOC110339215),gene-LOC110339393(L…	gene-Hexim2(Hexim2),gene-LOC101830292(LOC101830292),gene-Tcea2(Tcea2),gene-Txnip(Txnip)
BP	GO:0060562	epithelial tube morphogenesis	5	0	5	115	0.26992	0.506284	gene-Aplnr(Aplnr),gene-Asb2(Asb2),gene-Dchs1(Dchs1),gene-Hoxb7(Hoxb7),gene-Tcap(Tcap)	-
BP	GO:0007423	sensory organ development	8	0	8	202	0.270108	0.506331	gene-Angptl7(Angptl7),gene-C1qb(C1qb),gene-Chrna10(Chrna10),gene-Col2a1(Col2a1),gene-Crb2(Crb2),gene-Dchs1(Dchs1),gene-Gnat1(Gnat1),gene-Tcap(Tcap)	-
BP	GO:0002696	positive regulation of leukocyte activation	4	0	4	87	0.270593	0.506626	gene-Il6(Il6),gene-LOC101839392(LOC101839392),gene-Tbx21(Tbx21),gene-Tnfsf11(Tnfsf11)	-
BP	GO:0031400	negative regulation of protein modification process	4	0	4	87	0.270593	0.506626	gene-CUNH3orf33(CUNH3orf33),gene-LOC101831547(LOC101831547),gene-Rassf2(Rassf2),gene-Zc3h12a(Zc3h12a)	-
BP	GO:0002703	regulation of leukocyte mediated immunity	3	0	3	60	0.273542	0.511218	gene-Il6(Il6),gene-Tbx21(Tbx21),gene-Vav1(Vav1)	-
BP	GO:0031330	negative regulation of cellular catabolic process	2	1	3	60	0.273542	0.511218	gene-Fam46c(Fam46c),gene-Zfp36(Zfp36)	gene-Aqp11(Aqp11)
BP	GO:0072006	nephron development	2	1	3	60	0.273542	0.511218	gene-Dchs1(Dchs1),gene-Hoxb7(Hoxb7)	gene-Aqp11(Aqp11)
BP	GO:0051252	regulation of RNA metabolic process	34	3	37	1100	0.27412	0.511988	gene-Egr1(Egr1),gene-En2(En2),gene-Etv2(Etv2),gene-Fam46c(Fam46c),gene-Fos(Fos),gene-Fosb(Fosb),gene-Has3(Has3),gene-Hyal2(Hyal2),gene-Il6(Il6),gene-LOC101825348(LOC101825348),gene-LOC101827112(LOC101827112),gene-LOC101831547(LOC101831547),gene-LOC101840911(LOC101840911),gene-LOC106022260(LOC106022260),gene-LOC106022532(LOC106022532),gene-LOC110339213(LOC110339213),gene-LOC110339215(LOC110339215)…	gene-Hexim2(Hexim2),gene-LOC101830292(LOC101830292),gene-Txnip(Txnip)
BP	GO:0048729	tissue morphogenesis	8	0	8	203	0.274461	0.512315	gene-Aplnr(Aplnr),gene-Asb2(Asb2),gene-Crb2(Crb2),gene-Dchs1(Dchs1),gene-Hoxb7(Hoxb7),gene-Il6(Il6),gene-Ripk4(Ripk4),gene-Tcap(Tcap)	-
BP	GO:0006354	DNA-templated transcription, elongation	1	1	2	34	0.275714	0.512618	gene-LOC110341565(LOC110341565)	gene-Tcea2(Tcea2)
BP	GO:0006690	icosanoid metabolic process	2	0	2	34	0.275714	0.512618	gene-Alox15b(Alox15b),gene-Ptgds(Ptgds)	-
BP	GO:0014013	regulation of gliogenesis	2	0	2	34	0.275714	0.512618	gene-Il6(Il6),gene-Nr1d1(Nr1d1)	-
BP	GO:0030042	actin filament depolymerization	1	1	2	34	0.275714	0.512618	gene-Avil(Avil)	gene-Lmod3(Lmod3)
BP	GO:0046364	monosaccharide biosynthetic process	2	0	2	34	0.275714	0.512618	gene-G6pc(G6pc),gene-LOC101822404(LOC101822404)	-
BP	GO:1900180	regulation of protein localization to nucleus	2	0	2	34	0.275714	0.512618	gene-Hyal2(Hyal2),gene-Zc3h12a(Zc3h12a)	-
BP	GO:0030335	positive regulation of cell migration	6	0	6	145	0.27707	0.512618	gene-Adra2a(Adra2a),gene-Cpne3(Cpne3),gene-Fam107a(Fam107a),gene-LOC101831547(LOC101831547),gene-LOC101839392(LOC101839392),gene-Zc3h12a(Zc3h12a)	-
BP	GO:0006082	organic acid metabolic process	16	2	18	507	0.277357	0.512618	gene-Alox15b(Alox15b),gene-Cdo1(Cdo1),gene-Cpt1c(Cpt1c),gene-Has3(Has3),gene-Hdc(Hdc),gene-Hkdc1(Hkdc1),gene-Hyal2(Hyal2),gene-LOC101823220(LOC101823220),gene-LOC101823717(LOC101823717),gene-LOC101836237(LOC101836237),gene-LOC101836485(LOC101836485),gene-Nr1d1(Nr1d1),gene-Oat(Oat),gene-Pcyox1l(Pcyox1l),gene-Ptgds(Ptgds),gene-Tat(Tat)	gene-Slc45a2(Slc45a2),gene-Urad(Urad)
BP	GO:0045934	negative regulation of nucleobase-containing compound metabolic process	8	3	11	294	0.279906	0.512618	gene-Egr1(Egr1),gene-Fam46c(Fam46c),gene-LOC101831547(LOC101831547),gene-LOC101840911(LOC101840911),gene-Nr1i2(Nr1i2),gene-Tnfsf11(Tnfsf11),gene-Zfp36(Zfp36),gene-Zglp1(Zglp1)	gene-Hexim2(Hexim2),gene-LOC101830292(LOC101830292),gene-Txnip(Txnip)
BP	GO:0007166	cell surface receptor signaling pathway	26	3	29	851	0.280446	0.512618	gene-Adgrf2(Adgrf2),gene-Adra2a(Adra2a),gene-Apc2(Apc2),gene-Cd79b(Cd79b),gene-Col2a1(Col2a1),gene-Cpne3(Cpne3),gene-Crb2(Crb2),gene-Efna2(Efna2),gene-Egr1(Egr1),gene-Fos(Fos),gene-Htra1(Htra1),gene-Hyal2(Hyal2),gene-Il20ra(Il20ra),gene-Il6(Il6),gene-Itgad(Itgad),gene-Itgam(Itgam),gene-LOC101831547(LOC101831547),gene-Nfkbia(Nfkbia),gene-Rnf165(Rnf165),gene-Rspo1(Rspo1),gene-Sfrp4(Sfrp4),gene-Tek(…	gene-Adgrb3(Adgrb3),gene-S1pr3(S1pr3),gene-Txnip(Txnip)
BP	GO:0044270	cellular nitrogen compound catabolic process	5	2	7	175	0.2811	0.512618	gene-Entpd2(Entpd2),gene-Fam46c(Fam46c),gene-Nt5e(Nt5e),gene-Zc3h12a(Zc3h12a),gene-Zfp36(Zfp36)	gene-Hnmt(Hnmt),gene-Urad(Urad)
BP	GO:0044782	cilium organization	4	1	5	117	0.281611	0.512618	gene-Fhdc1(Fhdc1),gene-Saxo1(Saxo1),gene-Tekt2(Tekt2),gene-Tekt5(Tekt5)	gene-Rsph1(Rsph1)
BP	GO:0072073	kidney epithelium development	2	1	3	61	0.281834	0.512618	gene-Dchs1(Dchs1),gene-Hoxb7(Hoxb7)	gene-Aqp11(Aqp11)
BP	GO:0044057	regulation of system process	6	0	6	146	0.282294	0.512618	gene-Abcg5(Abcg5),gene-Adra2a(Adra2a),gene-Nlgn3(Nlgn3),gene-Pi16(Pi16),gene-Tnnc2(Tnnc2),gene-Zc3h12a(Zc3h12a)	-
BP	GO:0006793	phosphorus metabolic process	49	1	50	1518	0.282708	0.512618	gene-Adra2a(Adra2a),gene-Alox15b(Alox15b),gene-Alpk3(Alpk3),gene-Ampd1(Ampd1),gene-Aplnr(Aplnr),gene-Camk2b(Camk2b),gene-Cdkl2(Cdkl2),gene-Ckm(Ckm),gene-CUNH3orf33(CUNH3orf33),gene-Dusp16(Dusp16),gene-Dusp2(Dusp2),gene-Entpd2(Entpd2),gene-Eps8l1(Eps8l1),gene-Eps8l3(Eps8l3),gene-Hkdc1(Hkdc1),gene-Hrh4(Hrh4),gene-Hykk(Hykk),gene-LOC101826538(LOC101826538),gene-LOC101830137(LOC101830137),gene-LOC101…	gene-Urad(Urad)
BP	GO:0006816	calcium ion transport	4	0	4	89	0.284154	0.512618	gene-Aplnr(Aplnr),gene-Gp5(Gp5),gene-LOC101840476(LOC101840476),gene-Slc24a4(Slc24a4)	-
BP	GO:0019216	regulation of lipid metabolic process	4	0	4	89	0.284154	0.512618	gene-Adra2a(Adra2a),gene-Egr1(Egr1),gene-Nr1d1(Nr1d1),gene-Tm6sf2(Tm6sf2)	-
BP	GO:0000018	regulation of DNA recombination	2	0	2	35	0.287047	0.512618	gene-Tbx21(Tbx21),gene-Tex15(Tex15)	-
BP	GO:0007292	female gamete generation	2	0	2	35	0.287047	0.512618	gene-Pld6(Pld6),gene-Zglp1(Zglp1)	-
BP	GO:0016202	regulation of striated muscle tissue development	2	0	2	35	0.287047	0.512618	gene-Pi16(Pi16),gene-Tll2(Tll2)	-
BP	GO:0030837	negative regulation of actin filament polymerization	1	1	2	35	0.287047	0.512618	gene-Avil(Avil)	gene-Lmod3(Lmod3)
BP	GO:0032635	interleukin-6 production	2	0	2	35	0.287047	0.512618	gene-Hyal2(Hyal2),gene-Zc3h12a(Zc3h12a)	-
BP	GO:0032675	regulation of interleukin-6 production	2	0	2	35	0.287047	0.512618	gene-Hyal2(Hyal2),gene-Zc3h12a(Zc3h12a)	-
BP	GO:0046328	regulation of JNK cascade	2	0	2	35	0.287047	0.512618	gene-Rassf2(Rassf2),gene-Tnfsf11(Tnfsf11)	-
BP	GO:0060402	calcium ion transport into cytosol	2	0	2	35	0.287047	0.512618	gene-Aplnr(Aplnr),gene-Gp5(Gp5)	-
BP	GO:0061053	somite development	2	0	2	35	0.287047	0.512618	gene-Crb2(Crb2),gene-Tcap(Tcap)	-
BP	GO:0071248	cellular response to metal ion	2	0	2	35	0.287047	0.512618	gene-Cpne3(Cpne3),gene-Fos(Fos)	-
BP	GO:2000113	negative regulation of cellular macromolecule biosynthetic process	8	3	11	296	0.287222	0.512618	gene-Egr1(Egr1),gene-LOC101831547(LOC101831547),gene-LOC101840911(LOC101840911),gene-Nr1i2(Nr1i2),gene-Tnfsf11(Tnfsf11),gene-Zc3h12a(Zc3h12a),gene-Zfp36(Zfp36),gene-Zglp1(Zglp1)	gene-Hexim2(Hexim2),gene-LOC101830292(LOC101830292),gene-Txnip(Txnip)
BP	GO:0001675	acrosome assembly	1	0	1	11	0.287384	0.512618	gene-Acrbp(Acrbp)	-
BP	GO:0001912	positive regulation of leukocyte mediated cytotoxicity	1	0	1	11	0.287384	0.512618	gene-Vav1(Vav1)	-
BP	GO:0001958	endochondral ossification	1	0	1	11	0.287384	0.512618	gene-Col2a1(Col2a1)	-
BP	GO:0002279	mast cell activation involved in immune response	1	0	1	11	0.287384	0.512618	gene-Ptgds(Ptgds)	-
BP	GO:0002313	mature B cell differentiation involved in immune response	1	0	1	11	0.287384	0.512618	gene-Il6(Il6)	-
BP	GO:0002335	mature B cell differentiation	1	0	1	11	0.287384	0.512618	gene-Il6(Il6)	-
BP	GO:0002673	regulation of acute inflammatory response	1	0	1	11	0.287384	0.512618	gene-Tnfsf11(Tnfsf11)	-
BP	GO:0002701	negative regulation of production of molecular mediator of immune response	1	0	1	11	0.287384	0.512618	gene-Tbx21(Tbx21)	-
BP	GO:0002704	negative regulation of leukocyte mediated immunity	1	0	1	11	0.287384	0.512618	gene-Tbx21(Tbx21)	-
BP	GO:0006144	purine nucleobase metabolic process	0	1	1	11	0.287384	0.512618	-	gene-Urad(Urad)
BP	GO:0006188	IMP biosynthetic process	1	0	1	11	0.287384	0.512618	gene-Ampd1(Ampd1)	-
BP	GO:0008207	C21-steroid hormone metabolic process	1	0	1	11	0.287384	0.512618	gene-Egr1(Egr1)	-
BP	GO:0009264	deoxyribonucleotide catabolic process	0	1	1	11	0.287384	0.512618	-	gene-Urad(Urad)
BP	GO:0009409	response to cold	1	0	1	11	0.287384	0.512618	gene-Saxo1(Saxo1)	-
BP	GO:0009713	catechol-containing compound biosynthetic process	1	0	1	11	0.287384	0.512618	gene-Hdc(Hdc)	-
BP	GO:0010543	regulation of platelet activation	1	0	1	11	0.287384	0.512618	gene-Gp5(Gp5)	-
BP	GO:0010574	regulation of vascular endothelial growth factor production	1	0	1	11	0.287384	0.512618	gene-LOC101839392(LOC101839392)	-
BP	GO:0010996	response to auditory stimulus	1	0	1	11	0.287384	0.512618	gene-Chrna10(Chrna10)	-
BP	GO:0016264	gap junction assembly	1	0	1	11	0.287384	0.512618	gene-Aplnr(Aplnr)	-
BP	GO:0021680	cerebellar Purkinje cell layer development	1	0	1	11	0.287384	0.512618	gene-Sez6l2(Sez6l2)	-
BP	GO:0031952	regulation of protein autophosphorylation	1	0	1	11	0.287384	0.512618	gene-Rassf2(Rassf2)	-
BP	GO:0032620	interleukin-17 production	1	0	1	11	0.287384	0.512618	gene-Il6(Il6)	-
BP	GO:0032660	regulation of interleukin-17 production	1	0	1	11	0.287384	0.512618	gene-Il6(Il6)	-
BP	GO:0032881	regulation of polysaccharide metabolic process	1	0	1	11	0.287384	0.512618	gene-Phlda2(Phlda2)	-
BP	GO:0033137	negative regulation of peptidyl-serine phosphorylation	1	0	1	11	0.287384	0.512618	gene-Rassf2(Rassf2)	-
BP	GO:0035088	establishment or maintenance of apical/basal cell polarity	1	0	1	11	0.287384	0.512618	gene-Crb2(Crb2)	-
BP	GO:0035886	vascular smooth muscle cell differentiation	1	0	1	11	0.287384	0.512618	gene-Aplnr(Aplnr)	-
BP	GO:0036075	replacement ossification	1	0	1	11	0.287384	0.512618	gene-Col2a1(Col2a1)	-
BP	GO:0038128	ERBB2 signaling pathway	1	0	1	11	0.287384	0.512618	gene-Cpne3(Cpne3)	-
BP	GO:0042423	catecholamine biosynthetic process	1	0	1	11	0.287384	0.512618	gene-Hdc(Hdc)	-
BP	GO:0043173	nucleotide salvage	1	0	1	11	0.287384	0.512618	gene-Ampd1(Ampd1)	-
BP	GO:0043303	mast cell degranulation	1	0	1	11	0.287384	0.512618	gene-Ptgds(Ptgds)	-
BP	GO:0043331	response to dsRNA	1	0	1	11	0.287384	0.512618	gene-Nfkbia(Nfkbia)	-
BP	GO:0043627	response to estrogen	1	0	1	11	0.287384	0.512618	gene-LOC101840476(LOC101840476)	-
BP	GO:0045814	negative regulation of gene expression, epigenetic	1	0	1	11	0.287384	0.512618	gene-LOC101840911(LOC101840911)	-
BP	GO:0046676	negative regulation of insulin secretion	1	0	1	11	0.287384	0.512618	gene-Adra2a(Adra2a)	-
BP	GO:0046777	protein autophosphorylation	1	0	1	11	0.287384	0.512618	gene-Rassf2(Rassf2)	-
BP	GO:0046782	regulation of viral transcription	1	0	1	11	0.287384	0.512618	gene-Zfp36(Zfp36)	-
BP	GO:0050909	sensory perception of taste	1	0	1	11	0.287384	0.512618	gene-Gnat1(Gnat1)	-
BP	GO:0051966	regulation of synaptic transmission, glutamatergic	1	0	1	11	0.287384	0.512618	gene-LOC101839392(LOC101839392)	-
BP	GO:0060384	innervation	1	0	1	11	0.287384	0.512618	gene-Rnf165(Rnf165)	-
BP	GO:0061245	establishment or maintenance of bipolar cell polarity	1	0	1	11	0.287384	0.512618	gene-Crb2(Crb2)	-
BP	GO:0061900	glial cell activation	1	0	1	11	0.287384	0.512618	gene-Nr1d1(Nr1d1)	-
BP	GO:0070646	protein modification by small protein removal	1	0	1	11	0.287384	0.512618	gene-Zc3h12a(Zc3h12a)	-
BP	GO:0070849	response to epidermal growth factor	1	0	1	11	0.287384	0.512618	gene-Zfp36(Zfp36)	-
BP	GO:0085029	extracellular matrix assembly	1	0	1	11	0.287384	0.512618	gene-Has3(Has3)	-
BP	GO:0090025	regulation of monocyte chemotaxis	1	0	1	11	0.287384	0.512618	gene-LOC101839392(LOC101839392)	-
BP	GO:1903053	regulation of extracellular matrix organization	1	0	1	11	0.287384	0.512618	gene-Angptl7(Angptl7)	-
BP	GO:2001025	positive regulation of response to drug	1	0	1	11	0.287384	0.512618	gene-Arl6ip1(Arl6ip1)	-
BP	GO:0007229	integrin-mediated signaling pathway	3	0	3	62	0.290148	0.516951	gene-Itgad(Itgad),gene-Itgam(Itgam),gene-Vav1(Vav1)	-
BP	GO:1903039	positive regulation of leukocyte cell-cell adhesion	3	0	3	62	0.290148	0.516951	gene-Il6(Il6),gene-LOC101839392(LOC101839392),gene-Tnfsf11(Tnfsf11)	-
BP	GO:0016053	organic acid biosynthetic process	6	0	6	148	0.292807	0.521088	gene-Alox15b(Alox15b),gene-Cdo1(Cdo1),gene-Has3(Has3),gene-Nr1d1(Nr1d1),gene-Oat(Oat),gene-Ptgds(Ptgds)	-
BP	GO:0032269	negative regulation of cellular protein metabolic process	5	1	6	148	0.292807	0.521088	gene-CUNH3orf33(CUNH3orf33),gene-LOC101831547(LOC101831547),gene-Rassf2(Rassf2),gene-Zc3h12a(Zc3h12a),gene-Zfp36(Zfp36)	gene-Aqp11(Aqp11)
BP	GO:1901565	organonitrogen compound catabolic process	12	3	15	420	0.293291	0.521649	gene-Adra2a(Adra2a),gene-Asb2(Asb2),gene-Hyal2(Hyal2),gene-Lyg1(Lyg1),gene-Nr1d1(Nr1d1),gene-Nt5e(Nt5e),gene-Pcyox1l(Pcyox1l),gene-Psmb11(Psmb11),gene-Rnf165(Rnf165),gene-Smpd5(Smpd5),gene-Tat(Tat),gene-Tbx21(Tbx21)	gene-Aqp11(Aqp11),gene-Hnmt(Hnmt),gene-Urad(Urad)
BP	GO:0034655	nucleobase-containing compound catabolic process	5	1	6	149	0.298093	0.526938	gene-Entpd2(Entpd2),gene-Fam46c(Fam46c),gene-Nt5e(Nt5e),gene-Zc3h12a(Zc3h12a),gene-Zfp36(Zfp36)	gene-Urad(Urad)
BP	GO:0010558	negative regulation of macromolecule biosynthetic process	8	3	11	299	0.2983	0.526938	gene-Egr1(Egr1),gene-LOC101831547(LOC101831547),gene-LOC101840911(LOC101840911),gene-Nr1i2(Nr1i2),gene-Tnfsf11(Tnfsf11),gene-Zc3h12a(Zc3h12a),gene-Zfp36(Zfp36),gene-Zglp1(Zglp1)	gene-Hexim2(Hexim2),gene-LOC101830292(LOC101830292),gene-Txnip(Txnip)
BP	GO:0002377	immunoglobulin production	2	0	2	36	0.298361	0.526938	gene-Il6(Il6),gene-Tbx21(Tbx21)	-
BP	GO:0002698	negative regulation of immune effector process	2	0	2	36	0.298361	0.526938	gene-Tbx21(Tbx21),gene-Zc3h12a(Zc3h12a)	-
BP	GO:0021675	nerve development	2	0	2	36	0.298361	0.526938	gene-Kcna2(Kcna2),gene-Rnf165(Rnf165)	-
BP	GO:0034341	response to interferon-gamma	2	0	2	36	0.298361	0.526938	gene-LOC101839392(LOC101839392),gene-LOC101840476(LOC101840476)	-
BP	GO:0034637	cellular carbohydrate biosynthetic process	2	0	2	36	0.298361	0.526938	gene-Has3(Has3),gene-Nr1d1(Nr1d1)	-
BP	GO:0046717	acid secretion	2	0	2	36	0.298361	0.526938	gene-Proca1(Proca1),gene-Tnfsf11(Tnfsf11)	-
BP	GO:0071241	cellular response to inorganic substance	2	0	2	36	0.298361	0.526938	gene-Cpne3(Cpne3),gene-Fos(Fos)	-
BP	GO:0072078	nephron tubule morphogenesis	2	0	2	36	0.298361	0.526938	gene-Dchs1(Dchs1),gene-Hoxb7(Hoxb7)	-
BP	GO:0098739	import across plasma membrane	2	0	2	36	0.298361	0.526938	gene-Arl6ip1(Arl6ip1),gene-Kcnj1(Kcnj1)	-
BP	GO:1901879	regulation of protein depolymerization	1	1	2	36	0.298361	0.526938	gene-Avil(Avil)	gene-Lmod3(Lmod3)
BP	GO:0030178	negative regulation of Wnt signaling pathway	3	0	3	63	0.298479	0.526938	gene-Apc2(Apc2),gene-Egr1(Egr1),gene-Sfrp4(Sfrp4)	-
BP	GO:0016310	phosphorylation	36	0	36	1081	0.298882	0.527349	gene-Adra2a(Adra2a),gene-Alpk3(Alpk3),gene-Aplnr(Aplnr),gene-Camk2b(Camk2b),gene-Cdkl2(Cdkl2),gene-Ckm(Ckm),gene-CUNH3orf33(CUNH3orf33),gene-Eps8l1(Eps8l1),gene-Eps8l3(Eps8l3),gene-Hkdc1(Hkdc1),gene-Hrh4(Hrh4),gene-Hykk(Hykk),gene-LOC101826538(LOC101826538),gene-LOC101830137(LOC101830137),gene-LOC101830673(LOC101830673),gene-LOC101831547(LOC101831547),gene-LOC101835871(LOC101835871),gene-LOC10183…	-
BP	GO:0048666	neuron development	10	0	10	269	0.29971	0.528446	gene-Cckar(Cckar),gene-Crb2(Crb2),gene-En2(En2),gene-Flrt1(Flrt1),gene-Gnat1(Gnat1),gene-Lgi1(Lgi1),gene-LOC101831547(LOC101831547),gene-Rnd1(Rnd1),gene-Rnf165(Rnf165),gene-Tubb3(Tubb3)	-
BP	GO:0007267	cell-cell signaling	16	0	16	453	0.299846	0.528446	gene-Adra2a(Adra2a),gene-Apc2(Apc2),gene-Chrna10(Chrna10),gene-Cplx1(Cplx1),gene-Cplx3(Cplx3),gene-Egr1(Egr1),gene-Gnat1(Gnat1),gene-Il6(Il6),gene-Kcna2(Kcna2),gene-LOC101839392(LOC101839392),gene-Nr1d1(Nr1d1),gene-Rfx6(Rfx6),gene-Rspo1(Rspo1),gene-Sfrp4(Sfrp4),gene-Sncg(Sncg),gene-Tnfsf11(Tnfsf11)	-
BP	GO:0046700	heterocycle catabolic process	5	2	7	179	0.300283	0.528916	gene-Entpd2(Entpd2),gene-Fam46c(Fam46c),gene-Nt5e(Nt5e),gene-Zc3h12a(Zc3h12a),gene-Zfp36(Zfp36)	gene-Hnmt(Hnmt),gene-Urad(Urad)
BP	GO:0050877	nervous system process	11	1	12	331	0.303649	0.52912	gene-Chrna10(Chrna10),gene-Col2a1(Col2a1),gene-Gnat1(Gnat1),gene-Impg2(Impg2),gene-Kcnmb4(Kcnmb4),gene-LOC101839392(LOC101839392),gene-Mc1r(Mc1r),gene-Myo1a(Myo1a),gene-Nlgn3(Nlgn3),gene-Slc24a1(Slc24a1),gene-Vsx2(Vsx2)	gene-Otos(Otos)
BP	GO:0051173	positive regulation of nitrogen compound metabolic process	23	0	23	673	0.304633	0.52912	gene-Adra2a(Adra2a),gene-Aplnr(Aplnr),gene-Egr1(Egr1),gene-En2(En2),gene-Fam107a(Fam107a),gene-Fos(Fos),gene-Has3(Has3),gene-Hyal2(Hyal2),gene-Il6(Il6),gene-LOC101831547(LOC101831547),gene-Mc1r(Mc1r),gene-Nfkbia(Nfkbia),gene-Nr1d1(Nr1d1),gene-Rassf2(Rassf2),gene-Rspo1(Rspo1),gene-Runx3(Runx3),gene-T(T),gene-Tbx10(Tbx10),gene-Tbx21(Tbx21),gene-Tnfsf11(Tnfsf11),gene-Zc3h12a(Zc3h12a),gene-Zfp36(Zfp3…	-
BP	GO:0042742	defense response to bacterium	4	0	4	92	0.304675	0.52912	gene-Defb135(Defb135),gene-Defb136(Defb136),gene-Lyzl6(Lyzl6),gene-Zg16(Zg16)	-
BP	GO:0009790	embryo development	13	0	13	362	0.304755	0.52912	gene-Aplnr(Aplnr),gene-Asb2(Asb2),gene-Chrna10(Chrna10),gene-Col2a1(Col2a1),gene-Crb2(Crb2),gene-Dchs1(Dchs1),gene-En2(En2),gene-Fam46c(Fam46c),gene-Hoxb7(Hoxb7),gene-Phlda2(Phlda2),gene-Pld6(Pld6),gene-Tcap(Tcap),gene-Tgfb2(Tgfb2)	-
BP	GO:0051259	protein complex oligomerization	4	1	5	121	0.305271	0.52912	gene-Kcna2(Kcna2),gene-Kcnd1(Kcnd1),gene-Kctd14(Kctd14),gene-Zc3h12a(Zc3h12a)	gene-Aqp11(Aqp11)
BP	GO:0098660	inorganic ion transmembrane transport	5	0	5	121	0.305271	0.52912	gene-Aplnr(Aplnr),gene-Gp5(Gp5),gene-Kcnj1(Kcnj1),gene-Slc24a4(Slc24a4),gene-Slc5a5(Slc5a5)	-
BP	GO:0002252	immune effector process	8	0	8	210	0.305435	0.52912	gene-Hyal2(Hyal2),gene-Il6(Il6),gene-LOC101839392(LOC101839392),gene-Ptgds(Ptgds),gene-Rab27a(Rab27a),gene-Tbx21(Tbx21),gene-Vav1(Vav1),gene-Zc3h12a(Zc3h12a)	-
BP	GO:0002090	regulation of receptor internalization	1	0	1	12	0.309011	0.52912	gene-Rspo1(Rspo1)	-
BP	GO:0002448	mast cell mediated immunity	1	0	1	12	0.309011	0.52912	gene-Ptgds(Ptgds)	-
BP	GO:0006613	cotranslational protein targeting to membrane	1	0	1	12	0.309011	0.52912	gene-Arl6ip1(Arl6ip1)	-
BP	GO:0006670	sphingosine metabolic process	1	0	1	12	0.309011	0.52912	gene-Acer2(Acer2)	-
BP	GO:0009303	rRNA transcription	1	0	1	12	0.309011	0.52912	gene-LOC101840911(LOC101840911)	-
BP	GO:0010332	response to gamma radiation	1	0	1	12	0.309011	0.52912	gene-Egr1(Egr1)	-
BP	GO:0010737	protein kinase A signaling	1	0	1	12	0.309011	0.52912	gene-Mc1r(Mc1r)	-
BP	GO:0014002	astrocyte development	1	0	1	12	0.309011	0.52912	gene-Nr1d1(Nr1d1)	-
BP	GO:0014743	regulation of muscle hypertrophy	1	0	1	12	0.309011	0.52912	gene-Pi16(Pi16)	-
BP	GO:0019083	viral transcription	1	0	1	12	0.309011	0.52912	gene-Zfp36(Zfp36)	-
BP	GO:0030194	positive regulation of blood coagulation	1	0	1	12	0.309011	0.52912	gene-Gp5(Gp5)	-
BP	GO:0031343	positive regulation of cell killing	1	0	1	12	0.309011	0.52912	gene-Vav1(Vav1)	-
BP	GO:0031648	protein destabilization	1	0	1	12	0.309011	0.52912	gene-Nr1d1(Nr1d1)	-
BP	GO:0032400	melanosome localization	1	0	1	12	0.309011	0.52912	gene-Rab27a(Rab27a)	-
BP	GO:0032401	establishment of melanosome localization	1	0	1	12	0.309011	0.52912	gene-Rab27a(Rab27a)	-
BP	GO:0032402	melanosome transport	1	0	1	12	0.309011	0.52912	gene-Rab27a(Rab27a)	-
BP	GO:0034123	positive regulation of toll-like receptor signaling pathway	1	0	1	12	0.309011	0.52912	gene-CUNHXorf21(CUNHXorf21)	-
BP	GO:0043403	skeletal muscle tissue regeneration	1	0	1	12	0.309011	0.52912	gene-Gjd4(Gjd4)	-
BP	GO:0045576	mast cell activation	1	0	1	12	0.309011	0.52912	gene-Ptgds(Ptgds)	-
BP	GO:0045686	negative regulation of glial cell differentiation	1	0	1	12	0.309011	0.52912	gene-Nr1d1(Nr1d1)	-
BP	GO:0045830	positive regulation of isotype switching	1	0	1	12	0.309011	0.52912	gene-Tbx21(Tbx21)	-
BP	GO:0046638	positive regulation of alpha-beta T cell differentiation	1	0	1	12	0.309011	0.52912	gene-Il6(Il6)	-
BP	GO:0051875	pigment granule localization	1	0	1	12	0.309011	0.52912	gene-Rab27a(Rab27a)	-
BP	GO:0051904	pigment granule transport	1	0	1	12	0.309011	0.52912	gene-Rab27a(Rab27a)	-
BP	GO:0051905	establishment of pigment granule localization	1	0	1	12	0.309011	0.52912	gene-Rab27a(Rab27a)	-
BP	GO:0060261	positive regulation of transcription initiation from RNA polymerase II promoter	1	0	1	12	0.309011	0.52912	gene-Nfkbia(Nfkbia)	-
BP	GO:0070286	axonemal dynein complex assembly	1	0	1	12	0.309011	0.52912	gene-Tekt2(Tekt2)	-
BP	GO:0071385	cellular response to glucocorticoid stimulus	1	0	1	12	0.309011	0.52912	gene-Zfp36(Zfp36)	-
BP	GO:0071677	positive regulation of mononuclear cell migration	1	0	1	12	0.309011	0.52912	gene-LOC101839392(LOC101839392)	-
BP	GO:0089718	amino acid import across plasma membrane	1	0	1	12	0.309011	0.52912	gene-Arl6ip1(Arl6ip1)	-
BP	GO:0120163	negative regulation of cold-induced thermogenesis	1	0	1	12	0.309011	0.52912	gene-Nr1d1(Nr1d1)	-
BP	GO:1900048	positive regulation of hemostasis	1	0	1	12	0.309011	0.52912	gene-Gp5(Gp5)	-
BP	GO:1900745	positive regulation of p38MAPK cascade	1	0	1	12	0.309011	0.52912	gene-Zc3h12a(Zc3h12a)	-
BP	GO:1901799	negative regulation of proteasomal protein catabolic process	0	1	1	12	0.309011	0.52912	-	gene-Aqp11(Aqp11)
BP	GO:1905521	regulation of macrophage migration	1	0	1	12	0.309011	0.52912	gene-LOC101839392(LOC101839392)	-
BP	GO:2000516	positive regulation of CD4-positive, alpha-beta T cell activation	1	0	1	12	0.309011	0.52912	gene-Il6(Il6)	-
BP	GO:0031032	actomyosin structure organization	2	0	2	37	0.309646	0.52912	gene-Fhdc1(Fhdc1),gene-Tcap(Tcap)	-
BP	GO:0033559	unsaturated fatty acid metabolic process	2	0	2	37	0.309646	0.52912	gene-Alox15b(Alox15b),gene-Ptgds(Ptgds)	-
BP	GO:0042440	pigment metabolic process	1	1	2	37	0.309646	0.52912	gene-Mc1r(Mc1r)	gene-Slc45a2(Slc45a2)
BP	GO:0048634	regulation of muscle organ development	2	0	2	37	0.309646	0.52912	gene-Pi16(Pi16),gene-Tll2(Tll2)	-
BP	GO:0055088	lipid homeostasis	2	0	2	37	0.309646	0.52912	gene-Abcg5(Abcg5),gene-Nr1d1(Nr1d1)	-
BP	GO:0061333	renal tubule morphogenesis	2	0	2	37	0.309646	0.52912	gene-Dchs1(Dchs1),gene-Hoxb7(Hoxb7)	-
BP	GO:0072088	nephron epithelium morphogenesis	2	0	2	37	0.309646	0.52912	gene-Dchs1(Dchs1),gene-Hoxb7(Hoxb7)	-
BP	GO:1901861	regulation of muscle tissue development	2	0	2	37	0.309646	0.52912	gene-Pi16(Pi16),gene-Tll2(Tll2)	-
BP	GO:1902106	negative regulation of leukocyte differentiation	2	0	2	37	0.309646	0.52912	gene-Tbx21(Tbx21),gene-Zc3h12a(Zc3h12a)	-
BP	GO:1902806	regulation of cell cycle G1/S phase transition	2	0	2	37	0.309646	0.52912	gene-Fam107a(Fam107a),gene-Mn1(Mn1)	-
BP	GO:0045087	innate immune response	8	0	8	211	0.309924	0.52912	gene-Defb135(Defb135),gene-LOC101827806(LOC101827806),gene-LOC101839392(LOC101839392),gene-LOC101840476(LOC101840476),gene-Nlrc4(Nlrc4),gene-Rab27a(Rab27a),gene-Vav1(Vav1),gene-Zbp1(Zbp1)	-
BP	GO:0000165	MAPK cascade	7	0	7	181	0.309979	0.52912	gene-Adra2a(Adra2a),gene-CUNH3orf33(CUNH3orf33),gene-Hrh4(Hrh4),gene-Rassf2(Rassf2),gene-Tnfsf11(Tnfsf11),gene-Zc3h12a(Zc3h12a),gene-Zfp36(Zfp36)	-
BP	GO:0023014	signal transduction by protein phosphorylation	7	0	7	181	0.309979	0.52912	gene-Adra2a(Adra2a),gene-CUNH3orf33(CUNH3orf33),gene-Hrh4(Hrh4),gene-Rassf2(Rassf2),gene-Tnfsf11(Tnfsf11),gene-Zc3h12a(Zc3h12a),gene-Zfp36(Zfp36)	-
BP	GO:0048667	cell morphogenesis involved in neuron differentiation	5	0	5	122	0.311235	0.53097	gene-Cckar(Cckar),gene-Lgi1(Lgi1),gene-LOC101831547(LOC101831547),gene-Rnf165(Rnf165),gene-Tubb3(Tubb3)	-
BP	GO:0006874	cellular calcium ion homeostasis	4	0	4	93	0.311552	0.531219	gene-Aplnr(Aplnr),gene-Chrna10(Chrna10),gene-Gp5(Gp5),gene-Hrh4(Hrh4)	-
BP	GO:0043408	regulation of MAPK cascade	6	0	6	152	0.314059	0.535198	gene-Adra2a(Adra2a),gene-CUNH3orf33(CUNH3orf33),gene-Hrh4(Hrh4),gene-Rassf2(Rassf2),gene-Tnfsf11(Tnfsf11),gene-Zc3h12a(Zc3h12a)	-
BP	GO:0031503	protein-containing complex localization	3	0	3	65	0.315177	0.536513	gene-Cplx1(Cplx1),gene-Kif5a(Kif5a),gene-Lgi1(Lgi1)	-
BP	GO:0090150	establishment of protein localization to membrane	2	1	3	65	0.315177	0.536513	gene-Arl6ip1(Arl6ip1),gene-Cplx1(Cplx1)	gene-Aqp11(Aqp11)
BP	GO:0071407	cellular response to organic cyclic compound	5	0	5	123	0.317214	0.539682	gene-LOC101840476(LOC101840476),gene-Mn1(Mn1),gene-Slc5a5(Slc5a5),gene-Zc3h12a(Zc3h12a),gene-Zfp36(Zfp36)	-
BP	GO:0019932	second-messenger-mediated signaling	4	0	4	94	0.318444	0.540883	gene-Adrb3(Adrb3),gene-Aplnr(Aplnr),gene-Mc1r(Mc1r),gene-Tnfsf11(Tnfsf11)	-
BP	GO:0030198	extracellular matrix organization	3	1	4	94	0.318444	0.540883	gene-Angptl7(Angptl7),gene-Col2a1(Col2a1),gene-Has3(Has3)	gene-Adamtsl3(Adamtsl3)
BP	GO:1901987	regulation of cell cycle phase transition	4	0	4	94	0.318444	0.540883	gene-Fam107a(Fam107a),gene-LOC101835871(LOC101835871),gene-Mn1(Mn1),gene-Ovol1(Ovol1)	-
BP	GO:0002244	hematopoietic progenitor cell differentiation	2	0	2	38	0.320895	0.542661	gene-Hyal2(Hyal2),gene-Zfp36(Zfp36)	-
BP	GO:0007189	adenylate cyclase-activating G protein-coupled receptor signaling pathway	2	0	2	38	0.320895	0.542661	gene-Adrb3(Adrb3),gene-Mc1r(Mc1r)	-
BP	GO:0009116	nucleoside metabolic process	1	1	2	38	0.320895	0.542661	gene-Nt5e(Nt5e)	gene-Urad(Urad)
BP	GO:0038127	ERBB signaling pathway	2	0	2	38	0.320895	0.542661	gene-Adra2a(Adra2a),gene-Cpne3(Cpne3)	-
BP	GO:0046031	ADP metabolic process	2	0	2	38	0.320895	0.542661	gene-Hkdc1(Hkdc1),gene-Nt5e(Nt5e)	-
BP	GO:0072028	nephron morphogenesis	2	0	2	38	0.320895	0.542661	gene-Dchs1(Dchs1),gene-Hoxb7(Hoxb7)	-
BP	GO:0090100	positive regulation of transmembrane receptor protein serine/threonine kinase signaling pathway	2	0	2	38	0.320895	0.542661	gene-Crb2(Crb2),gene-Rnf165(Rnf165)	-
BP	GO:0097530	granulocyte migration	2	0	2	38	0.320895	0.542661	gene-LOC101839392(LOC101839392),gene-Vav1(Vav1)	-
BP	GO:0006006	glucose metabolic process	3	0	3	66	0.323536	0.545506	gene-G6pc(G6pc),gene-LOC101822404(LOC101822404),gene-Phlda2(Phlda2)	-
BP	GO:0051896	regulation of protein kinase B signaling	3	0	3	66	0.323536	0.545506	gene-Hyal2(Hyal2),gene-LOC101831547(LOC101831547),gene-Tnfsf11(Tnfsf11)	-
BP	GO:2000147	positive regulation of cell motility	6	0	6	154	0.32478	0.545506	gene-Adra2a(Adra2a),gene-Cpne3(Cpne3),gene-Fam107a(Fam107a),gene-LOC101831547(LOC101831547),gene-LOC101839392(LOC101839392),gene-Zc3h12a(Zc3h12a)	-
BP	GO:0051260	protein homooligomerization	3	1	4	95	0.325349	0.545506	gene-Kcna2(Kcna2),gene-Kcnd1(Kcnd1),gene-Kctd14(Kctd14)	gene-Aqp11(Aqp11)
BP	GO:0048589	developmental growth	7	0	7	185	0.329543	0.545506	gene-Gjd4(Gjd4),gene-Gnat1(Gnat1),gene-LOC101831547(LOC101831547),gene-Phlda2(Phlda2),gene-Pi16(Pi16),gene-Slc6a4(Slc6a4),gene-Tll2(Tll2)	-
BP	GO:0000578	embryonic axis specification	1	0	1	13	0.329984	0.545506	gene-Pld6(Pld6)	-
BP	GO:0001676	long-chain fatty acid metabolic process	1	0	1	13	0.329984	0.545506	gene-Alox15b(Alox15b)	-
BP	GO:0001895	retina homeostasis	1	0	1	13	0.329984	0.545506	gene-Crb2(Crb2)	-
BP	GO:0002753	cytoplasmic pattern recognition receptor signaling pathway	1	0	1	13	0.329984	0.545506	gene-Nfkbia(Nfkbia)	-
BP	GO:0007044	cell-substrate junction assembly	1	0	1	13	0.329984	0.545506	gene-Fam107a(Fam107a)	-
BP	GO:0007435	salivary gland morphogenesis	1	0	1	13	0.329984	0.545506	gene-Il6(Il6)	-
BP	GO:0010657	muscle cell apoptotic process	1	0	1	13	0.329984	0.545506	gene-Zc3h12a(Zc3h12a)	-
BP	GO:0010660	regulation of muscle cell apoptotic process	1	0	1	13	0.329984	0.545506	gene-Zc3h12a(Zc3h12a)	-
BP	GO:0010718	positive regulation of epithelial to mesenchymal transition	1	0	1	13	0.329984	0.545506	gene-Crb2(Crb2)	-
BP	GO:0010812	negative regulation of cell-substrate adhesion	1	0	1	13	0.329984	0.545506	gene-Fam107a(Fam107a)	-
BP	GO:0019228	neuronal action potential	1	0	1	13	0.329984	0.545506	gene-Kcnmb4(Kcnmb4)	-
BP	GO:0030239	myofibril assembly	1	0	1	13	0.329984	0.545506	gene-Tcap(Tcap)	-
BP	GO:0032350	regulation of hormone metabolic process	1	0	1	13	0.329984	0.545506	gene-Egr1(Egr1)	-
BP	GO:0032731	positive regulation of interleukin-1 beta production	1	0	1	13	0.329984	0.545506	gene-Egr1(Egr1)	-
BP	GO:0032958	inositol phosphate biosynthetic process	1	0	1	13	0.329984	0.545506	gene-Ptafr(Ptafr)	-
BP	GO:0035176	social behavior	1	0	1	13	0.329984	0.545506	gene-Slc6a4(Slc6a4)	-
BP	GO:0042219	cellular modified amino acid catabolic process	1	0	1	13	0.329984	0.545506	gene-Pcyox1l(Pcyox1l)	-
BP	GO:0042403	thyroid hormone metabolic process	1	0	1	13	0.329984	0.545506	gene-Slc5a5(Slc5a5)	-
BP	GO:0042551	neuron maturation	1	0	1	13	0.329984	0.545506	gene-Rnd1(Rnd1)	-
BP	GO:0044058	regulation of digestive system process	1	0	1	13	0.329984	0.545506	gene-Abcg5(Abcg5)	-
BP	GO:0045646	regulation of erythrocyte differentiation	1	0	1	13	0.329984	0.545506	gene-Zfp36(Zfp36)	-
BP	GO:0046037	GMP metabolic process	0	1	1	13	0.329984	0.545506	-	gene-Urad(Urad)
BP	GO:0046519	sphingoid metabolic process	1	0	1	13	0.329984	0.545506	gene-Acer2(Acer2)	-
BP	GO:0048246	macrophage chemotaxis	1	0	1	13	0.329984	0.545506	gene-LOC101839392(LOC101839392)	-
BP	GO:0048854	brain morphogenesis	1	0	1	13	0.329984	0.545506	gene-Slc6a4(Slc6a4)	-
BP	GO:0050820	positive regulation of coagulation	1	0	1	13	0.329984	0.545506	gene-Gp5(Gp5)	-
BP	GO:0051703	intraspecies interaction between organisms	1	0	1	13	0.329984	0.545506	gene-Slc6a4(Slc6a4)	-
BP	GO:0061217	regulation of mesonephros development	1	0	1	13	0.329984	0.545506	gene-Hoxb7(Hoxb7)	-
BP	GO:0071384	cellular response to corticosteroid stimulus	1	0	1	13	0.329984	0.545506	gene-Zfp36(Zfp36)	-
BP	GO:0090189	regulation of branching involved in ureteric bud morphogenesis	1	0	1	13	0.329984	0.545506	gene-Hoxb7(Hoxb7)	-
BP	GO:0098659	inorganic cation import across plasma membrane	1	0	1	13	0.329984	0.545506	gene-Kcnj1(Kcnj1)	-
BP	GO:0099587	inorganic ion import across plasma membrane	1	0	1	13	0.329984	0.545506	gene-Kcnj1(Kcnj1)	-
BP	GO:1902017	regulation of cilium assembly	1	0	1	13	0.329984	0.545506	gene-Saxo1(Saxo1)	-
BP	GO:2000144	positive regulation of DNA-templated transcription, initiation	1	0	1	13	0.329984	0.545506	gene-Nfkbia(Nfkbia)	-
BP	GO:2000647	negative regulation of stem cell proliferation	1	0	1	13	0.329984	0.545506	gene-Ovol1(Ovol1)	-
BP	GO:2001239	regulation of extrinsic apoptotic signaling pathway in absence of ligand	1	0	1	13	0.329984	0.545506	gene-Col2a1(Col2a1)	-
BP	GO:2001244	positive regulation of intrinsic apoptotic signaling pathway	1	0	1	13	0.329984	0.545506	gene-Il20ra(Il20ra)	-
BP	GO:1901888	regulation of cell junction assembly	3	0	3	67	0.331895	0.547517	gene-Aplnr(Aplnr),gene-Fam107a(Fam107a),gene-LOC101831547(LOC101831547)	-
BP	GO:0002702	positive regulation of production of molecular mediator of immune response	2	0	2	39	0.332098	0.547517	gene-Il6(Il6),gene-Tbx21(Tbx21)	-
BP	GO:0030301	cholesterol transport	2	0	2	39	0.332098	0.547517	gene-Abcg5(Abcg5),gene-Nfkbia(Nfkbia)	-
BP	GO:0032272	negative regulation of protein polymerization	1	1	2	39	0.332098	0.547517	gene-Avil(Avil)	gene-Lmod3(Lmod3)
BP	GO:0050868	negative regulation of T cell activation	2	0	2	39	0.332098	0.547517	gene-Tbx21(Tbx21),gene-Zc3h12a(Zc3h12a)	-
BP	GO:0019318	hexose metabolic process	4	0	4	96	0.332263	0.547517	gene-G6pc(G6pc),gene-Hkdc1(Hkdc1),gene-LOC101822404(LOC101822404),gene-Phlda2(Phlda2)	-
BP	GO:0022407	regulation of cell-cell adhesion	5	0	5	126	0.335232	0.551821	gene-Il6(Il6),gene-LOC101839392(LOC101839392),gene-Tbx21(Tbx21),gene-Tnfsf11(Tnfsf11),gene-Zc3h12a(Zc3h12a)	-
BP	GO:0051249	regulation of lymphocyte activation	5	0	5	126	0.335232	0.551821	gene-Il6(Il6),gene-LOC101839392(LOC101839392),gene-Tbx21(Tbx21),gene-Tnfsf11(Tnfsf11),gene-Zc3h12a(Zc3h12a)	-
BP	GO:0051272	positive regulation of cellular component movement	6	0	6	156	0.335551	0.552052	gene-Adra2a(Adra2a),gene-Cpne3(Cpne3),gene-Fam107a(Fam107a),gene-LOC101831547(LOC101831547),gene-LOC101839392(LOC101839392),gene-Zc3h12a(Zc3h12a)	-
BP	GO:0042391	regulation of membrane potential	4	0	4	97	0.339184	0.557734	gene-Chrna10(Chrna10),gene-Grin2c(Grin2c),gene-Kcnmb4(Kcnmb4),gene-Nlgn3(Nlgn3)	-
BP	GO:0010948	negative regulation of cell cycle process	3	0	3	68	0.34025	0.55919	gene-Fam107a(Fam107a),gene-LOC101835871(LOC101835871),gene-Ovol1(Ovol1)	-
BP	GO:0030036	actin cytoskeleton organization	7	1	8	218	0.341701	0.560262	gene-Asb2(Asb2),gene-Avil(Avil),gene-Fam107a(Fam107a),gene-Fhdc1(Fhdc1),gene-Fmnl2(Fmnl2),gene-Rnd1(Rnd1),gene-Tcap(Tcap)	gene-Lmod3(Lmod3)
BP	GO:0007254	JNK cascade	2	0	2	40	0.343248	0.560262	gene-Rassf2(Rassf2),gene-Tnfsf11(Tnfsf11)	-
BP	GO:0015918	sterol transport	2	0	2	40	0.343248	0.560262	gene-Abcg5(Abcg5),gene-Nfkbia(Nfkbia)	-
BP	GO:0017148	negative regulation of translation	2	0	2	40	0.343248	0.560262	gene-Zc3h12a(Zc3h12a),gene-Zfp36(Zfp36)	-
BP	GO:0040029	regulation of gene expression, epigenetic	2	0	2	40	0.343248	0.560262	gene-LOC101840911(LOC101840911),gene-Zfp36(Zfp36)	-
BP	GO:0051897	positive regulation of protein kinase B signaling	2	0	2	40	0.343248	0.560262	gene-LOC101831547(LOC101831547),gene-Tnfsf11(Tnfsf11)	-
BP	GO:0060401	cytosolic calcium ion transport	2	0	2	40	0.343248	0.560262	gene-Aplnr(Aplnr),gene-Gp5(Gp5)	-
BP	GO:1903510	mucopolysaccharide metabolic process	2	0	2	40	0.343248	0.560262	gene-Has3(Has3),gene-Hyal2(Hyal2)	-
BP	GO:0007167	enzyme linked receptor protein signaling pathway	9	1	10	280	0.343571	0.560262	gene-Adra2a(Adra2a),gene-Cpne3(Cpne3),gene-Crb2(Crb2),gene-Efna2(Efna2),gene-Egr1(Egr1),gene-Fos(Fos),gene-Htra1(Htra1),gene-Rnf165(Rnf165),gene-Tek(Tek)	gene-Txnip(Txnip)
BP	GO:0070838	divalent metal ion transport	4	0	4	98	0.346111	0.560262	gene-Aplnr(Aplnr),gene-Gp5(Gp5),gene-LOC101840476(LOC101840476),gene-Slc24a4(Slc24a4)	-
BP	GO:0072503	cellular divalent inorganic cation homeostasis	4	0	4	98	0.346111	0.560262	gene-Aplnr(Aplnr),gene-Chrna10(Chrna10),gene-Gp5(Gp5),gene-Hrh4(Hrh4)	-
BP	GO:0031328	positive regulation of cellular biosynthetic process	15	0	15	437	0.347493	0.560262	gene-Egr1(Egr1),gene-En2(En2),gene-Fos(Fos),gene-Has3(Has3),gene-Hyal2(Hyal2),gene-Il6(Il6),gene-Mc1r(Mc1r),gene-Nfkbia(Nfkbia),gene-Nr1d1(Nr1d1),gene-Runx3(Runx3),gene-T(T),gene-Tbx10(Tbx10),gene-Tnfsf11(Tnfsf11),gene-Zc3h12a(Zc3h12a),gene-Zglp1(Zglp1)	-
BP	GO:0045930	negative regulation of mitotic cell cycle	3	0	3	69	0.348599	0.560262	gene-Fam107a(Fam107a),gene-LOC101835871(LOC101835871),gene-Ovol1(Ovol1)	-
BP	GO:0010648	negative regulation of cell communication	14	0	14	406	0.348708	0.560262	gene-Adra2a(Adra2a),gene-Apc2(Apc2),gene-Aplnr(Aplnr),gene-Col2a1(Col2a1),gene-CUNH3orf33(CUNH3orf33),gene-Egr1(Egr1),gene-Htra1(Htra1),gene-Hyal2(Hyal2),gene-Il6(Il6),gene-Nfkbia(Nfkbia),gene-Nr1d1(Nr1d1),gene-Rassf2(Rassf2),gene-Sfrp4(Sfrp4),gene-Zc3h12a(Zc3h12a)	-
BP	GO:0023057	negative regulation of signaling	14	0	14	406	0.348708	0.560262	gene-Adra2a(Adra2a),gene-Apc2(Apc2),gene-Aplnr(Aplnr),gene-Col2a1(Col2a1),gene-CUNH3orf33(CUNH3orf33),gene-Egr1(Egr1),gene-Htra1(Htra1),gene-Hyal2(Hyal2),gene-Il6(Il6),gene-Nfkbia(Nfkbia),gene-Nr1d1(Nr1d1),gene-Rassf2(Rassf2),gene-Sfrp4(Sfrp4),gene-Zc3h12a(Zc3h12a)	-
BP	GO:0001934	positive regulation of protein phosphorylation	7	0	7	189	0.349289	0.560262	gene-Adra2a(Adra2a),gene-Aplnr(Aplnr),gene-LOC101831547(LOC101831547),gene-Rassf2(Rassf2),gene-Rspo1(Rspo1),gene-Tnfsf11(Tnfsf11),gene-Zc3h12a(Zc3h12a)	-
BP	GO:0001516	prostaglandin biosynthetic process	1	0	1	14	0.350322	0.560262	gene-Ptgds(Ptgds)	-
BP	GO:0001702	gastrulation with mouth forming second	1	0	1	14	0.350322	0.560262	gene-Crb2(Crb2)	-
BP	GO:0001893	maternal placenta development	1	0	1	14	0.350322	0.560262	gene-LOC101840476(LOC101840476)	-
BP	GO:0002504	antigen processing and presentation of peptide or polysaccharide antigen via MHC class II	1	0	1	14	0.350322	0.560262	gene-LOC101822444(LOC101822444)	-
BP	GO:0002534	cytokine production involved in inflammatory response	1	0	1	14	0.350322	0.560262	gene-Zc3h12a(Zc3h12a)	-
BP	GO:0006699	bile acid biosynthetic process	1	0	1	14	0.350322	0.560262	gene-Nr1d1(Nr1d1)	-
BP	GO:0007431	salivary gland development	1	0	1	14	0.350322	0.560262	gene-Il6(Il6)	-
BP	GO:0008608	attachment of spindle microtubules to kinetochore	1	0	1	14	0.350322	0.560262	gene-LOC101835871(LOC101835871)	-
BP	GO:0009074	aromatic amino acid family catabolic process	1	0	1	14	0.350322	0.560262	gene-Tat(Tat)	-
BP	GO:0009394	2'-deoxyribonucleotide metabolic process	0	1	1	14	0.350322	0.560262	-	gene-Urad(Urad)
BP	GO:0010573	vascular endothelial growth factor production	1	0	1	14	0.350322	0.560262	gene-LOC101839392(LOC101839392)	-
BP	GO:0010761	fibroblast migration	1	0	1	14	0.350322	0.560262	gene-Hyal2(Hyal2)	-
BP	GO:0014888	striated muscle adaptation	1	0	1	14	0.350322	0.560262	gene-Tcap(Tcap)	-
BP	GO:0021602	cranial nerve morphogenesis	1	0	1	14	0.350322	0.560262	gene-Kcna2(Kcna2)	-
BP	GO:0031663	lipopolysaccharide-mediated signaling pathway	1	0	1	14	0.350322	0.560262	gene-Nfkbia(Nfkbia)	-
BP	GO:0035136	forelimb morphogenesis	1	0	1	14	0.350322	0.560262	gene-Rnf165(Rnf165)	-
BP	GO:0035249	synaptic transmission, glutamatergic	1	0	1	14	0.350322	0.560262	gene-LOC101839392(LOC101839392)	-
BP	GO:0043647	inositol phosphate metabolic process	1	0	1	14	0.350322	0.560262	gene-Ptafr(Ptafr)	-
BP	GO:0044273	sulfur compound catabolic process	1	0	1	14	0.350322	0.560262	gene-Pcyox1l(Pcyox1l)	-
BP	GO:0046457	prostanoid biosynthetic process	1	0	1	14	0.350322	0.560262	gene-Ptgds(Ptgds)	-
BP	GO:0048247	lymphocyte chemotaxis	1	0	1	14	0.350322	0.560262	gene-CUNH10orf99(CUNH10orf99)	-
BP	GO:0048641	regulation of skeletal muscle tissue development	1	0	1	14	0.350322	0.560262	gene-Tll2(Tll2)	-
BP	GO:0048814	regulation of dendrite morphogenesis	1	0	1	14	0.350322	0.560262	gene-LOC101831547(LOC101831547)	-
BP	GO:0050892	intestinal absorption	1	0	1	14	0.350322	0.560262	gene-Abcg5(Abcg5)	-
BP	GO:0055021	regulation of cardiac muscle tissue growth	1	0	1	14	0.350322	0.560262	gene-Pi16(Pi16)	-
BP	GO:0060260	regulation of transcription initiation from RNA polymerase II promoter	1	0	1	14	0.350322	0.560262	gene-Nfkbia(Nfkbia)	-
BP	GO:0060351	cartilage development involved in endochondral bone morphogenesis	1	0	1	14	0.350322	0.560262	gene-Col2a1(Col2a1)	-
BP	GO:0061387	regulation of extent of cell growth	1	0	1	14	0.350322	0.560262	gene-LOC101831547(LOC101831547)	-
BP	GO:0071398	cellular response to fatty acid	1	0	1	14	0.350322	0.560262	gene-Zc3h12a(Zc3h12a)	-
BP	GO:0090278	negative regulation of peptide hormone secretion	1	0	1	14	0.350322	0.560262	gene-Adra2a(Adra2a)	-
BP	GO:0097306	cellular response to alcohol	1	0	1	14	0.350322	0.560262	gene-Slc5a5(Slc5a5)	-
BP	GO:0120178	steroid hormone biosynthetic process	1	0	1	14	0.350322	0.560262	gene-Egr1(Egr1)	-
BP	GO:1900015	regulation of cytokine production involved in inflammatory response	1	0	1	14	0.350322	0.560262	gene-Zc3h12a(Zc3h12a)	-
BP	GO:1902475	L-alpha-amino acid transmembrane transport	1	0	1	14	0.350322	0.560262	gene-Arl6ip1(Arl6ip1)	-
BP	GO:1903672	positive regulation of sprouting angiogenesis	1	0	1	14	0.350322	0.560262	gene-Aplnr(Aplnr)	-
BP	GO:1905207	regulation of cardiocyte differentiation	1	0	1	14	0.350322	0.560262	gene-Pi16(Pi16)	-
BP	GO:0051172	negative regulation of nitrogen compound metabolic process	11	4	15	438	0.35075	0.560656	gene-CUNH3orf33(CUNH3orf33),gene-Egr1(Egr1),gene-Fam46c(Fam46c),gene-LOC101831547(LOC101831547),gene-LOC101840911(LOC101840911),gene-Nr1i2(Nr1i2),gene-Rassf2(Rassf2),gene-Tnfsf11(Tnfsf11),gene-Zc3h12a(Zc3h12a),gene-Zfp36(Zfp36),gene-Zglp1(Zglp1)	gene-Aqp11(Aqp11),gene-Hexim2(Hexim2),gene-LOC101830292(LOC101830292),gene-Txnip(Txnip)
BP	GO:0051235	maintenance of location	4	0	4	99	0.35304	0.564026	gene-Aplnr(Aplnr),gene-Gp5(Gp5),gene-Nfkbia(Nfkbia),gene-Zc3h12a(Zc3h12a)	-
BP	GO:0072594	establishment of protein localization to organelle	4	1	5	129	0.353336	0.564059	gene-Hyal2(Hyal2),gene-LOC101840911(LOC101840911),gene-Nfkbia(Nfkbia),gene-Zc3h12a(Zc3h12a)	gene-Txnip(Txnip)
BP	GO:0031325	positive regulation of cellular metabolic process	24	0	24	724	0.353959	0.564059	gene-Adra2a(Adra2a),gene-Aplnr(Aplnr),gene-Egr1(Egr1),gene-En2(En2),gene-Fam107a(Fam107a),gene-Fos(Fos),gene-Has3(Has3),gene-Hyal2(Hyal2),gene-Il6(Il6),gene-LOC101831547(LOC101831547),gene-Mc1r(Mc1r),gene-Nfkbia(Nfkbia),gene-Nr1d1(Nr1d1),gene-Rab27a(Rab27a),gene-Rassf2(Rassf2),gene-Rspo1(Rspo1),gene-Runx3(Runx3),gene-T(T),gene-Tbx10(Tbx10),gene-Tbx21(Tbx21),gene-Tnfsf11(Tnfsf11),gene-Zc3h12a(Zc3h…	-
BP	GO:0010565	regulation of cellular ketone metabolic process	2	0	2	41	0.354338	0.564059	gene-Egr1(Egr1),gene-Nr1d1(Nr1d1)	-
BP	GO:0046887	positive regulation of hormone secretion	2	0	2	41	0.354338	0.564059	gene-Rfx6(Rfx6),gene-Tnfsf11(Tnfsf11)	-
BP	GO:0048588	developmental cell growth	2	0	2	41	0.354338	0.564059	gene-LOC101831547(LOC101831547),gene-Pi16(Pi16)	-
BP	GO:0060041	retina development in camera-type eye	2	0	2	41	0.354338	0.564059	gene-Crb2(Crb2),gene-Gnat1(Gnat1)	-
BP	GO:1903531	negative regulation of secretion by cell	2	0	2	41	0.354338	0.564059	gene-Adra2a(Adra2a),gene-Il6(Il6)	-
BP	GO:0009968	negative regulation of signal transduction	13	0	13	377	0.356828	0.567169	gene-Apc2(Apc2),gene-Aplnr(Aplnr),gene-Col2a1(Col2a1),gene-CUNH3orf33(CUNH3orf33),gene-Egr1(Egr1),gene-Htra1(Htra1),gene-Hyal2(Hyal2),gene-Il6(Il6),gene-Nfkbia(Nfkbia),gene-Nr1d1(Nr1d1),gene-Rassf2(Rassf2),gene-Sfrp4(Sfrp4),gene-Zc3h12a(Zc3h12a)	-
BP	GO:0019058	viral life cycle	3	0	3	70	0.356937	0.567169	gene-Hyal2(Hyal2),gene-Nectin4(Nectin4),gene-Zc3h12a(Zc3h12a)	-
BP	GO:0007268	chemical synaptic transmission	6	0	6	160	0.357208	0.567169	gene-Adra2a(Adra2a),gene-Chrna10(Chrna10),gene-Cplx1(Cplx1),gene-Cplx3(Cplx3),gene-LOC101839392(LOC101839392),gene-Sncg(Sncg)	-
BP	GO:0040017	positive regulation of locomotion	6	0	6	160	0.357208	0.567169	gene-Adra2a(Adra2a),gene-Cpne3(Cpne3),gene-Fam107a(Fam107a),gene-LOC101831547(LOC101831547),gene-LOC101839392(LOC101839392),gene-Zc3h12a(Zc3h12a)	-
BP	GO:0098916	anterograde trans-synaptic signaling	6	0	6	160	0.357208	0.567169	gene-Adra2a(Adra2a),gene-Chrna10(Chrna10),gene-Cplx1(Cplx1),gene-Cplx3(Cplx3),gene-LOC101839392(LOC101839392),gene-Sncg(Sncg)	-
BP	GO:0048699	generation of neurons	14	0	14	409	0.358869	0.569513	gene-Cckar(Cckar),gene-Cep85l(Cep85l),gene-Crb2(Crb2),gene-En2(En2),gene-Flrt1(Flrt1),gene-Gfra3(Gfra3),gene-Gnat1(Gnat1),gene-Il6(Il6),gene-Lgi1(Lgi1),gene-LOC101831547(LOC101831547),gene-Nr1d1(Nr1d1),gene-Rnd1(Rnd1),gene-Rnf165(Rnf165),gene-Tubb3(Tubb3)	-
BP	GO:0015849	organic acid transport	4	0	4	100	0.35997	0.569799	gene-Arl6ip1(Arl6ip1),gene-Proca1(Proca1),gene-Slc27a3(Slc27a3),gene-Tnfsf11(Tnfsf11)	-
BP	GO:0044403	symbiotic process	4	0	4	100	0.35997	0.569799	gene-Hyal2(Hyal2),gene-Nectin4(Nectin4),gene-Zc3h12a(Zc3h12a),gene-Zfp36(Zfp36)	-
BP	GO:0046942	carboxylic acid transport	4	0	4	100	0.35997	0.569799	gene-Arl6ip1(Arl6ip1),gene-Proca1(Proca1),gene-Slc27a3(Slc27a3),gene-Tnfsf11(Tnfsf11)	-
BP	GO:0060485	mesenchyme development	4	0	4	100	0.35997	0.569799	gene-Aplnr(Aplnr),gene-Crb2(Crb2),gene-Dchs1(Dchs1),gene-LOC101836485(LOC101836485)	-
BP	GO:0072511	divalent inorganic cation transport	4	0	4	100	0.35997	0.569799	gene-Aplnr(Aplnr),gene-Gp5(Gp5),gene-LOC101840476(LOC101840476),gene-Slc24a4(Slc24a4)	-
BP	GO:0009893	positive regulation of metabolic process	29	0	29	887	0.36215	0.572274	gene-Adra2a(Adra2a),gene-Alox15b(Alox15b),gene-Aplnr(Aplnr),gene-Egr1(Egr1),gene-En2(En2),gene-Fam107a(Fam107a),gene-Fam46c(Fam46c),gene-Fos(Fos),gene-Has3(Has3),gene-Hyal2(Hyal2),gene-Il6(Il6),gene-LOC101831547(LOC101831547),gene-LOC101839392(LOC101839392),gene-Mc1r(Mc1r),gene-Nfkbia(Nfkbia),gene-Nr1d1(Nr1d1),gene-Nr1i2(Nr1i2),gene-Rab27a(Rab27a),gene-Rassf2(Rassf2),gene-Rspo1(Rspo1),gene-Runx3(…	-
BP	GO:0099537	trans-synaptic signaling	6	0	6	161	0.36264	0.572274	gene-Adra2a(Adra2a),gene-Chrna10(Chrna10),gene-Cplx1(Cplx1),gene-Cplx3(Cplx3),gene-LOC101839392(LOC101839392),gene-Sncg(Sncg)	-
BP	GO:0005977	glycogen metabolic process	2	0	2	42	0.365361	0.572274	gene-Nr1d1(Nr1d1),gene-Phlda2(Phlda2)	-
BP	GO:0006073	cellular glucan metabolic process	2	0	2	42	0.365361	0.572274	gene-Nr1d1(Nr1d1),gene-Phlda2(Phlda2)	-
BP	GO:0019915	lipid storage	2	0	2	42	0.365361	0.572274	gene-Nfkbia(Nfkbia),gene-Zc3h12a(Zc3h12a)	-
BP	GO:1901657	glycosyl compound metabolic process	1	1	2	42	0.365361	0.572274	gene-Nt5e(Nt5e)	gene-Urad(Urad)
BP	GO:0002683	negative regulation of immune system process	5	0	5	131	0.365432	0.572274	gene-Nfkbia(Nfkbia),gene-Nr1d1(Nr1d1),gene-Tbx21(Tbx21),gene-Zc3h12a(Zc3h12a),gene-Zfp36(Zfp36)	-
BP	GO:0019752	carboxylic acid metabolic process	15	1	16	475	0.368307	0.572274	gene-Alox15b(Alox15b),gene-Cpt1c(Cpt1c),gene-Has3(Has3),gene-Hdc(Hdc),gene-Hkdc1(Hkdc1),gene-Hyal2(Hyal2),gene-LOC101823220(LOC101823220),gene-LOC101823717(LOC101823717),gene-LOC101836237(LOC101836237),gene-LOC101836485(LOC101836485),gene-Nr1d1(Nr1d1),gene-Oat(Oat),gene-Pcyox1l(Pcyox1l),gene-Ptgds(Ptgds),gene-Tat(Tat)	gene-Slc45a2(Slc45a2)
BP	GO:0001960	negative regulation of cytokine-mediated signaling pathway	1	0	1	15	0.370045	0.572274	gene-Il6(Il6)	-
BP	GO:0002714	positive regulation of B cell mediated immunity	1	0	1	15	0.370045	0.572274	gene-Tbx21(Tbx21)	-
BP	GO:0002891	positive regulation of immunoglobulin mediated immune response	1	0	1	15	0.370045	0.572274	gene-Tbx21(Tbx21)	-
BP	GO:0002931	response to ischemia	1	0	1	15	0.370045	0.572274	gene-Egr1(Egr1)	-
BP	GO:0007094	mitotic spindle assembly checkpoint	1	0	1	15	0.370045	0.572274	gene-LOC101835871(LOC101835871)	-
BP	GO:0007632	visual behavior	1	0	1	15	0.370045	0.572274	gene-Gnat1(Gnat1)	-
BP	GO:0015800	acidic amino acid transport	1	0	1	15	0.370045	0.572274	gene-Arl6ip1(Arl6ip1)	-
BP	GO:0019692	deoxyribose phosphate metabolic process	0	1	1	15	0.370045	0.572274	-	gene-Urad(Urad)
BP	GO:0030195	negative regulation of blood coagulation	1	0	1	15	0.370045	0.572274	gene-Hrg(Hrg)	-
BP	GO:0030199	collagen fibril organization	1	0	1	15	0.370045	0.572274	gene-Col2a1(Col2a1)	-
BP	GO:0031577	spindle checkpoint	1	0	1	15	0.370045	0.572274	gene-LOC101835871(LOC101835871)	-
BP	GO:0033363	secretory granule organization	1	0	1	15	0.370045	0.572274	gene-Acrbp(Acrbp)	-
BP	GO:0034312	diol biosynthetic process	1	0	1	15	0.370045	0.572274	gene-Acer2(Acer2)	-
BP	GO:0042058	regulation of epidermal growth factor receptor signaling pathway	1	0	1	15	0.370045	0.572274	gene-Adra2a(Adra2a)	-
BP	GO:0042088	T-helper 1 type immune response	1	0	1	15	0.370045	0.572274	gene-Tbx21(Tbx21)	-
BP	GO:0042596	fear response	1	0	1	15	0.370045	0.572274	gene-Adra2a(Adra2a)	-
BP	GO:0045428	regulation of nitric oxide biosynthetic process	1	0	1	15	0.370045	0.572274	gene-Zc3h12a(Zc3h12a)	-
BP	GO:0045746	negative regulation of Notch signaling pathway	1	0	1	15	0.370045	0.572274	gene-Nfkbia(Nfkbia)	-
BP	GO:0048008	platelet-derived growth factor receptor signaling pathway	0	1	1	15	0.370045	0.572274	-	gene-Txnip(Txnip)
BP	GO:0050688	regulation of defense response to virus	1	0	1	15	0.370045	0.572274	gene-Zc3h12a(Zc3h12a)	-
BP	GO:0050931	pigment cell differentiation	1	0	1	15	0.370045	0.572274	gene-Rab27a(Rab27a)	-
BP	GO:0060236	regulation of mitotic spindle organization	1	0	1	15	0.370045	0.572274	gene-Fsd1(Fsd1)	-
BP	GO:0060412	ventricular septum morphogenesis	1	0	1	15	0.370045	0.572274	gene-Aplnr(Aplnr)	-
BP	GO:0060420	regulation of heart growth	1	0	1	15	0.370045	0.572274	gene-Pi16(Pi16)	-
BP	GO:0061515	myeloid cell development	1	0	1	15	0.370045	0.572274	gene-Tnfsf11(Tnfsf11)	-
BP	GO:0070373	negative regulation of ERK1 and ERK2 cascade	1	0	1	15	0.370045	0.572274	gene-CUNH3orf33(CUNH3orf33)	-
BP	GO:0071173	spindle assembly checkpoint	1	0	1	15	0.370045	0.572274	gene-LOC101835871(LOC101835871)	-
BP	GO:0071174	mitotic spindle checkpoint	1	0	1	15	0.370045	0.572274	gene-LOC101835871(LOC101835871)	-
BP	GO:0071320	cellular response to cAMP	1	0	1	15	0.370045	0.572274	gene-Slc5a5(Slc5a5)	-
BP	GO:0071709	membrane assembly	1	0	1	15	0.370045	0.572274	gene-Nlgn3(Nlgn3)	-
BP	GO:0090184	positive regulation of kidney development	1	0	1	15	0.370045	0.572274	gene-Hoxb7(Hoxb7)	-
BP	GO:0090224	regulation of spindle organization	1	0	1	15	0.370045	0.572274	gene-Fsd1(Fsd1)	-
BP	GO:0120034	positive regulation of plasma membrane bounded cell projection assembly	1	0	1	15	0.370045	0.572274	gene-Saxo1(Saxo1)	-
BP	GO:0150115	cell-substrate junction organization	1	0	1	15	0.370045	0.572274	gene-Fam107a(Fam107a)	-
BP	GO:1900744	regulation of p38MAPK cascade	1	0	1	15	0.370045	0.572274	gene-Zc3h12a(Zc3h12a)	-
BP	GO:1901184	regulation of ERBB signaling pathway	1	0	1	15	0.370045	0.572274	gene-Adra2a(Adra2a)	-
BP	GO:1903573	negative regulation of response to endoplasmic reticulum stress	0	1	1	15	0.370045	0.572274	-	gene-Aqp11(Aqp11)
[truncated: 2,095 more rows]
