# Supplementary material for: Comparative transcriptomics analysis on Senecavirus A-infected and non-infected cells
Source: Front Vet Sci. 2024 Jun 25;11:1431879. doi: 10.3389/fvets.2024.1431879 (PMC11231404; doi:10.3389/fvets.2024.1431879)
Supplement: Supplementary file 8 [file Table_8.XLSX]

## Sheet: Sheet1
Pathway ID	Pathway	Level1	Level2	Up_number	Down_number	DEG_number	total_number	P value	FDR	Up_gene	Down_gene	URL
maua04060	Cytokine-cytokine receptor interaction	Environmental Information Processing	Signaling molecules and interaction	22	1	23	275	3.94803e-06	0.000757019	gene-Gh1(Gh1),gene-Il22(Il22),gene-Amhr2(Amhr2),gene-Csf2(Csf2),gene-LOC101825305(LOC101825305),gene-LOC101833790(LOC101833790),gene-Il20rb(Il20rb),gene-Tnfrsf13b(Tnfrsf13b),gene-Il1r2(Il1r2),gene-LOC101834882(LOC101834882),gene-Csf3(Csf3),gene-Tnfsf4(Tnfsf4),gene-Tnfsf13b(Tnfsf13b),gene-Il20ra(Il20ra),gene-LOC101839392(LOC101839392),gene-Cxcl11(Cxcl11),gene-Ccl20(Ccl20),gene-Tgfb2(Tgfb2),gene-LO…	gene-Il18rap(Il18rap)	http://www.kegg.jp/kegg-bin/show_pathway?map=map04060&multi_query=K13376+%23FFFFFF,red%0d%0aK05473+%23FFFFFF,red%0d%0aK05136+%23FFFFFF,red%0d%0aK05419+%23FFFFFF,red%0d%0aK04387+%23FFFFFF,red%0d%0aK05469+%23FFFFFF,red%0d%0aK05445+%23FFFFFF,red%0d%0aK05476+%23FFFFFF,red%0d%0aK05438+%23FFFFFF,red%0d%0aK05150+%23FFFFFF,red%0d%0aK05427+%23FFFFFF,red%0d%0aK05423+%23FFFFFF,red%0d%0aK05137+%23FFFFFF,red%…
maua05323	Rheumatoid arthritis	Human Diseases	Immune disease	13	0	13	104	8.11374e-06	0.000757019	gene-Fos(Fos),gene-Il6(Il6),gene-Tnfsf11(Tnfsf11),gene-Tgfb2(Tgfb2),gene-Ccl20(Ccl20),gene-Tek(Tek),gene-Csf2(Csf2),gene-Ctsk(Ctsk),gene-LOC101822444(LOC101822444),gene-LOC101839392(LOC101839392),gene-Tnfsf13b(Tnfsf13b),gene-Atp6v1e2(Atp6v1e2),gene-LOC101834882(LOC101834882)	-	http://www.kegg.jp/kegg-bin/show_pathway?map=map05323&multi_query=K14624+%23FFFFFF,red%0d%0aK05505+%23FFFFFF,red%0d%0aK13376+%23FFFFFF,red%0d%0aK14625+%23FFFFFF,red%0d%0aK05473+%23FFFFFF,red%0d%0aK02150+%23FFFFFF,red%0d%0aK05121+%23FFFFFF,red%0d%0aK04379+%23FFFFFF,red%0d%0aK05476+%23FFFFFF,red%0d%0aK05405+%23FFFFFF,red%0d%0aK01371+%23FFFFFF,red%0d%0aK05427+%23FFFFFF,red%0d%0aK06752+%23FFFFFF,red%…
maua04657	IL-17 signaling pathway	Organismal Systems	Immune system	12	0	12	89	8.25839e-06	0.000757019	gene-Mapk15(Mapk15),gene-Tnfaip3(Tnfaip3),gene-LOC101825353(LOC101825353),gene-Fos(Fos),gene-Ccl20(Ccl20),gene-Nfkbia(Nfkbia),gene-Il6(Il6),gene-Fosb(Fosb),gene-Csf2(Csf2),gene-Csf3(Csf3),gene-LOC101834882(LOC101834882),gene-LOC101839392(LOC101839392)	-	http://www.kegg.jp/kegg-bin/show_pathway?map=map04657&multi_query=K09029+%23FFFFFF,red%0d%0aK04734+%23FFFFFF,red%0d%0aK05423+%23FFFFFF,red%0d%0aK19603+%23FFFFFF,red%0d%0aK11859+%23FFFFFF,red%0d%0aK14624+%23FFFFFF,red%0d%0aK05427+%23FFFFFF,red%0d%0aK05505+%23FFFFFF,red%0d%0aK05405+%23FFFFFF,red%0d%0aK14625+%23FFFFFF,red%0d%0aK13908+%23FFFFFF,red%0d%0aK04379+%23FFFFFF,red%0d%0a
maua04668	TNF signaling pathway	Environmental Information Processing	Signal transduction	13	0	13	118	3.22607e-05	0.00221792	gene-LOC101834882(LOC101834882),gene-Bcl3(Bcl3),gene-LOC110339912(LOC110339912),gene-LOC101839392(LOC101839392),gene-Csf2(Csf2),gene-Ccl20(Ccl20),gene-Nfkbia(Nfkbia),gene-Lif(Lif),gene-Il6(Il6),gene-Map3k8(Map3k8),gene-Tnfaip3(Tnfaip3),gene-Fos(Fos),gene-LOC101830849(LOC101830849)	-	http://www.kegg.jp/kegg-bin/show_pathway?map=map04668&multi_query=K04734+%23FFFFFF,red%0d%0aK14624+%23FFFFFF,red%0d%0aK16060+%23FFFFFF,red%0d%0aK04415+%23FFFFFF,red%0d%0aK04379+%23FFFFFF,red%0d%0aK11859+%23FFFFFF,red%0d%0aK05405+%23FFFFFF,red%0d%0aK09258+%23FFFFFF,red%0d%0aK05505+%23FFFFFF,red%0d%0aK14625+%23FFFFFF,red%0d%0aK05419+%23FFFFFF,red%0d%0aK05427+%23FFFFFF,red%0d%0a
maua04080	Neuroactive ligand-receptor interaction	Environmental Information Processing	Signaling molecules and interaction	22	2	24	352	7.32951e-05	0.00403123	gene-Adrb3(Adrb3),gene-LOC101822862(LOC101822862),gene-Gh1(Gh1),gene-Rxfp4(Rxfp4),gene-Chrna10(Chrna10),gene-Npff(Npff),gene-Trpv1(Trpv1),gene-Nmb(Nmb),gene-Chrnb3(Chrnb3),gene-Grin2c(Grin2c),gene-LOC101835411(LOC101835411),gene-Mc1r(Mc1r),gene-Pomc(Pomc),gene-Adra2a(Adra2a),gene-Aplnr(Aplnr),gene-Cckar(Cckar),gene-Gcg(Gcg),gene-Hrh4(Hrh4),gene-P2rx2(P2rx2),gene-Ptafr(Ptafr),gene-Tac3(Tac3),gene-…	gene-Grik2(Grik2),gene-S1pr3(S1pr3)	http://www.kegg.jp/kegg-bin/show_pathway?map=map04080&multi_query=K08398+%23FFFFFF,red%0d%0aK05202+%23FFFFFF,green%0d%0aK04143+%23FFFFFF,red%0d%0aK04194+%23FFFFFF,red%0d%0aK05228+%23FFFFFF,red%0d%0aK04152+%23FFFFFF,red%0d%0aK04138+%23FFFFFF,red%0d%0aK05223+%23FFFFFF,red%0d%0aK05222+%23FFFFFF,red%0d%0aK05247+%23FFFFFF,red%0d%0aK04174+%23FFFFFF,red%0d%0aK05259+%23FFFFFF,red%0d%0aK05438+%23FFFFFF,re…
maua04061	Viral protein interaction with cytokine and cytokine receptor	Environmental Information Processing	Signaling molecules and interaction	8	1	9	84	0.000659024	0.0302053	gene-LOC101833790(LOC101833790),gene-Il20rb(Il20rb),gene-LOC101834882(LOC101834882),gene-Il20ra(Il20ra),gene-LOC101839392(LOC101839392),gene-Cxcl11(Cxcl11),gene-Ccl20(Ccl20),gene-Il6(Il6)	gene-Il18rap(Il18rap)	http://www.kegg.jp/kegg-bin/show_pathway?map=map04061&multi_query=K05505+%23FFFFFF,red%0d%0aK14624+%23FFFFFF,red%0d%0aK05405+%23FFFFFF,red%0d%0aK05174+%23FFFFFF,green%0d%0aK14625+%23FFFFFF,red%0d%0aK05137+%23FFFFFF,red%0d%0aK05136+%23FFFFFF,red%0d%0aK04180+%23FFFFFF,red%0d%0aK12672+%23FFFFFF,red%0d%0a
maua04640	Hematopoietic cell lineage	Organismal Systems	Immune system	9	0	9	92	0.00127427	0.0500606	gene-Il6(Il6),gene-Anpep(Anpep),gene-Gp5(Gp5),gene-Itgam(Itgam),gene-LOC101822444(LOC101822444),gene-Cd59(Cd59),gene-Csf3(Csf3),gene-Il1r2(Il1r2),gene-Csf2(Csf2)	-	http://www.kegg.jp/kegg-bin/show_pathway?map=map04640&multi_query=K05427+%23FFFFFF,red%0d%0aK06461+%23FFFFFF,red%0d%0aK04008+%23FFFFFF,red%0d%0aK06260+%23FFFFFF,red%0d%0aK05423+%23FFFFFF,red%0d%0aK05405+%23FFFFFF,red%0d%0aK06752+%23FFFFFF,red%0d%0aK11140+%23FFFFFF,red%0d%0aK04387+%23FFFFFF,red%0d%0a
maua04064	NF-kappa B signaling pathway	Environmental Information Processing	Signal transduction	9	0	9	99	0.00213359	0.0733421	gene-Tnfsf13b(Tnfsf13b),gene-LOC110339912(LOC110339912),gene-LOC101834882(LOC101834882),gene-Ticam2(Ticam2),gene-Relb(Relb),gene-LOC110340069(LOC110340069),gene-Tnfaip3(Tnfaip3),gene-Tnfsf11(Tnfsf11),gene-Nfkbia(Nfkbia)	-	http://www.kegg.jp/kegg-bin/show_pathway?map=map04064&multi_query=K11859+%23FFFFFF,red%0d%0aK05476+%23FFFFFF,red%0d%0aK04734+%23FFFFFF,red%0d%0aK05409+%23FFFFFF,red%0d%0aK05473+%23FFFFFF,red%0d%0aK09253+%23FFFFFF,red%0d%0aK05505+%23FFFFFF,red%0d%0aK16060+%23FFFFFF,red%0d%0a
maua04360	Axon guidance	Organismal Systems	Development and regeneration	12	1	13	201	0.00530518	0.156814	gene-Epha8(Epha8),gene-Sema3f(Sema3f),gene-Camk2b(Camk2b),gene-LOC101826775(LOC101826775),gene-Sema4a(Sema4a),gene-LOC101832774(LOC101832774),gene-Efna2(Efna2),gene-L1cam(L1cam),gene-Plxnb3(Plxnb3),gene-Ntng2(Ntng2),gene-LOC101831547(LOC101831547),gene-Rnd1(Rnd1)	gene-Plxnb1(Plxnb1)	http://www.kegg.jp/kegg-bin/show_pathway?map=map04360&multi_query=K06821+%23FFFFFF,purple%0d%0aK07531+%23FFFFFF,red%0d%0aK05109+%23FFFFFF,red%0d%0aK16359+%23FFFFFF,red%0d%0aK06521+%23FFFFFF,red%0d%0aK06550+%23FFFFFF,red%0d%0aK05462+%23FFFFFF,red%0d%0aK04515+%23FFFFFF,red%0d%0aK05102+%23FFFFFF,red%0d%0aK06840+%23FFFFFF,red%0d%0a
maua05134	Legionellosis	Human Diseases	Infectious disease: bacterial	6	0	6	57	0.00570232	0.156814	gene-LOC101834882(LOC101834882),gene-Itgam(Itgam),gene-Hspa1l(Hspa1l),gene-Nlrc4(Nlrc4),gene-Nfkbia(Nfkbia),gene-Il6(Il6)	-	http://www.kegg.jp/kegg-bin/show_pathway?map=map05134&multi_query=K06461+%23FFFFFF,red%0d%0aK05505+%23FFFFFF,red%0d%0aK04734+%23FFFFFF,red%0d%0aK03283+%23FFFFFF,red%0d%0aK12805+%23FFFFFF,red%0d%0aK05405+%23FFFFFF,red%0d%0a
maua00290	Valine, leucine and isoleucine biosynthesis	Metabolism	Amino acid metabolism	1	1	2	5	0.00779971	0.194993	gene-LOC101823717(LOC101823717)	gene-Sdsl(Sdsl)	http://www.kegg.jp/kegg-bin/show_pathway?map=map00290&multi_query=K17989+%23FFFFFF,purple%0d%0a
maua04010	MAPK signaling pathway	Environmental Information Processing	Signal transduction	17	0	17	319	0.010605	0.236954	gene-LOC110340069(LOC110340069),gene-Pla2g4c(Pla2g4c),gene-Fos(Fos),gene-Efna2(Efna2),gene-Relb(Relb),gene-Pgf(Pgf),gene-Map3k8(Map3k8),gene-Hspa1l(Hspa1l),gene-Dusp16(Dusp16),gene-Tgfb2(Tgfb2),gene-Rasgrf1(Rasgrf1),gene-Pla2g4d(Pla2g4d),gene-Tek(Tek),gene-Rasgrp3(Rasgrp3),gene-Dusp2(Dusp2),gene-Fgf12(Fgf12),gene-LOC106023179(LOC106023179)	-	http://www.kegg.jp/kegg-bin/show_pathway?map=map04010&multi_query=K03283+%23FFFFFF,red%0d%0aK04349+%23FFFFFF,red%0d%0aK05084+%23FFFFFF,red%0d%0aK13376+%23FFFFFF,red%0d%0aK04459+%23FFFFFF,red%0d%0aK05462+%23FFFFFF,red%0d%0aK12362+%23FFFFFF,red%0d%0aK05121+%23FFFFFF,red%0d%0aK09253+%23FFFFFF,red%0d%0aK16859+%23FFFFFF,red%0d%0aK16342+%23FFFFFF,red%0d%0aK04379+%23FFFFFF,red%0d%0aK04415+%23FFFFFF,red%…
maua04380	Osteoclast differentiation	Organismal Systems	Development and regeneration	10	0	10	151	0.0117759	0.236954	gene-Tgfb2(Tgfb2),gene-Nfkbia(Nfkbia),gene-Nox1(Nox1),gene-Tnfsf11(Tnfsf11),gene-LOC101841495(LOC101841495),gene-LOC110340069(LOC110340069),gene-Fos(Fos),gene-Relb(Relb),gene-Fosb(Fosb),gene-Ctsk(Ctsk)	-	http://www.kegg.jp/kegg-bin/show_pathway?map=map04380&multi_query=K08008+%23FFFFFF,red%0d%0aK04379+%23FFFFFF,red%0d%0aK06512+%23FFFFFF,red%0d%0aK04734+%23FFFFFF,red%0d%0aK05473+%23FFFFFF,red%0d%0aK01371+%23FFFFFF,red%0d%0aK09029+%23FFFFFF,red%0d%0aK13376+%23FFFFFF,red%0d%0aK09253+%23FFFFFF,red%0d%0a
maua05321	Inflammatory bowel disease	Human Diseases	Immune disease	5	1	6	67	0.0123702	0.236954	gene-LOC101822444(LOC101822444),gene-Il22(Il22),gene-Tgfb2(Tgfb2),gene-Il6(Il6),gene-Tbx21(Tbx21)	gene-Il18rap(Il18rap)	http://www.kegg.jp/kegg-bin/show_pathway?map=map05321&multi_query=K10166+%23FFFFFF,red%0d%0aK05445+%23FFFFFF,red%0d%0aK05405+%23FFFFFF,red%0d%0aK13376+%23FFFFFF,red%0d%0aK05174+%23FFFFFF,green%0d%0aK06752+%23FFFFFF,red%0d%0a
maua05144	Malaria	Human Diseases	Infectious disease: parasitic	4	1	5	49	0.0129248	0.236954	gene-Il6(Il6),gene-LOC101839392(LOC101839392),gene-Csf3(Csf3),gene-Tgfb2(Tgfb2)	gene-LOC101822612(LOC101822612)	http://www.kegg.jp/kegg-bin/show_pathway?map=map05144&multi_query=K13376+%23FFFFFF,red%0d%0aK05423+%23FFFFFF,red%0d%0aK06543+%23FFFFFF,green%0d%0aK05405+%23FFFFFF,red%0d%0aK14624+%23FFFFFF,red%0d%0a
maua04620	Toll-like receptor signaling pathway	Organismal Systems	Immune system	7	0	7	91	0.0156999	0.269842	gene-Ticam2(Ticam2),gene-Ctsk(Ctsk),gene-Il6(Il6),gene-Nfkbia(Nfkbia),gene-Fos(Fos),gene-Cxcl11(Cxcl11),gene-Map3k8(Map3k8)	-	http://www.kegg.jp/kegg-bin/show_pathway?map=map04620&multi_query=K05405+%23FFFFFF,red%0d%0aK04379+%23FFFFFF,red%0d%0aK01371+%23FFFFFF,red%0d%0aK04415+%23FFFFFF,red%0d%0aK05409+%23FFFFFF,red%0d%0aK04734+%23FFFFFF,red%0d%0aK12672+%23FFFFFF,red%0d%0a
maua04625	C-type lectin receptor signaling pathway	Organismal Systems	Immune system	7	1	8	117	0.0194795	0.312016	gene-Bcl3(Bcl3),gene-LOC106022439(LOC106022439),gene-LOC110340069(LOC110340069),gene-Relb(Relb),gene-LOC101830849(LOC101830849),gene-Nfkbia(Nfkbia),gene-Il6(Il6)	gene-Clec1b(Clec1b)	http://www.kegg.jp/kegg-bin/show_pathway?map=map04625&multi_query=K05405+%23FFFFFF,red%0d%0aK06563+%23FFFFFF,red%0d%0aK04734+%23FFFFFF,red%0d%0aK10070+%23FFFFFF,green%0d%0aK09258+%23FFFFFF,red%0d%0aK09253+%23FFFFFF,red%0d%0a
maua00400	Phenylalanine, tyrosine and tryptophan biosynthesis	Metabolism	Amino acid metabolism	1	1	2	8	0.0206262	0.312016	gene-Tat(Tat)	gene-Il4i1(Il4i1)	http://www.kegg.jp/kegg-bin/show_pathway?map=map00400&multi_query=K00815+%23FFFFFF,red%0d%0aK03334+%23FFFFFF,green%0d%0a
maua00270	Cysteine and methionine metabolism	Metabolism	Amino acid metabolism	3	2	5	56	0.0220346	0.312016	gene-LOC101823717(LOC101823717),gene-Cdo1(Cdo1),gene-Tat(Tat)	gene-Sdsl(Sdsl),gene-Il4i1(Il4i1)	http://www.kegg.jp/kegg-bin/show_pathway?map=map00270&multi_query=K00815+%23FFFFFF,red%0d%0aK17989+%23FFFFFF,purple%0d%0aK00456+%23FFFFFF,red%0d%0aK03334+%23FFFFFF,green%0d%0a
maua04662	B cell receptor signaling pathway	Organismal Systems	Immune system	7	0	7	98	0.0226921	0.312016	gene-Vav1(Vav1),gene-Rasgrp3(Rasgrp3),gene-Nfkbia(Nfkbia),gene-Cd79b(Cd79b),gene-LOC101841495(LOC101841495),gene-Cd72(Cd72),gene-Fos(Fos)	-	http://www.kegg.jp/kegg-bin/show_pathway?map=map04662&multi_query=K06504+%23FFFFFF,red%0d%0aK06507+%23FFFFFF,red%0d%0aK04379+%23FFFFFF,red%0d%0aK05730+%23FFFFFF,red%0d%0aK12362+%23FFFFFF,red%0d%0aK06512+%23FFFFFF,red%0d%0aK04734+%23FFFFFF,red%0d%0a
maua00360	Phenylalanine metabolism	Metabolism	Amino acid metabolism	2	1	3	22	0.024254	0.317612	gene-Tat(Tat),gene-LOC101827582(LOC101827582)	gene-Il4i1(Il4i1)	http://www.kegg.jp/kegg-bin/show_pathway?map=map00360&multi_query=K03334+%23FFFFFF,green%0d%0aK00276+%23FFFFFF,red%0d%0aK00815+%23FFFFFF,red%0d%0a
maua00260	Glycine, serine and threonine metabolism	Metabolism	Amino acid metabolism	3	1	4	41	0.0295385	0.369232	gene-LOC101823717(LOC101823717),gene-LOC101827582(LOC101827582),gene-Chdh(Chdh)	gene-Sdsl(Sdsl)	http://www.kegg.jp/kegg-bin/show_pathway?map=map00260&multi_query=K17989+%23FFFFFF,purple%0d%0aK00276+%23FFFFFF,red%0d%0aK00108+%23FFFFFF,red%0d%0a
maua04744	Phototransduction	Organismal Systems	Sensory system	3	0	3	26	0.0376594	0.431514	gene-Slc24a1(Slc24a1),gene-Pde6b(Pde6b),gene-Gnat1(Gnat1)	-	http://www.kegg.jp/kegg-bin/show_pathway?map=map04744&multi_query=K13749+%23FFFFFF,red%0d%0aK13756+%23FFFFFF,red%0d%0aK04631+%23FFFFFF,red%0d%0a
maua04950	Maturity onset diabetes of the young	Human Diseases	Endocrine and metabolic disease	3	0	3	26	0.0376594	0.431514	gene-Rfx6(Rfx6),gene-Pax6(Pax6),gene-Bhlha15(Bhlha15)	-	http://www.kegg.jp/kegg-bin/show_pathway?map=map04950&multi_query=K08040+%23FFFFFF,red%0d%0aK19521+%23FFFFFF,red%0d%0aK08031+%23FFFFFF,red%0d%0a
maua04270	Vascular smooth muscle contraction	Organismal Systems	Circulatory system	8	1	9	159	0.0400594	0.437645	gene-Kcnmb3(Kcnmb3),gene-Actg2(Actg2),gene-Pla2g4d(Pla2g4d),gene-Npr1(Npr1),gene-Kcnmb4(Kcnmb4),gene-Mylk4(Mylk4),gene-Myh10(Myh10),gene-Pla2g4c(Pla2g4c)	gene-Ramp1(Ramp1)	http://www.kegg.jp/kegg-bin/show_pathway?map=map04270&multi_query=K12315+%23FFFFFF,red%0d%0aK08447+%23FFFFFF,green%0d%0aK10352+%23FFFFFF,red%0d%0aK12323+%23FFFFFF,red%0d%0aK04939+%23FFFFFF,red%0d%0aK16342+%23FFFFFF,red%0d%0aK00907+%23FFFFFF,red%0d%0aK04941+%23FFFFFF,red%0d%0a
maua05146	Amoebiasis	Human Diseases	Infectious disease: parasitic	7	0	7	112	0.0425734	0.437645	gene-Il6(Il6),gene-Tgfb2(Tgfb2),gene-Il1r2(Il1r2),gene-Csf2(Csf2),gene-Muc2(Muc2),gene-Itgam(Itgam),gene-LOC101834882(LOC101834882)	-	http://www.kegg.jp/kegg-bin/show_pathway?map=map05146&multi_query=K05405+%23FFFFFF,red%0d%0aK13376+%23FFFFFF,red%0d%0aK05427+%23FFFFFF,red%0d%0aK10955+%23FFFFFF,red%0d%0aK06461+%23FFFFFF,red%0d%0aK05505+%23FFFFFF,red%0d%0aK04387+%23FFFFFF,red%0d%0a
maua00590	Arachidonic acid metabolism	Metabolism	Lipid metabolism	5	1	6	89	0.0429688	0.437645	gene-LOC106022250(LOC106022250),gene-Pla2g4d(Pla2g4d),gene-Pla2g4c(Pla2g4c),gene-Ptgds(Ptgds),gene-Alox15b(Alox15b)	gene-LOC101831167(LOC101831167)	http://www.kegg.jp/kegg-bin/show_pathway?map=map00590&multi_query=K16342+%23FFFFFF,red%0d%0aK08022+%23FFFFFF,red%0d%0aK01830+%23FFFFFF,red%0d%0aK17726+%23FFFFFF,purple%0d%0a
maua04921	Oxytocin signaling pathway	Organismal Systems	Endocrine system	9	0	9	163	0.0457196	0.449032	gene-Kcnj14(Kcnj14),gene-Pla2g4d(Pla2g4d),gene-Npr1(Npr1),gene-Kcnj12(Kcnj12),gene-Camk2b(Camk2b),gene-Mylk4(Mylk4),gene-Pla2g4c(Pla2g4c),gene-Fos(Fos),gene-Trpm2(Trpm2)	-	http://www.kegg.jp/kegg-bin/show_pathway?map=map04921&multi_query=K12323+%23FFFFFF,red%0d%0aK04379+%23FFFFFF,red%0d%0aK04515+%23FFFFFF,red%0d%0aK05007+%23FFFFFF,red%0d%0aK04977+%23FFFFFF,red%0d%0aK00907+%23FFFFFF,red%0d%0aK16342+%23FFFFFF,red%0d%0aK05005+%23FFFFFF,red%0d%0a
maua04911	Insulin secretion	Organismal Systems	Endocrine system	6	0	6	92	0.0491691	0.466259	gene-Gcg(Gcg),gene-Kcnmb4(Kcnmb4),gene-Camk2b(Camk2b),gene-Kcnmb3(Kcnmb3),gene-Trpm4(Trpm4),gene-Cckar(Cckar)	-	http://www.kegg.jp/kegg-bin/show_pathway?map=map04911&multi_query=K04979+%23FFFFFF,red%0d%0aK04939+%23FFFFFF,red%0d%0aK04941+%23FFFFFF,red%0d%0aK04515+%23FFFFFF,red%0d%0aK05259+%23FFFFFF,red%0d%0aK04194+%23FFFFFF,red%0d%0a
maua04672	Intestinal immune network for IgA production	Organismal Systems	Immune system	4	0	4	49	0.0518196	0.475013	gene-Il6(Il6),gene-Tnfrsf13b(Tnfrsf13b),gene-LOC101822444(LOC101822444),gene-Tnfsf13b(Tnfsf13b)	-	http://www.kegg.jp/kegg-bin/show_pathway?map=map04672&multi_query=K06752+%23FFFFFF,red%0d%0aK05150+%23FFFFFF,red%0d%0aK05405+%23FFFFFF,red%0d%0aK05476+%23FFFFFF,red%0d%0a
maua05031	Amphetamine addiction	Human Diseases	Substance dependence	5	0	5	72	0.0560261	0.497005	gene-Fosb(Fosb),gene-Grin2c(Grin2c),gene-Fos(Fos),gene-Ppp1r1b(Ppp1r1b),gene-Camk2b(Camk2b)	-	http://www.kegg.jp/kegg-bin/show_pathway?map=map05031&multi_query=K04515+%23FFFFFF,red%0d%0aK09029+%23FFFFFF,red%0d%0aK15494+%23FFFFFF,red%0d%0aK04379+%23FFFFFF,red%0d%0aK05211+%23FFFFFF,red%0d%0a
maua05140	Leishmaniasis	Human Diseases	Infectious disease: parasitic	5	0	5	75	0.0645765	0.548836	gene-Fos(Fos),gene-Tgfb2(Tgfb2),gene-Nfkbia(Nfkbia),gene-Itgam(Itgam),gene-LOC101822444(LOC101822444)	-	http://www.kegg.jp/kegg-bin/show_pathway?map=map05140&multi_query=K06752+%23FFFFFF,red%0d%0aK06461+%23FFFFFF,red%0d%0aK04379+%23FFFFFF,red%0d%0aK13376+%23FFFFFF,red%0d%0aK04734+%23FFFFFF,red%0d%0a
maua04020	Calcium signaling pathway	Environmental Information Processing	Signal transduction	12	0	12	257	0.0676452	0.548836	gene-Mylk4(Mylk4),gene-P2rx1(P2rx1),gene-Camk2b(Camk2b),gene-Ptafr(Ptafr),gene-Tnnc2(Tnnc2),gene-P2rx2(P2rx2),gene-Adrb3(Adrb3),gene-Cckar(Cckar),gene-LOC106023179(LOC106023179),gene-Fgf12(Fgf12),gene-LOC101835411(LOC101835411),gene-Grin2c(Grin2c)	-	http://www.kegg.jp/kegg-bin/show_pathway?map=map04020&multi_query=K00907+%23FFFFFF,red%0d%0aK05211+%23FFFFFF,red%0d%0aK04143+%23FFFFFF,red%0d%0aK05084+%23FFFFFF,red%0d%0aK04279+%23FFFFFF,red%0d%0aK05215+%23FFFFFF,red%0d%0aK04161+%23FFFFFF,red%0d%0aK04358+%23FFFFFF,red%0d%0aK12042+%23FFFFFF,red%0d%0aK04515+%23FFFFFF,red%0d%0aK04194+%23FFFFFF,red%0d%0aK05216+%23FFFFFF,red%0d%0a
maua04217	Necroptosis	Cellular Processes	Cell growth and death	8	0	8	150	0.067856	0.548836	gene-Pla2g4d(Pla2g4d),gene-LOC101840911(LOC101840911),gene-LOC110339912(LOC110339912),gene-Ticam2(Ticam2),gene-Pla2g4c(Pla2g4c),gene-Tnfaip3(Tnfaip3),gene-Camk2b(Camk2b),gene-Zbp1(Zbp1)	-	http://www.kegg.jp/kegg-bin/show_pathway?map=map04217&multi_query=K16060+%23FFFFFF,red%0d%0aK11859+%23FFFFFF,red%0d%0aK05409+%23FFFFFF,red%0d%0aK16342+%23FFFFFF,red%0d%0aK04515+%23FFFFFF,red%0d%0aK11251+%23FFFFFF,red%0d%0aK12965+%23FFFFFF,red%0d%0a
maua04920	Adipocytokine signaling pathway	Organismal Systems	Endocrine system	5	0	5	78	0.0738187	0.580004	gene-Pomc(Pomc),gene-LOC101823220(LOC101823220),gene-Cpt1c(Cpt1c),gene-G6pc(G6pc),gene-Nfkbia(Nfkbia)	-	http://www.kegg.jp/kegg-bin/show_pathway?map=map04920&multi_query=K04734+%23FFFFFF,red%0d%0aK01084+%23FFFFFF,red%0d%0aK15013+%23FFFFFF,red%0d%0aK19524+%23FFFFFF,red%0d%0aK05228+%23FFFFFF,red%0d%0a
maua02010	ABC transporters	Environmental Information Processing	Membrane transport	3	1	4	56	0.0771037	0.588987	gene-LOC101829788(LOC101829788),gene-LOC101833744(LOC101833744),gene-Abcg5(Abcg5)	gene-Abca13(Abca13)	http://www.kegg.jp/kegg-bin/show_pathway?map=map02010&multi_query=K05649+%23FFFFFF,red%0d%0aK05647+%23FFFFFF,green%0d%0aK05650+%23FFFFFF,red%0d%0aK05683+%23FFFFFF,red%0d%0a
maua05133	Pertussis	Human Diseases	Infectious disease: bacterial	5	0	5	80	0.0803603	0.597272	gene-Ticam2(Ticam2),gene-Itgam(Itgam),gene-Il6(Il6),gene-C1qb(C1qb),gene-Fos(Fos)	-	http://www.kegg.jp/kegg-bin/show_pathway?map=map05133&multi_query=K04379+%23FFFFFF,red%0d%0aK05405+%23FFFFFF,red%0d%0aK03987+%23FFFFFF,red%0d%0aK05409+%23FFFFFF,red%0d%0aK06461+%23FFFFFF,red%0d%0a
maua05417	Lipid and atherosclerosis	Human Diseases	Cardiovascular disease	10	0	10	212	0.0856793	0.620048	gene-LOC101839392(LOC101839392),gene-Vav1(Vav1),gene-LOC101834882(LOC101834882),gene-Ticam2(Ticam2),gene-Nox1(Nox1),gene-Camk2b(Camk2b),gene-Il6(Il6),gene-Nfkbia(Nfkbia),gene-Fos(Fos),gene-Hspa1l(Hspa1l)	-	http://www.kegg.jp/kegg-bin/show_pathway?map=map05417&multi_query=K08008+%23FFFFFF,red%0d%0aK05730+%23FFFFFF,red%0d%0aK05405+%23FFFFFF,red%0d%0aK04379+%23FFFFFF,red%0d%0aK04515+%23FFFFFF,red%0d%0aK05505+%23FFFFFF,red%0d%0aK05409+%23FFFFFF,red%0d%0aK03283+%23FFFFFF,red%0d%0aK14624+%23FFFFFF,red%0d%0aK04734+%23FFFFFF,red%0d%0a
maua05166	Human T-cell leukemia virus 1 infection	Human Diseases	Infectious disease: viral	12	0	12	269	0.0880386	0.620785	gene-Tgfb2(Tgfb2),gene-LOC101826591(LOC101826591),gene-Nfkbia(Nfkbia),gene-Zfp36(Zfp36),gene-LOC101822444(LOC101822444),gene-Il6(Il6),gene-Csf2(Csf2),gene-LOC110340069(LOC110340069),gene-Il1r2(Il1r2),gene-Relb(Relb),gene-Fos(Fos),gene-Egr1(Egr1)	-	http://www.kegg.jp/kegg-bin/show_pathway?map=map05166&multi_query=K09253+%23FFFFFF,red%0d%0aK15308+%23FFFFFF,red%0d%0aK04387+%23FFFFFF,red%0d%0aK04379+%23FFFFFF,red%0d%0aK06751+%23FFFFFF,red%0d%0aK13376+%23FFFFFF,red%0d%0aK05427+%23FFFFFF,red%0d%0aK06752+%23FFFFFF,red%0d%0aK04734+%23FFFFFF,red%0d%0aK09203+%23FFFFFF,red%0d%0aK05405+%23FFFFFF,red%0d%0a
maua05142	Chagas disease	Human Diseases	Infectious disease: parasitic	6	0	6	108	0.0911466	0.626633	gene-Nfkbia(Nfkbia),gene-Tgfb2(Tgfb2),gene-Il6(Il6),gene-C1qb(C1qb),gene-Fos(Fos),gene-LOC101839392(LOC101839392)	-	http://www.kegg.jp/kegg-bin/show_pathway?map=map05142&multi_query=K14624+%23FFFFFF,red%0d%0aK13376+%23FFFFFF,red%0d%0aK05405+%23FFFFFF,red%0d%0aK04734+%23FFFFFF,red%0d%0aK04379+%23FFFFFF,red%0d%0aK03987+%23FFFFFF,red%0d%0a
maua00350	Tyrosine metabolism	Metabolism	Amino acid metabolism	2	1	3	39	0.101214	0.678875	gene-LOC101827582(LOC101827582),gene-Tat(Tat)	gene-Il4i1(Il4i1)	http://www.kegg.jp/kegg-bin/show_pathway?map=map00350&multi_query=K03334+%23FFFFFF,green%0d%0aK00815+%23FFFFFF,red%0d%0aK00276+%23FFFFFF,red%0d%0a
maua05145	Toxoplasmosis	Human Diseases	Infectious disease: parasitic	6	0	6	112	0.103963	0.680711	gene-Hspa1l(Hspa1l),gene-Tgfb2(Tgfb2),gene-Nfkbia(Nfkbia),gene-LOC101833790(LOC101833790),gene-LOC101822444(LOC101822444),gene-LOC110339912(LOC110339912)	-	http://www.kegg.jp/kegg-bin/show_pathway?map=map05145&multi_query=K04734+%23FFFFFF,red%0d%0aK06752+%23FFFFFF,red%0d%0aK04180+%23FFFFFF,red%0d%0aK16060+%23FFFFFF,red%0d%0aK03283+%23FFFFFF,red%0d%0aK13376+%23FFFFFF,red%0d%0a
maua04659	Th17 cell differentiation	Organismal Systems	Immune system	6	0	6	114	0.110707	0.708011	gene-Fos(Fos),gene-Tbx21(Tbx21),gene-Il6(Il6),gene-Nfkbia(Nfkbia),gene-Il22(Il22),gene-LOC101822444(LOC101822444)	-	http://www.kegg.jp/kegg-bin/show_pathway?map=map04659&multi_query=K05445+%23FFFFFF,red%0d%0aK04379+%23FFFFFF,red%0d%0aK10166+%23FFFFFF,red%0d%0aK05405+%23FFFFFF,red%0d%0aK06752+%23FFFFFF,red%0d%0aK04734+%23FFFFFF,red%0d%0a
maua04630	JAK-STAT signaling pathway	Environmental Information Processing	Signal transduction	8	0	8	170	0.117502	0.73439	gene-Il6(Il6),gene-Lif(Lif),gene-Csf2(Csf2),gene-Gh1(Gh1),gene-Il22(Il22),gene-Il20rb(Il20rb),gene-Csf3(Csf3),gene-Il20ra(Il20ra)	-	http://www.kegg.jp/kegg-bin/show_pathway?map=map04630&multi_query=K05445+%23FFFFFF,red%0d%0aK05137+%23FFFFFF,red%0d%0aK05438+%23FFFFFF,red%0d%0aK05136+%23FFFFFF,red%0d%0aK05427+%23FFFFFF,red%0d%0aK05405+%23FFFFFF,red%0d%0aK05419+%23FFFFFF,red%0d%0aK05423+%23FFFFFF,red%0d%0a
maua04742	Taste transduction	Organismal Systems	Sensory system	5	0	5	91	0.121552	0.742818	gene-Entpd2(Entpd2),gene-Tas2r3(Tas2r3),gene-Pkd1l3(Pkd1l3),gene-P2rx2(P2rx2),gene-Tas2r4(Tas2r4)	-	http://www.kegg.jp/kegg-bin/show_pathway?map=map04742&multi_query=K08474+%23FFFFFF,red%0d%0aK05216+%23FFFFFF,red%0d%0aK01509+%23FFFFFF,red%0d%0aK04989+%23FFFFFF,red%0d%0a
maua04621	NOD-like receptor signaling pathway	Organismal Systems	Immune system	8	0	8	173	0.12629	0.754993	gene-LOC101834882(LOC101834882),gene-Nfkbia(Nfkbia),gene-LOC110339912(LOC110339912),gene-Il6(Il6),gene-LOC101839392(LOC101839392),gene-Tnfaip3(Tnfaip3),gene-Trpm2(Trpm2),gene-Nlrc4(Nlrc4)	-	http://www.kegg.jp/kegg-bin/show_pathway?map=map04621&multi_query=K14624+%23FFFFFF,red%0d%0aK05505+%23FFFFFF,red%0d%0aK04977+%23FFFFFF,red%0d%0aK12805+%23FFFFFF,red%0d%0aK04734+%23FFFFFF,red%0d%0aK11859+%23FFFFFF,red%0d%0aK16060+%23FFFFFF,red%0d%0aK05405+%23FFFFFF,red%0d%0a
maua04664	Fc epsilon RI signaling pathway	Organismal Systems	Immune system	4	0	4	68	0.131976	0.7722	gene-Pla2g4c(Pla2g4c),gene-Vav1(Vav1),gene-Csf2(Csf2),gene-Pla2g4d(Pla2g4d)	-	http://www.kegg.jp/kegg-bin/show_pathway?map=map04664&multi_query=K05730+%23FFFFFF,red%0d%0aK05427+%23FFFFFF,red%0d%0aK16342+%23FFFFFF,red%0d%0a
maua00524	Neomycin, kanamycin and gentamicin biosynthesis	Metabolism	Biosynthesis of other secondary metabolites	1	0	1	5	0.135975	0.779022	gene-Hkdc1(Hkdc1)	-	http://www.kegg.jp/kegg-bin/show_pathway?map=map00524&multi_query=K00844+%23FFFFFF,red%0d%0a
maua04974	Protein digestion and absorption	Organismal Systems	Digestive system	5	0	5	96	0.142991	0.802501	gene-Col11a2(Col11a2),gene-LOC101825831(LOC101825831),gene-Col9a3(Col9a3),gene-Col2a1(Col2a1),gene-Col9a2(Col9a2)	-	http://www.kegg.jp/kegg-bin/show_pathway?map=map04974&multi_query=K19721+%23FFFFFF,red%0d%0aK01310+%23FFFFFF,red%0d%0aK19719+%23FFFFFF,red%0d%0aK08131+%23FFFFFF,red%0d%0a
maua04658	Th1 and Th2 cell differentiation	Organismal Systems	Immune system	5	0	5	97	0.147465	0.811057	gene-Runx3(Runx3),gene-LOC101822444(LOC101822444),gene-Nfkbia(Nfkbia),gene-Fos(Fos),gene-Tbx21(Tbx21)	-	http://www.kegg.jp/kegg-bin/show_pathway?map=map04658&multi_query=K04734+%23FFFFFF,red%0d%0aK10166+%23FFFFFF,red%0d%0aK06752+%23FFFFFF,red%0d%0aK04379+%23FFFFFF,red%0d%0aK09279+%23FFFFFF,red%0d%0a
maua00340	Histidine metabolism	Metabolism	Amino acid metabolism	1	1	2	24	0.150981	0.814114	gene-Hdc(Hdc)	gene-Hnmt(Hnmt)	http://www.kegg.jp/kegg-bin/show_pathway?map=map00340&multi_query=K01590+%23FFFFFF,red%0d%0aK00546+%23FFFFFF,green%0d%0a
maua00010	Glycolysis / Gluconeogenesis	Metabolism	Carbohydrate metabolism	4	0	4	73	0.158544	0.838454	gene-LOC101822404(LOC101822404),gene-LOC101823888(LOC101823888),gene-Hkdc1(Hkdc1),gene-G6pc(G6pc)	-	http://www.kegg.jp/kegg-bin/show_pathway?map=map00010&multi_query=K00844+%23FFFFFF,red%0d%0aK03841+%23FFFFFF,red%0d%0aK00134+%23FFFFFF,red%0d%0aK01084+%23FFFFFF,red%0d%0a
maua05152	Tuberculosis	Human Diseases	Infectious disease: bacterial	8	0	8	185	0.1647	0.854577	gene-LOC106022439(LOC106022439),gene-Tgfb2(Tgfb2),gene-Camk2b(Camk2b),gene-Il6(Il6),gene-LOC101830137(LOC101830137),gene-LOC101840476(LOC101840476),gene-LOC101822444(LOC101822444),gene-Itgam(Itgam)	-	http://www.kegg.jp/kegg-bin/show_pathway?map=map05152&multi_query=K04515+%23FFFFFF,red%0d%0aK06461+%23FFFFFF,red%0d%0aK13376+%23FFFFFF,red%0d%0aK04731+%23FFFFFF,red%0d%0aK07438+%23FFFFFF,red%0d%0aK06752+%23FFFFFF,red%0d%0aK05405+%23FFFFFF,red%0d%0aK06563+%23FFFFFF,red%0d%0a
maua00790	Folate biosynthesis	Metabolism	Metabolism of cofactors and vitamins	2	0	2	26	0.171443	0.873089	gene-Alpi(Alpi),gene-Mocos(Mocos)	-	http://www.kegg.jp/kegg-bin/show_pathway?map=map00790&multi_query=K01077+%23FFFFFF,red%0d%0aK15631+%23FFFFFF,red%0d%0a
maua05030	Cocaine addiction	Human Diseases	Substance dependence	3	0	3	52	0.188268	0.904719	gene-Fosb(Fosb),gene-Ppp1r1b(Ppp1r1b),gene-Grin2c(Grin2c)	-	http://www.kegg.jp/kegg-bin/show_pathway?map=map05030&multi_query=K05211+%23FFFFFF,red%0d%0aK09029+%23FFFFFF,red%0d%0aK15494+%23FFFFFF,red%0d%0a
maua00592	alpha-Linolenic acid metabolism	Metabolism	Lipid metabolism	2	0	2	28	0.192326	0.904719	gene-Pla2g4d(Pla2g4d),gene-Pla2g4c(Pla2g4c)	-	http://www.kegg.jp/kegg-bin/show_pathway?map=map00592&multi_query=K16342+%23FFFFFF,red%0d%0a
maua04933	AGE-RAGE signaling pathway in diabetic complications	Human Diseases	Endocrine and metabolic disease	5	0	5	107	0.19525	0.904719	gene-Egr1(Egr1),gene-Nox1(Nox1),gene-Il6(Il6),gene-Tgfb2(Tgfb2),gene-LOC101839392(LOC101839392)	-	http://www.kegg.jp/kegg-bin/show_pathway?map=map04933&multi_query=K14624+%23FFFFFF,red%0d%0aK09203+%23FFFFFF,red%0d%0aK05405+%23FFFFFF,red%0d%0aK08008+%23FFFFFF,red%0d%0aK13376+%23FFFFFF,red%0d%0a
maua04660	T cell receptor signaling pathway	Organismal Systems	Immune system	5	0	5	110	0.210543	0.904719	gene-Nfkbia(Nfkbia),gene-Fos(Fos),gene-Map3k8(Map3k8),gene-Vav1(Vav1),gene-Csf2(Csf2)	-	http://www.kegg.jp/kegg-bin/show_pathway?map=map04660&multi_query=K04379+%23FFFFFF,red%0d%0aK05730+%23FFFFFF,red%0d%0aK04415+%23FFFFFF,red%0d%0aK04734+%23FFFFFF,red%0d%0aK05427+%23FFFFFF,red%0d%0a
maua04721	Synaptic vesicle cycle	Organismal Systems	Nervous system	4	0	4	82	0.210661	0.904719	gene-Atp6v1e2(Atp6v1e2),gene-Cplx1(Cplx1),gene-Slc6a4(Slc6a4),gene-Cplx3(Cplx3)	-	http://www.kegg.jp/kegg-bin/show_pathway?map=map04721&multi_query=K05037+%23FFFFFF,red%0d%0aK02150+%23FFFFFF,red%0d%0aK15295+%23FFFFFF,red%0d%0aK15294+%23FFFFFF,red%0d%0a
maua05162	Measles	Human Diseases	Infectious disease: viral	6	0	6	139	0.211735	0.904719	gene-LOC106022439(LOC106022439),gene-Fos(Fos),gene-Hspa1l(Hspa1l),gene-Tnfaip3(Tnfaip3),gene-Il6(Il6),gene-Nfkbia(Nfkbia)	-	http://www.kegg.jp/kegg-bin/show_pathway?map=map05162&multi_query=K05405+%23FFFFFF,red%0d%0aK11859+%23FFFFFF,red%0d%0aK03283+%23FFFFFF,red%0d%0aK06563+%23FFFFFF,red%0d%0aK04379+%23FFFFFF,red%0d%0aK04734+%23FFFFFF,red%0d%0a
maua00030	Pentose phosphate pathway	Metabolism	Carbohydrate metabolism	2	0	2	30	0.213516	0.904719	gene-LOC101822404(LOC101822404),gene-Tktl1(Tktl1)	-	http://www.kegg.jp/kegg-bin/show_pathway?map=map00030&multi_query=K00615+%23FFFFFF,red%0d%0aK03841+%23FFFFFF,red%0d%0a
maua04145	Phagosome	Cellular Processes	Transport and catabolism	8	0	8	199	0.21544	0.904719	gene-LOC106022439(LOC106022439),gene-LOC101826603(LOC101826603),gene-Colec12(Colec12),gene-Atp6v1e2(Atp6v1e2),gene-LOC101822444(LOC101822444),gene-Itgam(Itgam),gene-Tubb3(Tubb3),gene-LOC101826591(LOC101826591)	-	http://www.kegg.jp/kegg-bin/show_pathway?map=map04145&multi_query=K10062+%23FFFFFF,red%0d%0aK07375+%23FFFFFF,red%0d%0aK06752+%23FFFFFF,red%0d%0aK10413+%23FFFFFF,red%0d%0aK06563+%23FFFFFF,red%0d%0aK06461+%23FFFFFF,red%0d%0aK02150+%23FFFFFF,red%0d%0aK06751+%23FFFFFF,red%0d%0a
maua04623	Cytosolic DNA-sensing pathway	Organismal Systems	Immune system	3	0	3	56	0.218103	0.904719	gene-Nfkbia(Nfkbia),gene-Zbp1(Zbp1),gene-Il6(Il6)	-	http://www.kegg.jp/kegg-bin/show_pathway?map=map04623&multi_query=K12965+%23FFFFFF,red%0d%0aK04734+%23FFFFFF,red%0d%0aK05405+%23FFFFFF,red%0d%0a
maua04913	Ovarian steroidogenesis	Organismal Systems	Endocrine system	3	0	3	56	0.218103	0.904719	gene-LOC110339945(LOC110339945),gene-Pla2g4c(Pla2g4c),gene-Pla2g4d(Pla2g4d)	-	http://www.kegg.jp/kegg-bin/show_pathway?map=map04913&multi_query=K05498+%23FFFFFF,red%0d%0aK16342+%23FFFFFF,red%0d%0a
maua00230	Purine metabolism	Metabolism	Nucleotide metabolism	5	1	6	143	0.230294	0.904719	gene-Pde6b(Pde6b),gene-Nt5e(Nt5e),gene-Entpd2(Entpd2),gene-Npr1(Npr1),gene-Ampd1(Ampd1)	gene-Urad(Urad)	http://www.kegg.jp/kegg-bin/show_pathway?map=map00230&multi_query=K01490+%23FFFFFF,red%0d%0aK13485+%23FFFFFF,green%0d%0aK12323+%23FFFFFF,red%0d%0aK19970+%23FFFFFF,red%0d%0aK13756+%23FFFFFF,red%0d%0aK01509+%23FFFFFF,red%0d%0a
maua04024	cAMP signaling pathway	Environmental Information Processing	Signal transduction	9	0	9	234	0.232995	0.904719	gene-Vav1(Vav1),gene-Pomc(Pomc),gene-Grin2c(Grin2c),gene-Ppp1r1b(Ppp1r1b),gene-Fos(Fos),gene-Gcg(Gcg),gene-Camk2b(Camk2b),gene-Npr1(Npr1),gene-Nfkbia(Nfkbia)	-	http://www.kegg.jp/kegg-bin/show_pathway?map=map04024&multi_query=K04379+%23FFFFFF,red%0d%0aK05730+%23FFFFFF,red%0d%0aK12323+%23FFFFFF,red%0d%0aK15494+%23FFFFFF,red%0d%0aK05259+%23FFFFFF,red%0d%0aK05211+%23FFFFFF,red%0d%0aK05228+%23FFFFFF,red%0d%0aK04734+%23FFFFFF,red%0d%0aK04515+%23FFFFFF,red%0d%0a
maua05167	Kaposi sarcoma-associated herpesvirus infection	Human Diseases	Infectious disease: viral	8	0	8	204	0.234881	0.904719	gene-LOC101833790(LOC101833790),gene-Csf2(Csf2),gene-LOC101834882(LOC101834882),gene-Fos(Fos),gene-Il6(Il6),gene-Nfkbia(Nfkbia),gene-Zfp36(Zfp36),gene-LOC101826591(LOC101826591)	-	http://www.kegg.jp/kegg-bin/show_pathway?map=map05167&multi_query=K15308+%23FFFFFF,red%0d%0aK04734+%23FFFFFF,red%0d%0aK05427+%23FFFFFF,red%0d%0aK05405+%23FFFFFF,red%0d%0aK05505+%23FFFFFF,red%0d%0aK04180+%23FFFFFF,red%0d%0aK04379+%23FFFFFF,red%0d%0aK06751+%23FFFFFF,red%0d%0a
maua00052	Galactose metabolism	Metabolism	Carbohydrate metabolism	2	0	2	32	0.234912	0.904719	gene-Hkdc1(Hkdc1),gene-G6pc(G6pc)	-	http://www.kegg.jp/kegg-bin/show_pathway?map=map00052&multi_query=K00844+%23FFFFFF,red%0d%0aK01084+%23FFFFFF,red%0d%0a
maua04514	Cell adhesion molecules	Environmental Information Processing	Signaling molecules and interaction	7	0	7	174	0.235759	0.904719	gene-Nlgn3(Nlgn3),gene-LOC101826591(LOC101826591),gene-L1cam(L1cam),gene-LOC101822444(LOC101822444),gene-Itgam(Itgam),gene-Cldn15(Cldn15),gene-Ntng2(Ntng2)	-	http://www.kegg.jp/kegg-bin/show_pathway?map=map04514&multi_query=K07378+%23FFFFFF,red%0d%0aK16359+%23FFFFFF,red%0d%0aK06087+%23FFFFFF,red%0d%0aK06751+%23FFFFFF,red%0d%0aK06752+%23FFFFFF,red%0d%0aK06461+%23FFFFFF,red%0d%0aK06550+%23FFFFFF,red%0d%0a
maua04725	Cholinergic synapse	Organismal Systems	Nervous system	5	0	5	115	0.236841	0.904719	gene-Kcnj12(Kcnj12),gene-Camk2b(Camk2b),gene-Fos(Fos),gene-Kcnj14(Kcnj14),gene-Ache(Ache)	-	http://www.kegg.jp/kegg-bin/show_pathway?map=map04725&multi_query=K05007+%23FFFFFF,red%0d%0aK04379+%23FFFFFF,red%0d%0aK04515+%23FFFFFF,red%0d%0aK05005+%23FFFFFF,red%0d%0aK01049+%23FFFFFF,red%0d%0a
maua04923	Regulation of lipolysis in adipocytes	Organismal Systems	Endocrine system	3	0	3	59	0.241078	0.904719	gene-Npr1(Npr1),gene-Aqp7(Aqp7),gene-Adrb3(Adrb3)	-	http://www.kegg.jp/kegg-bin/show_pathway?map=map04923&multi_query=K08771+%23FFFFFF,red%0d%0aK04143+%23FFFFFF,red%0d%0aK12323+%23FFFFFF,red%0d%0a
maua00500	Starch and sucrose metabolism	Metabolism	Carbohydrate metabolism	2	0	2	33	0.245658	0.904719	gene-G6pc(G6pc),gene-Hkdc1(Hkdc1)	-	http://www.kegg.jp/kegg-bin/show_pathway?map=map00500&multi_query=K01084+%23FFFFFF,red%0d%0aK00844+%23FFFFFF,red%0d%0a
maua04922	Glucagon signaling pathway	Organismal Systems	Endocrine system	5	0	5	117	0.24761	0.904719	gene-Gcg(Gcg),gene-Camk2b(Camk2b),gene-LOC101822404(LOC101822404),gene-G6pc(G6pc),gene-Cpt1c(Cpt1c)	-	http://www.kegg.jp/kegg-bin/show_pathway?map=map04922&multi_query=K01084+%23FFFFFF,red%0d%0aK05259+%23FFFFFF,red%0d%0aK03841+%23FFFFFF,red%0d%0aK04515+%23FFFFFF,red%0d%0aK19524+%23FFFFFF,red%0d%0a
maua04512	ECM-receptor interaction	Environmental Information Processing	Signaling molecules and interaction	4	0	4	88	0.247759	0.904719	gene-Col2a1(Col2a1),gene-Col9a2(Col9a2),gene-Col9a3(Col9a3),gene-Gp5(Gp5)	-	http://www.kegg.jp/kegg-bin/show_pathway?map=map04512&multi_query=K06260+%23FFFFFF,red%0d%0aK19719+%23FFFFFF,red%0d%0aK08131+%23FFFFFF,red%0d%0a
maua00051	Fructose and mannose metabolism	Metabolism	Carbohydrate metabolism	2	0	2	34	0.256422	0.904719	gene-Hkdc1(Hkdc1),gene-LOC101822404(LOC101822404)	-	http://www.kegg.jp/kegg-bin/show_pathway?map=map00051&multi_query=K00844+%23FFFFFF,red%0d%0aK03841+%23FFFFFF,red%0d%0a
maua04392	Hippo signaling pathway - multiple species	Environmental Information Processing	Signal transduction	2	0	2	34	0.256422	0.904719	gene-Dchs1(Dchs1),gene-Rassf2(Rassf2)	-	http://www.kegg.jp/kegg-bin/show_pathway?map=map04392&multi_query=K16507+%23FFFFFF,red%0d%0aK09851+%23FFFFFF,red%0d%0a
maua04370	VEGF signaling pathway	Environmental Information Processing	Signal transduction	2	1	3	61	0.256611	0.904719	gene-Pla2g4d(Pla2g4d),gene-Pla2g4c(Pla2g4c)	gene-Sh2d2a(Sh2d2a)	http://www.kegg.jp/kegg-bin/show_pathway?map=map04370&multi_query=K08273+%23FFFFFF,green%0d%0aK16342+%23FFFFFF,red%0d%0a
maua05332	Graft-versus-host disease	Human Diseases	Immune disease	3	0	3	61	0.256611	0.904719	gene-LOC101822444(LOC101822444),gene-LOC101826591(LOC101826591),gene-Il6(Il6)	-	http://www.kegg.jp/kegg-bin/show_pathway?map=map05332&multi_query=K06751+%23FFFFFF,red%0d%0aK06752+%23FFFFFF,red%0d%0aK05405+%23FFFFFF,red%0d%0a
maua04912	GnRH signaling pathway	Organismal Systems	Endocrine system	4	0	4	91	0.26682	0.922432	gene-Camk2b(Camk2b),gene-Egr1(Egr1),gene-Pla2g4c(Pla2g4c),gene-Pla2g4d(Pla2g4d)	-	http://www.kegg.jp/kegg-bin/show_pathway?map=map04912&multi_query=K09203+%23FFFFFF,red%0d%0aK16342+%23FFFFFF,red%0d%0aK04515+%23FFFFFF,red%0d%0a
maua04724	Glutamatergic synapse	Organismal Systems	Nervous system	4	1	5	121	0.26951	0.922432	gene-Grin2c(Grin2c),gene-Pla2g4d(Pla2g4d),gene-LOC101822862(LOC101822862),gene-Pla2g4c(Pla2g4c)	gene-Grik2(Grik2)	http://www.kegg.jp/kegg-bin/show_pathway?map=map04724&multi_query=K05202+%23FFFFFF,green%0d%0aK05211+%23FFFFFF,red%0d%0aK16342+%23FFFFFF,red%0d%0aK04608+%23FFFFFF,red%0d%0a
maua00430	Taurine and hypotaurine metabolism	Metabolism	Metabolism of other amino acids	1	0	1	11	0.27505	0.922432	gene-Cdo1(Cdo1)	-	http://www.kegg.jp/kegg-bin/show_pathway?map=map00430&multi_query=K00456+%23FFFFFF,red%0d%0a
maua04066	HIF-1 signaling pathway	Environmental Information Processing	Signal transduction	5	0	5	122	0.275053	0.922432	gene-Il6(Il6),gene-Camk2b(Camk2b),gene-Hkdc1(Hkdc1),gene-Tek(Tek),gene-LOC101823888(LOC101823888)	-	http://www.kegg.jp/kegg-bin/show_pathway?map=map04066&multi_query=K00134+%23FFFFFF,red%0d%0aK05121+%23FFFFFF,red%0d%0aK00844+%23FFFFFF,red%0d%0aK05405+%23FFFFFF,red%0d%0aK04515+%23FFFFFF,red%0d%0a
maua05135	Yersinia infection	Human Diseases	Infectious disease: bacterial	6	0	6	154	0.283696	0.939958	gene-Nfkbia(Nfkbia),gene-Il6(Il6),gene-Nlrc4(Nlrc4),gene-Fos(Fos),gene-Vav1(Vav1),gene-LOC101839392(LOC101839392)	-	http://www.kegg.jp/kegg-bin/show_pathway?map=map05135&multi_query=K05405+%23FFFFFF,red%0d%0aK14624+%23FFFFFF,red%0d%0aK04734+%23FFFFFF,red%0d%0aK12805+%23FFFFFF,red%0d%0aK04379+%23FFFFFF,red%0d%0aK05730+%23FFFFFF,red%0d%0a
maua04726	Serotonergic synapse	Organismal Systems	Nervous system	5	0	5	125	0.291816	0.955351	gene-Pla2g4d(Pla2g4d),gene-Slc6a4(Slc6a4),gene-Pla2g4c(Pla2g4c),gene-Alox15b(Alox15b),gene-LOC101835411(LOC101835411)	-	http://www.kegg.jp/kegg-bin/show_pathway?map=map04726&multi_query=K08022+%23FFFFFF,red%0d%0aK04161+%23FFFFFF,red%0d%0aK05037+%23FFFFFF,red%0d%0aK16342+%23FFFFFF,red%0d%0a
maua05150	Staphylococcus aureus infection	Human Diseases	Infectious disease: bacterial	4	0	4	96	0.299131	0.967777	gene-Ptafr(Ptafr),gene-C1qb(C1qb),gene-LOC101822444(LOC101822444),gene-Itgam(Itgam)	-	http://www.kegg.jp/kegg-bin/show_pathway?map=map05150&multi_query=K06752+%23FFFFFF,red%0d%0aK03987+%23FFFFFF,red%0d%0aK04279+%23FFFFFF,red%0d%0aK06461+%23FFFFFF,red%0d%0a
maua04062	Chemokine signaling pathway	Organismal Systems	Immune system	7	0	7	190	0.307349	0.977214	gene-Ccl20(Ccl20),gene-Nfkbia(Nfkbia),gene-Cxcl11(Cxcl11),gene-LOC101834882(LOC101834882),gene-Vav1(Vav1),gene-LOC101839392(LOC101839392),gene-LOC101833790(LOC101833790)	-	http://www.kegg.jp/kegg-bin/show_pathway?map=map04062&multi_query=K04734+%23FFFFFF,red%0d%0aK05505+%23FFFFFF,red%0d%0aK12672+%23FFFFFF,red%0d%0aK05730+%23FFFFFF,red%0d%0aK14625+%23FFFFFF,red%0d%0aK14624+%23FFFFFF,red%0d%0aK04180+%23FFFFFF,red%0d%0a
maua00250	Alanine, aspartate and glutamate metabolism	Metabolism	Amino acid metabolism	1	1	2	39	0.310186	0.977214	gene-Nat8l(Nat8l)	gene-Il4i1(Il4i1)	http://www.kegg.jp/kegg-bin/show_pathway?map=map00250&multi_query=K03334+%23FFFFFF,green%0d%0aK18309+%23FFFFFF,red%0d%0a
maua05132	Salmonella infection	Human Diseases	Infectious disease: bacterial	9	0	9	255	0.313981	0.977214	gene-LOC101826603(LOC101826603),gene-Nlrc4(Nlrc4),gene-Fos(Fos),gene-Kif5a(Kif5a),gene-Tubb3(Tubb3),gene-Nfkbia(Nfkbia),gene-Il6(Il6),gene-LOC101823888(LOC101823888),gene-LOC110339912(LOC110339912)	-	http://www.kegg.jp/kegg-bin/show_pathway?map=map05132&multi_query=K00134+%23FFFFFF,red%0d%0aK04734+%23FFFFFF,red%0d%0aK04379+%23FFFFFF,red%0d%0aK10396+%23FFFFFF,red%0d%0aK10413+%23FFFFFF,red%0d%0aK12805+%23FFFFFF,red%0d%0aK07375+%23FFFFFF,red%0d%0aK05405+%23FFFFFF,red%0d%0aK16060+%23FFFFFF,red%0d%0a
maua00603	Glycosphingolipid biosynthesis - globo and isoglobo series	Metabolism	Glycan biosynthesis and metabolism	1	0	1	13	0.316262	0.977214	gene-B3galnt1(B3galnt1)	-	http://www.kegg.jp/kegg-bin/show_pathway?map=map00603&multi_query=K00719+%23FFFFFF,red%0d%0a
maua04510	Focal adhesion	Cellular Processes	Cellular community - eukaryotes	8	0	8	228	0.335098	0.996515	gene-Col9a3(Col9a3),gene-Col9a2(Col9a2),gene-Col2a1(Col2a1),gene-Vav1(Vav1),gene-LOC110339912(LOC110339912),gene-Mylk4(Mylk4),gene-Pgf(Pgf),gene-Rasgrf1(Rasgrf1)	-	http://www.kegg.jp/kegg-bin/show_pathway?map=map04510&multi_query=K19719+%23FFFFFF,red%0d%0aK05730+%23FFFFFF,red%0d%0aK16859+%23FFFFFF,red%0d%0aK00907+%23FFFFFF,red%0d%0aK08131+%23FFFFFF,red%0d%0aK04349+%23FFFFFF,red%0d%0aK16060+%23FFFFFF,red%0d%0a
maua05169	Epstein-Barr virus infection	Human Diseases	Infectious disease: viral	8	0	8	228	0.335098	0.996515	gene-Runx3(Runx3),gene-LOC101822444(LOC101822444),gene-Relb(Relb),gene-LOC110340069(LOC110340069),gene-Tnfaip3(Tnfaip3),gene-Il6(Il6),gene-LOC101826591(LOC101826591),gene-Nfkbia(Nfkbia)	-	http://www.kegg.jp/kegg-bin/show_pathway?map=map05169&multi_query=K09253+%23FFFFFF,red%0d%0aK06752+%23FFFFFF,red%0d%0aK05405+%23FFFFFF,red%0d%0aK09279+%23FFFFFF,red%0d%0aK11859+%23FFFFFF,red%0d%0aK04734+%23FFFFFF,red%0d%0aK06751+%23FFFFFF,red%0d%0a
maua04371	Apelin signaling pathway	Environmental Information Processing	Signal transduction	5	0	5	135	0.348749	0.996515	gene-Mylk4(Mylk4),gene-Egr1(Egr1),gene-Tfam(Tfam),gene-Aplnr(Aplnr),gene-Klf2(Klf2)	-	http://www.kegg.jp/kegg-bin/show_pathway?map=map04371&multi_query=K09203+%23FFFFFF,red%0d%0aK11830+%23FFFFFF,red%0d%0aK17845+%23FFFFFF,red%0d%0aK04174+%23FFFFFF,red%0d%0aK00907+%23FFFFFF,red%0d%0a
maua04611	Platelet activation	Organismal Systems	Immune system	5	0	5	136	0.354496	0.996515	gene-Pla2g4d(Pla2g4d),gene-Mylk4(Mylk4),gene-Pla2g4c(Pla2g4c),gene-Gp5(Gp5),gene-P2rx1(P2rx1)	-	http://www.kegg.jp/kegg-bin/show_pathway?map=map04611&multi_query=K05215+%23FFFFFF,red%0d%0aK06260+%23FFFFFF,red%0d%0aK16342+%23FFFFFF,red%0d%0aK00907+%23FFFFFF,red%0d%0a
maua00130	Ubiquinone and other terpenoid-quinone biosynthesis	Metabolism	Metabolism of cofactors and vitamins	1	0	1	15	0.35514	0.996515	gene-Tat(Tat)	-	http://www.kegg.jp/kegg-bin/show_pathway?map=map00130&multi_query=K00815+%23FFFFFF,red%0d%0a
maua00760	Nicotinate and nicotinamide metabolism	Metabolism	Metabolism of cofactors and vitamins	2	0	2	44	0.363133	0.996515	gene-Nmrk2(Nmrk2),gene-Nt5e(Nt5e)	-	http://www.kegg.jp/kegg-bin/show_pathway?map=map00760&multi_query=K10524+%23FFFFFF,red%0d%0aK19970+%23FFFFFF,red%0d%0a
maua04936	Alcoholic liver disease	Human Diseases	Endocrine and metabolic disease	5	0	5	139	0.371758	0.996515	gene-Nfkbia(Nfkbia),gene-Il6(Il6),gene-C1qb(C1qb),gene-LOC101834882(LOC101834882),gene-Cpt1c(Cpt1c)	-	http://www.kegg.jp/kegg-bin/show_pathway?map=map04936&multi_query=K05505+%23FFFFFF,red%0d%0aK03987+%23FFFFFF,red%0d%0aK05405+%23FFFFFF,red%0d%0aK19524+%23FFFFFF,red%0d%0aK04734+%23FFFFFF,red%0d%0a
maua00591	Linoleic acid metabolism	Metabolism	Lipid metabolism	2	0	2	45	0.373552	0.996515	gene-Pla2g4c(Pla2g4c),gene-Pla2g4d(Pla2g4d)	-	http://www.kegg.jp/kegg-bin/show_pathway?map=map00591&multi_query=K16342+%23FFFFFF,red%0d%0a
maua00514	Other types of O-glycan biosynthesis	Metabolism	Glycan biosynthesis and metabolism	2	0	2	48	0.404375	0.996515	gene-Colgalt2(Colgalt2),gene-Galnt16(Galnt16)	-	http://www.kegg.jp/kegg-bin/show_pathway?map=map00514&multi_query=K11703+%23FFFFFF,red%0d%0aK00710+%23FFFFFF,red%0d%0a
maua04971	Gastric acid secretion	Organismal Systems	Digestive system	3	0	3	80	0.406558	0.996515	gene-Kcnj1(Kcnj1),gene-Camk2b(Camk2b),gene-Mylk4(Mylk4)	-	http://www.kegg.jp/kegg-bin/show_pathway?map=map04971&multi_query=K04515+%23FFFFFF,red%0d%0aK04995+%23FFFFFF,red%0d%0aK00907+%23FFFFFF,red%0d%0a
maua04151	PI3K-Akt signaling pathway	Environmental Information Processing	Signal transduction	12	0	12	378	0.406584	0.996515	gene-Efna2(Efna2),gene-Pgf(Pgf),gene-Il6(Il6),gene-Col9a3(Col9a3),gene-Tek(Tek),gene-Col2a1(Col2a1),gene-Gh1(Gh1),gene-Col9a2(Col9a2),gene-G6pc(G6pc),gene-Fgf12(Fgf12),gene-Csf3(Csf3),gene-LOC106023179(LOC106023179)	-	http://www.kegg.jp/kegg-bin/show_pathway?map=map04151&multi_query=K04358+%23FFFFFF,red%0d%0aK19719+%23FFFFFF,red%0d%0aK16859+%23FFFFFF,red%0d%0aK08131+%23FFFFFF,red%0d%0aK05462+%23FFFFFF,red%0d%0aK01084+%23FFFFFF,red%0d%0aK05405+%23FFFFFF,red%0d%0aK05423+%23FFFFFF,red%0d%0aK05121+%23FFFFFF,red%0d%0aK05084+%23FFFFFF,red%0d%0aK05438+%23FFFFFF,red%0d%0a
maua00730	Thiamine metabolism	Metabolism	Metabolism of cofactors and vitamins	1	0	1	18	0.409368	0.996515	gene-Alpi(Alpi)	-	http://www.kegg.jp/kegg-bin/show_pathway?map=map00730&multi_query=K01077+%23FFFFFF,red%0d%0a
maua00565	Ether lipid metabolism	Metabolism	Lipid metabolism	2	0	2	49	0.414491	0.996515	gene-Pla2g4d(Pla2g4d),gene-Pla2g4c(Pla2g4c)	-	http://www.kegg.jp/kegg-bin/show_pathway?map=map00565&multi_query=K16342+%23FFFFFF,red%0d%0a
maua04973	Carbohydrate digestion and absorption	Organismal Systems	Digestive system	2	0	2	49	0.414491	0.996515	gene-G6pc(G6pc),gene-Hkdc1(Hkdc1)	-	http://www.kegg.jp/kegg-bin/show_pathway?map=map04973&multi_query=K00844+%23FFFFFF,red%0d%0aK01084+%23FFFFFF,red%0d%0a
maua04975	Fat digestion and absorption	Organismal Systems	Digestive system	2	0	2	49	0.414491	0.996515	gene-Abcg5(Abcg5),gene-LOC101823691(LOC101823691)	-	http://www.kegg.jp/kegg-bin/show_pathway?map=map04975&multi_query=K05683+%23FFFFFF,red%0d%0aK14452+%23FFFFFF,red%0d%0a
maua00830	Retinol metabolism	Metabolism	Metabolism of cofactors and vitamins	2	1	3	82	0.422058	0.996515	gene-LOC101836237(LOC101836237),gene-LOC101836485(LOC101836485)	gene-LOC101844897(LOC101844897)	http://www.kegg.jp/kegg-bin/show_pathway?map=map00830&multi_query=K00699+%23FFFFFF,green%0d%0aK07437+%23FFFFFF,red%0d%0aK12665+%23FFFFFF,red%0d%0a
maua04022	cGMP-PKG signaling pathway	Environmental Information Processing	Signal transduction	6	0	6	181	0.422231	0.996515	gene-Adrb3(Adrb3),gene-Adra2a(Adra2a),gene-Kcnmb3(Kcnmb3),gene-Mylk4(Mylk4),gene-Kcnmb4(Kcnmb4),gene-Npr1(Npr1)	-	http://www.kegg.jp/kegg-bin/show_pathway?map=map04022&multi_query=K04939+%23FFFFFF,red%0d%0aK04143+%23FFFFFF,red%0d%0aK04138+%23FFFFFF,red%0d%0aK00907+%23FFFFFF,red%0d%0aK04941+%23FFFFFF,red%0d%0aK12323+%23FFFFFF,red%0d%0a
maua00330	Arginine and proline metabolism	Metabolism	Amino acid metabolism	2	0	2	50	0.424521	0.996515	gene-Ckm(Ckm),gene-Oat(Oat)	-	http://www.kegg.jp/kegg-bin/show_pathway?map=map00330&multi_query=K00933+%23FFFFFF,red%0d%0aK00819+%23FFFFFF,red%0d%0a
maua04931	Insulin resistance	Human Diseases	Endocrine and metabolic disease	4	0	4	116	0.430246	0.996515	gene-Slc27a3(Slc27a3),gene-G6pc(G6pc),gene-Il6(Il6),gene-Nfkbia(Nfkbia)	-	http://www.kegg.jp/kegg-bin/show_pathway?map=map04931&multi_query=K04734+%23FFFFFF,red%0d%0aK05405+%23FFFFFF,red%0d%0aK08772+%23FFFFFF,red%0d%0aK01084+%23FFFFFF,red%0d%0a
maua00515	Mannose type O-glycan biosynthesis	Metabolism	Glycan biosynthesis and metabolism	1	0	1	20	0.442971	0.996515	gene-Large2(Large2)	-	http://www.kegg.jp/kegg-bin/show_pathway?map=map00515&multi_query=K09668+%23FFFFFF,red%0d%0a
maua00071	Fatty acid degradation	Metabolism	Lipid metabolism	2	0	2	52	0.444308	0.996515	gene-Cpt1c(Cpt1c),gene-LOC101823220(LOC101823220)	-	http://www.kegg.jp/kegg-bin/show_pathway?map=map00071&multi_query=K15013+%23FFFFFF,red%0d%0aK19524+%23FFFFFF,red%0d%0a
maua04014	Ras signaling pathway	Environmental Information Processing	Signal transduction	8	0	8	253	0.445104	0.996515	gene-Rasgrf1(Rasgrf1),gene-Efna2(Efna2),gene-Pla2g4c(Pla2g4c),gene-Pgf(Pgf),gene-Fgf12(Fgf12),gene-Tek(Tek),gene-Pla2g4d(Pla2g4d),gene-Rasgrp3(Rasgrp3)	-	http://www.kegg.jp/kegg-bin/show_pathway?map=map04014&multi_query=K12362+%23FFFFFF,red%0d%0aK05121+%23FFFFFF,red%0d%0aK05462+%23FFFFFF,red%0d%0aK04358+%23FFFFFF,red%0d%0aK16859+%23FFFFFF,red%0d%0aK16342+%23FFFFFF,red%0d%0aK04349+%23FFFFFF,red%0d%0a
maua05168	Herpes simplex virus 1 infection	Human Diseases	Infectious disease: viral	13	1	14	460	0.455296	0.996515	gene-LOC110339215(LOC110339215),gene-LOC110339213(LOC110339213),gene-Znf853(Znf853),gene-LOC106022532(LOC106022532),gene-LOC101827112(LOC101827112),gene-Nfkbia(Nfkbia),gene-LOC110339393(LOC110339393),gene-LOC110339912(LOC110339912),gene-LOC101826591(LOC101826591),gene-LOC106022260(LOC106022260),gene-LOC101822444(LOC101822444),gene-Il6(Il6),gene-LOC101839392(LOC101839392)	gene-LOC106022055(LOC106022055)	http://www.kegg.jp/kegg-bin/show_pathway?map=map05168&multi_query=K05405+%23FFFFFF,red%0d%0aK06751+%23FFFFFF,red%0d%0aK16060+%23FFFFFF,red%0d%0aK04734+%23FFFFFF,red%0d%0aK09228+%23FFFFFF,purple%0d%0aK06752+%23FFFFFF,red%0d%0aK14624+%23FFFFFF,red%0d%0a
maua04750	Inflammatory mediator regulation of TRP channels	Organismal Systems	Sensory system	4	0	4	122	0.468701	0.996515	gene-Trpv1(Trpv1),gene-Pla2g4d(Pla2g4d),gene-Camk2b(Camk2b),gene-Pla2g4c(Pla2g4c)	-	http://www.kegg.jp/kegg-bin/show_pathway?map=map04750&multi_query=K16342+%23FFFFFF,red%0d%0aK04515+%23FFFFFF,red%0d%0aK05222+%23FFFFFF,red%0d%0a
maua00061	Fatty acid biosynthesis	Metabolism	Lipid metabolism	1	0	1	22	0.474671	0.996515	gene-LOC101823220(LOC101823220)	-	http://www.kegg.jp/kegg-bin/show_pathway?map=map00061&multi_query=K15013+%23FFFFFF,red%0d%0a
maua00100	Steroid biosynthesis	Metabolism	Lipid metabolism	1	0	1	22	0.474671	0.996515	gene-LOC101840476(LOC101840476)	-	http://www.kegg.jp/kegg-bin/show_pathway?map=map00100&multi_query=K07438+%23FFFFFF,red%0d%0a
maua05202	Transcriptional misregulation in cancer	Human Diseases	Cancer: overview	6	0	6	192	0.478489	0.996515	gene-Ptcra(Ptcra),gene-Il6(Il6),gene-Itgam(Itgam),gene-LOC110339912(LOC110339912),gene-Il1r2(Il1r2),gene-Csf2(Csf2)	-	http://www.kegg.jp/kegg-bin/show_pathway?map=map05202&multi_query=K04387+%23FFFFFF,red%0d%0aK05427+%23FFFFFF,red%0d%0aK06461+%23FFFFFF,red%0d%0aK16060+%23FFFFFF,red%0d%0aK05405+%23FFFFFF,red%0d%0aK06056+%23FFFFFF,red%0d%0a
maua05322	Systemic lupus erythematosus	Human Diseases	Immune disease	3	1	4	124	0.481317	0.996515	gene-C1qb(C1qb),gene-LOC101840911(LOC101840911),gene-LOC101822444(LOC101822444)	gene-LOC101829502(LOC101829502)	http://www.kegg.jp/kegg-bin/show_pathway?map=map05322&multi_query=K11251+%23FFFFFF,red%0d%0aK06752+%23FFFFFF,red%0d%0aK03987+%23FFFFFF,red%0d%0aK11252+%23FFFFFF,green%0d%0a
maua04970	Salivary secretion	Organismal Systems	Digestive system	3	0	3	90	0.48252	0.996515	gene-Adrb3(Adrb3),gene-Best2(Best2),gene-LOC101825353(LOC101825353)	-	http://www.kegg.jp/kegg-bin/show_pathway?map=map04970&multi_query=K13908+%23FFFFFF,red%0d%0aK04143+%23FFFFFF,red%0d%0aK13879+%23FFFFFF,red%0d%0a
maua03320	PPAR signaling pathway	Organismal Systems	Endocrine system	3	0	3	91	0.489874	0.996515	gene-Aqp7(Aqp7),gene-Cpt1c(Cpt1c),gene-LOC101823220(LOC101823220)	-	http://www.kegg.jp/kegg-bin/show_pathway?map=map03320&multi_query=K08771+%23FFFFFF,red%0d%0aK19524+%23FFFFFF,red%0d%0aK15013+%23FFFFFF,red%0d%0a
maua04917	Prolactin signaling pathway	Organismal Systems	Endocrine system	2	1	3	91	0.489874	0.996515	gene-Tnfsf11(Tnfsf11),gene-Fos(Fos)	gene-Esr1(Esr1)	http://www.kegg.jp/kegg-bin/show_pathway?map=map04917&multi_query=K08550+%23FFFFFF,green%0d%0aK04379+%23FFFFFF,red%0d%0aK05473+%23FFFFFF,red%0d%0a
maua05224	Breast cancer	Human Diseases	Cancer: specific types	4	1	5	160	0.491002	0.996515	gene-Tnfsf11(Tnfsf11),gene-Fos(Fos),gene-Apc2(Apc2),gene-Fgf12(Fgf12)	gene-Esr1(Esr1)	http://www.kegg.jp/kegg-bin/show_pathway?map=map05224&multi_query=K04379+%23FFFFFF,red%0d%0aK02085+%23FFFFFF,red%0d%0aK08550+%23FFFFFF,green%0d%0aK04358+%23FFFFFF,red%0d%0aK05473+%23FFFFFF,red%0d%0a
maua05416	Viral myocarditis	Human Diseases	Cardiovascular disease	3	0	3	92	0.497176	0.996515	gene-LOC101826591(LOC101826591),gene-LOC101822444(LOC101822444),gene-Cxadr(Cxadr)	-	http://www.kegg.jp/kegg-bin/show_pathway?map=map05416&multi_query=K06788+%23FFFFFF,red%0d%0aK06752+%23FFFFFF,red%0d%0aK06751+%23FFFFFF,red%0d%0a
maua04622	RIG-I-like receptor signaling pathway	Organismal Systems	Immune system	2	0	2	58	0.501303	0.996515	gene-Nfkbia(Nfkbia),gene-Tbkbp1(Tbkbp1)	-	http://www.kegg.jp/kegg-bin/show_pathway?map=map04622&multi_query=K12652+%23FFFFFF,red%0d%0aK04734+%23FFFFFF,red%0d%0a
maua04610	Complement and coagulation cascades	Organismal Systems	Immune system	3	0	3	93	0.504426	0.996515	gene-Itgam(Itgam),gene-Cd59(Cd59),gene-C1qb(C1qb)	-	http://www.kegg.jp/kegg-bin/show_pathway?map=map04610&multi_query=K03987+%23FFFFFF,red%0d%0aK06461+%23FFFFFF,red%0d%0aK04008+%23FFFFFF,red%0d%0a
maua04612	Antigen processing and presentation	Organismal Systems	Immune system	3	0	3	93	0.504426	0.996515	gene-LOC101822444(LOC101822444),gene-Hspa1l(Hspa1l),gene-LOC101826591(LOC101826591)	-	http://www.kegg.jp/kegg-bin/show_pathway?map=map04612&multi_query=K03283+%23FFFFFF,red%0d%0aK06752+%23FFFFFF,red%0d%0aK06751+%23FFFFFF,red%0d%0a
maua00531	Glycosaminoglycan degradation	Metabolism	Glycan biosynthesis and metabolism	1	0	1	24	0.504573	0.996515	gene-Hyal2(Hyal2)	-	http://www.kegg.jp/kegg-bin/show_pathway?map=map00531&multi_query=K01197+%23FFFFFF,red%0d%0a
maua04015	Rap1 signaling pathway	Environmental Information Processing	Signal transduction	7	0	7	232	0.504852	0.996515	gene-Rasgrp3(Rasgrp3),gene-Tek(Tek),gene-Fgf12(Fgf12),gene-Itgam(Itgam),gene-Vav1(Vav1),gene-Pgf(Pgf),gene-Efna2(Efna2)	-	http://www.kegg.jp/kegg-bin/show_pathway?map=map04015&multi_query=K06461+%23FFFFFF,red%0d%0aK05462+%23FFFFFF,red%0d%0aK05121+%23FFFFFF,red%0d%0aK12362+%23FFFFFF,red%0d%0aK04358+%23FFFFFF,red%0d%0aK16859+%23FFFFFF,red%0d%0aK05730+%23FFFFFF,red%0d%0a
maua05161	Hepatitis B	Human Diseases	Infectious disease: viral	5	0	5	163	0.507472	0.996515	gene-Ticam2(Ticam2),gene-Il6(Il6),gene-Nfkbia(Nfkbia),gene-Tgfb2(Tgfb2),gene-Fos(Fos)	-	http://www.kegg.jp/kegg-bin/show_pathway?map=map05161&multi_query=K05405+%23FFFFFF,red%0d%0aK04379+%23FFFFFF,red%0d%0aK05409+%23FFFFFF,red%0d%0aK13376+%23FFFFFF,red%0d%0aK04734+%23FFFFFF,red%0d%0a
maua04350	TGF-beta signaling pathway	Environmental Information Processing	Signal transduction	3	0	3	94	0.511623	0.996515	gene-LOC101825305(LOC101825305),gene-Amhr2(Amhr2),gene-Tgfb2(Tgfb2)	-	http://www.kegg.jp/kegg-bin/show_pathway?map=map04350&multi_query=K13376+%23FFFFFF,red%0d%0aK04672+%23FFFFFF,red%0d%0a
maua05235	PD-L1 expression and PD-1 checkpoint pathway in cancer	Human Diseases	Cancer: overview	3	0	3	94	0.511623	0.996515	gene-Nfkbia(Nfkbia),gene-Fos(Fos),gene-Ticam2(Ticam2)	-	http://www.kegg.jp/kegg-bin/show_pathway?map=map05235&multi_query=K05409+%23FFFFFF,red%0d%0aK04379+%23FFFFFF,red%0d%0aK04734+%23FFFFFF,red%0d%0a
maua04928	Parathyroid hormone synthesis, secretion and action	Organismal Systems	Endocrine system	4	0	4	130	0.518426	0.996515	gene-LOC101840476(LOC101840476),gene-Tnfsf11(Tnfsf11),gene-Egr1(Egr1),gene-Fos(Fos)	-	http://www.kegg.jp/kegg-bin/show_pathway?map=map04928&multi_query=K07438+%23FFFFFF,red%0d%0aK05473+%23FFFFFF,red%0d%0aK04379+%23FFFFFF,red%0d%0aK09203+%23FFFFFF,red%0d%0a
maua00601	Glycosphingolipid biosynthesis - lacto and neolacto series	Metabolism	Glycan biosynthesis and metabolism	1	0	1	25	0.518882	0.996515	gene-B3galnt1(B3galnt1)	-	http://www.kegg.jp/kegg-bin/show_pathway?map=map00601&multi_query=K00719+%23FFFFFF,red%0d%0a
maua05210	Colorectal cancer	Human Diseases	Cancer: specific types	3	0	3	96	0.525849	0.996515	gene-Apc2(Apc2),gene-Fos(Fos),gene-Tgfb2(Tgfb2)	-	http://www.kegg.jp/kegg-bin/show_pathway?map=map05210&multi_query=K13376+%23FFFFFF,red%0d%0aK04379+%23FFFFFF,red%0d%0aK02085+%23FFFFFF,red%0d%0a
maua05418	Fluid shear stress and atherosclerosis	Human Diseases	Cardiovascular disease	5	0	5	169	0.539754	0.996515	gene-Nox1(Nox1),gene-Klf2(Klf2),gene-Il1r2(Il1r2),gene-Fos(Fos),gene-LOC101839392(LOC101839392)	-	http://www.kegg.jp/kegg-bin/show_pathway?map=map05418&multi_query=K04379+%23FFFFFF,red%0d%0aK08008+%23FFFFFF,red%0d%0aK17845+%23FFFFFF,red%0d%0aK14624+%23FFFFFF,red%0d%0aK04387+%23FFFFFF,red%0d%0a
maua05034	Alcoholism	Human Diseases	Substance dependence	4	1	5	170	0.545041	0.996515	gene-Fosb(Fosb),gene-Grin2c(Grin2c),gene-LOC101840911(LOC101840911),gene-Ppp1r1b(Ppp1r1b)	gene-LOC101829502(LOC101829502)	http://www.kegg.jp/kegg-bin/show_pathway?map=map05034&multi_query=K11251+%23FFFFFF,red%0d%0aK15494+%23FFFFFF,red%0d%0aK11252+%23FFFFFF,green%0d%0aK05211+%23FFFFFF,red%0d%0aK09029+%23FFFFFF,red%0d%0a
maua04915	Estrogen signaling pathway	Organismal Systems	Endocrine system	3	1	4	136	0.554258	0.996515	gene-Pomc(Pomc),gene-Fos(Fos),gene-Hspa1l(Hspa1l)	gene-Esr1(Esr1)	http://www.kegg.jp/kegg-bin/show_pathway?map=map04915&multi_query=K03283+%23FFFFFF,red%0d%0aK04379+%23FFFFFF,red%0d%0aK05228+%23FFFFFF,red%0d%0aK08550+%23FFFFFF,green%0d%0a
maua00310	Lysine degradation	Metabolism	Amino acid metabolism	2	0	2	64	0.554419	0.996515	gene-Hykk(Hykk),gene-Colgalt2(Colgalt2)	-	http://www.kegg.jp/kegg-bin/show_pathway?map=map00310&multi_query=K18201+%23FFFFFF,red%0d%0aK11703+%23FFFFFF,red%0d%0a
maua05330	Allograft rejection	Human Diseases	Immune disease	2	0	2	64	0.554419	0.996515	gene-LOC101826591(LOC101826591),gene-LOC101822444(LOC101822444)	-	http://www.kegg.jp/kegg-bin/show_pathway?map=map05330&multi_query=K06751+%23FFFFFF,red%0d%0aK06752+%23FFFFFF,red%0d%0a
maua04614	Renin-angiotensin system	Organismal Systems	Endocrine system	1	0	1	28	0.559387	0.996515	gene-Anpep(Anpep)	-	http://www.kegg.jp/kegg-bin/show_pathway?map=map04614&multi_query=K11140+%23FFFFFF,red%0d%0a
maua00564	Glycerophospholipid metabolism	Metabolism	Lipid metabolism	3	0	3	102	0.567116	0.996515	gene-Pla2g4d(Pla2g4d),gene-Ache(Ache),gene-Pla2g4c(Pla2g4c)	-	http://www.kegg.jp/kegg-bin/show_pathway?map=map00564&multi_query=K16342+%23FFFFFF,red%0d%0aK01049+%23FFFFFF,red%0d%0a
maua04068	FoxO signaling pathway	Environmental Information Processing	Signal transduction	4	0	4	139	0.571638	0.996515	gene-Klf2(Klf2),gene-G6pc(G6pc),gene-Il6(Il6),gene-Tgfb2(Tgfb2)	-	http://www.kegg.jp/kegg-bin/show_pathway?map=map04068&multi_query=K01084+%23FFFFFF,red%0d%0aK05405+%23FFFFFF,red%0d%0aK17845+%23FFFFFF,red%0d%0aK13376+%23FFFFFF,red%0d%0a
maua04966	Collecting duct acid secretion	Organismal Systems	Excretory system	1	0	1	29	0.572119	0.996515	gene-Atp6v1e2(Atp6v1e2)	-	http://www.kegg.jp/kegg-bin/show_pathway?map=map04966&multi_query=K02150+%23FFFFFF,red%0d%0a
maua04925	Aldosterone synthesis and secretion	Organismal Systems	Endocrine system	3	0	3	103	0.573778	0.996515	gene-Pomc(Pomc),gene-Camk2b(Camk2b),gene-Npr1(Npr1)	-	http://www.kegg.jp/kegg-bin/show_pathway?map=map04925&multi_query=K12323+%23FFFFFF,red%0d%0aK04515+%23FFFFFF,red%0d%0aK05228+%23FFFFFF,red%0d%0a
maua04728	Dopaminergic synapse	Organismal Systems	Nervous system	4	0	4	140	0.577348	0.996515	gene-Camk2b(Camk2b),gene-Kif5a(Kif5a),gene-Fos(Fos),gene-Ppp1r1b(Ppp1r1b)	-	http://www.kegg.jp/kegg-bin/show_pathway?map=map04728&multi_query=K04515+%23FFFFFF,red%0d%0aK15494+%23FFFFFF,red%0d%0aK10396+%23FFFFFF,red%0d%0aK04379+%23FFFFFF,red%0d%0a
maua04713	Circadian entrainment	Organismal Systems	Environmental adaptation	3	0	3	104	0.580377	0.996515	gene-Fos(Fos),gene-Camk2b(Camk2b),gene-Grin2c(Grin2c)	-	http://www.kegg.jp/kegg-bin/show_pathway?map=map04713&multi_query=K05211+%23FFFFFF,red%0d%0aK04379+%23FFFFFF,red%0d%0aK04515+%23FFFFFF,red%0d%0a
maua00410	beta-Alanine metabolism	Metabolism	Metabolism of other amino acids	1	0	1	30	0.584484	0.996515	gene-LOC101827582(LOC101827582)	-	http://www.kegg.jp/kegg-bin/show_pathway?map=map00410&multi_query=K00276+%23FFFFFF,red%0d%0a
maua04710	Circadian rhythm	Organismal Systems	Environmental adaptation	1	0	1	30	0.584484	0.996515	gene-Nr1d1(Nr1d1)	-	http://www.kegg.jp/kegg-bin/show_pathway?map=map04710&multi_query=K03728+%23FFFFFF,red%0d%0a
maua05020	Prion disease	Human Diseases	Neurodegenerative disease	8	0	8	286	0.584904	0.996515	gene-Grin2c(Grin2c),gene-Tubb3(Tubb3),gene-Kif5a(Kif5a),gene-Il6(Il6),gene-LOC101843430(LOC101843430),gene-Hspa1l(Hspa1l),gene-C1qb(C1qb),gene-Egr1(Egr1)	-	http://www.kegg.jp/kegg-bin/show_pathway?map=map05020&multi_query=K05211+%23FFFFFF,red%0d%0aK02270+%23FFFFFF,red%0d%0aK03283+%23FFFFFF,red%0d%0aK10396+%23FFFFFF,red%0d%0aK03987+%23FFFFFF,red%0d%0aK09203+%23FFFFFF,red%0d%0aK07375+%23FFFFFF,red%0d%0aK05405+%23FFFFFF,red%0d%0a
maua04916	Melanogenesis	Organismal Systems	Endocrine system	3	0	3	105	0.586911	0.996515	gene-Mc1r(Mc1r),gene-Pomc(Pomc),gene-Camk2b(Camk2b)	-	http://www.kegg.jp/kegg-bin/show_pathway?map=map04916&multi_query=K04515+%23FFFFFF,red%0d%0aK05228+%23FFFFFF,red%0d%0aK04199+%23FFFFFF,red%0d%0a
maua04720	Long-term potentiation	Organismal Systems	Nervous system	2	0	2	68	0.587552	0.996515	gene-Grin2c(Grin2c),gene-Camk2b(Camk2b)	-	http://www.kegg.jp/kegg-bin/show_pathway?map=map04720&multi_query=K04515+%23FFFFFF,red%0d%0aK05211+%23FFFFFF,red%0d%0a
maua04730	Long-term depression	Organismal Systems	Nervous system	2	0	2	68	0.587552	0.996515	gene-Pla2g4c(Pla2g4c),gene-Pla2g4d(Pla2g4d)	-	http://www.kegg.jp/kegg-bin/show_pathway?map=map04730&multi_query=K16342+%23FFFFFF,red%0d%0a
maua00040	Pentose and glucuronate interconversions	Metabolism	Carbohydrate metabolism	0	1	1	31	0.596494	0.996515	-	gene-LOC101844897(LOC101844897)	http://www.kegg.jp/kegg-bin/show_pathway?map=map00040&multi_query=K00699+%23FFFFFF,green%0d%0a
maua00053	Ascorbate and aldarate metabolism	Metabolism	Carbohydrate metabolism	0	1	1	31	0.596494	0.996515	-	gene-LOC101844897(LOC101844897)	http://www.kegg.jp/kegg-bin/show_pathway?map=map00053&multi_query=K00699+%23FFFFFF,green%0d%0a
maua05310	Asthma	Human Diseases	Immune disease	1	0	1	31	0.596494	0.996515	gene-LOC101822444(LOC101822444)	-	http://www.kegg.jp/kegg-bin/show_pathway?map=map05310&multi_query=K06752+%23FFFFFF,red%0d%0a
maua04940	Type I diabetes mellitus	Human Diseases	Endocrine and metabolic disease	2	0	2	70	0.603423	0.996515	gene-LOC101826591(LOC101826591),gene-LOC101822444(LOC101822444)	-	http://www.kegg.jp/kegg-bin/show_pathway?map=map04940&multi_query=K06751+%23FFFFFF,red%0d%0aK06752+%23FFFFFF,red%0d%0a
maua05320	Autoimmune thyroid disease	Human Diseases	Immune disease	2	0	2	70	0.603423	0.996515	gene-LOC101826591(LOC101826591),gene-LOC101822444(LOC101822444)	-	http://www.kegg.jp/kegg-bin/show_pathway?map=map05320&multi_query=K06751+%23FFFFFF,red%0d%0aK06752+%23FFFFFF,red%0d%0a
maua04810	Regulation of actin cytoskeleton	Cellular Processes	Cell motility	7	0	7	257	0.614143	0.996515	gene-Fgf12(Fgf12),gene-Itgam(Itgam),gene-Vav1(Vav1),gene-Itgad(Itgad),gene-Myh10(Myh10),gene-Mylk4(Mylk4),gene-Apc2(Apc2)	-	http://www.kegg.jp/kegg-bin/show_pathway?map=map04810&multi_query=K00907+%23FFFFFF,red%0d%0aK06461+%23FFFFFF,red%0d%0aK05730+%23FFFFFF,red%0d%0aK02085+%23FFFFFF,red%0d%0aK04358+%23FFFFFF,red%0d%0aK06594+%23FFFFFF,red%0d%0aK10352+%23FFFFFF,red%0d%0a
maua05207	Chemical carcinogenesis - receptor activation	Human Diseases	Cancer: overview	4	2	6	221	0.616707	0.996515	gene-Fgf12(Fgf12),gene-Adrb3(Adrb3),gene-Tnfsf11(Tnfsf11),gene-Fos(Fos)	gene-LOC101844897(LOC101844897),gene-Esr1(Esr1)	http://www.kegg.jp/kegg-bin/show_pathway?map=map05207&multi_query=K08550+%23FFFFFF,green%0d%0aK04379+%23FFFFFF,red%0d%0aK04358+%23FFFFFF,red%0d%0aK04143+%23FFFFFF,red%0d%0aK05473+%23FFFFFF,red%0d%0aK00699+%23FFFFFF,green%0d%0a
maua04666	Fc gamma R-mediated phagocytosis	Organismal Systems	Immune system	3	0	3	110	0.618597	0.996515	gene-Pla2g4c(Pla2g4c),gene-Pla2g4d(Pla2g4d),gene-Vav1(Vav1)	-	http://www.kegg.jp/kegg-bin/show_pathway?map=map04666&multi_query=K05730+%23FFFFFF,red%0d%0aK16342+%23FFFFFF,red%0d%0a
maua05143	African trypanosomiasis	Human Diseases	Infectious disease: parasitic	1	0	1	34	0.630488	0.996515	gene-Il6(Il6)	-	http://www.kegg.jp/kegg-bin/show_pathway?map=map05143&multi_query=K05405+%23FFFFFF,red%0d%0a
maua04210	Apoptosis	Cellular Processes	Cell growth and death	4	0	4	150	0.631992	0.996515	gene-Nfkbia(Nfkbia),gene-LOC110339912(LOC110339912),gene-Fos(Fos),gene-Ctsk(Ctsk)	-	http://www.kegg.jp/kegg-bin/show_pathway?map=map04210&multi_query=K04379+%23FFFFFF,red%0d%0aK01371+%23FFFFFF,red%0d%0aK16060+%23FFFFFF,red%0d%0aK04734+%23FFFFFF,red%0d%0a
maua00980	Metabolism of xenobiotics by cytochrome P450	Metabolism	Xenobiotics biodegradation and metabolism	1	1	2	75	0.641076	0.996515	gene-LOC101825889(LOC101825889)	gene-LOC101844897(LOC101844897)	http://www.kegg.jp/kegg-bin/show_pathway?map=map00980&multi_query=K17685+%23FFFFFF,red%0d%0aK00699+%23FFFFFF,green%0d%0a
maua05221	Acute myeloid leukemia	Human Diseases	Cancer: specific types	2	0	2	75	0.641076	0.996515	gene-Csf2(Csf2),gene-Itgam(Itgam)	-	http://www.kegg.jp/kegg-bin/show_pathway?map=map05221&multi_query=K06461+%23FFFFFF,red%0d%0aK05427+%23FFFFFF,red%0d%0a
maua04130	SNARE interactions in vesicular transport	Genetic Information Processing	Folding, sorting and degradation	1	0	1	35	0.641173	0.996515	gene-Stx19(Stx19)	-	http://www.kegg.jp/kegg-bin/show_pathway?map=map04130&multi_query=K08487+%23FFFFFF,red%0d%0a
maua05231	Choline metabolism in cancer	Human Diseases	Cancer: overview	3	0	3	114	0.642738	0.996515	gene-Pla2g4c(Pla2g4c),gene-Fos(Fos),gene-Pla2g4d(Pla2g4d)	-	http://www.kegg.jp/kegg-bin/show_pathway?map=map05231&multi_query=K04379+%23FFFFFF,red%0d%0aK16342+%23FFFFFF,red%0d%0a
maua00512	Mucin type O-glycan biosynthesis	Metabolism	Glycan biosynthesis and metabolism	1	0	1	36	0.651551	0.996515	gene-Galnt16(Galnt16)	-	http://www.kegg.jp/kegg-bin/show_pathway?map=map00512&multi_query=K00710+%23FFFFFF,red%0d%0a
maua01523	Antifolate resistance	Human Diseases	Drug resistance: antineoplastic	1	0	1	36	0.651551	0.996515	gene-Il6(Il6)	-	http://www.kegg.jp/kegg-bin/show_pathway?map=map01523&multi_query=K05405+%23FFFFFF,red%0d%0a
maua04215	Apoptosis - multiple species	Cellular Processes	Cell growth and death	1	0	1	36	0.651551	0.996515	gene-LOC110339912(LOC110339912)	-	http://www.kegg.jp/kegg-bin/show_pathway?map=map04215&multi_query=K16060+%23FFFFFF,red%0d%0a
maua04924	Renin secretion	Organismal Systems	Endocrine system	2	0	2	77	0.655333	0.996515	gene-Npr1(Npr1),gene-Adrb3(Adrb3)	-	http://www.kegg.jp/kegg-bin/show_pathway?map=map04924&multi_query=K04143+%23FFFFFF,red%0d%0aK12323+%23FFFFFF,red%0d%0a
maua05340	Primary immunodeficiency	Human Diseases	Immune disease	1	0	1	37	0.661629	0.996515	gene-Tnfrsf13b(Tnfrsf13b)	-	http://www.kegg.jp/kegg-bin/show_pathway?map=map05340&multi_query=K05150+%23FFFFFF,red%0d%0a
maua04310	Wnt signaling pathway	Environmental Information Processing	Signal transduction	4	0	4	156	0.66253	0.996515	gene-Sfrp4(Sfrp4),gene-Apc2(Apc2),gene-Camk2b(Camk2b),gene-Rspo1(Rspo1)	-	http://www.kegg.jp/kegg-bin/show_pathway?map=map04310&multi_query=K19471+%23FFFFFF,red%0d%0aK04515+%23FFFFFF,red%0d%0aK02085+%23FFFFFF,red%0d%0aK02185+%23FFFFFF,red%0d%0a
maua05205	Proteoglycans in cancer	Human Diseases	Cancer: overview	5	1	6	233	0.667553	0.996515	gene-Ihh(Ihh),gene-Camk2b(Camk2b),gene-Tgfb2(Tgfb2),gene-Vav1(Vav1),gene-LOC106023179(LOC106023179)	gene-Esr1(Esr1)	http://www.kegg.jp/kegg-bin/show_pathway?map=map05205&multi_query=K13376+%23FFFFFF,red%0d%0aK05084+%23FFFFFF,red%0d%0aK04515+%23FFFFFF,red%0d%0aK08550+%23FFFFFF,green%0d%0aK05730+%23FFFFFF,red%0d%0aK11989+%23FFFFFF,red%0d%0a
maua05204	Chemical carcinogenesis - DNA adducts	Human Diseases	Cancer: overview	1	1	2	79	0.669136	0.996515	gene-LOC101825889(LOC101825889)	gene-LOC101844897(LOC101844897)	http://www.kegg.jp/kegg-bin/show_pathway?map=map05204&multi_query=K17685+%23FFFFFF,red%0d%0aK00699+%23FFFFFF,green%0d%0a
maua05226	Gastric cancer	Human Diseases	Cancer: specific types	4	0	4	158	0.672321	0.996515	gene-Muc2(Muc2),gene-Fgf12(Fgf12),gene-Apc2(Apc2),gene-Tgfb2(Tgfb2)	-	http://www.kegg.jp/kegg-bin/show_pathway?map=map05226&multi_query=K04358+%23FFFFFF,red%0d%0aK02085+%23FFFFFF,red%0d%0aK13376+%23FFFFFF,red%0d%0aK10955+%23FFFFFF,red%0d%0a
maua05412	Arrhythmogenic right ventricular cardiomyopathy	Human Diseases	Cardiovascular disease	1	1	2	80	0.675868	0.996515	gene-Dsp(Dsp)	gene-Pkp2(Pkp2)	http://www.kegg.jp/kegg-bin/show_pathway?map=map05412&multi_query=K12642+%23FFFFFF,green%0d%0aK10381+%23FFFFFF,red%0d%0a
maua04136	Autophagy - other	Cellular Processes	Transport and catabolism	1	0	1	39	0.680923	0.996515	gene-LOC106023251(LOC106023251)	-	http://www.kegg.jp/kegg-bin/show_pathway?map=map04136&multi_query=K17906+%23FFFFFF,red%0d%0a
maua04960	Aldosterone-regulated sodium reabsorption	Organismal Systems	Excretory system	1	0	1	39	0.680923	0.996515	gene-Kcnj1(Kcnj1)	-	http://www.kegg.jp/kegg-bin/show_pathway?map=map04960&multi_query=K04995+%23FFFFFF,red%0d%0a
maua05033	Nicotine addiction	Human Diseases	Substance dependence	1	0	1	39	0.680923	0.996515	gene-Grin2c(Grin2c)	-	http://www.kegg.jp/kegg-bin/show_pathway?map=map05033&multi_query=K05211+%23FFFFFF,red%0d%0a
maua04390	Hippo signaling pathway	Environmental Information Processing	Signal transduction	4	0	4	160	0.681916	0.996515	gene-Tgfb2(Tgfb2),gene-Apc2(Apc2),gene-Crb2(Crb2),gene-LOC110339912(LOC110339912)	-	http://www.kegg.jp/kegg-bin/show_pathway?map=map04390&multi_query=K02085+%23FFFFFF,red%0d%0aK16060+%23FFFFFF,red%0d%0aK13376+%23FFFFFF,red%0d%0aK16681+%23FFFFFF,red%0d%0a
maua04935	Growth hormone synthesis, secretion and action	Organismal Systems	Endocrine system	3	0	3	123	0.693064	0.996515	gene-Igfals(Igfals),gene-Fos(Fos),gene-Gh1(Gh1)	-	http://www.kegg.jp/kegg-bin/show_pathway?map=map04935&multi_query=K05438+%23FFFFFF,red%0d%0aK04379+%23FFFFFF,red%0d%0aK17256+%23FFFFFF,red%0d%0a
maua05220	Chronic myeloid leukemia	Human Diseases	Cancer: specific types	2	0	2	83	0.695402	0.996515	gene-Tgfb2(Tgfb2),gene-Nfkbia(Nfkbia)	-	http://www.kegg.jp/kegg-bin/show_pathway?map=map05220&multi_query=K13376+%23FFFFFF,red%0d%0aK04734+%23FFFFFF,red%0d%0a
maua04670	Leukocyte transendothelial migration	Organismal Systems	Immune system	3	0	3	124	0.698314	0.996515	gene-Vav1(Vav1),gene-Itgam(Itgam),gene-Cldn15(Cldn15)	-	http://www.kegg.jp/kegg-bin/show_pathway?map=map04670&multi_query=K06087+%23FFFFFF,red%0d%0aK05730+%23FFFFFF,red%0d%0aK06461+%23FFFFFF,red%0d%0a
maua05171	Coronavirus disease - COVID-19	Human Diseases	Infectious disease: viral	7	0	7	282	0.709192	0.996515	gene-Csf2(Csf2),gene-LOC101839392(LOC101839392),gene-Csf3(Csf3),gene-Fos(Fos),gene-C1qb(C1qb),gene-Il6(Il6),gene-Nfkbia(Nfkbia)	-	http://www.kegg.jp/kegg-bin/show_pathway?map=map05171&multi_query=K04734+%23FFFFFF,red%0d%0aK14624+%23FFFFFF,red%0d%0aK04379+%23FFFFFF,red%0d%0aK05423+%23FFFFFF,red%0d%0aK05405+%23FFFFFF,red%0d%0aK05427+%23FFFFFF,red%0d%0aK03987+%23FFFFFF,red%0d%0a
maua04722	Neurotrophin signaling pathway	Organismal Systems	Nervous system	3	0	3	127	0.713656	0.996515	gene-Nfkbia(Nfkbia),gene-LOC101830137(LOC101830137),gene-Camk2b(Camk2b)	-	http://www.kegg.jp/kegg-bin/show_pathway?map=map04722&multi_query=K04734+%23FFFFFF,red%0d%0aK04515+%23FFFFFF,red%0d%0aK04731+%23FFFFFF,red%0d%0a
maua00860	Porphyrin metabolism	Metabolism	Metabolism of cofactors and vitamins	0	1	1	43	0.716286	0.996515	-	gene-LOC101844897(LOC101844897)	http://www.kegg.jp/kegg-bin/show_pathway?map=map00860&multi_query=K00699+%23FFFFFF,green%0d%0a
maua05164	Influenza A	Human Diseases	Infectious disease: viral	4	0	4	168	0.718323	0.996515	gene-Il6(Il6),gene-Nfkbia(Nfkbia),gene-LOC101822444(LOC101822444),gene-LOC101839392(LOC101839392)	-	http://www.kegg.jp/kegg-bin/show_pathway?map=map05164&multi_query=K06752+%23FFFFFF,red%0d%0aK04734+%23FFFFFF,red%0d%0aK05405+%23FFFFFF,red%0d%0aK14624+%23FFFFFF,red%0d%0a
maua05010	Alzheimer disease	Human Diseases	Neurodegenerative disease	10	0	10	402	0.72848	0.996515	gene-LOC101823888(LOC101823888),gene-LOC106023251(LOC106023251),gene-Grin2c(Grin2c),gene-Apc2(Apc2),gene-Slc39a5(Slc39a5),gene-LOC101843430(LOC101843430),gene-Il6(Il6),gene-Nox1(Nox1),gene-Kif5a(Kif5a),gene-Tubb3(Tubb3)	-	http://www.kegg.jp/kegg-bin/show_pathway?map=map05010&multi_query=K02270+%23FFFFFF,red%0d%0aK17906+%23FFFFFF,red%0d%0aK02085+%23FFFFFF,red%0d%0aK05405+%23FFFFFF,red%0d%0aK00134+%23FFFFFF,red%0d%0aK14711+%23FFFFFF,red%0d%0aK07375+%23FFFFFF,red%0d%0aK10396+%23FFFFFF,red%0d%0aK08008+%23FFFFFF,red%0d%0aK05211+%23FFFFFF,red%0d%0a
maua00380	Tryptophan metabolism	Metabolism	Amino acid metabolism	0	1	1	45	0.732475	0.996515	-	gene-Il4i1(Il4i1)	http://www.kegg.jp/kegg-bin/show_pathway?map=map00380&multi_query=K03334+%23FFFFFF,green%0d%0a
maua04979	Cholesterol metabolism	Organismal Systems	Digestive system	1	0	1	45	0.732475	0.996515	gene-Abcg5(Abcg5)	-	http://www.kegg.jp/kegg-bin/show_pathway?map=map04979&multi_query=K05683+%23FFFFFF,red%0d%0a
maua01521	EGFR tyrosine kinase inhibitor resistance	Human Diseases	Drug resistance: antineoplastic	2	0	2	91	0.742774	0.996515	gene-Il6(Il6),gene-LOC106023179(LOC106023179)	-	http://www.kegg.jp/kegg-bin/show_pathway?map=map01521&multi_query=K05405+%23FFFFFF,red%0d%0aK05084+%23FFFFFF,red%0d%0a
maua05206	MicroRNAs in cancer	Human Diseases	Cancer: overview	4	0	4	174	0.743561	0.996515	gene-Tgfb2(Tgfb2),gene-Apc2(Apc2),gene-Efna2(Efna2),gene-LOC106023179(LOC106023179)	-	http://www.kegg.jp/kegg-bin/show_pathway?map=map05206&multi_query=K13376+%23FFFFFF,red%0d%0aK05462+%23FFFFFF,red%0d%0aK05084+%23FFFFFF,red%0d%0aK02085+%23FFFFFF,red%0d%0a
maua04650	Natural killer cell mediated cytotoxicity	Organismal Systems	Immune system	3	0	3	134	0.747114	0.996515	gene-LOC101826591(LOC101826591),gene-Csf2(Csf2),gene-Vav1(Vav1)	-	http://www.kegg.jp/kegg-bin/show_pathway?map=map04650&multi_query=K05427+%23FFFFFF,red%0d%0aK06751+%23FFFFFF,red%0d%0aK05730+%23FFFFFF,red%0d%0a
maua04926	Relaxin signaling pathway	Organismal Systems	Endocrine system	3	0	3	134	0.747114	0.996515	gene-Rxfp4(Rxfp4),gene-Nfkbia(Nfkbia),gene-Fos(Fos)	-	http://www.kegg.jp/kegg-bin/show_pathway?map=map04926&multi_query=K08398+%23FFFFFF,red%0d%0aK04734+%23FFFFFF,red%0d%0aK04379+%23FFFFFF,red%0d%0a
maua04152	AMPK signaling pathway	Environmental Information Processing	Signal transduction	3	0	3	135	0.75163	0.996515	gene-Cpt1c(Cpt1c),gene-G6pc(G6pc),gene-LOC101822404(LOC101822404)	-	http://www.kegg.jp/kegg-bin/show_pathway?map=map04152&multi_query=K03841+%23FFFFFF,red%0d%0aK01084+%23FFFFFF,red%0d%0aK19524+%23FFFFFF,red%0d%0a
maua03050	Proteasome	Genetic Information Processing	Folding, sorting and degradation	1	0	1	48	0.755049	0.996515	gene-Psmb11(Psmb11)	-	http://www.kegg.jp/kegg-bin/show_pathway?map=map03050&multi_query=K11598+%23FFFFFF,red%0d%0a
maua04340	Hedgehog signaling pathway	Environmental Information Processing	Signal transduction	1	0	1	48	0.755049	0.996515	gene-Ihh(Ihh)	-	http://www.kegg.jp/kegg-bin/show_pathway?map=map04340&multi_query=K11989+%23FFFFFF,red%0d%0a
maua04012	ErbB signaling pathway	Environmental Information Processing	Signal transduction	2	0	2	95	0.764014	0.996515	gene-Camk2b(Camk2b),gene-LOC106023179(LOC106023179)	-	http://www.kegg.jp/kegg-bin/show_pathway?map=map04012&multi_query=K04515+%23FFFFFF,red%0d%0aK05084+%23FFFFFF,red%0d%0a
maua04930	Type II diabetes mellitus	Human Diseases	Endocrine and metabolic disease	1	0	1	50	0.769034	0.996515	gene-Hkdc1(Hkdc1)	-	http://www.kegg.jp/kegg-bin/show_pathway?map=map04930&multi_query=K00844+%23FFFFFF,red%0d%0a
maua05222	Small cell lung cancer	Human Diseases	Cancer: specific types	2	0	2	97	0.774054	0.996515	gene-LOC110339912(LOC110339912),gene-Nfkbia(Nfkbia)	-	http://www.kegg.jp/kegg-bin/show_pathway?map=map05222&multi_query=K16060+%23FFFFFF,red%0d%0aK04734+%23FFFFFF,red%0d%0a
maua05410	Hypertrophic cardiomyopathy	Human Diseases	Cardiovascular disease	2	0	2	97	0.774054	0.996515	gene-Il6(Il6),gene-Tgfb2(Tgfb2)	-	http://www.kegg.jp/kegg-bin/show_pathway?map=map05410&multi_query=K05405+%23FFFFFF,red%0d%0aK13376+%23FFFFFF,red%0d%0a
maua00520	Amino sugar and nucleotide sugar metabolism	Metabolism	Carbohydrate metabolism	1	0	1	52	0.782224	0.996515	gene-Hkdc1(Hkdc1)	-	http://www.kegg.jp/kegg-bin/show_pathway?map=map00520&multi_query=K00844+%23FFFFFF,red%0d%0a
maua04962	Vasopressin-regulated water reabsorption	Organismal Systems	Excretory system	1	0	1	52	0.782224	0.996515	gene-LOC101826603(LOC101826603)	-	http://www.kegg.jp/kegg-bin/show_pathway?map=map04962&multi_query=K10413+%23FFFFFF,red%0d%0a
maua00600	Sphingolipid metabolism	Metabolism	Lipid metabolism	1	0	1	53	0.788535	0.996515	gene-Acer2(Acer2)	-	http://www.kegg.jp/kegg-bin/show_pathway?map=map00600&multi_query=K01441+%23FFFFFF,red%0d%0a
maua04330	Notch signaling pathway	Environmental Information Processing	Signal transduction	1	0	1	53	0.788535	0.996515	gene-Ptcra(Ptcra)	-	http://www.kegg.jp/kegg-bin/show_pathway?map=map04330&multi_query=K06056+%23FFFFFF,red%0d%0a
maua01522	Endocrine resistance	Human Diseases	Drug resistance: antineoplastic	1	1	2	101	0.793023	0.996515	gene-Fos(Fos)	gene-Esr1(Esr1)	http://www.kegg.jp/kegg-bin/show_pathway?map=map01522&multi_query=K08550+%23FFFFFF,green%0d%0aK04379+%23FFFFFF,red%0d%0a
maua00280	Valine, leucine and isoleucine degradation	Metabolism	Amino acid metabolism	0	1	1	54	0.794664	0.996515	-	gene-Il4i1(Il4i1)	http://www.kegg.jp/kegg-bin/show_pathway?map=map00280&multi_query=K03334+%23FFFFFF,green%0d%0a
maua04976	Bile secretion	Organismal Systems	Digestive system	1	1	2	104	0.806317	0.996515	gene-Abcg5(Abcg5)	gene-LOC101844897(LOC101844897)	http://www.kegg.jp/kegg-bin/show_pathway?map=map04976&multi_query=K05683+%23FFFFFF,red%0d%0aK00699+%23FFFFFF,green%0d%0a
maua04961	Endocrine and other factor-regulated calcium reabsorption	Organismal Systems	Excretory system	0	1	1	56	0.806396	0.996515	-	gene-Esr1(Esr1)	http://www.kegg.jp/kegg-bin/show_pathway?map=map04961&multi_query=K08550+%23FFFFFF,green%0d%0a
maua04910	Insulin signaling pathway	Organismal Systems	Endocrine system	3	0	3	150	0.811888	0.996515	gene-LOC101822404(LOC101822404),gene-G6pc(G6pc),gene-Hkdc1(Hkdc1)	-	http://www.kegg.jp/kegg-bin/show_pathway?map=map04910&multi_query=K01084+%23FFFFFF,red%0d%0aK00844+%23FFFFFF,red%0d%0aK03841+%23FFFFFF,red%0d%0a
maua05215	Prostate cancer	Human Diseases	Cancer: specific types	2	0	2	106	0.814754	0.996515	gene-Nfkbia(Nfkbia),gene-Il1r2(Il1r2)	-	http://www.kegg.jp/kegg-bin/show_pathway?map=map05215&multi_query=K04734+%23FFFFFF,red%0d%0aK04387+%23FFFFFF,red%0d%0a
maua04550	Signaling pathways regulating pluripotency of stem cells	Cellular Processes	Cellular community - eukaryotes	3	0	3	155	0.829035	0.996515	gene-Apc2(Apc2),gene-Lif(Lif),gene-Pax6(Pax6)	-	http://www.kegg.jp/kegg-bin/show_pathway?map=map04550&multi_query=K05419+%23FFFFFF,red%0d%0aK08031+%23FFFFFF,red%0d%0aK02085+%23FFFFFF,red%0d%0a
maua03460	Fanconi anemia pathway	Genetic Information Processing	Replication and repair	1	0	1	61	0.832886	0.996515	gene-Fan1(Fan1)	-	http://www.kegg.jp/kegg-bin/show_pathway?map=map03460&multi_query=K15363+%23FFFFFF,red%0d%0a
maua04213	Longevity regulating pathway - multiple species	Organismal Systems	Aging	1	0	1	61	0.832886	0.996515	gene-Hspa1l(Hspa1l)	-	http://www.kegg.jp/kegg-bin/show_pathway?map=map04213&multi_query=K03283+%23FFFFFF,red%0d%0a
maua04714	Thermogenesis	Organismal Systems	Environmental adaptation	5	0	5	245	0.839975	0.996515	gene-Cpt1c(Cpt1c),gene-Adrb3(Adrb3),gene-Gcg(Gcg),gene-Npr1(Npr1),gene-LOC101843430(LOC101843430)	-	http://www.kegg.jp/kegg-bin/show_pathway?map=map04714&multi_query=K02270+%23FFFFFF,red%0d%0aK19524+%23FFFFFF,red%0d%0aK12323+%23FFFFFF,red%0d%0aK05259+%23FFFFFF,red%0d%0aK04143+%23FFFFFF,red%0d%0a
maua04972	Pancreatic secretion	Organismal Systems	Digestive system	2	0	2	113	0.84176	0.996515	gene-Cckar(Cckar),gene-LOC101825831(LOC101825831)	-	http://www.kegg.jp/kegg-bin/show_pathway?map=map04972&multi_query=K01310+%23FFFFFF,red%0d%0aK04194+%23FFFFFF,red%0d%0a
maua05160	Hepatitis C	Human Diseases	Infectious disease: viral	3	0	3	159	0.841776	0.996515	gene-Cldn15(Cldn15),gene-LOC101822883(LOC101822883),gene-Nfkbia(Nfkbia)	-	http://www.kegg.jp/kegg-bin/show_pathway?map=map05160&multi_query=K04734+%23FFFFFF,red%0d%0aK14217+%23FFFFFF,red%0d%0aK06087+%23FFFFFF,red%0d%0a
maua00240	Pyrimidine metabolism	Metabolism	Nucleotide metabolism	1	0	1	63	0.842442	0.996515	gene-Nt5e(Nt5e)	-	http://www.kegg.jp/kegg-bin/show_pathway?map=map00240&multi_query=K19970+%23FFFFFF,red%0d%0a
maua00480	Glutathione metabolism	Metabolism	Metabolism of other amino acids	1	0	1	63	0.842442	0.996515	gene-Anpep(Anpep)	-	http://www.kegg.jp/kegg-bin/show_pathway?map=map00480&multi_query=K11140+%23FFFFFF,red%0d%0a
maua00561	Glycerolipid metabolism	Metabolism	Lipid metabolism	1	0	1	63	0.842442	0.996515	gene-LOC101823691(LOC101823691)	-	http://www.kegg.jp/kegg-bin/show_pathway?map=map00561&multi_query=K14452+%23FFFFFF,red%0d%0a
maua05213	Endometrial cancer	Human Diseases	Cancer: specific types	1	0	1	63	0.842442	0.996515	gene-Apc2(Apc2)	-	http://www.kegg.jp/kegg-bin/show_pathway?map=map05213&multi_query=K02085+%23FFFFFF,red%0d%0a
maua04072	Phospholipase D signaling pathway	Environmental Information Processing	Signal transduction	3	0	3	160	0.84483	0.996515	gene-Pla2g4c(Pla2g4c),gene-LOC101822862(LOC101822862),gene-Pla2g4d(Pla2g4d)	-	http://www.kegg.jp/kegg-bin/show_pathway?map=map04072&multi_query=K04608+%23FFFFFF,red%0d%0aK16342+%23FFFFFF,red%0d%0a
maua05217	Basal cell carcinoma	Human Diseases	Cancer: specific types	1	0	1	65	0.851453	0.996515	gene-Apc2(Apc2)	-	http://www.kegg.jp/kegg-bin/show_pathway?map=map05217&multi_query=K02085+%23FFFFFF,red%0d%0a
maua04932	Non-alcoholic fatty liver disease	Human Diseases	Endocrine and metabolic disease	3	0	3	163	0.853691	0.996515	gene-LOC101843430(LOC101843430),gene-Il6(Il6),gene-Fos(Fos)	-	http://www.kegg.jp/kegg-bin/show_pathway?map=map04932&multi_query=K04379+%23FFFFFF,red%0d%0aK02270+%23FFFFFF,red%0d%0aK05405+%23FFFFFF,red%0d%0a
maua05415	Diabetic cardiomyopathy	Human Diseases	Cardiovascular disease	4	0	4	213	0.867472	0.996515	gene-Camk2b(Camk2b),gene-LOC101843430(LOC101843430),gene-Tgfb2(Tgfb2),gene-LOC101823888(LOC101823888)	-	http://www.kegg.jp/kegg-bin/show_pathway?map=map05415&multi_query=K00134+%23FFFFFF,red%0d%0aK13376+%23FFFFFF,red%0d%0aK04515+%23FFFFFF,red%0d%0aK02270+%23FFFFFF,red%0d%0a
maua04934	Cushing syndrome	Human Diseases	Endocrine and metabolic disease	3	0	3	168	0.867482	0.996515	gene-Pomc(Pomc),gene-Camk2b(Camk2b),gene-Apc2(Apc2)	-	http://www.kegg.jp/kegg-bin/show_pathway?map=map04934&multi_query=K04515+%23FFFFFF,red%0d%0aK05228+%23FFFFFF,red%0d%0aK02085+%23FFFFFF,red%0d%0a
maua00982	Drug metabolism - cytochrome P450	Metabolism	Xenobiotics biodegradation and metabolism	0	1	1	70	0.871799	0.996515	-	gene-LOC101844897(LOC101844897)	http://www.kegg.jp/kegg-bin/show_pathway?map=map00982&multi_query=K00699+%23FFFFFF,green%0d%0a
maua04114	Oocyte meiosis	Cellular Processes	Cell growth and death	2	0	2	123	0.874186	0.996515	gene-Rec8(Rec8),gene-Camk2b(Camk2b)	-	http://www.kegg.jp/kegg-bin/show_pathway?map=map04114&multi_query=K04515+%23FFFFFF,red%0d%0aK13054+%23FFFFFF,red%0d%0a
maua05163	Human cytomegalovirus infection	Human Diseases	Infectious disease: viral	5	0	5	261	0.876774	0.996515	gene-Il6(Il6),gene-Nfkbia(Nfkbia),gene-LOC101826591(LOC101826591),gene-LOC101833790(LOC101833790),gene-LOC101839392(LOC101839392)	-	http://www.kegg.jp/kegg-bin/show_pathway?map=map05163&multi_query=K06751+%23FFFFFF,red%0d%0aK04180+%23FFFFFF,red%0d%0aK14624+%23FFFFFF,red%0d%0aK05405+%23FFFFFF,red%0d%0aK04734+%23FFFFFF,red%0d%0a
maua04927	Cortisol synthesis and secretion	Organismal Systems	Endocrine system	1	0	1	72	0.879137	0.996515	gene-Pomc(Pomc)	-	http://www.kegg.jp/kegg-bin/show_pathway?map=map04927&multi_query=K05228+%23FFFFFF,red%0d%0a
maua05230	Central carbon metabolism in cancer	Human Diseases	Cancer: overview	1	0	1	72	0.879137	0.996515	gene-Hkdc1(Hkdc1)	-	http://www.kegg.jp/kegg-bin/show_pathway?map=map05230&multi_query=K00844+%23FFFFFF,red%0d%0a
maua04613	Neutrophil extracellular trap formation	Organismal Systems	Immune system	2	1	3	175	0.884869	0.996515	gene-LOC101840911(LOC101840911),gene-Itgam(Itgam)	gene-LOC101829502(LOC101829502)	http://www.kegg.jp/kegg-bin/show_pathway?map=map04613&multi_query=K06461+%23FFFFFF,red%0d%0aK11251+%23FFFFFF,red%0d%0aK11252+%23FFFFFF,green%0d%0a
maua04071	Sphingolipid signaling pathway	Environmental Information Processing	Signal transduction	1	1	2	129	0.890594	0.996515	gene-Acer2(Acer2)	gene-S1pr3(S1pr3)	http://www.kegg.jp/kegg-bin/show_pathway?map=map04071&multi_query=K04290+%23FFFFFF,green%0d%0aK01441+%23FFFFFF,red%0d%0a
maua00140	Steroid hormone biosynthesis	Metabolism	Lipid metabolism	0	1	1	76	0.892583	0.996515	-	gene-LOC101844897(LOC101844897)	http://www.kegg.jp/kegg-bin/show_pathway?map=map00140&multi_query=K00699+%23FFFFFF,green%0d%0a
maua05211	Renal cell carcinoma	Human Diseases	Cancer: specific types	1	0	1	76	0.892583	0.996515	gene-Tgfb2(Tgfb2)	-	http://www.kegg.jp/kegg-bin/show_pathway?map=map05211&multi_query=K13376+%23FFFFFF,red%0d%0a
maua00562	Inositol phosphate metabolism	Metabolism	Carbohydrate metabolism	1	0	1	77	0.895704	0.996515	gene-Plch2(Plch2)	-	http://www.kegg.jp/kegg-bin/show_pathway?map=map00562&multi_query=K19006+%23FFFFFF,red%0d%0a
maua05012	Parkinson disease	Human Diseases	Neurodegenerative disease	5	0	5	272	0.897702	0.996515	gene-Slc39a5(Slc39a5),gene-Tubb3(Tubb3),gene-Camk2b(Camk2b),gene-LOC101843430(LOC101843430),gene-Kif5a(Kif5a)	-	http://www.kegg.jp/kegg-bin/show_pathway?map=map05012&multi_query=K04515+%23FFFFFF,red%0d%0aK02270+%23FFFFFF,red%0d%0aK14711+%23FFFFFF,red%0d%0aK10396+%23FFFFFF,red%0d%0aK07375+%23FFFFFF,red%0d%0a
maua04918	Thyroid hormone synthesis	Organismal Systems	Endocrine system	1	0	1	79	0.901679	0.996515	gene-Slc5a5(Slc5a5)	-	http://www.kegg.jp/kegg-bin/show_pathway?map=map04918&multi_query=K14385+%23FFFFFF,red%0d%0a
maua05223	Non-small cell lung cancer	Human Diseases	Cancer: specific types	1	0	1	79	0.901679	0.996515	gene-Kif5a(Kif5a)	-	http://www.kegg.jp/kegg-bin/show_pathway?map=map05223&multi_query=K10396+%23FFFFFF,red%0d%0a
maua05022	Pathways of neurodegeneration - multiple diseases	Human Diseases	Neurodegenerative disease	10	0	10	487	0.902029	0.996515	gene-LOC106023251(LOC106023251),gene-Grin2c(Grin2c),gene-Apc2(Apc2),gene-Prph(Prph),gene-LOC101843430(LOC101843430),gene-Camk2b(Camk2b),gene-Il6(Il6),gene-Nox1(Nox1),gene-Kif5a(Kif5a),gene-Tubb3(Tubb3)	-	http://www.kegg.jp/kegg-bin/show_pathway?map=map05022&multi_query=K05211+%23FFFFFF,red%0d%0aK05405+%23FFFFFF,red%0d%0aK07607+%23FFFFFF,red%0d%0aK10396+%23FFFFFF,red%0d%0aK08008+%23FFFFFF,red%0d%0aK17906+%23FFFFFF,red%0d%0aK07375+%23FFFFFF,red%0d%0aK02085+%23FFFFFF,red%0d%0aK02270+%23FFFFFF,red%0d%0aK04515+%23FFFFFF,red%0d%0a
maua03018	RNA degradation	Genetic Information Processing	Folding, sorting and degradation	1	0	1	81	0.907313	0.996515	gene-LOC101837745(LOC101837745)	-	http://www.kegg.jp/kegg-bin/show_pathway?map=map03018&multi_query=K13126+%23FFFFFF,red%0d%0a
maua04520	Adherens junction	Cellular Processes	Cellular community - eukaryotes	1	0	1	81	0.907313	0.996515	gene-Nectin4(Nectin4)	-	http://www.kegg.jp/kegg-bin/show_pathway?map=map04520&multi_query=K06593+%23FFFFFF,red%0d%0a
maua05203	Viral carcinogenesis	Human Diseases	Cancer: overview	3	1	4	233	0.908233	0.996515	gene-Nfkbia(Nfkbia),gene-LOC101826591(LOC101826591),gene-LOC101833790(LOC101833790)	gene-LOC101829502(LOC101829502)	http://www.kegg.jp/kegg-bin/show_pathway?map=map05203&multi_query=K06751+%23FFFFFF,red%0d%0aK11252+%23FFFFFF,green%0d%0aK04734+%23FFFFFF,red%0d%0aK04180+%23FFFFFF,red%0d%0a
maua05214	Glioma	Human Diseases	Cancer: specific types	1	0	1	82	0.910008	0.996515	gene-Camk2b(Camk2b)	-	http://www.kegg.jp/kegg-bin/show_pathway?map=map05214&multi_query=K04515+%23FFFFFF,red%0d%0a
maua04218	Cellular senescence	Cellular Processes	Cell growth and death	3	0	3	188	0.911856	0.996515	gene-Il6(Il6),gene-Tgfb2(Tgfb2),gene-LOC101826591(LOC101826591)	-	http://www.kegg.jp/kegg-bin/show_pathway?map=map04218&multi_query=K06751+%23FFFFFF,red%0d%0aK13376+%23FFFFFF,red%0d%0aK05405+%23FFFFFF,red%0d%0a
maua05212	Pancreatic cancer	Human Diseases	Cancer: specific types	1	0	1	83	0.912626	0.996515	gene-Tgfb2(Tgfb2)	-	http://www.kegg.jp/kegg-bin/show_pathway?map=map05212&multi_query=K13376+%23FFFFFF,red%0d%0a
maua05218	Melanoma	Human Diseases	Cancer: specific types	1	0	1	84	0.915167	0.996515	gene-Fgf12(Fgf12)	-	http://www.kegg.jp/kegg-bin/show_pathway?map=map05218&multi_query=K04358+%23FFFFFF,red%0d%0a
maua05208	Chemical carcinogenesis - reactive oxygen species	Human Diseases	Cancer: overview	4	0	4	238	0.916513	0.996515	gene-Fos(Fos),gene-Nox1(Nox1),gene-LOC101843430(LOC101843430),gene-Nfkbia(Nfkbia)	-	http://www.kegg.jp/kegg-bin/show_pathway?map=map05208&multi_query=K08008+%23FFFFFF,red%0d%0aK02270+%23FFFFFF,red%0d%0aK04379+%23FFFFFF,red%0d%0aK04734+%23FFFFFF,red%0d%0a
maua04144	Endocytosis	Cellular Processes	Transport and catabolism	5	0	5	284	0.916971	0.996515	gene-Hspa1l(Hspa1l),gene-Rab11fip4(Rab11fip4),gene-Kif5a(Kif5a),gene-LOC101826591(LOC101826591),gene-LOC101833790(LOC101833790)	-	http://www.kegg.jp/kegg-bin/show_pathway?map=map04144&multi_query=K04180+%23FFFFFF,red%0d%0aK03283+%23FFFFFF,red%0d%0aK10396+%23FFFFFF,red%0d%0aK12485+%23FFFFFF,red%0d%0aK06751+%23FFFFFF,red%0d%0a
maua04727	GABAergic synapse	Organismal Systems	Nervous system	1	0	1	85	0.917635	0.996515	gene-Slc38a5(Slc38a5)	-	http://www.kegg.jp/kegg-bin/show_pathway?map=map04727&multi_query=K14992+%23FFFFFF,red%0d%0a
maua05014	Amyotrophic lateral sclerosis	Human Diseases	Neurodegenerative disease	7	0	7	374	0.919389	0.996515	gene-Nup210l(Nup210l),gene-Grin2c(Grin2c),gene-LOC106023251(LOC106023251),gene-LOC101843430(LOC101843430),gene-Tubb3(Tubb3),gene-Kif5a(Kif5a),gene-Prph(Prph)	-	http://www.kegg.jp/kegg-bin/show_pathway?map=map05014&multi_query=K02270+%23FFFFFF,red%0d%0aK05211+%23FFFFFF,red%0d%0aK10396+%23FFFFFF,red%0d%0aK07375+%23FFFFFF,red%0d%0aK07607+%23FFFFFF,red%0d%0aK17906+%23FFFFFF,red%0d%0aK14314+%23FFFFFF,red%0d%0a
maua01524	Platinum drug resistance	Human Diseases	Drug resistance: antineoplastic	1	0	1	87	0.922358	0.996515	gene-LOC110339912(LOC110339912)	-	http://www.kegg.jp/kegg-bin/show_pathway?map=map01524&multi_query=K16060+%23FFFFFF,red%0d%0a
maua05170	Human immunodeficiency virus 1 infection	Human Diseases	Infectious disease: viral	4	0	4	242	0.922651	0.996515	gene-LOC101833790(LOC101833790),gene-Fos(Fos),gene-Nfkbia(Nfkbia),gene-LOC101826591(LOC101826591)	-	http://www.kegg.jp/kegg-bin/show_pathway?map=map05170&multi_query=K04180+%23FFFFFF,red%0d%0aK04379+%23FFFFFF,red%0d%0aK06751+%23FFFFFF,red%0d%0aK04734+%23FFFFFF,red%0d%0a
maua04260	Cardiac muscle contraction	Organismal Systems	Circulatory system	1	0	1	89	0.926811	0.996515	gene-LOC101843430(LOC101843430)	-	http://www.kegg.jp/kegg-bin/show_pathway?map=map04260&multi_query=K02270+%23FFFFFF,red%0d%0a
maua00190	Oxidative phosphorylation	Metabolism	Energy metabolism	2	0	2	146	0.926934	0.996515	gene-LOC101843430(LOC101843430),gene-Atp6v1e2(Atp6v1e2)	-	http://www.kegg.jp/kegg-bin/show_pathway?map=map00190&multi_query=K02150+%23FFFFFF,red%0d%0aK02270+%23FFFFFF,red%0d%0a
maua04540	Gap junction	Cellular Processes	Cellular community - eukaryotes	1	0	1	90	0.928941	0.996515	gene-Tubb3(Tubb3)	-	http://www.kegg.jp/kegg-bin/show_pathway?map=map04540&multi_query=K07375+%23FFFFFF,red%0d%0a
maua05200	Pathways in cancer	Human Diseases	Cancer: overview	10	1	11	557	0.933552	0.996515	gene-Fgf12(Fgf12),gene-LOC110339912(LOC110339912),gene-Rasgrp3(Rasgrp3),gene-Nfkbia(Nfkbia),gene-Tgfb2(Tgfb2),gene-Il6(Il6),gene-Camk2b(Camk2b),gene-Pgf(Pgf),gene-Apc2(Apc2),gene-Fos(Fos)	gene-Esr1(Esr1)	http://www.kegg.jp/kegg-bin/show_pathway?map=map05200&multi_query=K02085+%23FFFFFF,red%0d%0aK04515+%23FFFFFF,red%0d%0aK04358+%23FFFFFF,red%0d%0aK04379+%23FFFFFF,red%0d%0aK16060+%23FFFFFF,red%0d%0aK08550+%23FFFFFF,green%0d%0aK13376+%23FFFFFF,red%0d%0aK05405+%23FFFFFF,red%0d%0aK04734+%23FFFFFF,red%0d%0aK16859+%23FFFFFF,red%0d%0aK12362+%23FFFFFF,red%0d%0a
maua04142	Lysosome	Cellular Processes	Transport and catabolism	2	0	2	151	0.935243	0.996515	gene-Hyal2(Hyal2),gene-Ctsk(Ctsk)	-	http://www.kegg.jp/kegg-bin/show_pathway?map=map04142&multi_query=K01197+%23FFFFFF,red%0d%0aK01371+%23FFFFFF,red%0d%0a
maua05017	Spinocerebellar ataxia	Human Diseases	Neurodegenerative disease	2	0	2	155	0.941239	0.996515	gene-LOC106023251(LOC106023251),gene-Grin2c(Grin2c)	-	http://www.kegg.jp/kegg-bin/show_pathway?map=map05017&multi_query=K17906+%23FFFFFF,red%0d%0aK05211+%23FFFFFF,red%0d%0a
maua00983	Drug metabolism - other enzymes	Metabolism	Xenobiotics biodegradation and metabolism	0	1	1	98	0.943904	0.996515	-	gene-LOC101844897(LOC101844897)	http://www.kegg.jp/kegg-bin/show_pathway?map=map00983&multi_query=K00699+%23FFFFFF,green%0d%0a
maua03015	mRNA surveillance pathway	Genetic Information Processing	Translation	1	0	1	101	0.948666	0.996515	gene-LOC101837745(LOC101837745)	-	http://www.kegg.jp/kegg-bin/show_pathway?map=map03015&multi_query=K13126+%23FFFFFF,red%0d%0a
maua03013	Nucleocytoplasmic transport	Genetic Information Processing	Translation	1	0	1	102	0.950163	0.996515	gene-Nup210l(Nup210l)	-	http://www.kegg.jp/kegg-bin/show_pathway?map=map03013&multi_query=K14314+%23FFFFFF,red%0d%0a
maua05414	Dilated cardiomyopathy	Human Diseases	Cardiovascular disease	1	0	1	103	0.951615	0.996515	gene-Tgfb2(Tgfb2)	-	http://www.kegg.jp/kegg-bin/show_pathway?map=map05414&multi_query=K13376+%23FFFFFF,red%0d%0a
maua05165	Human papillomavirus infection	Human Diseases	Infectious disease: viral	6	0	6	367	0.957199	0.996515	gene-LOC101826591(LOC101826591),gene-Apc2(Apc2),gene-Atp6v1e2(Atp6v1e2),gene-Col2a1(Col2a1),gene-Col9a2(Col9a2),gene-Col9a3(Col9a3)	-	http://www.kegg.jp/kegg-bin/show_pathway?map=map05165&multi_query=K02085+%23FFFFFF,red%0d%0aK19719+%23FFFFFF,red%0d%0aK08131+%23FFFFFF,red%0d%0aK02150+%23FFFFFF,red%0d%0aK06751+%23FFFFFF,red%0d%0a
maua05016	Huntington disease	Human Diseases	Neurodegenerative disease	5	0	5	327	0.962368	0.996515	gene-LOC101843430(LOC101843430),gene-Tubb3(Tubb3),gene-Kif5a(Kif5a),gene-LOC106023251(LOC106023251),gene-Tfam(Tfam)	-	http://www.kegg.jp/kegg-bin/show_pathway?map=map05016&multi_query=K07375+%23FFFFFF,red%0d%0aK17906+%23FFFFFF,red%0d%0aK02270+%23FFFFFF,red%0d%0aK10396+%23FFFFFF,red%0d%0aK11830+%23FFFFFF,red%0d%0a
maua04530	Tight junction	Cellular Processes	Cellular community - eukaryotes	2	0	2	175	0.964112	0.996515	gene-Cldn15(Cldn15),gene-Myh10(Myh10)	-	http://www.kegg.jp/kegg-bin/show_pathway?map=map04530&multi_query=K06087+%23FFFFFF,red%0d%0aK10352+%23FFFFFF,red%0d%0a
maua04141	Protein processing in endoplasmic reticulum	Genetic Information Processing	Folding, sorting and degradation	2	0	2	177	0.96586	0.996515	gene-Hspa1l(Hspa1l),gene-Dnajc5g(Dnajc5g)	-	http://www.kegg.jp/kegg-bin/show_pathway?map=map04141&multi_query=K03283+%23FFFFFF,red%0d%0aK09525+%23FFFFFF,red%0d%0a
maua05225	Hepatocellular carcinoma	Human Diseases	Cancer: specific types	2	0	2	179	0.967526	0.996515	gene-Apc2(Apc2),gene-Tgfb2(Tgfb2)	-	http://www.kegg.jp/kegg-bin/show_pathway?map=map05225&multi_query=K02085+%23FFFFFF,red%0d%0aK13376+%23FFFFFF,red%0d%0a
maua04110	Cell cycle	Cellular Processes	Cell growth and death	1	0	1	133	0.980115	0.996813	gene-Tgfb2(Tgfb2)	-	http://www.kegg.jp/kegg-bin/show_pathway?map=map04110&multi_query=K13376+%23FFFFFF,red%0d%0a
maua04919	Thyroid hormone signaling pathway	Organismal Systems	Endocrine system	0	1	1	134	0.980697	0.996813	-	gene-Esr1(Esr1)	http://www.kegg.jp/kegg-bin/show_pathway?map=map04919&multi_query=K08550+%23FFFFFF,green%0d%0a
maua03040	Spliceosome	Genetic Information Processing	Transcription	1	0	1	138	0.98286	0.996813	gene-Hspa1l(Hspa1l)	-	http://www.kegg.jp/kegg-bin/show_pathway?map=map03040&multi_query=K03283+%23FFFFFF,red%0d%0a
maua04261	Adrenergic signaling in cardiomyocytes	Organismal Systems	Circulatory system	1	0	1	152	0.988697	0.996813	gene-Camk2b(Camk2b)	-	http://www.kegg.jp/kegg-bin/show_pathway?map=map04261&multi_query=K04515+%23FFFFFF,red%0d%0a
maua04120	Ubiquitin mediated proteolysis	Genetic Information Processing	Folding, sorting and degradation	1	0	1	156	0.989966	0.996813	gene-LOC110339912(LOC110339912)	-	http://www.kegg.jp/kegg-bin/show_pathway?map=map04120&multi_query=K16060+%23FFFFFF,red%0d%0a
maua04140	Autophagy - animal	Cellular Processes	Transport and catabolism	1	0	1	156	0.989966	0.996813	gene-LOC106023251(LOC106023251)	-	http://www.kegg.jp/kegg-bin/show_pathway?map=map04140&multi_query=K17906+%23FFFFFF,red%0d%0a
maua04150	mTOR signaling pathway	Environmental Information Processing	Signal transduction	1	0	1	169	0.993189	0.996813	gene-Atp6v1e2(Atp6v1e2)	-	http://www.kegg.jp/kegg-bin/show_pathway?map=map04150&multi_query=K02150+%23FFFFFF,red%0d%0a
maua04740	Olfactory transduction	Organismal Systems	Sensory system	2	1	3	884	1	1	gene-Camk2b(Camk2b),gene-Slc24a4(Slc24a4)	gene-LOC101826010(LOC101826010)	http://www.kegg.jp/kegg-bin/show_pathway?map=map04740&multi_query=K04257+%23FFFFFF,green%0d%0aK04515+%23FFFFFF,red%0d%0aK13752+%23FFFFFF,red%0d%0a
