# Supplementary material for: Comparative transcriptomics analysis on Senecavirus A-infected and non-infected cells
Source: Front Vet Sci. 2024 Jun 25;11:1431879. doi: 10.3389/fvets.2024.1431879 (PMC11231404; doi:10.3389/fvets.2024.1431879)
Supplement: Supplementary file 9 [file Table_9.XLSX]

## Sheet: Sheet1
Transcript_id	Position	Reference_transcript_id	Class_code	GO	KEGG	eggNOG	eggNOG_Category	Swissprot	NR
MSTRG.36.1	NW_004801604.1[.]597709-598025	rna-XM_021226689.1	i	-	-	-	-	-	ERE78685.1 hypothetical protein H671_3g10183 [Cricetulus griseus]
MSTRG.37.2	NW_004801604.1[-]855535-982286	rna-XM_021229470.1	j	GO:0008039;GO:0016020;GO:0048869;GO:0048856;GO:0007399;GO:0003674;GO:0007186;GO:0051716;GO:0048468;GO:0030246;GO:0048699;GO:0031224;GO:0050794;GO:0050789;GO:0065007;GO:0009987;GO:0044425;GO:0022008;GO:0007154;GO:0048666;GO:0005488;GO:0005623;GO:0050896;GO:0030182;GO:0044464;GO:0008150;GO:0005575;GO:0005886;GO:0071944;GO:0008037;GO:0032502;GO:0007165;GO:0016021;GO:0007275;GO:0048731;GO:0008038;GO:…	-	4PS8U	T	sp|Q6A051|ATRN1_MOUSE Attractin-like protein 1 OS=Mus musculus OX=10090 GN=Atrnl1 PE=1 SV=2	XP_040598170.1 attractin-like protein 1 isoform X3 [Mesocricetus auratus]
MSTRG.38.1	NW_004801604.1[.]1000357-1000920	-	u	-	-	-	-	-	-
MSTRG.39.1	NW_004801604.1[+]1002117-1003333	-	u	-	-	-	-	-	-
MSTRG.39.2	NW_004801604.1[+]1002117-1003333	-	u	-	-	-	-	-	-
MSTRG.40.4	NW_004801604.1[-]1100963-1140200	rna-XM_013116602.2	j	GO:0044238;GO:0010467;GO:0001522;GO:0034660;GO:0043226;GO:0090304;GO:0005829;GO:0005737;GO:0005622;GO:0008033;GO:0044237;GO:0005575;GO:0003824;GO:0016071;GO:0008150;GO:0006399;GO:0005488;GO:0003723;GO:0071704;GO:0097159;GO:0016853;GO:0046483;GO:0003674;GO:0043170;GO:0005739;GO:0003676;GO:0043229;GO:1901360;GO:0044444;GO:0016866;GO:0006400;GO:0006396;GO:0044464;GO:0006139;GO:0005623;GO:0043412;GO:…	K03177	4PZ22	J	sp|Q5M934|TRUB1_RAT Probable tRNA pseudouridine synthase 1 OS=Rattus norvegicus OX=10116 GN=Trub1 PE=2 SV=1	XP_040598201.1 probable tRNA pseudouridine synthase 1 isoform X1 [Mesocricetus auratus]
MSTRG.44.1	NW_004801604.1[-]1427032-1437937	rna-XM_021226857.1	x	-	-	-	-	-	-
MSTRG.44.2	NW_004801604.1[-]1431845-1437937	rna-XM_021226857.1	x	-	-	-	-	-	-
MSTRG.45.2	NW_004801604.1[+]1784061-1825781	rna-XM_005063137.3	j	GO:0005794;GO:0097458;GO:0003674;GO:0036477;GO:0010256;GO:0021700;GO:0033363;GO:0005515;GO:0040012;GO:0019899;GO:0050795;GO:0043226;GO:0005737;GO:0005622;GO:0120025;GO:0098791;GO:0042995;GO:0043005;GO:0061792;GO:0044422;GO:0030424;GO:0044431;GO:0005488;GO:0008150;GO:0016050;GO:0005575;GO:0017137;GO:1990502;GO:0065007;GO:0009987;GO:0050789;GO:0031267;GO:0090325;GO:0016043;GO:0043231;GO:0012505;GO:…	-	4Q1J8	W	sp|Q8C9S4|CC186_MOUSE Coiled-coil domain-containing protein 186 OS=Mus musculus OX=10090 GN=Ccdc186 PE=1 SV=2	XP_005063194.1 coiled-coil domain-containing protein 186 [Mesocricetus auratus] &gt;XP_021082708.1 coiled-coil domain-containing protein 186 [Mesocricetus auratus]
MSTRG.46.1	NW_004801604.1[-]1976626-1978856	-	u	-	-	-	-	-	-
MSTRG.47.1	NW_004801604.1[+]2001871-2004113	-	u	-	-	-	-	-	-
MSTRG.48.1	NW_004801604.1[-]2002254-2012637	rna-XM_013113315.2	j	GO:0031091;GO:0006810;GO:0043227;GO:0097708;GO:0042592;GO:0030141;GO:0031983;GO:0032940;GO:0044424;GO:0051179;GO:0012505;GO:0006887;GO:0009987;GO:0065007;GO:0050789;GO:0065008;GO:0044444;GO:0044464;GO:0005623;GO:0045055;GO:0044446;GO:0043229;GO:0044433;GO:0070013;GO:0034774;GO:0060205;GO:0045454;GO:0002576;GO:0031982;GO:0043233;GO:0050794;GO:0046903;GO:0031093;GO:0099503;GO:0016192;GO:0031410;GO:…	-	4PTRK	O	sp|Q8BZW8|NHLC2_MOUSE NHL repeat-containing protein 2 OS=Mus musculus OX=10090 GN=Nhlrc2 PE=1 SV=1	XP_040598322.1 NHL repeat-containing protein 2 [Mesocricetus auratus]
MSTRG.48.2	NW_004801604.1[-]2002254-2012637	rna-XM_013113315.2	j	GO:0005576;GO:0008150;GO:0051234;GO:0031410;GO:0005575;GO:0016192;GO:0031974;GO:0019725;GO:0043226;GO:0005737;GO:0005622;GO:0044422;GO:0002576;GO:0060205;GO:0045454;GO:0034774;GO:0099503;GO:0031093;GO:0050794;GO:0046903;GO:0043233;GO:0031982;GO:0045055;GO:0005623;GO:0044464;GO:0044444;GO:0070013;GO:0044433;GO:0043229;GO:0044446;GO:0012505;GO:0032940;GO:0051179;GO:0044424;GO:0031983;GO:0042592;GO:…	-	4PTRK	O	sp|Q8BZW8|NHLC2_MOUSE NHL repeat-containing protein 2 OS=Mus musculus OX=10090 GN=Nhlrc2 PE=1 SV=1	XP_040598322.1 NHL repeat-containing protein 2 [Mesocricetus auratus]
MSTRG.48.3	NW_004801604.1[-]2002254-2052267	rna-XM_013113315.2	j	GO:0065008;GO:0050789;GO:0009987;GO:0065007;GO:0006887;GO:0012505;GO:0051179;GO:0044424;GO:0032940;GO:0031983;GO:0030141;GO:0042592;GO:0097708;GO:0043227;GO:0006810;GO:0031091;GO:0070013;GO:0044433;GO:0043229;GO:0044446;GO:0045055;GO:0005623;GO:0044464;GO:0044444;GO:0099503;GO:0031093;GO:0046903;GO:0050794;GO:0043233;GO:0031982;GO:0002576;GO:0045454;GO:0060205;GO:0034774;GO:0031974;GO:0019725;GO:…	-	4PTRK	O	sp|Q8BZW8|NHLC2_MOUSE NHL repeat-containing protein 2 OS=Mus musculus OX=10090 GN=Nhlrc2 PE=1 SV=1	XP_040598322.1 NHL repeat-containing protein 2 [Mesocricetus auratus]
MSTRG.48.5	NW_004801604.1[-]2006953-2052267	rna-XM_013113315.2	j	GO:0016192;GO:0005575;GO:0031410;GO:0008150;GO:0051234;GO:0005576;GO:0044422;GO:0043226;GO:0005737;GO:0005622;GO:0031974;GO:0019725;GO:0034774;GO:0060205;GO:0045454;GO:0002576;GO:0031982;GO:0043233;GO:0050794;GO:0046903;GO:0031093;GO:0099503;GO:0044444;GO:0044464;GO:0005623;GO:0045055;GO:0044446;GO:0043229;GO:0044433;GO:0070013;GO:0031091;GO:0043227;GO:0006810;GO:0097708;GO:0042592;GO:0030141;GO:…	-	4PTRK	O	sp|Q8BZW8|NHLC2_MOUSE NHL repeat-containing protein 2 OS=Mus musculus OX=10090 GN=Nhlrc2 PE=1 SV=1	XP_040598322.1 NHL repeat-containing protein 2 [Mesocricetus auratus]
MSTRG.51.5	NW_004801604.1[-]3299409-3302139	rna-XM_013116274.2	j	GO:0015833;GO:0031228;GO:0048471;GO:0033267;GO:0044433;GO:0042175;GO:0044297;GO:0032501;GO:0071840;GO:0044464;GO:0031984;GO:0044440;GO:0030658;GO:0044444;GO:0007034;GO:0030659;GO:0005770;GO:0048280;GO:0048284;GO:0007030;GO:0120038;GO:0006892;GO:0098805;GO:0030665;GO:0098588;GO:0090174;GO:0050882;GO:0043231;GO:0012505;GO:0033036;GO:0016020;GO:0005484;GO:0044424;GO:0032991;GO:0006906;GO:0012506;GO:…	K08493	4PYQR	U	sp|Q96AJ9|VTI1A_HUMAN Vesicle transport through interaction with t-SNAREs homolog 1A OS=Homo sapiens OX=9606 GN=VTI1A PE=1 SV=2	EGW12446.1 hypothetical protein I79_020751 [Cricetulus griseus]
MSTRG.53.3	NW_004801604.1[-]3326045-3365362	rna-XM_013114872.2	j	GO:0005488;GO:0032870;GO:0051050;GO:0001676;GO:1901699;GO:0005524;GO:0006793;GO:0051188;GO:0044432;GO:0044272;GO:0005783;GO:0035383;GO:0015711;GO:0016877;GO:0006732;GO:0010033;GO:0043603;GO:0044237;GO:0009058;GO:0006811;GO:0015849;GO:0034285;GO:0006164;GO:0005741;GO:0031998;GO:0034033;GO:0006796;GO:0071375;GO:0046942;GO:0019222;GO:0097159;GO:0071704;GO:2000193;GO:0031966;GO:0044429;GO:0006139;GO:…	K01897	4PYE6	I	sp|O88813|ACSL5_RAT Long-chain-fatty-acid--CoA ligase 5 OS=Rattus norvegicus OX=10116 GN=Acsl5 PE=1 SV=1	XP_040598614.1 long-chain-fatty-acid--CoA ligase 5 isoform X1 [Mesocricetus auratus] &gt;XP_040598618.1 long-chain-fatty-acid--CoA ligase 5 isoform X1 [Mesocricetus auratus] &gt;XP_040598625.1 long-chain-fatty-acid--CoA ligase 5 isoform X1 [Mesocricetus auratus]
MSTRG.53.2	NW_004801604.1[-]3326045-3366251	rna-XM_013114872.2	j	GO:0044272;GO:0005783;GO:0035383;GO:0044432;GO:0051188;GO:0005524;GO:0006793;GO:0016877;GO:0015711;GO:0051050;GO:0032870;GO:0005488;GO:1901699;GO:0001676;GO:0009058;GO:0015849;GO:0006811;GO:0010033;GO:0006732;GO:0044237;GO:0043603;GO:0034285;GO:0006164;GO:0019222;GO:0097159;GO:0071704;GO:0046942;GO:0071375;GO:0044429;GO:2000193;GO:0031966;GO:0031998;GO:0005741;GO:0006796;GO:0034033;GO:0009152;GO:…	K01897	4PYE6	I	sp|O88813|ACSL5_RAT Long-chain-fatty-acid--CoA ligase 5 OS=Rattus norvegicus OX=10116 GN=Acsl5 PE=1 SV=1	XP_040598614.1 long-chain-fatty-acid--CoA ligase 5 isoform X1 [Mesocricetus auratus] &gt;XP_040598618.1 long-chain-fatty-acid--CoA ligase 5 isoform X1 [Mesocricetus auratus] &gt;XP_040598625.1 long-chain-fatty-acid--CoA ligase 5 isoform X1 [Mesocricetus auratus]
MSTRG.53.4	NW_004801604.1[-]3326045-3366251	rna-XM_013114872.2	j	GO:0009725;GO:0046390;GO:0031667;GO:0009150;GO:0031224;GO:0031981;GO:0032892;GO:0006753;GO:1901698;GO:0006869;GO:0031323;GO:0006629;GO:0009891;GO:0009743;GO:0032555;GO:0009746;GO:0043226;GO:0034764;GO:0016021;GO:0031325;GO:0072521;GO:0015718;GO:0032553;GO:0009889;GO:0031326;GO:0044238;GO:0016878;GO:0050896;GO:1903961;GO:0044428;GO:0051234;GO:0043436;GO:0008150;GO:0031975;GO:0062012;GO:1901137;GO:…	K01897	4PYE6	I	sp|O88813|ACSL5_RAT Long-chain-fatty-acid--CoA ligase 5 OS=Rattus norvegicus OX=10116 GN=Acsl5 PE=1 SV=1	XP_040598633.1 long-chain-fatty-acid--CoA ligase 5 isoform X2 [Mesocricetus auratus]
MSTRG.55.1	NW_004801604.1[+]3617309-3621687	-	u	-	-	-	-	-	-
MSTRG.56.1	NW_004801604.1[-]3627357-3639925	-	u	-	-	-	-	-	-
MSTRG.56.2	NW_004801604.1[-]3627371-3638512	-	u	-	-	-	-	-	-
MSTRG.57.1	NW_004801604.1[-]4233027-4296135	-	u	-	-	-	-	-	-
MSTRG.57.2	NW_004801604.1[-]4233027-4296135	-	u	-	-	-	-	-	-
MSTRG.58.1	NW_004801604.1[-]4245229-4263263	-	u	-	-	-	-	-	-
MSTRG.59.1	NW_004801604.1[.]4296384-4298594	-	u	-	-	-	-	-	-
MSTRG.60.1	NW_004801604.1[-]4426920-4490355	-	u	-	-	-	-	-	-
MSTRG.61.1	NW_004801604.1[-]4523570-4545551	-	u	-	-	-	-	-	-
MSTRG.62.1	NW_004801604.1[-]4647687-4713012	rna-XM_005063456.3	j	GO:0007165;GO:0048731;GO:0010033;GO:0009967;GO:0007275;GO:0005886;GO:0005829;GO:0043226;GO:0007166;GO:0030234;GO:0035304;GO:0050896;GO:0044428;GO:0009791;GO:0046578;GO:0005488;GO:0019888;GO:0031399;GO:0048513;GO:0008150;GO:0032268;GO:0031981;GO:0071363;GO:0060255;GO:0019222;GO:0046579;GO:0051246;GO:0031323;GO:0051336;GO:0007265;GO:0019899;GO:0032502;GO:0019208;GO:0061061;GO:0002119;GO:0007169;GO:…	K19613	4PXQ7	T	sp|Q9UQ13|SHOC2_HUMAN Leucine-rich repeat protein SHOC-2 OS=Homo sapiens OX=9606 GN=SHOC2 PE=1 SV=2	XP_040598757.1 LOW QUALITY PROTEIN: leucine-rich repeat protein SHOC-2 [Mesocricetus auratus]
MSTRG.62.4	NW_004801604.1[-]4647809-4713930	rna-XM_005063456.3	j	GO:0071310;GO:0005575;GO:0005654;GO:0035556;GO:1902533;GO:0002164;GO:1903293;GO:0070848;GO:0044422;GO:0005737;GO:0005622;GO:0042221;GO:0010921;GO:0031974;GO:0071944;GO:0051056;GO:0048856;GO:0010646;GO:0005515;GO:0019903;GO:0031344;GO:0051174;GO:0043233;GO:0050790;GO:0003674;GO:0023056;GO:0035303;GO:0007264;GO:0050794;GO:0065009;GO:0044444;GO:0007154;GO:1902531;GO:0080090;GO:0044464;GO:0048584;GO:…	K19613	4PXQ7	T	sp|Q9UQ13|SHOC2_HUMAN Leucine-rich repeat protein SHOC-2 OS=Homo sapiens OX=9606 GN=SHOC2 PE=1 SV=2	XP_040598757.1 LOW QUALITY PROTEIN: leucine-rich repeat protein SHOC-2 [Mesocricetus auratus]
MSTRG.63.1	NW_004801604.1[+]4713257-4726913	rna-XM_005063145.3	j	GO:0051656;GO:0034613;GO:0048856;GO:0051649;GO:0060271;GO:0097499;GO:0043473;GO:0044441;GO:1903441;GO:0051650;GO:0032400;GO:0072657;GO:0022607;GO:0005575;GO:0051234;GO:0008150;GO:0120036;GO:0051641;GO:0070925;GO:0030031;GO:0044422;GO:0042995;GO:0051648;GO:0070727;GO:0008104;GO:0044782;GO:0033365;GO:0061512;GO:0005622;GO:0005737;GO:0043226;GO:0120025;GO:0006810;GO:0097500;GO:0120031;GO:0030030;GO:…	K19399	4Q6D1	S	sp|A8MTZ0|BBIP1_HUMAN BBSome-interacting protein 1 OS=Homo sapiens OX=9606 GN=BBIP1 PE=1 SV=2	OBS73480.1 hypothetical protein A6R68_15981, partial [Neotoma lepida]
MSTRG.63.2	NW_004801604.1[+]4713264-4726913	rna-XM_005063145.3	j	GO:0005623;GO:0071840;GO:0044464;GO:0005929;GO:0006996;GO:0044085;GO:0051905;GO:0032502;GO:0034464;GO:0033059;GO:0051904;GO:0051179;GO:0044424;GO:0032991;GO:0016043;GO:1990778;GO:0033036;GO:0006810;GO:0044463;GO:0030030;GO:0120031;GO:0097500;GO:0046907;GO:0051875;GO:0032402;GO:0070121;GO:0051640;GO:0009987;GO:0120038;GO:0032401;GO:0005575;GO:0022607;GO:0072657;GO:0032400;GO:0051641;GO:0120036;GO:…	K19399	4Q6D1	S	sp|A8MTZ0|BBIP1_HUMAN BBSome-interacting protein 1 OS=Homo sapiens OX=9606 GN=BBIP1 PE=1 SV=2	XP_005063202.1 BBSome-interacting protein 1 [Mesocricetus auratus] &gt;XP_040598779.1 BBSome-interacting protein 1 [Mesocricetus auratus] &gt;XP_040598785.1 BBSome-interacting protein 1 [Mesocricetus auratus]
MSTRG.64.2	NW_004801604.1[-]4727263-4765355	rna-XM_005063457.3	j	GO:0043405;GO:0007293;GO:0007167;GO:0009966;GO:0055006;GO:0051148;GO:0060936;GO:0009617;GO:0048583;GO:0071396;GO:1905461;GO:0071773;GO:0045936;GO:0048519;GO:1901363;GO:0010558;GO:0060935;GO:0007568;GO:1904035;GO:0001818;GO:0005634;GO:0006469;GO:0031348;GO:0032102;GO:0051241;GO:0048585;GO:1902532;GO:0031400;GO:0051707;GO:0071349;GO:0071900;GO:0007178;GO:0048660;GO:1905063;GO:2000113;GO:0051338;GO:…	K16865	4PWSJ	T	sp|Q61823|PDCD4_MOUSE Programmed cell death protein 4 OS=Mus musculus OX=10090 GN=Pdcd4 PE=1 SV=1	XP_005063514.1 programmed cell death protein 4 [Mesocricetus auratus] &gt;XP_012971869.1 programmed cell death protein 4 [Mesocricetus auratus] &gt;XP_040598768.1 programmed cell death protein 4 [Mesocricetus auratus]
MSTRG.66.1	NW_004801604.1[-]5043595-5088082	rna-XM_005063461.3	j	GO:0098727;GO:0035114;GO:1903902;GO:0043229;GO:0008544;GO:0002009;GO:0000003;GO:0033554;GO:0032502;GO:0009886;GO:0051171;GO:0017111;GO:0009913;GO:0048518;GO:0005623;GO:0019827;GO:0010605;GO:0050789;GO:0070840;GO:0009987;GO:0051052;GO:0044430;GO:0048736;GO:0044877;GO:0043167;GO:0035107;GO:0048569;GO:0035120;GO:0032559;GO:0043232;GO:0009653;GO:0043227;GO:1902186;GO:0016043;GO:0031327;GO:0043903;GO:…	K06669	3J9X2	D	sp|Q9UQE7|SMC3_HUMAN Structural maintenance of chromosomes protein 3 OS=Homo sapiens OX=9606 GN=SMC3 PE=1 SV=2	AAH47324.1 Structural maintenance of chromosomes 3 [Homo sapiens]
MSTRG.66.2	NW_004801604.1[-]5043608-5088082	rna-XM_005063461.3	j	GO:0045786;GO:0009890;GO:0010564;GO:0051702;GO:0097367;GO:0016462;GO:0044464;GO:0030554;GO:0017076;GO:0043900;GO:0048699;GO:0044794;GO:0001738;GO:0051493;GO:0022414;GO:0006950;GO:0051851;GO:0034641;GO:0036094;GO:0005737;GO:0048487;GO:0030855;GO:0031974;GO:0007049;GO:0007476;GO:0007560;GO:0044422;GO:0008156;GO:0006259;GO:2000112;GO:0120036;GO:0008092;GO:0044454;GO:0000798;GO:0046983;GO:0031324;GO:…	K06669	4Q17P	D	sp|Q9UQE7|SMC3_HUMAN Structural maintenance of chromosomes protein 3 OS=Homo sapiens OX=9606 GN=SMC3 PE=1 SV=2	XP_010857896.1 PREDICTED: structural maintenance of chromosomes protein 3 [Bison bison bison]
MSTRG.67.1	NW_004801604.1[+]5122494-5124738	-	u	-	-	-	-	-	-
MSTRG.68.2	NW_004801604.1[-]5134992-5145333	rna-XM_005063462.3	j	GO:0043412;GO:0005623;GO:0019220;GO:0042325;GO:0048518;GO:0051171;GO:0042326;GO:0032502;GO:0051248;GO:0043229;GO:0023052;GO:0051253;GO:0043549;GO:0000187;GO:0031327;GO:0009653;GO:0043227;GO:0033673;GO:0016788;GO:0023014;GO:0010563;GO:0006355;GO:0050789;GO:0010605;GO:0009987;GO:0009893;GO:0140096;GO:0001704;GO:0006468;GO:0050896;GO:0044428;GO:0031399;GO:0003013;GO:0010556;GO:0032147;GO:0032269;GO:…	K04459	4PUMG	V	sp|O54838|DUS5_RAT Dual specificity protein phosphatase 5 OS=Rattus norvegicus OX=10116 GN=Dusp5 PE=2 SV=1	XP_005063519.1 dual specificity protein phosphatase 5 [Mesocricetus auratus]
MSTRG.69.1	NW_004801604.1[+]5295654-5306246	rna-XM_005063463.3	j	GO:0006397;GO:0046483;GO:0043233;GO:0071704;GO:0097159;GO:0003674;GO:0000377;GO:0008219;GO:0031981;GO:0008380;GO:0016604;GO:0003676;GO:0006915;GO:0043170;GO:0010467;GO:0044238;GO:0044422;GO:1990904;GO:0031974;GO:0044237;GO:0005737;GO:0005622;GO:0090304;GO:0043226;GO:0012501;GO:0008150;GO:0016071;GO:0005575;GO:0003723;GO:0005488;GO:0044428;GO:0005654;GO:0016070;GO:0009987;GO:0005634;GO:0000398;GO:…	K12839	4Q1I2	A	sp|Q5R591|SPF30_PONAB Survival of motor neuron-related-splicing factor 30 OS=Pongo abelii OX=9601 GN=SMNDC1 PE=2 SV=1	KAF5928032.1 hypothetical protein HPG69_015298 [Diceros bicornis minor]
MSTRG.69.2	NW_004801604.1[+]5295851-5306246	rna-XM_005063463.3	j	GO:0016607;GO:0006139;GO:0005623;GO:0006807;GO:0000375;GO:0006396;GO:0044464;GO:0005681;GO:1901360;GO:0070013;GO:0043229;GO:0044446;GO:0043231;GO:0015030;GO:0044424;GO:0032991;GO:0006725;GO:0034641;GO:0043227;GO:0008152;GO:0009987;GO:0016070;GO:0044451;GO:0000398;GO:0005634;GO:1901363;GO:0003723;GO:0044428;GO:0005488;GO:0005654;GO:0012501;GO:0008150;GO:0005575;GO:0016071;GO:0031974;GO:0043226;GO:…	K12839	4Q1I2	A	sp|Q5R591|SPF30_PONAB Survival of motor neuron-related-splicing factor 30 OS=Pongo abelii OX=9601 GN=SMNDC1 PE=2 SV=1	XP_015841412.1 PREDICTED: survival of motor neuron-related-splicing factor 30 isoform X1 [Peromyscus maniculatus bairdii]
MSTRG.69.3	NW_004801604.1[+]5295862-5306246	rna-XM_005063463.3	j	GO:0012501;GO:0008150;GO:0005575;GO:0016071;GO:0003723;GO:0044428;GO:0005488;GO:0005654;GO:0010467;GO:0044422;GO:0044238;GO:1990904;GO:0031974;GO:0043226;GO:0090304;GO:0044237;GO:0005737;GO:0005622;GO:0008380;GO:0016604;GO:0003676;GO:0006915;GO:0043170;GO:0046483;GO:0006397;GO:0043233;GO:0097159;GO:0071704;GO:0000377;GO:0003674;GO:0008219;GO:0031981;GO:0016607;GO:0005623;GO:0006139;GO:0006807;GO:…	K12839	4Q1I2	A	sp|Q5R591|SPF30_PONAB Survival of motor neuron-related-splicing factor 30 OS=Pongo abelii OX=9601 GN=SMNDC1 PE=2 SV=1	XP_005637772.1 survival of motor neuron-related-splicing factor 30 isoform X1 [Canis lupus familiaris] &gt;XP_025322955.1 survival of motor neuron-related-splicing factor 30 isoform X2 [Canis lupus dingo] &gt;XP_038296465.1 survival of motor neuron-related-splicing factor 30 isoform X1 [Canis lupus familiaris]
MSTRG.69.4	NW_004801604.1[+]5295938-5306246	rna-XM_005063463.3	j	GO:0008380;GO:0016604;GO:0006915;GO:0003676;GO:0043170;GO:0046483;GO:0006397;GO:0071704;GO:0097159;GO:0043233;GO:0008219;GO:0003674;GO:0000377;GO:0031981;GO:0008150;GO:0012501;GO:0016071;GO:0005575;GO:0003723;GO:0005654;GO:0005488;GO:0044428;GO:0010467;GO:1990904;GO:0044238;GO:0044422;GO:0005622;GO:0044237;GO:0005737;GO:0090304;GO:0043226;GO:0031974;GO:0034641;GO:0043227;GO:0015030;GO:0043231;GO:…	K12839	4Q1I2	A	sp|Q5R591|SPF30_PONAB Survival of motor neuron-related-splicing factor 30 OS=Pongo abelii OX=9601 GN=SMNDC1 PE=2 SV=1	XP_015841412.1 PREDICTED: survival of motor neuron-related-splicing factor 30 isoform X1 [Peromyscus maniculatus bairdii]
MSTRG.70.1	NW_004801604.1[-]5312067-5359099	rna-XM_005063464.3	j	GO:0006725;GO:0051179;GO:0031327;GO:0043228;GO:0043227;GO:0043232;GO:0008152;GO:0090575;GO:0006355;GO:0010558;GO:1901363;GO:0048519;GO:0005634;GO:0005730;GO:0050789;GO:0010605;GO:0009987;GO:0006139;GO:0005623;GO:0051171;GO:0044260;GO:0140110;GO:2000113;GO:0044446;GO:1903507;GO:0003677;GO:0043229;GO:0034654;GO:0003700;GO:0051253;GO:0005667;GO:0031323;GO:1903506;GO:0003676;GO:0009059;GO:0032774;GO:…	K09114	4Q6MT	K	sp|P50539|MXI1_HUMAN Max-interacting protein 1 OS=Homo sapiens OX=9606 GN=MXI1 PE=1 SV=2	XP_040598914.1 max-interacting protein 1 isoform X3 [Mesocricetus auratus]
MSTRG.70.2	NW_004801604.1[-]5312524-5358231	rna-XM_005063464.3	j	GO:0044249;GO:0003714;GO:0010467;GO:0044422;GO:0051220;GO:0051235;GO:0031974;GO:0005737;GO:0005622;GO:0090304;GO:0010468;GO:0008104;GO:0008285;GO:0005575;GO:0031324;GO:0046983;GO:0051252;GO:0042994;GO:0034645;GO:0044271;GO:1902679;GO:2000112;GO:0046483;GO:0043233;GO:0044092;GO:0019438;GO:0000122;GO:0003674;GO:0042127;GO:0050794;GO:1901362;GO:2001141;GO:0019219;GO:0009892;GO:0005515;GO:0043170;GO:…	K09114	4Q6MT	K	sp|P50539|MXI1_HUMAN Max-interacting protein 1 OS=Homo sapiens OX=9606 GN=MXI1 PE=1 SV=2	XP_040598914.1 max-interacting protein 1 isoform X3 [Mesocricetus auratus]
MSTRG.70.4	NW_004801604.1[-]5312575-5358231	rna-XM_005063464.3	j	GO:0051171;GO:0140110;GO:0044260;GO:0006139;GO:0005623;GO:0051253;GO:1903507;GO:0044446;GO:0003677;GO:0003700;GO:0043229;GO:0034654;GO:2000113;GO:0043232;GO:0043227;GO:0031327;GO:0043228;GO:0006725;GO:0051179;GO:0005634;GO:0005730;GO:0050789;GO:0010605;GO:0009987;GO:0006355;GO:1901363;GO:0010558;GO:0048519;GO:0090575;GO:0008152;GO:0006357;GO:0008150;GO:0045892;GO:0010556;GO:0005488;GO:0044428;GO:…	K09114	4Q6MT	K	sp|P50539|MXI1_HUMAN Max-interacting protein 1 OS=Homo sapiens OX=9606 GN=MXI1 PE=1 SV=2	XP_040598914.1 max-interacting protein 1 isoform X3 [Mesocricetus auratus]
MSTRG.71.1	NW_004801604.1[-]5447952-5556255	rna-XM_013115372.2	j	GO:0005622;GO:0005737;GO:0042221;GO:0031974;GO:0071944;GO:0005080;GO:0044422;GO:0035296;GO:0090066;GO:0019229;GO:0005654;GO:0050880;GO:0003008;GO:0005575;GO:0008092;GO:0098984;GO:0051240;GO:0005694;GO:0097458;GO:0003674;GO:0043233;GO:0014069;GO:0005198;GO:0005515;GO:0005516;GO:0099568;GO:0070013;GO:0051239;GO:0005200;GO:0032501;GO:0055085;GO:0005903;GO:0044464;GO:0071840;GO:0097746;GO:0000793;GO:…	K18622	4PVDW	Z	sp|Q9QYB5|ADDG_MOUSE Gamma-adducin OS=Mus musculus OX=10090 GN=Add3 PE=1 SV=2	XP_012970833.1 gamma-adducin isoform X2 [Mesocricetus auratus]
MSTRG.71.9	NW_004801604.1[-]5447971-5556255	rna-XM_013115372.2	j	GO:0014069;GO:0005198;GO:0005515;GO:0099568;GO:0005516;GO:0051240;GO:0005694;GO:0097458;GO:0003674;GO:0043233;GO:0005654;GO:0003008;GO:0050880;GO:0005575;GO:0008092;GO:0098984;GO:0042221;GO:0005737;GO:0005622;GO:0071944;GO:0031974;GO:0005080;GO:0044422;GO:0035296;GO:0019229;GO:0090066;GO:0044424;GO:0016020;GO:0043231;GO:0005938;GO:0006810;GO:0098794;GO:0065008;GO:0019901;GO:0065007;GO:0044464;GO:…	K18622	4PVDW	Z	sp|Q9QYB5|ADDG_MOUSE Gamma-adducin OS=Mus musculus OX=10090 GN=Add3 PE=1 SV=2	XP_012970833.1 gamma-adducin isoform X2 [Mesocricetus auratus]
MSTRG.72.1	NW_004801604.1[+]5670620-5720560	rna-XM_013115771.2	j	GO:0044424;GO:0008233;GO:1901575;GO:0034641;GO:0009056;GO:0043167;GO:0008152;GO:0009987;GO:0140096;GO:0016787;GO:0004177;GO:0005623;GO:1901564;GO:0043169;GO:0006807;GO:0044464;GO:0006518;GO:0044444;GO:0043171;GO:0008235;GO:0042737;GO:0042803;GO:0046914;GO:0046872;GO:1901565;GO:0005515;GO:0017144;GO:0043170;GO:0008237;GO:0044248;GO:0070006;GO:0008238;GO:0003674;GO:0071704;GO:0030145;GO:0042802;GO:…	K01262	4PTJI	E	sp|Q6P1B1|XPP1_MOUSE Xaa-Pro aminopeptidase 1 OS=Mus musculus OX=10090 GN=Xpnpep1 PE=1 SV=1	XP_005063526.1 xaa-Pro aminopeptidase 1 isoform X1 [Mesocricetus auratus]
MSTRG.72.2	NW_004801604.1[+]5670799-5720560	rna-XM_013115771.2	j	GO:0019538;GO:0044238;GO:0010815;GO:0043603;GO:0005829;GO:0005737;GO:0044237;GO:0005622;GO:0008150;GO:0070011;GO:0006508;GO:0005575;GO:0003824;GO:0046983;GO:0030145;GO:0042802;GO:0005488;GO:0071704;GO:0003674;GO:0070006;GO:0008238;GO:0005515;GO:0017144;GO:0043170;GO:0008237;GO:0044248;GO:0046914;GO:0046872;GO:1901565;GO:0043171;GO:0008235;GO:0042737;GO:0042803;GO:0006518;GO:0044444;GO:0004177;GO:…	K01262	4PTJI	E	sp|Q6P1B1|XPP1_MOUSE Xaa-Pro aminopeptidase 1 OS=Mus musculus OX=10090 GN=Xpnpep1 PE=1 SV=1	XP_005063526.1 xaa-Pro aminopeptidase 1 isoform X1 [Mesocricetus auratus]
MSTRG.73.1	NW_004801604.1[-]5889994-5893958	-	u	-	-	-	-	-	-
MSTRG.74.1	NW_004801604.1[+]6295415-6298803	-	u	-	-	-	-	-	-
MSTRG.75.1	NW_004801604.1[-]6295436-6298788	-	u	-	-	-	-	-	-
MSTRG.77.1	NW_004801604.1[.]8241161-8242982	-	u	-	-	-	-	-	-
MSTRG.78.1	NW_004801604.1[.]8244541-8245683	-	u	-	-	-	-	-	-
MSTRG.79.1	NW_004801604.1[.]9063119-9063491	-	u	GO:0044238;GO:0009058;GO:0019538;GO:0033365;GO:0019898;GO:0007275;GO:0009057;GO:0043603;GO:0044237;GO:0005829;GO:0043226;GO:0016071;GO:0098562;GO:0044432;GO:0022625;GO:0005783;GO:0007566;GO:0051234;GO:0008150;GO:0005488;GO:0022626;GO:0002181;GO:0048589;GO:0006886;GO:0042788;GO:0007565;GO:0060255;GO:0071704;GO:0019222;GO:1901681;GO:0098554;GO:0006402;GO:0015934;GO:0006413;GO:0009059;GO:1901361;GO:…	K02905	4Q5QB	J	sp|P25886|RL29_RAT 60S ribosomal protein L29 OS=Rattus norvegicus OX=10116 GN=Rpl29 PE=1 SV=3	XP_027282092.1 60S ribosomal protein L29 isoform X2 [Cricetulus griseus]
MSTRG.82.1	NW_004801604.1[.]10519724-10519924	rna-XM_005063478.3	i	-	-	-	-	-	-
MSTRG.85.1	NW_004801604.1[+]11134266-11137153	rna-XM_005063479.3	i	-	-	-	-	-	-
MSTRG.85.2	NW_004801604.1[+]11134266-11137946	rna-XM_005063479.3	x	-	-	-	-	-	-
MSTRG.84.3	NW_004801604.1[-]11137179-11138571	rna-XM_005063479.3	j	GO:0005575;GO:0042995;GO:0008150;GO:0005623;GO:0044464;GO:0003674;GO:0120025;GO:0005929;GO:0043226	-	4PYU6	S	sp|B2RW38|CFA58_MOUSE Cilia- and flagella-associated protein 58 OS=Mus musculus OX=10090 GN=Cfap58 PE=2 SV=1	XP_021495904.1 cilia- and flagella-associated protein 58 [Meriones unguiculatus]
MSTRG.86.1	NW_004801604.1[+]11202613-11226929	rna-XM_013123066.2	j	GO:0005623;GO:0044464;GO:0005576;GO:0071944;GO:0005886;GO:0016020;GO:0005575	-	4Q25B	T	sp|A7MB64|IPRI_BOVIN Inositol 1,4,5-trisphosphate receptor-interacting protein OS=Bos taurus OX=9913 GN=ITPRIP PE=2 SV=1	XP_012978520.1 inositol 1,4,5-trisphosphate receptor-interacting protein [Mesocricetus auratus] &gt;XP_040599144.1 inositol 1,4,5-trisphosphate receptor-interacting protein [Mesocricetus auratus]
MSTRG.87.1	NW_004801604.1[-]11237630-11241320	rna-XM_005063480.3	j	GO:0004734;GO:0044281;GO:1990748;GO:1901360;GO:1901566;GO:0018130;GO:0042803;GO:0098754;GO:0030613;GO:0009410;GO:0050610;GO:0033218;GO:0042558;GO:0044464;GO:0006807;GO:0042440;GO:0000302;GO:0006518;GO:0097237;GO:0046685;GO:0044444;GO:0006082;GO:0016740;GO:0051716;GO:0070887;GO:0055114;GO:0009407;GO:0015036;GO:0042559;GO:0048066;GO:0045174;GO:0043231;GO:0044424;GO:0006950;GO:0016782;GO:0034641;GO:…	K00799	4QA06	O	sp|Q6AXV9|GSTO2_RAT Glutathione S-transferase omega-2 OS=Rattus norvegicus OX=10116 GN=Gsto2 PE=2 SV=1	XP_040599174.1 glutathione S-transferase omega-2 isoform X3 [Mesocricetus auratus]
MSTRG.88.1	NW_004801604.1[+]11237668-11240898	rna-XM_005063480.3	x	-	-	-	-	-	-
MSTRG.87.2	NW_004801604.1[-]11238046-11241320	rna-XM_005063480.3	j	GO:0034641;GO:0016782;GO:1901576;GO:0043231;GO:0045174;GO:0044424;GO:0006950;GO:0048066;GO:0042559;GO:0051716;GO:0016740;GO:0006082;GO:0009407;GO:0015036;GO:0070887;GO:0055114;GO:0097237;GO:0000302;GO:0006518;GO:0046685;GO:0044444;GO:0042558;GO:0033218;GO:0042440;GO:0006807;GO:0044464;GO:0030613;GO:0098754;GO:0009410;GO:0050610;GO:1990748;GO:0004734;GO:0044281;GO:0018130;GO:1901566;GO:0042803;GO:…	K00799	4QA06	O	sp|Q6AXV9|GSTO2_RAT Glutathione S-transferase omega-2 OS=Rattus norvegicus OX=10116 GN=Gsto2 PE=2 SV=1	XP_040599155.1 glutathione S-transferase omega-2 isoform X1 [Mesocricetus auratus] &gt;XP_040599162.1 glutathione S-transferase omega-2 isoform X1 [Mesocricetus auratus] &gt;XP_040599166.1 glutathione S-transferase omega-2 isoform X1 [Mesocricetus auratus]
MSTRG.87.3	NW_004801604.1[-]11238046-11252933	rna-XM_005063480.3	j	GO:0005622;GO:0005737;GO:0042221;GO:0042277;GO:0044249;GO:0006575;GO:0019752;GO:0071243;GO:0044271;GO:0015038;GO:0015037;GO:0003824;GO:0005575;GO:0046983;GO:0003674;GO:0006805;GO:0048069;GO:0046483;GO:0016672;GO:0019852;GO:0043473;GO:0019438;GO:0005515;GO:0005739;GO:0006790;GO:0044248;GO:0072341;GO:1901362;GO:0009636;GO:1990748;GO:0004734;GO:0044281;GO:0018130;GO:1901566;GO:0042803;GO:1901360;GO:…	K00799	4QA06	O	sp|Q6AXV9|GSTO2_RAT Glutathione S-transferase omega-2 OS=Rattus norvegicus OX=10116 GN=Gsto2 PE=2 SV=1	XP_040599171.1 glutathione S-transferase omega-2 isoform X2 [Mesocricetus auratus]
MSTRG.87.4	NW_004801604.1[-]11238049-11241320	rna-XM_005063480.3	j	GO:1901360;GO:0018130;GO:1901566;GO:0042803;GO:0004734;GO:0044281;GO:1990748;GO:0009410;GO:0050610;GO:0030613;GO:0098754;GO:0044464;GO:0006807;GO:0042440;GO:0033218;GO:0042558;GO:0046685;GO:0044444;GO:0000302;GO:0006518;GO:0097237;GO:0055114;GO:0070887;GO:0009407;GO:0015036;GO:0006082;GO:0016740;GO:0051716;GO:0042559;GO:0048066;GO:0044424;GO:0006950;GO:0045174;GO:0043231;GO:1901576;GO:0016782;GO:…	K00799	4QA06	O	sp|Q6AXV9|GSTO2_RAT Glutathione S-transferase omega-2 OS=Rattus norvegicus OX=10116 GN=Gsto2 PE=2 SV=1	XP_040599155.1 glutathione S-transferase omega-2 isoform X1 [Mesocricetus auratus] &gt;XP_040599162.1 glutathione S-transferase omega-2 isoform X1 [Mesocricetus auratus] &gt;XP_040599166.1 glutathione S-transferase omega-2 isoform X1 [Mesocricetus auratus]
MSTRG.87.8	NW_004801604.1[-]11238054-11252933	rna-XM_005063480.3	j	GO:0043167;GO:0030614;GO:0008152;GO:1901700;GO:0051186;GO:0009987;GO:0043168;GO:0016765;GO:0006725;GO:0043227;GO:0006726;GO:0009056;GO:0016645;GO:0098869;GO:1900750;GO:0005996;GO:0043229;GO:1901564;GO:0005623;GO:0043295;GO:0019748;GO:0006766;GO:0006979;GO:0016491;GO:0006767;GO:0042441;GO:0048037;GO:1901681;GO:0071466;GO:0071704;GO:0019889;GO:0016209;GO:0043324;GO:0046148;GO:0016667;GO:0004364;GO:…	K00799	4QA06	O	sp|Q6AXV9|GSTO2_RAT Glutathione S-transferase omega-2 OS=Rattus norvegicus OX=10116 GN=Gsto2 PE=2 SV=1	XP_040599171.1 glutathione S-transferase omega-2 isoform X2 [Mesocricetus auratus]
MSTRG.89.1	NW_004801604.1[+]11241397-11248452	rna-XM_021230426.1	i	-	-	-	-	-	-
MSTRG.89.2	NW_004801604.1[+]11241410-11248452	rna-XM_021230426.1	i	-	-	-	-	-	-
MSTRG.89.3	NW_004801604.1[+]11241463-11248452	rna-XM_021230426.1	i	-	-	-	-	-	-
MSTRG.89.4	NW_004801604.1[+]11241690-11247956	rna-XM_021230426.1	i	-	-	-	-	-	-
MSTRG.89.5	NW_004801604.1[+]11242591-11248452	rna-XM_021230426.1	i	-	-	-	-	-	-
MSTRG.90.1	NW_004801604.1[-]11259943-11283219	rna-XM_013117253.2	j	GO:0120025;GO:0043603;GO:0043474;GO:0005829;GO:0016648;GO:0044237;GO:0006732;GO:0016667;GO:0007165;GO:0009967;GO:0010033;GO:0055074;GO:0044421;GO:0055117;GO:0043005;GO:0009404;GO:0007166;GO:0005975;GO:0009058;GO:0050848;GO:0042802;GO:0005488;GO:0051050;GO:0006749;GO:0008016;GO:0071345;GO:0051188;GO:0044272;GO:0032412;GO:0048037;GO:0042441;GO:0031965;GO:0048523;GO:0016209;GO:0071466;GO:1901681;GO:…	K00799	4Q1GF	O	sp|Q9Z339|GSTO1_RAT Glutathione S-transferase omega-1 OS=Rattus norvegicus OX=10116 GN=Gsto1 PE=1 SV=2	XP_005063538.1 glutathione S-transferase omega-1 [Mesocricetus auratus]
MSTRG.91.1	NW_004801604.1[-]11274915-11278436	rna-XM_013117253.2	i	GO:0006082;GO:0016740;GO:0010524;GO:0019722;GO:0051051;GO:0051716;GO:0055114;GO:0015036;GO:0009407;GO:0042364;GO:0065007;GO:0042559;GO:1904063;GO:0048066;GO:0045174;GO:0012505;GO:0043231;GO:0005635;GO:0044424;GO:0062023;GO:0051280;GO:1901360;GO:0051284;GO:0023051;GO:1901566;GO:0098754;GO:0048584;GO:0010648;GO:0032879;GO:0050610;GO:0009410;GO:2001258;GO:0007154;GO:0006874;GO:0042440;GO:0006807;GO:…	K00799	4Q1GF	O	sp|O09131|GSTO1_MOUSE Glutathione S-transferase omega-1 OS=Mus musculus OX=10090 GN=Gsto1 PE=1 SV=2	XP_040599187.1 glutathione S-transferase omega-1-like [Mesocricetus auratus]
MSTRG.93.1	NW_004801604.1[-]11419841-11427568	rna-XM_013126820.2	j	GO:0003674;GO:0050794;GO:0005694;GO:0006310;GO:0046483;GO:0043233;GO:0019438;GO:0043170;GO:0043627;GO:1901362;GO:0000725;GO:2001141;GO:0019219;GO:0031974;GO:0042221;GO:0090304;GO:0005622;GO:0006974;GO:0010468;GO:0044249;GO:0010467;GO:0044422;GO:0034645;GO:0006259;GO:0032798;GO:0044271;GO:2000112;GO:0044454;GO:0005575;GO:0051252;GO:0006281;GO:0051716;GO:0010628;GO:0051254;GO:0070887;GO:0065007;GO:…	-	4Q3QM	K	sp|Q6TXG9|SFR1_RAT Swi5-dependent recombination DNA repair protein 1 homolog OS=Rattus norvegicus OX=10116 GN=Sfr1 PE=2 SV=1	XP_040599233.1 swi5-dependent recombination DNA repair protein 1 homolog isoform X2 [Mesocricetus auratus]
MSTRG.94.1	NW_004801604.1[+]11473750-11476379	-	u	-	-	-	-	-	-
MSTRG.96.3	NW_004801604.1[+]11652105-11677382	rna-XM_013119908.2	j	GO:0032501;GO:0000783;GO:2001251;GO:0009890;GO:0070013;GO:1901360;GO:0001944;GO:0033044;GO:0072359;GO:0051172;GO:1904356;GO:0032210;GO:0044464;GO:0080090;GO:0006807;GO:0071840;GO:0065007;GO:1990879;GO:0072358;GO:0044452;GO:0065008;GO:0034641;GO:0048522;GO:0045934;GO:0010604;GO:0001650;GO:0043231;GO:0044424;GO:0032991;GO:0032205;GO:0000723;GO:0044422;GO:0005622;GO:0090304;GO:0031974;GO:0044454;GO:…	-	4PTNN	B	sp|Q8K2X3|STN1_MOUSE CST complex subunit STN1 OS=Mus musculus OX=10090 GN=Stn1 PE=1 SV=2	XP_005063543.1 CST complex subunit STN1 [Mesocricetus auratus] &gt;XP_012975362.1 CST complex subunit STN1 [Mesocricetus auratus]
MSTRG.96.4	NW_004801604.1[+]11654812-11677382	rna-XM_013119908.2	j	GO:0051129;GO:0010558;GO:1901363;GO:0000784;GO:0048519;GO:0005634;GO:0005730;GO:0010605;GO:0050789;GO:0009987;GO:0051052;GO:0009893;GO:0045935;GO:0008152;GO:0010557;GO:0031328;GO:0043227;GO:0043232;GO:0042592;GO:0033043;GO:0006725;GO:0031327;GO:0043228;GO:0016043;GO:0044446;GO:0003677;GO:0043229;GO:0010639;GO:0032502;GO:0098847;GO:2000113;GO:0051171;GO:0044260;GO:0006139;GO:0005623;GO:0048518;GO:…	-	4PTNN	B	sp|Q6AYD2|STN1_RAT CST complex subunit STN1 OS=Rattus norvegicus OX=10116 GN=Stn1 PE=2 SV=1	XP_005063543.1 CST complex subunit STN1 [Mesocricetus auratus] &gt;XP_012975362.1 CST complex subunit STN1 [Mesocricetus auratus]
MSTRG.97.1	NW_004801604.1[-]11666552-11671931	rna-XM_013119908.2	x	-	-	-	-	-	ERE78449.1 CST complex subunit STN1 [Cricetulus griseus]
MSTRG.98.5	NW_004801604.1[+]11866094-11919470	rna-XM_005063487.3	j	GO:0030234;GO:0071800;GO:0042995;GO:0072593;GO:0002573;GO:0044237;GO:0043226;GO:0030054;GO:0005829;GO:0007275;GO:0015629;GO:0072674;GO:0048731;GO:0008150;GO:0048513;GO:0030198;GO:0070273;GO:0035091;GO:0043933;GO:0005488;GO:0048534;GO:0005856;GO:1902936;GO:0002102;GO:0019899;GO:0043062;GO:0043229;GO:0002521;GO:0044446;GO:0010314;GO:0032502;GO:1901981;GO:0044085;GO:0006996;GO:0005623;GO:0032266;GO:…	-	4PZ44	T	sp|O89032|SPD2A_MOUSE SH3 and PX domain-containing protein 2A OS=Mus musculus OX=10090 GN=Sh3pxd2a PE=1 SV=2	XP_040599278.1 SH3 and PX domain-containing protein 2A isoform X5 [Mesocricetus auratus]
MSTRG.104.1	NW_004801604.1[+]12263751-12331488	rna-XM_021230062.1	j	GO:0009058;GO:0044238;GO:0072521;GO:0044237;GO:0005829;GO:0006793;GO:0008150;GO:0046128;GO:0046040;GO:0005488;GO:1901657;GO:0042802;GO:0071704;GO:0097159;GO:0006753;GO:0009150;GO:0006796;GO:0019205;GO:1901361;GO:0034654;GO:0046872;GO:0008252;GO:0043169;GO:0072523;GO:1901564;GO:0006139;GO:0005623;GO:1901363;GO:0019693;GO:0016787;GO:1901135;GO:0009987;GO:0000166;GO:0008152;GO:0043167;GO:0016791;GO:…	K01081	4PSR8	F	sp|Q3V1L4|5NTC_MOUSE Cytosolic purine 5&apos;-nucleotidase OS=Mus musculus OX=10090 GN=Nt5c2 PE=1 SV=2	XP_040599322.1 cytosolic purine 5&apos;-nucleotidase isoform X1 [Mesocricetus auratus]
MSTRG.104.3	NW_004801604.1[+]12342678-12344687	rna-XM_021230062.1	j	GO:0055086;GO:0044281;GO:0018130;GO:1901360;GO:0009259;GO:1901565;GO:0006807;GO:0034655;GO:0044464;GO:0046434;GO:0006195;GO:0009126;GO:0044444;GO:0009123;GO:0019637;GO:1901265;GO:0046085;GO:0016740;GO:0009116;GO:0044424;GO:1901575;GO:0034641;GO:0036094;GO:0009166;GO:1901576;GO:0046700;GO:0005737;GO:0005622;GO:0009167;GO:0008253;GO:0044249;GO:0042278;GO:0016310;GO:0019439;GO:0044271;GO:0034404;GO:…	K01081	4PSR8	F	sp|P49902|5NTC_HUMAN Cytosolic purine 5&apos;-nucleotidase OS=Homo sapiens OX=9606 GN=NT5C2 PE=1 SV=1	XP_024411438.1 cytosolic purine 5&apos;-nucleotidase isoform X1 [Desmodus rotundus]
MSTRG.105.2	NW_004801604.1[-]12541077-12551067	rna-XM_021231450.1	j	GO:0005623;GO:0044464;GO:0098852;GO:0005575;GO:0044444;GO:0005764;GO:0099078;GO:0005765;GO:0044445;GO:0005829;GO:0043226;GO:0005737;GO:0005622;GO:0044422;GO:0043229;GO:0044446;GO:0005773;GO:0031090;GO:0044437;GO:0032991;GO:0044424;GO:0043231;GO:0016020;GO:0043227;GO:0000323;GO:0005774;GO:0098805;GO:0098588	-	3EVF8	S	sp|Q2KIB7|BORC7_BOVIN BLOC-1-related complex subunit 7 OS=Bos taurus OX=9913 GN=BORCS7 PE=3 SV=2	XP_006983392.2 PREDICTED: UPF0693 protein C10orf32 homolog isoform X1 [Peromyscus maniculatus bairdii]
MSTRG.106.1	NW_004801604.1[.]12595237-12595456	-	u	-	-	49HU4	S	-	-
MSTRG.107.1	NW_004801604.1[-]12609410-12657407	-	u	GO:0016021;GO:0044425;GO:0005575;GO:0031224;GO:0016020	-	4M1Y8	S	sp|P0C1G7|WBP1L_RAT WW domain binding protein 1-like OS=Rattus norvegicus OX=10116 GN=Wbp1l PE=3 SV=1	KAF6323025.1 WW domain binding protein 1 like [Pipistrellus kuhlii]
MSTRG.108.1	NW_004801604.1[-]12660092-12681486	rna-XM_013115970.2	j	GO:0005740;GO:0055080;GO:0044464;GO:0031967;GO:0005623;GO:0044444;GO:0050801;GO:0055085;GO:0044446;GO:0098771;GO:0043229;GO:0016020;GO:0043231;GO:0051179;GO:0044424;GO:0042592;GO:0055072;GO:0043227;GO:0006810;GO:0065008;GO:0015075;GO:0065007;GO:0044425;GO:0034220;GO:0055076;GO:0051234;GO:0031975;GO:0008150;GO:0005215;GO:0005575;GO:0005737;GO:0005622;GO:0043226;GO:0016021;GO:0031090;GO:0006811;GO:…	-	4PSU1	S	sp|Q925N2|SFXN2_MOUSE Sideroflexin-2 OS=Mus musculus OX=10090 GN=Sfxn2 PE=1 SV=1	XP_036078492.1 sideroflexin-2 isoform X2 [Rousettus aegyptiacus]
MSTRG.108.2	NW_004801604.1[-]12660148-12679234	rna-XM_013115970.2	j	GO:0055072;GO:0043227;GO:0006810;GO:0042592;GO:0051179;GO:0044424;GO:0016020;GO:0043231;GO:0044425;GO:0034220;GO:0065007;GO:0065008;GO:0015075;GO:0044444;GO:0050801;GO:0055080;GO:0044464;GO:0031967;GO:0005623;GO:0005740;GO:0098771;GO:0044446;GO:0043229;GO:0055085;GO:0048878;GO:0005739;GO:0044429;GO:0031966;GO:0055065;GO:0031224;GO:0003674;GO:0022857;GO:0005215;GO:0005575;GO:0031975;GO:0008150;GO:…	-	4PSU1	S	sp|Q925N2|SFXN2_MOUSE Sideroflexin-2 OS=Mus musculus OX=10090 GN=Sfxn2 PE=1 SV=1	XP_029328612.1 sideroflexin-2 isoform X1 [Mus caroli]
MSTRG.109.2	NW_004801604.1[+]12681668-12730287	rna-XM_013127009.2	j	GO:0007049;GO:0005737;GO:0061640;GO:0070925;GO:0044422;GO:0044431;GO:0035556;GO:0022607;GO:0008092;GO:0120036;GO:0051641;GO:0007264;GO:0050794;GO:0097458;GO:0003674;GO:0032550;GO:0060562;GO:0007017;GO:0051649;GO:0035147;GO:0099568;GO:0048869;GO:0048856;GO:0035146;GO:0015833;GO:0031984;GO:0044464;GO:0097367;GO:0016462;GO:0030496;GO:0017076;GO:0048468;GO:0048699;GO:0099513;GO:0006892;GO:0016020;GO:…	K07944	4Q720	U	sp|Q9WUL7|ARL3_MOUSE ADP-ribosylation factor-like protein 3 OS=Mus musculus OX=10090 GN=Arl3 PE=1 SV=1	NP_062692.1 ADP-ribosylation factor-like protein 3 isoform 1 [Mus musculus] &gt;XP_003510971.1 ADP-ribosylation factor-like protein 3 [Cricetulus griseus] &gt;XP_004659450.1 PREDICTED: ADP-ribosylation factor-like protein 3 [Jaculus jaculus] &gt;XP_005352470.1 ADP-ribosylation factor-like protein 3 [Microtus ochrogaster] &gt;XP_021007540.1 ADP-ribosylation factor-like protein 3 [Mus caroli] &gt;X…
MSTRG.111.2	NW_004801604.1[-]12774194-12864047	rna-XM_021231661.1	j	GO:0051090;GO:0043433;GO:0001947;GO:0045596;GO:0060579;GO:0031323;GO:0009799;GO:0021513;GO:0001843;GO:0019899;GO:0048598;GO:0045595;GO:0009887;GO:0021910;GO:0043226;GO:0048731;GO:0009968;GO:0042995;GO:0035239;GO:0019538;GO:0009889;GO:0050793;GO:0031326;GO:0021515;GO:0044238;GO:0051960;GO:0003231;GO:0050896;GO:0019900;GO:0060840;GO:0032269;GO:0006508;GO:0006357;GO:0008150;GO:0010556;GO:0030278;GO:…	K06229	4Q32D	K	sp|Q9UMX1|SUFU_HUMAN Suppressor of fused homolog OS=Homo sapiens OX=9606 GN=SUFU PE=1 SV=2	XP_040599363.1 suppressor of fused homolog isoform X4 [Mesocricetus auratus]
MSTRG.112.2	NW_004801604.1[+]12871112-12890768	rna-XM_013110436.2	j	GO:0007018;GO:0034643;GO:0050794;GO:0003674;GO:0002376;GO:0022406;GO:1902749;GO:0097711;GO:0031982;GO:0044770;GO:0099111;GO:0030135;GO:0007017;GO:0005198;GO:0051649;GO:0051704;GO:0051656;GO:1901990;GO:0043209;GO:0099568;GO:0044782;GO:0007049;GO:0007346;GO:0005737;GO:0005622;GO:0071944;GO:0019882;GO:0070925;GO:0044422;GO:0005884;GO:0044450;GO:0022607;GO:0005575;GO:0031410;GO:0120036;GO:0051641;GO:…	K16575	4Q0XH	Z	sp|P61162|ACTZ_CANLF Alpha-centractin OS=Canis lupus familiaris OX=9615 GN=ACTR1A PE=2 SV=1	KAB0392817.1 hypothetical protein E2I00_018186 [Balaenoptera physalus]
MSTRG.113.1	NW_004801604.1[.]12888308-12889396	rna-XM_013110436.2	i	-	-	-	-	-	-
MSTRG.114.2	NW_004801604.1[-]12895467-12904357	rna-XM_021231701.1	j	GO:0016020;GO:0005575;GO:0031224;GO:0016021;GO:0044425	-	4PVM9	S	sp|Q6PDE8|MF13A_MOUSE Transmembrane protein 180 OS=Mus musculus OX=10090 GN=Mfsd13a PE=2 SV=1	XP_040599418.1 transmembrane protein 180 isoform X3 [Mesocricetus auratus]
MSTRG.114.3	NW_004801604.1[-]12895752-12904357	rna-XM_021231701.1	j	GO:0005575;GO:0031224;GO:0016021;GO:0044425;GO:0016020	-	4PVM9	S	sp|Q6PDE8|MF13A_MOUSE Transmembrane protein 180 OS=Mus musculus OX=10090 GN=Mfsd13a PE=2 SV=1	XP_040599418.1 transmembrane protein 180 isoform X3 [Mesocricetus auratus]
MSTRG.117.6	NW_004801604.1[+]12953350-12960433	rna-XM_013113073.2	j	GO:0048468;GO:0048699;GO:0099513;GO:0065008;GO:0050770;GO:0051961;GO:0097447;GO:0098805;GO:0040008;GO:0044309;GO:0016020;GO:0051493;GO:0001558;GO:0006950;GO:0098794;GO:0010769;GO:0045926;GO:0051081;GO:0045786;GO:0010564;GO:2001251;GO:0032535;GO:0051239;GO:0044433;GO:0001408;GO:0015931;GO:0080134;GO:1902531;GO:0044464;GO:0008289;GO:0032101;GO:0033044;GO:0048681;GO:0022603;GO:0097458;GO:0003674;GO:…	K12494	4PZPA	U	sp|Q5DTT2|PSD1_MOUSE PH and SEC7 domain-containing protein 1 OS=Mus musculus OX=10090 GN=Psd PE=1 SV=2	XP_040599546.1 PH and SEC7 domain-containing protein 1 isoform X2 [Mesocricetus auratus]
MSTRG.118.1	NW_004801604.1[-]12960478-12967476	rna-XM_005063503.3	j	GO:1900426;GO:1901576;GO:0048522;GO:0002250;GO:0034641;GO:0033256;GO:0006950;GO:0006954;GO:0003712;GO:0010604;GO:0002788;GO:0002759;GO:0002237;GO:0001012;GO:0016070;GO:0002697;GO:0065008;GO:0051254;GO:0048699;GO:0003690;GO:0048468;GO:0043900;GO:0000902;GO:0010629;GO:0048646;GO:0002699;GO:0032101;GO:0044464;GO:0120039;GO:0080134;GO:0051091;GO:0002702;GO:0032481;GO:0045893;GO:0018130;GO:0051239;GO:…	K04469	4PZAH	K	sp|Q9WTK5|NFKB2_MOUSE Nuclear factor NF-kappa-B p100 subunit OS=Mus musculus OX=10090 GN=Nfkb2 PE=1 SV=1	XP_005063560.1 LOW QUALITY PROTEIN: nuclear factor NF-kappa-B p100 subunit [Mesocricetus auratus]
MSTRG.119.1	NW_004801604.1[.]12968924-12969429	-	u	-	-	-	-	-	-
MSTRG.120.1	NW_004801604.1[-]12976283-13040289	rna-XM_013113153.2	j	GO:0043168;GO:0006900;GO:0007431;GO:0048583;GO:0008152;GO:0009966;GO:1903827;GO:0043228;GO:0030595;GO:0070972;GO:0032940;GO:0044446;GO:0032880;GO:0002064;GO:0090166;GO:0030593;GO:0048200;GO:0048870;GO:0032012;GO:0051707;GO:0042330;GO:0006996;GO:0097529;GO:0051650;GO:0005795;GO:0040011;GO:0007163;GO:0009888;GO:0006895;GO:0005777;GO:0009058;GO:0005793;GO:0044237;GO:0005829;GO:0007275;GO:0002790;GO:…	K18443	4PV1S	U	sp|Q9R1D7|GBF1_CRIGR Golgi-specific brefeldin A-resistance guanine nucleotide exchange factor 1 OS=Cricetulus griseus OX=10029 GN=GBF1 PE=1 SV=1	XP_040599510.1 Golgi-specific brefeldin A-resistance guanine nucleotide exchange factor 1 isoform X8 [Mesocricetus auratus]
MSTRG.120.3	NW_004801604.1[-]12976317-13008222	rna-XM_013113153.2	j	GO:0030010;GO:0097111;GO:0051674;GO:1901981;GO:0005623;GO:0071702;GO:0005788;GO:0005802;GO:0031985;GO:0043229;GO:0032502;GO:0042886;GO:0009653;GO:0043227;GO:0006928;GO:0016477;GO:0050900;GO:0043232;GO:0051020;GO:0051179;GO:1990266;GO:0016043;GO:0051640;GO:0050789;GO:0006955;GO:0009987;GO:0035152;GO:0046907;GO:0043167;GO:0006888;GO:0048193;GO:0016032;GO:0097530;GO:0001775;GO:0007005;GO:0002263;GO:…	K18443	4PV1S	U	sp|Q9R1D7|GBF1_CRIGR Golgi-specific brefeldin A-resistance guanine nucleotide exchange factor 1 OS=Cricetulus griseus OX=10029 GN=GBF1 PE=1 SV=1	XP_040599501.1 Golgi-specific brefeldin A-resistance guanine nucleotide exchange factor 1 isoform X7 [Mesocricetus auratus]
MSTRG.120.4	NW_004801604.1[-]13005063-13014626	rna-XM_013113153.2	j	GO:0098772;GO:0048205;GO:0023051;GO:0043087;GO:0070013;GO:0006903;GO:0035159;GO:0030154;GO:0032879;GO:0032501;GO:0032989;GO:0071840;GO:0051726;GO:0034067;GO:0009605;GO:0044444;GO:0065009;GO:0005801;GO:0005547;GO:0007030;GO:0017137;GO:0051716;GO:0035151;GO:0031267;GO:0065007;GO:0098588;GO:0044424;GO:0012505;GO:0043231;GO:0033036;GO:0006810;GO:0007346;GO:0002252;GO:0015031;GO:0008104;GO:0051056;GO:…	K18443	4MUMF	U	sp|Q9R1D7|GBF1_CRIGR Golgi-specific brefeldin A-resistance guanine nucleotide exchange factor 1 OS=Cricetulus griseus OX=10029 GN=GBF1 PE=1 SV=1	XP_031728964.1 Golgi-specific brefeldin A-resistance guanine nucleotide exchange factor 1-like [Anarrhichthys ocellatus] &gt;XP_031728965.1 Golgi-specific brefeldin A-resistance guanine nucleotide exchange factor 1-like [Anarrhichthys ocellatus]
MSTRG.122.1	NW_004801604.1[-]13187731-13204814	rna-XM_021232393.1	j	GO:1901652;GO:0090304;GO:0005622;GO:0010467;GO:0005654;GO:0051252;GO:0071310;GO:0005575;GO:0046626;GO:0019438;GO:0043233;GO:0048871;GO:0046483;GO:0043170;GO:0005515;GO:0010562;GO:1901360;GO:0070013;GO:0023051;GO:0010648;GO:0032501;GO:1903862;GO:0062013;GO:0032868;GO:0080090;GO:0071840;GO:0006807;GO:0044444;GO:0097659;GO:0023057;GO:0065009;GO:0046627;GO:0010628;GO:0051716;GO:1900544;GO:0065007;GO:…	K17963	4Q4CZ	A	sp|Q6NZN1|PPRC1_MOUSE Peroxisome proliferator-activated receptor gamma coactivator-related protein 1 OS=Mus musculus OX=10090 GN=Pprc1 PE=1 SV=1	XP_012971357.2 peroxisome proliferator-activated receptor gamma coactivator-related protein 1 isoform X2 [Mesocricetus auratus]
MSTRG.122.2	NW_004801604.1[-]13187731-13204814	rna-XM_021232393.1	j	GO:1901362;GO:2001141;GO:0019219;GO:0010646;GO:0003674;GO:0050794;GO:0051174;GO:1903578;GO:0034645;GO:1901701;GO:0044271;GO:2000112;GO:1900542;GO:1900076;GO:0031974;GO:0005737;GO:0042221;GO:0045927;GO:0010468;GO:0044249;GO:0043434;GO:0044422;GO:0001558;GO:0010604;GO:0003712;GO:0006950;GO:0032869;GO:0034641;GO:0048522;GO:1901576;GO:0008134;GO:0001894;GO:1900077;GO:0070887;GO:0051254;GO:0065008;GO:…	K17963	4Q4CZ	A	sp|Q6NZN1|PPRC1_MOUSE Peroxisome proliferator-activated receptor gamma coactivator-related protein 1 OS=Mus musculus OX=10090 GN=Pprc1 PE=1 SV=1	XP_012971319.2 peroxisome proliferator-activated receptor gamma coactivator-related protein 1 isoform X1 [Mesocricetus auratus]
MSTRG.122.10	NW_004801604.1[-]13187732-13204814	rna-XM_021232393.1	j	GO:0018130;GO:0045893;GO:0045981;GO:0016607;GO:0051091;GO:0043467;GO:0044464;GO:0001894;GO:0008134;GO:0051254;GO:0070887;GO:0065008;GO:1900077;GO:0016070;GO:0040008;GO:0010604;GO:0003712;GO:0001558;GO:0032869;GO:0006950;GO:0034641;GO:0048522;GO:1901576;GO:0005737;GO:0042221;GO:0045927;GO:0031974;GO:0010468;GO:0043434;GO:0044249;GO:0044422;GO:1901701;GO:0034645;GO:2000112;GO:0044271;GO:1900076;GO:…	K17963	4Q4CZ	A	sp|Q6NZN1|PPRC1_MOUSE Peroxisome proliferator-activated receptor gamma coactivator-related protein 1 OS=Mus musculus OX=10090 GN=Pprc1 PE=1 SV=1	XP_012971319.2 peroxisome proliferator-activated receptor gamma coactivator-related protein 1 isoform X1 [Mesocricetus auratus]
MSTRG.122.11	NW_004801604.1[-]13187732-13204814	rna-XM_021232393.1	j	GO:0046483;GO:0019438;GO:0043233;GO:0048871;GO:0010562;GO:0005515;GO:0043170;GO:0010467;GO:0005622;GO:0090304;GO:1901652;GO:0046626;GO:0051252;GO:0071310;GO:0005575;GO:0005654;GO:0065007;GO:1900544;GO:0051716;GO:0046627;GO:0010628;GO:0043231;GO:0044424;GO:0062013;GO:0032868;GO:0032501;GO:0010648;GO:1903862;GO:0070013;GO:1901360;GO:0023051;GO:0065009;GO:0023057;GO:0097659;GO:0044444;GO:0080090;GO:…	K17963	4Q4CZ	A	sp|Q6NZN1|PPRC1_MOUSE Peroxisome proliferator-activated receptor gamma coactivator-related protein 1 OS=Mus musculus OX=10090 GN=Pprc1 PE=1 SV=1	XP_012971319.2 peroxisome proliferator-activated receptor gamma coactivator-related protein 1 isoform X1 [Mesocricetus auratus]
MSTRG.123.1	NW_004801604.1[+]13211272-13224897	rna-XM_005063510.3	j	GO:0001067;GO:0010605;GO:0010557;GO:0043232;GO:0031327;GO:0035282;GO:0051179;GO:0098727;GO:0003677;GO:0030218;GO:0023052;GO:1903508;GO:0002119;GO:0035019;GO:0051171;GO:0048518;GO:0042325;GO:0019220;GO:0019827;GO:0005623;GO:0043412;GO:0021549;GO:0007350;GO:0007563;GO:0031981;GO:0035162;GO:0043543;GO:0019899;GO:0048598;GO:0007638;GO:0003676;GO:0000972;GO:0009059;GO:0031252;GO:1905114;GO:0009891;GO:…	K15617	3J31K	K	sp|Q86U70|LDB1_HUMAN LIM domain-binding protein 1 OS=Homo sapiens OX=9606 GN=LDB1 PE=1 SV=2	XP_036017346.1 LIM domain-binding protein 1 isoform X2 [Mus musculus]
MSTRG.123.4	NW_004801604.1[+]13216490-13224897	rna-XM_005063510.3	j	GO:0007166;GO:0003002;GO:0007165;GO:0007275;GO:0032990;GO:0044237;GO:0016055;GO:0048513;GO:0045892;GO:0021694;GO:1901888;GO:0044427;GO:0002165;GO:0042802;GO:0010810;GO:0071704;GO:2000736;GO:0048523;GO:0040011;GO:0009888;GO:0016358;GO:0051246;GO:0044446;GO:0051247;GO:0048568;GO:2000113;GO:0051338;GO:0035220;GO:0042330;GO:0044260;GO:0030155;GO:1901564;GO:0006996;GO:0051128;GO:0051241;GO:1903391;GO:…	K15617	4MGA1	K	sp|Q86U70|LDB1_HUMAN LIM domain-binding protein 1 OS=Homo sapiens OX=9606 GN=LDB1 PE=1 SV=2	OWK07647.1 hypothetical protein Celaphus_00008616 [Cervus elaphus hippelaphus]
MSTRG.123.5	NW_004801604.1[+]13216888-13224897	rna-XM_005063510.3	j	GO:0060215;GO:0016043;GO:0006928;GO:0043227;GO:0007610;GO:0009653;GO:0035120;GO:0048569;GO:0045637;GO:0035107;GO:0048736;GO:0022416;GO:0021692;GO:0006355;GO:0009893;GO:0009987;GO:0061564;GO:0050789;GO:0033613;GO:1990837;GO:0009628;GO:0140110;GO:0045944;GO:0009886;GO:0032502;GO:0008544;GO:0002009;GO:0043229;GO:0007267;GO:0043549;GO:0035114;GO:0051253;GO:0031323;GO:0045596;GO:0046984;GO:0022404;GO:…	K15617	4MGA1	K	sp|Q86U70|LDB1_HUMAN LIM domain-binding protein 1 OS=Homo sapiens OX=9606 GN=LDB1 PE=1 SV=2	EPY82575.1 LIM domain-binding protein 1 isoform 2-like protein [Camelus ferus]
MSTRG.126.1	NW_004801604.1[+]13471035-13507689	rna-XM_005063522.3	j	GO:0006493;GO:0051171;GO:0048518;GO:0009719;GO:0010559;GO:0071702;GO:0014070;GO:0005623;GO:0043412;GO:0051480;GO:0098771;GO:0090257;GO:0043229;GO:0051248;GO:0042886;GO:0002119;GO:0102166;GO:0019915;GO:0031341;GO:0032502;GO:0006091;GO:0046324;GO:0009056;GO:0043227;GO:0007610;GO:0031327;GO:0016043;GO:0016798;GO:0004553;GO:0006486;GO:0051179;GO:1901135;GO:0140096;GO:0009893;GO:0009987;GO:0051052;GO:…	K15719	35Z10	O	sp|O60502|OGA_HUMAN Protein O-GlcNAcase OS=Homo sapiens OX=9606 GN=OGA PE=1 SV=2	BAC97998.1 mKIAA0679 protein, partial [Mus musculus]
MSTRG.126.3	NW_004801604.1[+]13471044-13507689	rna-XM_005063522.3	j	GO:0006793;GO:0051050;GO:0051054;GO:0070265;GO:0006886;GO:0009058;GO:0005975;GO:0016747;GO:0007275;GO:0055074;GO:0010033;GO:0005976;GO:0044237;GO:0006325;GO:0005829;GO:0051276;GO:0090277;GO:0051924;GO:0048545;GO:0007622;GO:0016570;GO:0051246;GO:0051901;GO:0043502;GO:0030163;GO:0071704;GO:0019222;GO:0060255;GO:0048523;GO:0051130;GO:0032268;GO:0051223;GO:0006796;GO:0044264;GO:0031400;GO:1903018;GO:…	K15719	3EJ0W	O	sp|O60502|OGA_HUMAN Protein O-GlcNAcase OS=Homo sapiens OX=9606 GN=OGA PE=1 SV=2	KAB1271567.1 Protein O-GlcNAcase [Camelus dromedarius]
MSTRG.128.4	NW_004801604.1[+]13614237-13698269	rna-XM_021232994.1	j	GO:0003824;GO:0005575;GO:0036211;GO:0198738;GO:0006464;GO:0005622;GO:0005737;GO:0042733;GO:0048856;GO:0043170;GO:0044248;GO:0044267;GO:0030326;GO:0043632;GO:0042127;GO:0050794;GO:0031146;GO:0070647;GO:0002053;GO:0003674;GO:0044444;GO:0006807;GO:0032446;GO:0044464;GO:0007154;GO:0019005;GO:1901565;GO:0032501;GO:0006511;GO:0000209;GO:0044265;GO:0048522;GO:0044257;GO:0010498;GO:0043687;GO:0044424;GO:…	K10262	4Q76H	S	sp|P57775|FBXW4_HUMAN F-box/WD repeat-containing protein 4 OS=Homo sapiens OX=9606 GN=FBXW4 PE=1 SV=1	XP_021088628.2 F-box/WD repeat-containing protein 4 isoform X2 [Mesocricetus auratus]
MSTRG.128.5	NW_004801604.1[+]13614272-13698269	rna-XM_021232994.1	j	GO:0006511;GO:0032501;GO:1901565;GO:0019005;GO:0044265;GO:0000209;GO:0044444;GO:0007154;GO:0044464;GO:0032446;GO:0006807;GO:0065007;GO:0016740;GO:0016567;GO:0051716;GO:0009790;GO:0035113;GO:0043687;GO:0010498;GO:0044257;GO:0048522;GO:1901575;GO:0044424;GO:0032991;GO:0006464;GO:0198738;GO:0005622;GO:0042733;GO:0005737;GO:0005575;GO:0003824;GO:0036211;GO:0003674;GO:0002053;GO:0070647;GO:0031146;GO:…	K10262	4Q76H	S	sp|P57775|FBXW4_HUMAN F-box/WD repeat-containing protein 4 OS=Homo sapiens OX=9606 GN=FBXW4 PE=1 SV=1	XP_021088653.1 F-box/WD repeat-containing protein 4 isoform X7 [Mesocricetus auratus] &gt;XP_021088677.1 F-box/WD repeat-containing protein 4 isoform X7 [Mesocricetus auratus]
MSTRG.129.3	NW_004801604.1[-]13698331-13715795	rna-XM_021233117.1	j	GO:0030317;GO:0006928;GO:0007368;GO:0022414;GO:0051179;GO:0009987;GO:0044703;GO:0009855;GO:0007283;GO:0021670;GO:0051674;GO:0048870;GO:0021537;GO:0003351;GO:0030900;GO:0007417;GO:0048609;GO:0032501;GO:0000003;GO:0048232;GO:0032502;GO:0048856;GO:0009799;GO:0007399;GO:0032504;GO:0040011;GO:0021678;GO:0051704;GO:0019953;GO:0007017;GO:0007389;GO:0007018;GO:0008150;GO:0060322;GO:0048513;GO:0097722;GO:…	-	4PW8U	S	sp|Q6AYM4|DPCD_RAT Protein DPCD OS=Rattus norvegicus OX=10116 GN=Dpcd PE=2 SV=2	XP_040599719.1 protein DPCD isoform X2 [Mesocricetus auratus]
MSTRG.132.1	NW_004801604.1[+]14151996-14157865	-	u	-	-	-	-	-	EGW00138.1 hypothetical protein I79_018812 [Cricetulus griseus]
MSTRG.132.2	NW_004801604.1[+]14151996-14157865	-	u	-	-	-	-	-	EGW00138.1 hypothetical protein I79_018812 [Cricetulus griseus]
MSTRG.133.1	NW_004801604.1[-]14210367-14269887	rna-XM_005063543.3	j	GO:0006351;GO:0010033;GO:0006260;GO:0043226;GO:0044237;GO:0009746;GO:0006264;GO:0019725;GO:0051276;GO:0009058;GO:0044238;GO:0042645;GO:0003697;GO:0032553;GO:0050896;GO:0140097;GO:0005488;GO:0043933;GO:0007005;GO:0005524;GO:0008150;GO:0048037;GO:0071704;GO:0097159;GO:0044429;GO:0055082;GO:0016817;GO:0032774;GO:0003676;GO:0009059;GO:0032555;GO:0071326;GO:0009743;GO:0019899;GO:0016818;GO:0051259;GO:…	K17680	4Q090	L	sp|Q8CIW5|PEO1_MOUSE Twinkle mtDNA helicase OS=Mus musculus OX=10090 GN=Twnk PE=2 SV=1	XP_040599796.1 twinkle protein, mitochondrial [Mesocricetus auratus]
MSTRG.133.3	NW_004801604.1[-]14249173-14260134	rna-XM_005063546.3	j	GO:0044422;GO:0007166;GO:0009968;GO:0198738;GO:0007165;GO:0007049;GO:0007275;GO:0048731;GO:0071944;GO:0005886;GO:0005622;GO:0005737;GO:0016055;GO:0005829;GO:0043226;GO:0048513;GO:0008285;GO:0099081;GO:0005575;GO:0008150;GO:0050896;GO:1900180;GO:0031982;GO:0010941;GO:0048523;GO:0072001;GO:0050794;GO:0042127;GO:0005856;GO:0010942;GO:0010646;GO:0048856;GO:0060341;GO:1905114;GO:0099512;GO:0051301;GO:…	-	4Q1IG	Z	sp|Q91YU6|LZTS2_MOUSE Leucine zipper putative tumor suppressor 2 OS=Mus musculus OX=10090 GN=Lzts2 PE=1 SV=3	XP_040599799.1 leucine zipper putative tumor suppressor 2 isoform X1 [Mesocricetus auratus] &gt;XP_040599801.1 leucine zipper putative tumor suppressor 2 isoform X1 [Mesocricetus auratus] &gt;XP_040599807.1 leucine zipper putative tumor suppressor 2 isoform X1 [Mesocricetus auratus] &gt;XP_040599808.1 leucine zipper putative tumor suppressor 2 isoform X1 [Mesocricetus auratus] &gt;XP_040599811.1 …
MSTRG.133.4	NW_004801604.1[-]14249173-14269887	rna-XM_005063546.3	j	GO:0043229;GO:0032501;GO:0015630;GO:0010648;GO:0044446;GO:0023052;GO:0032879;GO:0007267;GO:0023051;GO:0001822;GO:0032502;GO:0005874;GO:0032880;GO:0044444;GO:0030496;GO:0023057;GO:0030178;GO:0005623;GO:0044464;GO:0060828;GO:0007154;GO:0048518;GO:0048585;GO:0001655;GO:0048519;GO:0065007;GO:0099080;GO:0009987;GO:0050789;GO:0048583;GO:0030111;GO:0051716;GO:0099513;GO:0044430;GO:1900181;GO:0090090;GO:…	-	4Q1IG	Z	sp|Q91YU6|LZTS2_MOUSE Leucine zipper putative tumor suppressor 2 OS=Mus musculus OX=10090 GN=Lzts2 PE=1 SV=3	XP_040599799.1 leucine zipper putative tumor suppressor 2 isoform X1 [Mesocricetus auratus] &gt;XP_040599801.1 leucine zipper putative tumor suppressor 2 isoform X1 [Mesocricetus auratus] &gt;XP_040599807.1 leucine zipper putative tumor suppressor 2 isoform X1 [Mesocricetus auratus] &gt;XP_040599808.1 leucine zipper putative tumor suppressor 2 isoform X1 [Mesocricetus auratus] &gt;XP_040599811.1 …
MSTRG.135.2	NW_004801604.1[+]14269945-14270894	rna-XM_005063547.3	j	GO:0005575;GO:0006414;GO:0098798;GO:0031975;GO:0008150;GO:0032984;GO:0044271;GO:0034645;GO:0043933;GO:0044422;GO:0044238;GO:1990904;GO:0009058;GO:0044249;GO:0019866;GO:0070125;GO:0010467;GO:0031090;GO:0019538;GO:0006415;GO:0031974;GO:0043603;GO:0070126;GO:0043226;GO:0005622;GO:0005737;GO:0022411;GO:0044237;GO:0015934;GO:0043170;GO:0005198;GO:0003735;GO:0009059;GO:0044267;GO:0005739;GO:0043233;GO:…	K17424	4Q5DC	J	sp|Q95KE5|RM43_BOVIN 39S ribosomal protein L43, mitochondrial OS=Bos taurus OX=9913 GN=MRPL43 PE=2 SV=2	XP_005063604.2 39S ribosomal protein L43, mitochondrial [Mesocricetus auratus]
MSTRG.136.1	NW_004801604.1[-]14291291-14357988	rna-XM_021233786.1	j	GO:0033043;GO:0006725;GO:0051179;GO:0031625;GO:0010638;GO:0043228;GO:0043227;GO:0043232;GO:0035861;GO:0051984;GO:0048583;GO:0045935;GO:0044877;GO:0008152;GO:0062033;GO:0005634;GO:0050789;GO:0051052;GO:0009987;GO:0009893;GO:0044389;GO:0006139;GO:0005623;GO:0048518;GO:0045739;GO:0051128;GO:0051171;GO:0044260;GO:0033554;GO:0033045;GO:1990166;GO:0044446;GO:0043229;GO:2001252;GO:0080135;GO:0034502;GO:…	-	4Q4VA	S	sp|Q6P9P0|SLF2_MOUSE SMC5-SMC6 complex localization factor protein 2 OS=Mus musculus OX=10090 GN=Slf2 PE=2 SV=2	XP_040599838.1 SMC5-SMC6 complex localization factor protein 2 isoform X2 [Mesocricetus auratus]
MSTRG.136.5	NW_004801604.1[-]14301522-14345839	rna-XM_021233786.1	j	GO:0051726;GO:0051983;GO:0044464;GO:0080090;GO:0006807;GO:0080134;GO:2001022;GO:0007088;GO:0033044;GO:1901360;GO:0010564;GO:0048584;GO:0000785;GO:0044424;GO:0006950;GO:0033036;GO:0010604;GO:0043231;GO:0043254;GO:0048522;GO:0007063;GO:0034641;GO:0090068;GO:0034182;GO:0051716;GO:0034093;GO:2000779;GO:0065007;GO:0006259;GO:0090734;GO:0051785;GO:2000781;GO:0006281;GO:0034184;GO:0005575;GO:0051641;GO:…	-	4Q4VA	S	sp|Q6P9P0|SLF2_MOUSE SMC5-SMC6 complex localization factor protein 2 OS=Mus musculus OX=10090 GN=Slf2 PE=2 SV=2	XP_040599831.1 SMC5-SMC6 complex localization factor protein 2 isoform X1 [Mesocricetus auratus]
MSTRG.138.1	NW_004801604.1[+]14743173-14748632	rna-XM_005063552.3	j	GO:0046034;GO:0003674;GO:0003954;GO:0043233;GO:0046483;GO:0065003;GO:0017144;GO:0005739;GO:0031974;GO:0009167;GO:0005737;GO:0005622;GO:0044422;GO:0016310;GO:0031090;GO:0006163;GO:0009117;GO:0009141;GO:0005575;GO:0022607;GO:0003824;GO:0009161;GO:0032981;GO:0015980;GO:0055114;GO:0009123;GO:0019637;GO:0032991;GO:0044424;GO:0012505;GO:0043231;GO:0006119;GO:0016020;GO:0034641;GO:1901360;GO:0009259;GO:…	K03964	4PUNG	C	sp|Q02372|NDUB8_BOVIN NADH dehydrogenase [ubiquinone] 1 beta subcomplex subunit 8, mitochondrial OS=Bos taurus OX=9913 GN=NDUFB8 PE=1 SV=1	XP_005063609.1 NADH dehydrogenase [ubiquinone] 1 beta subcomplex subunit 8, mitochondrial [Mesocricetus auratus]
MSTRG.138.2	NW_004801604.1[+]14743451-14748632	rna-XM_005063552.3	j	GO:0009199;GO:0055086;GO:0044281;GO:0070013;GO:0009259;GO:1901360;GO:0070469;GO:0009126;GO:0044444;GO:0098803;GO:0005740;GO:0006807;GO:0071840;GO:0044464;GO:0009123;GO:0019637;GO:0055114;GO:0015980;GO:0032981;GO:0034641;GO:0043231;GO:0012505;GO:0016020;GO:0006119;GO:0032991;GO:0044424;GO:0016310;GO:0031090;GO:0044422;GO:0031974;GO:0005622;GO:0005737;GO:0009167;GO:0022607;GO:0003824;GO:0005575;GO:…	K03964	4PUNG	C	sp|Q02372|NDUB8_BOVIN NADH dehydrogenase [ubiquinone] 1 beta subcomplex subunit 8, mitochondrial OS=Bos taurus OX=9913 GN=NDUFB8 PE=1 SV=1	XP_005063609.1 NADH dehydrogenase [ubiquinone] 1 beta subcomplex subunit 8, mitochondrial [Mesocricetus auratus]
MSTRG.139.7	NW_004801604.1[+]14781682-14787927	rna-XM_013114580.2	j	GO:0005795;GO:0051649;GO:0005198;GO:0071705;GO:0030134;GO:0031982;GO:0030135;GO:0030120;GO:0045184;GO:0005794;GO:0048475;GO:0003674;GO:0005783;GO:0016050;GO:0016192;GO:0031410;GO:0005575;GO:0044432;GO:0030133;GO:0008150;GO:0051234;GO:0051641;GO:0044431;GO:0061024;GO:0044422;GO:0098791;GO:0031090;GO:0030662;GO:0008104;GO:0015031;GO:0012507;GO:0043226;GO:0005737;GO:0005622;GO:0070971;GO:0006810;GO:…	K14005	4PXTC	U	sp|Q3TZ89|SC31B_MOUSE Protein transport protein Sec31B OS=Mus musculus OX=10090 GN=Sec31b PE=1 SV=2	XP_040599895.1 protein transport protein Sec31B isoform X3 [Mesocricetus auratus]
MSTRG.141.1	NW_004801604.1[.]14817603-14818111	-	u	-	-	4JCBN	S	-	-
MSTRG.142.1	NW_004801604.1[.]14826517-14830016	-	u	-	-	-	-	-	-
MSTRG.143.1	NW_004801604.1[.]14830835-14838074	-	u	GO:0006810;GO:0012506;GO:0032991;GO:0044424;GO:0016020;GO:0033036;GO:0022414;GO:0012505;GO:0043231;GO:0098588;GO:0098805;GO:0065007;GO:0044703;GO:0065008;GO:0048468;GO:0030659;GO:0009790;GO:0003006;GO:0030663;GO:0044444;GO:0030137;GO:0031984;GO:0044464;GO:0048477;GO:0030154;GO:0032879;GO:0032501;GO:0044433;GO:0010883;GO:0015833;GO:0034613;GO:0048869;GO:0048856;GO:0071705;GO:0051649;GO:0051704;GO:…	K20472	4Q4AM	U	sp|P61923|COPZ1_HUMAN Coatomer subunit zeta-1 OS=Homo sapiens OX=9606 GN=COPZ1 PE=1 SV=1	XP_040599935.1 coatomer subunit zeta-1-like [Mesocricetus auratus]
MSTRG.144.1	NW_004801604.1[.]14842104-14843710	-	u	-	-	-	-	-	XP_040611811.1 serine/threonine-protein kinase MAK isoform X6 [Mesocricetus auratus]
MSTRG.145.1	NW_004801604.1[.]14844066-14845418	-	u	-	-	-	-	-	-
MSTRG.146.1	NW_004801604.1[-]14848677-14853740	-	u	-	-	-	-	-	-
MSTRG.147.2	NW_004801604.1[+]14897554-14900036	rna-NM_001281585.1	j	GO:0051094;GO:0046390;GO:0031667;GO:0009150;GO:0031981;GO:0031224;GO:0046394;GO:0016491;GO:0030176;GO:0043901;GO:0040018;GO:0006753;GO:1903699;GO:0031323;GO:0006641;GO:0006629;GO:0009743;GO:0042594;GO:0043226;GO:0016021;GO:0048731;GO:0031325;GO:0072521;GO:0009889;GO:0050793;GO:0044238;GO:0048638;GO:0044428;GO:0050896;GO:0000278;GO:0043436;GO:0008150;GO:0062012;GO:1901137;GO:0019098;GO:0043167;GO:…	K00507	35FS7	I	sp|P07308|ACOD1_RAT Acyl-CoA desaturase 1 OS=Rattus norvegicus OX=10116 GN=Scd1 PE=1 SV=2	NP_001268514.1 acyl-CoA desaturase 1-like [Mesocricetus auratus] &gt;ABS71850.1 stearoyl-CoA desaturase 1 [Mesocricetus auratus]
MSTRG.147.3	NW_004801604.1[+]14897554-14900036	rna-NM_001281585.1	j	GO:0042592;GO:0005506;GO:0006725;GO:0045444;GO:0043228;GO:0044144;GO:0019693;GO:0048519;GO:0044425;GO:0001101;GO:0005789;GO:0033875;GO:0034435;GO:0005634;GO:0008152;GO:0009617;GO:0000910;GO:0034433;GO:0051707;GO:0009152;GO:1901564;GO:0006139;GO:0019748;GO:0009260;GO:0000281;GO:0046872;GO:0034654;GO:0050830;GO:0044446;GO:0042445;GO:0022402;GO:0033993;GO:0055090;GO:0042446;GO:0006723;GO:0032504;GO:…	K00507	35FS7	I	sp|P07308|ACOD1_RAT Acyl-CoA desaturase 1 OS=Rattus norvegicus OX=10116 GN=Scd1 PE=1 SV=2	NP_001268514.1 acyl-CoA desaturase 1-like [Mesocricetus auratus] &gt;ABS71850.1 stearoyl-CoA desaturase 1 [Mesocricetus auratus]
MSTRG.147.4	NW_004801604.1[+]14898101-14899903	rna-NM_001281585.1	j	GO:0051301;GO:0016053;GO:0006164;GO:0044550;GO:0032504;GO:0034285;GO:0050878;GO:0008361;GO:0034033;GO:0006796;GO:0060179;GO:0019953;GO:0048639;GO:0019222;GO:0071704;GO:0001676;GO:0043588;GO:0030258;GO:0005488;GO:0098542;GO:0016717;GO:0006793;GO:0044432;GO:0051188;GO:0048513;GO:0005783;GO:0044272;GO:0035383;GO:0043603;GO:0044237;GO:0006732;GO:0010033;GO:0007275;GO:0046620;GO:0042759;GO:0009058;GO:…	K00507	35FS7	I	sp|P07308|ACOD1_RAT Acyl-CoA desaturase 1 OS=Rattus norvegicus OX=10116 GN=Scd1 PE=1 SV=2	NP_001268514.1 acyl-CoA desaturase 1-like [Mesocricetus auratus] &gt;ABS71850.1 stearoyl-CoA desaturase 1 [Mesocricetus auratus]
MSTRG.148.2	NW_004801604.1[-]14964503-15002067	rna-NM_001281586.1	j	GO:0045540;GO:0031984;GO:0044464;GO:0044281;GO:0032535;GO:0009894;GO:0051239;GO:0018130;GO:0031227;GO:0016020;GO:0022414;GO:0019216;GO:0009165;GO:0034032;GO:0006950;GO:0034641;GO:1901576;GO:0019637;GO:0045570;GO:0065008;GO:1903964;GO:0007272;GO:0050810;GO:0044703;GO:0040008;GO:0045793;GO:0009744;GO:0106118;GO:0044271;GO:0007617;GO:0048047;GO:0033559;GO:0044283;GO:0035337;GO:0005737;GO:0045927;GO:…	K00507	4Q3HZ	I	sp|Q6P7B9|SCD2_RAT Stearoyl-CoA desaturase 2 OS=Rattus norvegicus OX=10116 GN=Scd2 PE=1 SV=1	NP_001268515.1 acyl-CoA desaturase 2-like [Mesocricetus auratus] &gt;ABS71851.1 stearoyl-CoA desaturase 2 [Mesocricetus auratus]
MSTRG.148.3	NW_004801604.1[-]14964503-15051352	rna-XM_005063175.3	j	GO:0042175;GO:0040014;GO:0032501;GO:0055086;GO:0042335;GO:1901566;GO:0070013;GO:0009259;GO:1901360;GO:0033500;GO:0044444;GO:0009605;GO:0006807;GO:0071840;GO:0006633;GO:0070542;GO:0080090;GO:0065007;GO:0006636;GO:0006082;GO:0055114;GO:0072330;GO:0010817;GO:0043231;GO:0012505;GO:0070328;GO:0044424;GO:0006631;GO:0090066;GO:0032787;GO:0006952;GO:0034030;GO:0044255;GO:0019218;GO:0072522;GO:0005622;GO:…	K00507	4Q3HZ	I	sp|Q6P7B9|SCD2_RAT Stearoyl-CoA desaturase 2 OS=Rattus norvegicus OX=10116 GN=Scd2 PE=1 SV=1	XP_005063232.2 stearoyl-CoA desaturase 2 [Mesocricetus auratus] &gt;XP_040599966.1 stearoyl-CoA desaturase 2 [Mesocricetus auratus]
MSTRG.148.4	NW_004801604.1[-]14989264-15047935	rna-XM_005063175.3	j	GO:0008152;GO:0000910;GO:0044425;GO:0001101;GO:0005789;GO:0019693;GO:0005634;GO:0033875;GO:0006725;GO:0043228;GO:0005506;GO:0042592;GO:0055090;GO:0006723;GO:0042446;GO:0008366;GO:0044446;GO:0034654;GO:0046872;GO:0033993;GO:0042445;GO:0022402;GO:1901564;GO:0006139;GO:0000281;GO:0019748;GO:0009260;GO:0009152;GO:0060179;GO:0006796;GO:0034033;GO:0008361;GO:0071704;GO:0019222;GO:0048639;GO:0019953;GO:…	K00507	4Q3HZ	I	sp|P13011|SCD2_MOUSE Stearoyl-CoA desaturase 2 OS=Mus musculus OX=10090 GN=Scd2 PE=1 SV=2	NP_001268515.1 acyl-CoA desaturase 2-like [Mesocricetus auratus] &gt;ABS71851.1 stearoyl-CoA desaturase 2 [Mesocricetus auratus]
MSTRG.148.5	NW_004801604.1[-]14989501-15069511	rna-XM_013127301.2	j	GO:0042810;GO:0042593;GO:1901293;GO:0050794;GO:0007619;GO:0003674;GO:0048878;GO:0048856;GO:1901362;GO:1901568;GO:1902930;GO:0055088;GO:0044422;GO:0019752;GO:0044249;GO:0046949;GO:0007049;GO:0031974;GO:0061640;GO:0042221;GO:0045927;GO:0005737;GO:0035337;GO:0044283;GO:0048047;GO:0033559;GO:0007617;GO:0044271;GO:0106118;GO:0009744;GO:0045793;GO:0040008;GO:0044703;GO:0050810;GO:0007272;GO:0065008;GO:…	K00507	4Q3HZ	I	sp|Q64420|SCD_MESAU Stearoyl-CoA desaturase OS=Mesocricetus auratus OX=10036 GN=SCD PE=2 SV=1	Q64420.1 RecName: Full=Stearoyl-CoA desaturase; AltName: Full=Acyl-CoA desaturase; AltName: Full=Delta(9)-desaturase; Short=Delta-9 desaturase; AltName: Full=Fatty acid desaturase [Mesocricetus auratus] &gt;AAC42058.1 stearyl-CoA desaturase [Mesocricetus auratus]
MSTRG.149.2	NW_004801604.1[+]15146071-15149290	rna-XM_021234452.1	j	GO:0006996;GO:0048585;GO:0051241;GO:0034622;GO:0044085;GO:0033059;GO:0098930;GO:0044445;GO:1905455;GO:0005813;GO:1901533;GO:0005773;GO:0015630;GO:0044446;GO:1905456;GO:1905453;GO:0005815;GO:0043228;GO:0009966;GO:0032838;GO:0000226;GO:0031328;GO:0008152;GO:0045935;GO:0048583;GO:0005634;GO:0002682;GO:0010970;GO:0048519;GO:1902036;GO:0042802;GO:0043933;GO:0005488;GO:0008625;GO:0016192;GO:0120025;GO:…	K16750	35PR0	S	sp|Q9CWG9|BL1S2_MOUSE Biogenesis of lysosome-related organelles complex 1 subunit 2 OS=Mus musculus OX=10090 GN=Bloc1s2 PE=1 SV=1	XP_028744682.1 biogenesis of lysosome-related organelles complex 1 subunit 2 isoform X2 [Peromyscus leucopus]
MSTRG.149.3	NW_004801604.1[+]15146071-15149290	rna-XM_021234452.1	j	GO:0060255;GO:0008089;GO:0019222;GO:2000736;GO:0051650;GO:0048523;GO:0097435;GO:0047496;GO:0005768;GO:0030705;GO:0031109;GO:0031083;GO:1905457;GO:1903506;GO:0006915;GO:0007166;GO:0043005;GO:0007165;GO:0051258;GO:0007275;GO:0120025;GO:0005829;GO:0016192;GO:0008625;GO:0005488;GO:0042802;GO:0043933;GO:0010970;GO:0002682;GO:0048519;GO:1902036;GO:0005634;GO:0008152;GO:0045935;GO:0048583;GO:0031328;GO:…	K16750	35PR0	S	sp|Q32WR5|BL1S2_RAT Biogenesis of lysosome-related organelles complex-1 subunit 2 OS=Rattus norvegicus OX=10116 GN=Bloc1s2 PE=2 SV=1	XP_040599977.1 biogenesis of lysosome-related organelles complex 1 subunit 2 isoform X1 [Mesocricetus auratus]
MSTRG.149.4	NW_004801604.1[+]15146071-15149290	rna-XM_021234452.1	j	GO:0055037;GO:0044430;GO:0010557;GO:0097480;GO:0046907;GO:0050789;GO:0009987;GO:0009893;GO:0006355;GO:0051640;GO:0016043;GO:0007020;GO:0051179;GO:0043232;GO:0048490;GO:0044463;GO:0006928;GO:0097708;GO:0043227;GO:1903508;GO:0007010;GO:0045944;GO:0032502;GO:0005765;GO:0099514;GO:0023052;GO:0045597;GO:0043229;GO:0090559;GO:0048518;GO:0005623;GO:0051171;GO:0099078;GO:2000738;GO:0072384;GO:0051094;GO:…	K16750	4KZ71	S	sp|Q9CWG9|BL1S2_MOUSE Biogenesis of lysosome-related organelles complex 1 subunit 2 OS=Mus musculus OX=10090 GN=Bloc1s2 PE=1 SV=1	XP_028744682.1 biogenesis of lysosome-related organelles complex 1 subunit 2 isoform X2 [Peromyscus leucopus]
MSTRG.150.1	NW_004801604.1[+]15158773-15188028	rna-XM_021234494.1	j	GO:0008150;GO:0005575	-	4PWMF	S	sp|Q8CI33|C19L1_MOUSE CWF19-like protein 1 OS=Mus musculus OX=10090 GN=Cwf19l1 PE=1 SV=2	XP_040599985.1 CWF19-like protein 1 [Mesocricetus auratus]
MSTRG.150.2	NW_004801604.1[+]15158773-15188028	rna-XM_021234494.1	j	GO:0005575;GO:0008150	-	4PWMF	S	sp|Q8CI33|C19L1_MOUSE CWF19-like protein 1 OS=Mus musculus OX=10090 GN=Cwf19l1 PE=1 SV=2	XP_040599985.1 CWF19-like protein 1 [Mesocricetus auratus]
MSTRG.151.9	NW_004801604.1[+]15189737-15222808	rna-XM_005063554.3	j	GO:0006810;GO:0019731;GO:0032991;GO:0044424;GO:0042742;GO:0035631;GO:0065007;GO:0016740;GO:1901265;GO:0051716;GO:0044444;GO:0065009;GO:0080090;GO:0006807;GO:0002758;GO:0009605;GO:0007154;GO:0048002;GO:0032501;GO:1901565;GO:0030154;GO:0071241;GO:0003012;GO:0048584;GO:0032727;GO:0035639;GO:0007399;GO:1903532;GO:0032088;GO:0045089;GO:0030879;GO:0051704;GO:0044267;GO:0002793;GO:0043233;GO:0010034;GO:…	K04467	4Q4FV	T	sp|Q60680|IKKA_MOUSE Inhibitor of nuclear factor kappa-B kinase subunit alpha OS=Mus musculus OX=10090 GN=Chuk PE=1 SV=1	XP_005063611.2 inhibitor of nuclear factor kappa-B kinase subunit alpha isoform X1 [Mesocricetus auratus]
MSTRG.151.10	NW_004801604.1[+]15189738-15222808	rna-XM_005063554.3	j	GO:0016301;GO:0002520;GO:0048729;GO:0043170;GO:0005515;GO:0007389;GO:0002700;GO:0060759;GO:0023056;GO:0002376;GO:0018193;GO:0071310;GO:0003824;GO:0009792;GO:0051252;GO:0071276;GO:0043235;GO:0002220;GO:0005654;GO:0036211;GO:0002224;GO:1902741;GO:0060429;GO:0006952;GO:0016310;GO:0046677;GO:0007379;GO:0043231;GO:0002791;GO:0050708;GO:0010628;GO:0002478;GO:1902911;GO:0023057;GO:0046686;GO:0010648;GO:…	K04467	4Q4FV	T	sp|Q60680|IKKA_MOUSE Inhibitor of nuclear factor kappa-B kinase subunit alpha OS=Mus musculus OX=10090 GN=Chuk PE=1 SV=1	XP_005063611.2 inhibitor of nuclear factor kappa-B kinase subunit alpha isoform X1 [Mesocricetus auratus]
MSTRG.152.1	NW_004801604.1[-]15194421-15219803	rna-XR_002385596.1	x	-	-	-	-	-	-
MSTRG.153.2	NW_004801604.1[+]15226193-15288984	rna-XM_013116977.2	j	GO:0050896;GO:0045922;GO:0005488;GO:0008203;GO:0005783;GO:0010556;GO:0062012;GO:0044432;GO:0008150;GO:0051234;GO:0006508;GO:0006357;GO:0051603;GO:1902680;GO:0031325;GO:0010033;GO:0016021;GO:0007165;GO:0051173;GO:0043226;GO:0044237;GO:0045833;GO:0009057;GO:0044238;GO:0031326;GO:0019538;GO:0009889;GO:0009891;GO:0006629;GO:0031323;GO:0006991;GO:0019941;GO:1903506;GO:0042304;GO:0071501;GO:1901615;GO:…	-	4MA9Y	S	sp|Q91X78|ERLN1_MOUSE Erlin-1 OS=Mus musculus OX=10090 GN=Erlin1 PE=1 SV=2	XP_040600021.1 erlin-1 isoform X1 [Mesocricetus auratus]
MSTRG.153.3	NW_004801604.1[+]15226193-15288984	rna-XM_013116977.2	j	GO:0010628;GO:0051254;GO:0051716;GO:0065007;GO:0050810;GO:0006950;GO:0044424;GO:0032991;GO:1901575;GO:0019216;GO:0043231;GO:0012505;GO:0010604;GO:0016020;GO:0006810;GO:0036094;GO:0048522;GO:0044257;GO:0010498;GO:0008202;GO:0044265;GO:1901360;GO:0045717;GO:0009890;GO:0044281;GO:1901565;GO:0045893;GO:0032934;GO:0006511;GO:0055085;GO:0042175;GO:0006807;GO:0044464;GO:0080090;GO:0031984;GO:0007154;GO:…	-	4MA9Y	S	sp|Q91X78|ERLN1_MOUSE Erlin-1 OS=Mus musculus OX=10090 GN=Erlin1 PE=1 SV=2	XP_040600021.1 erlin-1 isoform X1 [Mesocricetus auratus]
MSTRG.153.4	NW_004801604.1[+]15226197-15288984	rna-XM_013116977.2	j	GO:0044238;GO:0031326;GO:0009889;GO:0019538;GO:0016021;GO:0010033;GO:0031325;GO:0007165;GO:0051173;GO:0044237;GO:0043226;GO:0009057;GO:0045833;GO:0005783;GO:0010556;GO:0044432;GO:0062012;GO:0051234;GO:0006508;GO:0006357;GO:0008150;GO:1902680;GO:0051603;GO:0005488;GO:0045922;GO:0050896;GO:0008203;GO:0097159;GO:0030163;GO:0071704;GO:0019222;GO:0030433;GO:1901698;GO:0060255;GO:0048523;GO:0045541;GO:…	-	4PW1G	S	sp|Q91X78|ERLN1_MOUSE Erlin-1 OS=Mus musculus OX=10090 GN=Erlin1 PE=1 SV=2	XP_041518063.1 erlin-1 [Microtus oregoni] &gt;XP_041518064.1 erlin-1 [Microtus oregoni]
MSTRG.153.5	NW_004801604.1[+]15226205-15288984	rna-XM_013116977.2	j	GO:1901360;GO:0045717;GO:0044265;GO:0008202;GO:0044281;GO:0009890;GO:1901565;GO:0045893;GO:0055085;GO:0042175;GO:0006511;GO:0032934;GO:0080090;GO:0044464;GO:0031984;GO:0006807;GO:0045540;GO:0006984;GO:0007154;GO:0044444;GO:0034976;GO:0008289;GO:0051254;GO:0010628;GO:0051716;GO:0050810;GO:0065007;GO:1901575;GO:0006950;GO:0044424;GO:0032991;GO:0016020;GO:0010604;GO:0043231;GO:0019216;GO:0012505;GO:…	-	4MA9Y	S	sp|Q91X78|ERLN1_MOUSE Erlin-1 OS=Mus musculus OX=10090 GN=Erlin1 PE=1 SV=2	XP_019491870.1 PREDICTED: erlin-1 isoform X1 [Hipposideros armiger]
MSTRG.153.7	NW_004801604.1[+]15239766-15288984	rna-XM_013116977.2	j	GO:0048523;GO:0060255;GO:0097159;GO:0030163;GO:0071704;GO:0019222;GO:0030433;GO:1901698;GO:0036503;GO:0045939;GO:0031224;GO:0045541;GO:0019899;GO:0071501;GO:1901615;GO:0042304;GO:1903506;GO:0019941;GO:0006991;GO:0031323;GO:0006629;GO:0009891;GO:0019538;GO:0009889;GO:0031326;GO:0044238;GO:0009057;GO:0045833;GO:0044237;GO:0043226;GO:0007165;GO:0051173;GO:0016021;GO:0031325;GO:0010033;GO:1902680;GO:…	-	4J33Q	S	sp|Q91X78|ERLN1_MOUSE Erlin-1 OS=Mus musculus OX=10090 GN=Erlin1 PE=1 SV=2	XP_015350131.1 PREDICTED: erlin-1 isoform X2 [Marmota marmota marmota]
MSTRG.153.8	NW_004801604.1[+]15269244-15288984	-	u	GO:0006082;GO:0008152;GO:0043167;GO:1901700;GO:0055114;GO:0098827;GO:0009987;GO:0044425;GO:1901363;GO:0005789;GO:0043231;GO:0012505;GO:0016020;GO:0044424;GO:0005506;GO:0043227;GO:1901654;GO:0044281;GO:0042175;GO:0046914;GO:0033993;GO:0046872;GO:0043229;GO:0044446;GO:0009719;GO:0043169;GO:0005623;GO:0008392;GO:0031984;GO:0014070;GO:0044464;GO:0019373;GO:0008391;GO:0044444;GO:0003674;GO:0048037;GO:…	K07413	4Q8K9	Q	sp|E9Q5K4|CP2CN_MOUSE Cytochrome P450 2C44 OS=Mus musculus OX=10090 GN=Cyp2c23 PE=1 SV=1	NP_001161377.1 cytochrome P450 2C44 isoform 2 precursor [Mus musculus]
MSTRG.154.3	NW_004801604.1[+]15324798-15328467	rna-XM_005063558.3	j	GO:0010468;GO:0071944;GO:0042221;GO:0005622;GO:0005737;GO:0010815;GO:0010467;GO:0005576;GO:0005575;GO:0031410;GO:0003824;GO:0070011;GO:0003674;GO:0097458;GO:0005794;GO:0031982;GO:0043170;GO:0017144;GO:0051604;GO:0044248;GO:0031960;GO:0042737;GO:0044297;GO:1901565;GO:0006807;GO:0080090;GO:0044464;GO:0080134;GO:0044444;GO:0032101;GO:0006518;GO:0030449;GO:0065008;GO:0002673;GO:0004180;GO:0065007;GO:…	K01292	4PWMV	O	sp|Q9JJN5|CBPN_MOUSE Carboxypeptidase N catalytic chain OS=Mus musculus OX=10090 GN=Cpn1 PE=1 SV=1	XP_005063615.1 carboxypeptidase N catalytic chain [Mesocricetus auratus]
MSTRG.156.1	NW_004801604.1[+]15414796-15415240	rna-XM_005063559.3	i	-	-	-	-	-	-
MSTRG.157.1	NW_004801604.1[-]15452130-15483294	rna-XM_005063560.3	j	GO:0005342;GO:0017076;GO:0030554;GO:0050801;GO:0098862;GO:0097367;GO:0016462;GO:0044464;GO:0044706;GO:0035690;GO:0046717;GO:0097254;GO:0044281;GO:0000041;GO:0071354;GO:0015127;GO:0006835;GO:0034641;GO:0046943;GO:0070327;GO:1901654;GO:0009914;GO:0036094;GO:0071548;GO:0016020;GO:0022414;GO:0015405;GO:0006950;GO:0009408;GO:0044703;GO:0002237;GO:0065008;GO:0070887;GO:0031526;GO:1901571;GO:1901701;GO:…	K05666	4Q0ZT	Q	sp|Q8VI47|MRP2_MOUSE ATP-binding cassette sub-family C member 2 OS=Mus musculus OX=10090 GN=Abcc2 PE=1 SV=2	XP_005063617.1 canalicular multispecific organic anion transporter 1 [Mesocricetus auratus]
MSTRG.158.1	NW_004801604.1[+]15478824-15493221	rna-XM_005063560.3	x	GO:0022414;GO:0071548;GO:0016020;GO:0006950;GO:0015405;GO:0034641;GO:0046943;GO:1901654;GO:0009914;GO:0036094;GO:0070327;GO:0065008;GO:0070887;GO:0044703;GO:0009408;GO:0002237;GO:0016462;GO:0097367;GO:0044464;GO:0035690;GO:0046717;GO:0044706;GO:0030554;GO:0017076;GO:0005342;GO:0098862;GO:0050801;GO:0071354;GO:0044281;GO:0000041;GO:0006835;GO:0015127;GO:0097254;GO:0003014;GO:0031226;GO:0017144;GO:…	K05666	4Q0ZT	Q	sp|Q28689|MRP2_RABIT ATP-binding cassette sub-family C member 2 OS=Oryctolagus cuniculus OX=9986 GN=ABCC2 PE=1 SV=1	XP_005063617.1 canalicular multispecific organic anion transporter 1 [Mesocricetus auratus]
MSTRG.161.1	NW_004801604.1[-]15547780-15588202	rna-XM_005063564.3	j	GO:0044425;GO:0016787;GO:0005634;GO:0009987;GO:0008152;GO:0043167;GO:0044270;GO:0009056;GO:1901292;GO:0097708;GO:0043227;GO:0006725;GO:0044446;GO:0046872;GO:0043229;GO:0034654;GO:0044282;GO:0017111;GO:0043169;GO:0005623;GO:0006139;GO:0006753;GO:0071704;GO:0009203;GO:0031224;GO:0006796;GO:0016818;GO:0016817;GO:1901361;GO:0009058;GO:0044238;GO:0016021;GO:0044237;GO:0043226;GO:0006793;GO:0008150;GO:…	K14643	4PWQ2	F	sp|Q3TCT4|ENTP7_MOUSE Ectonucleoside triphosphate diphosphohydrolase 7 OS=Mus musculus OX=10090 GN=Entpd7 PE=1 SV=1	XP_005063621.1 ectonucleoside triphosphate diphosphohydrolase 7 isoform X1 [Mesocricetus auratus]
MSTRG.161.2	NW_004801604.1[-]15548648-15588202	rna-XM_005063564.3	j	GO:0046700;GO:1901576;GO:0012506;GO:0034641;GO:1901575;GO:0044424;GO:0016020;GO:0043231;GO:0030139;GO:0098805;GO:0098588;GO:0009191;GO:0019637;GO:0030666;GO:0030659;GO:0044444;GO:0009134;GO:0034656;GO:0046434;GO:0044464;GO:0034655;GO:0006807;GO:0016462;GO:0009199;GO:0044433;GO:0009143;GO:1901360;GO:0018130;GO:0044281;GO:0055086;GO:1901362;GO:0044248;GO:0019438;GO:0017110;GO:0031982;GO:0046483;GO:…	K14643	4PWQ2	F	sp|Q3TCT4|ENTP7_MOUSE Ectonucleoside triphosphate diphosphohydrolase 7 OS=Mus musculus OX=10090 GN=Entpd7 PE=1 SV=1	XP_005063621.1 ectonucleoside triphosphate diphosphohydrolase 7 isoform X1 [Mesocricetus auratus]
MSTRG.161.3	NW_004801604.1[-]15548828-15588202	rna-XM_005063564.3	j	GO:0044282;GO:0046872;GO:0034654;GO:0043229;GO:0044446;GO:0043169;GO:0005623;GO:0006139;GO:0017111;GO:0044270;GO:0008152;GO:0043167;GO:0009987;GO:0005634;GO:0016787;GO:0044425;GO:0006725;GO:0097708;GO:1901292;GO:0043227;GO:0009056;GO:0044237;GO:0043226;GO:0016021;GO:0044238;GO:0009058;GO:0005488;GO:0008150;GO:0006793;GO:0006796;GO:0031224;GO:0009203;GO:0071704;GO:0006753;GO:1901361;GO:0016817;GO:…	K14643	4PWQ2	F	sp|Q5REF6|ENTP7_PONAB Ectonucleoside triphosphate diphosphohydrolase 7 OS=Pongo abelii OX=9601 GN=ENTPD7 PE=2 SV=1	XP_005063621.1 ectonucleoside triphosphate diphosphohydrolase 7 isoform X1 [Mesocricetus auratus]
MSTRG.162.3	NW_004801604.1[+]15601960-15613004	rna-XM_005063565.3	j	GO:0009987;GO:0030001;GO:0044425;GO:0015075;GO:0007283;GO:0005743;GO:0097286;GO:0042592;GO:0015318;GO:0043227;GO:0055072;GO:0051179;GO:0048609;GO:0043229;GO:0044446;GO:0098771;GO:0048232;GO:0000003;GO:0032502;GO:0006826;GO:0005623;GO:0098655;GO:0031967;GO:0055080;GO:0048515;GO:0031966;GO:0044429;GO:0019953;GO:0060586;GO:0022857;GO:0031224;GO:0032504;GO:0072511;GO:0070838;GO:0005381;GO:0019866;GO:…	K15113	4N1VR	C	sp|Q96A46|MFRN2_HUMAN Mitoferrin-2 OS=Homo sapiens OX=9606 GN=SLC25A28 PE=2 SV=1	VFV24507.1 mitoferrin-2-like [Lynx pardinus]
MSTRG.164.1	NW_004801604.1[-]15824247-15830648	rna-XM_005063569.3	j	GO:0120025;GO:0005886;GO:0071944;GO:0016021;GO:0042995;GO:0030425;GO:0006811;GO:0043005;GO:0044297;GO:0044464;GO:0005623;GO:0008150;GO:0051234;GO:0005575;GO:0097458;GO:0031224;GO:0120038;GO:0097447;GO:0036477;GO:0044425;GO:0016020;GO:0051179;GO:0044463;GO:0043025;GO:0006810	K16302	4Q20I	S	sp|Q0GA42|CNNM1_MOUSE Metal transporter CNNM1 OS=Mus musculus OX=10090 GN=Cnnm1 PE=1 SV=5	XP_005063626.2 metal transporter CNNM1 isoform X1 [Mesocricetus auratus]
MSTRG.167.1	NW_004801604.1[.]16136550-16136876	rna-XM_005063570.3	i	GO:0071704;GO:0043901;GO:0031224;GO:0004842;GO:0019787;GO:0061630;GO:0010256;GO:0044238;GO:0019538;GO:0016021;GO:0044237;GO:0043226;GO:0044432;GO:0002831;GO:0061659;GO:1905719;GO:0005783;GO:0008150;GO:0005488;GO:0048519;GO:0002682;GO:0044425;GO:0005789;GO:0050789;GO:0098827;GO:0009987;GO:0140096;GO:0008152;GO:0001817;GO:0043167;GO:0048583;GO:0043227;GO:0051179;GO:0016043;GO:0046872;GO:0043229;GO:…	K15693	4Q10P	O	sp|Q8BUH7|RNF26_MOUSE E3 ubiquitin-protein ligase RNF26 OS=Mus musculus OX=10090 GN=Rnf26 PE=2 SV=1	XP_040585936.1 E3 ubiquitin-protein ligase RNF26 [Mesocricetus auratus]
MSTRG.168.1	NW_004801604.1[.]16137234-16137603	rna-XM_005063570.3	i	-	-	-	-	-	-
MSTRG.169.1	NW_004801604.1[-]16744127-16760177	rna-XM_005063578.3	j	GO:1901363;GO:0035145;GO:0044446;GO:0097159;GO:0044422;GO:0043229;GO:0005634;GO:0043226;GO:0005622;GO:0003674;GO:0043227;GO:0005575;GO:0044464;GO:0005623;GO:0044428;GO:0044424;GO:0005488;GO:0032991;GO:0043231;GO:0003676;GO:0005515	-	4PYSZ	S	sp|Q8BJM3|R3HCL_MOUSE Coiled-coil domain-containing protein R3HCC1L OS=Mus musculus OX=10090 GN=R3hcc1l PE=1 SV=1	XP_040600222.1 coiled-coil domain-containing protein R3HCC1L [Mesocricetus auratus]
MSTRG.171.1	NW_004801604.1[-]17164866-17183023	rna-XM_005063584.3	j	GO:0005515;GO:0007399;GO:0051240;GO:0043621;GO:0043233;GO:0090723;GO:0022008;GO:0031982;GO:0005654;GO:0030182;GO:0050772;GO:0071310;GO:0005575;GO:0031410;GO:0031175;GO:0071944;GO:0005622;GO:2000026;GO:0008104;GO:0032584;GO:0090066;GO:0031090;GO:0070848;GO:0043231;GO:0010975;GO:0012505;GO:0033036;GO:0044424;GO:0030030;GO:0010976;GO:0006810;GO:0051716;GO:0065007;GO:0098588;GO:0120038;GO:0007154;GO:…	K19368	4Q74A	S	sp|Q6P7B7|ZFY27_RAT Protrudin OS=Rattus norvegicus OX=10116 GN=Zfyve27 PE=1 SV=2	XP_012969150.1 protrudin isoform X2 [Mesocricetus auratus]
MSTRG.175.3	NW_004801604.1[+]17263662-17273710	rna-XM_005063592.3	j	GO:0050794;GO:0051606;GO:0003674;GO:0097458;GO:0030175;GO:0005515;GO:0009583;GO:0007165;GO:0010033;GO:0071944;GO:1901555;GO:0005886;GO:0120025;GO:0005622;GO:0005737;GO:0042221;GO:0043226;GO:0044422;GO:0043005;GO:0042493;GO:0042995;GO:0098858;GO:0005488;GO:0050896;GO:0016028;GO:0005575;GO:0032421;GO:0098590;GO:0048678;GO:0008150;GO:0009581;GO:0031253;GO:0051716;GO:0009582;GO:0044425;GO:0050789;GO:…	-	4PTKC	S	sp|Q6PGF2|MORN4_MOUSE MORN repeat-containing protein 4 OS=Mus musculus OX=10090 GN=Morn4 PE=1 SV=1	EDL41878.1 cDNA sequence BC023055, isoform CRA_a [Mus musculus]
MSTRG.175.4	NW_004801604.1[+]17263662-17273710	rna-XM_005063592.3	j	GO:0044425;GO:0009582;GO:0120038;GO:0009987;GO:0032420;GO:0065007;GO:0050789;GO:0031253;GO:0009581;GO:0051716;GO:0032426;GO:0009611;GO:0009314;GO:0044463;GO:0006950;GO:0044424;GO:0016020;GO:0097327;GO:0023052;GO:0033993;GO:0033583;GO:0044459;GO:0007602;GO:0009628;GO:0098862;GO:0009416;GO:0044464;GO:0005623;GO:0009605;GO:0032433;GO:0007154;GO:0051606;GO:0050794;GO:0030175;GO:0097458;GO:0003674;GO:…	-	4PTKC	S	sp|Q6PGF2|MORN4_MOUSE MORN repeat-containing protein 4 OS=Mus musculus OX=10090 GN=Morn4 PE=1 SV=1	EGV99291.1 MORN repeat-containing protein 4 [Cricetulus griseus] &gt;ERE79655.1 MORN repeat-containing protein 4 [Cricetulus griseus]
MSTRG.175.5	NW_004801604.1[+]17263687-17273710	rna-XM_005063592.3	j	GO:0042493;GO:0043005;GO:0042995;GO:0098858;GO:0044422;GO:1901555;GO:0071944;GO:0005886;GO:0120025;GO:0043226;GO:0042221;GO:0005737;GO:0005622;GO:0007165;GO:0010033;GO:0048678;GO:0008150;GO:0005575;GO:0032421;GO:0098590;GO:0016028;GO:0050896;GO:0005488;GO:0003674;GO:0030175;GO:0097458;GO:0050794;GO:0051606;GO:0009583;GO:0005515;GO:0033993;GO:0033583;GO:0023052;GO:0007602;GO:0044459;GO:0009416;GO:…	-	4PTKC	S	sp|Q6PGF2|MORN4_MOUSE MORN repeat-containing protein 4 OS=Mus musculus OX=10090 GN=Morn4 PE=1 SV=1	EGV99291.1 MORN repeat-containing protein 4 [Cricetulus griseus] &gt;ERE79655.1 MORN repeat-containing protein 4 [Cricetulus griseus]
MSTRG.179.1	NW_004801604.1[-]17406069-17418233	rna-XM_021223242.1	j	GO:0044425;GO:0005789;GO:0050789;GO:0009987;GO:0098827;GO:0140096;GO:0008152;GO:0018345;GO:0043227;GO:0016746;GO:0007167;GO:0043229;GO:0044446;GO:0023052;GO:0033554;GO:0032502;GO:0007169;GO:0071495;GO:0044260;GO:0043412;GO:1901564;GO:0005623;GO:0009719;GO:0045165;GO:0016417;GO:0071704;GO:0031224;GO:0071363;GO:0043543;GO:0009059;GO:0006915;GO:0044238;GO:0009058;GO:0007166;GO:0007420;GO:0019538;GO:…	K18932	4Q1DG	S	sp|Q9ESG8|ZDH16_MOUSE Palmitoyltransferase ZDHHC16 OS=Mus musculus OX=10090 GN=Zdhhc16 PE=1 SV=2	XP_017203959.1 PREDICTED: probable palmitoyltransferase ZDHHC16 isoform X6 [Oryctolagus cuniculus]
MSTRG.179.2	NW_004801604.1[-]17406069-17418233	rna-XM_021223242.1	j	GO:0016417;GO:0045165;GO:0009719;GO:0043412;GO:1901564;GO:0005623;GO:0044260;GO:0071495;GO:0007169;GO:0032502;GO:0033554;GO:0044446;GO:0023052;GO:0043229;GO:0007167;GO:0016746;GO:0043227;GO:0018345;GO:0008152;GO:0140096;GO:0050789;GO:0098827;GO:0009987;GO:0044425;GO:0005789;GO:0050896;GO:0060322;GO:0008150;GO:0006497;GO:0005783;GO:0048513;GO:0044432;GO:0021872;GO:0044237;GO:0043226;GO:0016021;GO:…	K18932	4Q1DG	S	sp|Q9ESG8|ZDH16_MOUSE Palmitoyltransferase ZDHHC16 OS=Mus musculus OX=10090 GN=Zdhhc16 PE=1 SV=2	XP_003497802.1 palmitoyltransferase ZDHHC16 isoform X2 [Cricetulus griseus] &gt;XP_027263113.1 palmitoyltransferase ZDHHC16 isoform X2 [Cricetulus griseus] &gt;ERE79649.1 putative palmitoyltransferase ZDHHC16 [Cricetulus griseus]
MSTRG.179.3	NW_004801604.1[-]17406069-17418233	rna-XM_021223242.1	j	GO:0071363;GO:0031224;GO:0071704;GO:0009059;GO:0006915;GO:0043543;GO:0043226;GO:0021872;GO:0044237;GO:0007165;GO:0048731;GO:0010033;GO:0016021;GO:0007275;GO:0007420;GO:0016747;GO:0019538;GO:0044238;GO:0007166;GO:0009058;GO:0050896;GO:0006497;GO:0008150;GO:0060322;GO:0044432;GO:0048513;GO:0005783;GO:0018345;GO:0008152;GO:0009987;GO:0098827;GO:0050789;GO:0140096;GO:0005789;GO:0044425;GO:0007167;GO:…	K18932	4Q1DG	S	sp|Q9ESG8|ZDH16_MOUSE Palmitoyltransferase ZDHHC16 OS=Mus musculus OX=10090 GN=Zdhhc16 PE=1 SV=2	XP_020033319.1 probable palmitoyltransferase ZDHHC16 isoform X2 [Castor canadensis]
MSTRG.179.4	NW_004801604.1[-]17406069-17418233	rna-XM_021223242.1	j	GO:0009719;GO:0045165;GO:0016417;GO:0043412;GO:1901564;GO:0005623;GO:0071495;GO:0044260;GO:0007169;GO:0033554;GO:0032502;GO:0043229;GO:0044446;GO:0023052;GO:0007167;GO:0016746;GO:0043227;GO:0018345;GO:0008152;GO:0050789;GO:0098827;GO:0009987;GO:0140096;GO:0044425;GO:0005789;GO:0050896;GO:0006497;GO:0060322;GO:0008150;GO:0048513;GO:0044432;GO:0005783;GO:0021872;GO:0044237;GO:0043226;GO:0007165;GO:…	K18932	4Q1DG	S	sp|Q969W1|ZDH16_HUMAN Palmitoyltransferase ZDHHC16 OS=Homo sapiens OX=9606 GN=ZDHHC16 PE=1 SV=1	XP_017203959.1 PREDICTED: probable palmitoyltransferase ZDHHC16 isoform X6 [Oryctolagus cuniculus]
MSTRG.179.5	NW_004801604.1[-]17406091-17418233	rna-XM_021223242.1	j	GO:0043231;GO:0012505;GO:0021953;GO:0016020;GO:0006950;GO:0044424;GO:0001654;GO:1901576;GO:0019706;GO:0021899;GO:0051716;GO:0008543;GO:0016740;GO:0048699;GO:0070887;GO:0065007;GO:0044344;GO:0048663;GO:0007154;GO:0006807;GO:0044464;GO:0030900;GO:0031984;GO:0007417;GO:0072359;GO:0021537;GO:0044444;GO:0021898;GO:0071774;GO:1901566;GO:0042158;GO:0042157;GO:0042175;GO:0032501;GO:0030154;GO:0044267;GO:…	K18932	4Q1DG	S	sp|Q9ESG8|ZDH16_MOUSE Palmitoyltransferase ZDHHC16 OS=Mus musculus OX=10090 GN=Zdhhc16 PE=1 SV=2	XP_003497802.1 palmitoyltransferase ZDHHC16 isoform X2 [Cricetulus griseus] &gt;XP_027263113.1 palmitoyltransferase ZDHHC16 isoform X2 [Cricetulus griseus] &gt;ERE79649.1 putative palmitoyltransferase ZDHHC16 [Cricetulus griseus]
MSTRG.182.2	NW_004801604.1[+]17460594-17492601	rna-XM_021230105.1	j	GO:0031967;GO:0044464;GO:0005623;GO:0044428;GO:0005575;GO:0031975;GO:0016021;GO:0070013;GO:0005622;GO:0043226;GO:0031974;GO:0044446;GO:0043229;GO:0044422;GO:0031090;GO:0044424;GO:0016020;GO:0043228;GO:0005635;GO:0043231;GO:0012505;GO:0043227;GO:0043232;GO:0031981;GO:0031224;GO:0031965;GO:0003674;GO:0044425;GO:0043233;GO:0005634;GO:0005730	K14794	4PZWT	S	sp|Q6P5B0|RRP12_MOUSE RRP12-like protein OS=Mus musculus OX=10090 GN=Rrp12 PE=1 SV=1	XP_040600408.1 RRP12-like protein [Mesocricetus auratus]
MSTRG.186.6	NW_004801604.1[-]17771978-17886516	rna-XM_021223506.1	j	GO:0003674;GO:0050794;GO:0046483;GO:0043233;GO:0019438;GO:0000122;GO:0005515;GO:0043170;GO:1901362;GO:2001141;GO:0019219;GO:0009892;GO:0031974;GO:0090304;GO:0005622;GO:0010468;GO:0044249;GO:0010467;GO:0044422;GO:0034645;GO:0044271;GO:2000112;GO:1902679;GO:0005654;GO:0031324;GO:0005575;GO:0051252;GO:0008134;GO:0065007;GO:0016070;GO:0000981;GO:0043231;GO:0044424;GO:0034641;GO:1901576;GO:0045934;GO:…	-	4PYDH	S	sp|Q8N3X6|LCORL_HUMAN Ligand-dependent nuclear receptor corepressor-like protein OS=Homo sapiens OX=9606 GN=LCORL PE=1 SV=4	XP_021079165.2 ligand-dependent corepressor isoform X1 [Mesocricetus auratus]
MSTRG.186.8	NW_004801604.1[-]17799531-17843920	rna-XM_021223506.1	j	GO:0010629;GO:0097659;GO:0051172;GO:0006807;GO:0044464;GO:0080090;GO:0009890;GO:0018130;GO:1901360;GO:0070013;GO:0034641;GO:0045934;GO:1901576;GO:0043231;GO:0044424;GO:0065007;GO:0016070;GO:0000981;GO:0008134;GO:0031324;GO:0005575;GO:0051252;GO:0034645;GO:0044271;GO:1902679;GO:2000112;GO:0005654;GO:0044249;GO:0010467;GO:0044422;GO:0031974;GO:0090304;GO:0005622;GO:0010468;GO:1901362;GO:2001141;GO:…	-	4PT37	K	sp|Q6ZPI3|LCOR_MOUSE Ligand-dependent corepressor OS=Mus musculus OX=10090 GN=Lcor PE=2 SV=2	XP_021079298.1 ligand-dependent corepressor isoform X5 [Mesocricetus auratus]
MSTRG.186.9	NW_004801604.1[-]17799564-17886880	rna-XM_021223506.1	j	GO:0005623;GO:0006139;GO:0051171;GO:0140110;GO:0044260;GO:2000113;GO:0003700;GO:0043229;GO:0034654;GO:0044446;GO:1903507;GO:0003677;GO:0051253;GO:0006725;GO:0031327;GO:0043227;GO:0008152;GO:0048519;GO:1901363;GO:0010558;GO:0006355;GO:0050789;GO:0010605;GO:0009987;GO:0005634;GO:0005488;GO:0044428;GO:0010556;GO:0045892;GO:0006357;GO:0008150;GO:0006351;GO:0044237;GO:0043226;GO:0031326;GO:0044238;GO:…	-	34UFE	K	sp|Q6ZPI3|LCOR_MOUSE Ligand-dependent corepressor OS=Mus musculus OX=10090 GN=Lcor PE=2 SV=2	XP_021079298.1 ligand-dependent corepressor isoform X5 [Mesocricetus auratus]
MSTRG.187.1	NW_004801604.1[+]18112416-18161340	rna-XM_005063604.3	j	GO:0016020;GO:0005575;GO:0031224;GO:0044425;GO:0016021	K17087	35E2B	U	sp|Q9ET30|TM9S3_MOUSE Transmembrane 9 superfamily member 3 OS=Mus musculus OX=10090 GN=Tm9sf3 PE=1 SV=1	NP_579930.1 transmembrane 9 superfamily member 3 precursor [Mus musculus] &gt;XP_005063661.1 transmembrane 9 superfamily member 3 [Mesocricetus auratus] &gt;XP_006231475.1 transmembrane 9 superfamily member 3 [Rattus norvegicus] &gt;XP_021007013.1 transmembrane 9 superfamily member 3 [Mus caroli] &gt;XP_021007014.1 transmembrane 9 superfamily member 3 [Mus caroli] &gt;XP_021047308.1 transmembrane…
MSTRG.187.2	NW_004801604.1[+]18112420-18161340	rna-XM_005063604.3	j	GO:0016020;GO:0031224;GO:0005575;GO:0044425;GO:0016021	K17087	35E2B	U	sp|Q9ET30|TM9S3_MOUSE Transmembrane 9 superfamily member 3 OS=Mus musculus OX=10090 GN=Tm9sf3 PE=1 SV=1	ERE79681.1 transmembrane 9 superfamily member 3 [Cricetulus griseus]
MSTRG.190.1	NW_004801604.1[-]18521821-18525040	rna-XM_021224009.1	j	GO:0043229;GO:0043227;GO:0005575;GO:0005634;GO:0044424;GO:0005623;GO:0044464;GO:0043231;GO:0005622;GO:0043226	-	4Q4H9	D	sp|Q3TZI6|CCNJ_MOUSE Cyclin-J OS=Mus musculus OX=10090 GN=Ccnj PE=2 SV=2	XP_040600586.1 cyclin-J isoform X1 [Mesocricetus auratus]
MSTRG.190.2	NW_004801604.1[-]18521821-18525040	rna-XM_021224009.1	j	GO:0044464;GO:0044424;GO:0005623;GO:0005622;GO:0043226;GO:0043231;GO:0043229;GO:0043227;GO:0005575;GO:0005634	-	4Q4H9	D	sp|Q3TZI6|CCNJ_MOUSE Cyclin-J OS=Mus musculus OX=10090 GN=Ccnj PE=2 SV=2	XP_040600597.1 cyclin-J isoform X3 [Mesocricetus auratus]
MSTRG.191.8	NW_004801604.1[-]18542071-18555653	rna-XM_021224176.1	j	-	K19352	35BUS	GO	sp|Q6DHV5|C2D2B_HUMAN Protein CC2D2B OS=Homo sapiens OX=9606 GN=CC2D2B PE=2 SV=4	XP_040600610.1 protein CC2D2B [Mesocricetus auratus]
MSTRG.191.9	NW_004801604.1[-]18542139-18555653	rna-XM_021224176.1	j	-	K19352	35BUS	GO	sp|Q6DHV5|C2D2B_HUMAN Protein CC2D2B OS=Homo sapiens OX=9606 GN=CC2D2B PE=2 SV=4	XP_040600610.1 protein CC2D2B [Mesocricetus auratus]
MSTRG.193.1	NW_004801604.1[-]18743971-18748180	-	u	-	-	-	-	-	XP_007646908.1 uncharacterized protein LOC103164176 [Cricetulus griseus] &gt;XP_027263159.1 uncharacterized protein LOC103164176 [Cricetulus griseus] &gt;EGV95166.1 hypothetical protein I79_015892 [Cricetulus griseus] &gt;ERE80346.1 hypothetical protein H671_3g8919 [Cricetulus griseus]
MSTRG.193.2	NW_004801604.1[-]18743980-18748180	-	u	-	-	-	-	-	XP_007646908.1 uncharacterized protein LOC103164176 [Cricetulus griseus] &gt;XP_027263159.1 uncharacterized protein LOC103164176 [Cricetulus griseus] &gt;EGV95166.1 hypothetical protein I79_015892 [Cricetulus griseus] &gt;ERE80346.1 hypothetical protein H671_3g8919 [Cricetulus griseus]
MSTRG.194.1	NW_004801604.1[+]18748374-18759242	rna-XM_005063611.3	j	GO:0016020;GO:0042981;GO:0016043;GO:0043231;GO:0044424;GO:0051179;GO:0120031;GO:0044463;GO:0030030;GO:0048522;GO:0043227;GO:0060170;GO:0051716;GO:0031253;GO:0098588;GO:0005634;GO:0120038;GO:0050789;GO:0065007;GO:0009987;GO:0044425;GO:0051640;GO:0048518;GO:0007154;GO:0006996;GO:0005929;GO:0044464;GO:0005623;GO:0071840;GO:0140056;GO:0043065;GO:0044085;GO:0044459;GO:0023052;GO:0043229;GO:0060271;GO:…	K19382	4Q0SC	S	sp|Q8R2Q6|TECT3_MOUSE Tectonic-3 OS=Mus musculus OX=10090 GN=Tctn3 PE=1 SV=1	XP_021079947.2 tectonic-3 isoform X2 [Mesocricetus auratus]
MSTRG.195.1	NW_004801604.1[+]18769792-18804192	rna-XM_013116258.2	j	GO:0016903;GO:0055114;GO:0016740;GO:0006082;GO:1901265;GO:1901605;GO:1901576;GO:0036094;GO:0044424;GO:0043231;GO:0016020;GO:0016620;GO:0009084;GO:0018130;GO:1901566;GO:1901360;GO:0009266;GO:0035639;GO:0044281;GO:0006561;GO:0044444;GO:0019202;GO:0017076;GO:0030554;GO:0016774;GO:0006807;GO:0044464;GO:0005740;GO:0097367;GO:0004349;GO:0016772;GO:0046483;GO:0009064;GO:0003674;GO:0006591;GO:0016301;GO:…	K12657	4Q3ZK	E	sp|Q9Z110|P5CS_MOUSE Delta-1-pyrroline-5-carboxylate synthase OS=Mus musculus OX=10090 GN=Aldh18a1 PE=1 SV=2	XP_012971712.1 delta-1-pyrroline-5-carboxylate synthase isoform X1 [Mesocricetus auratus]
MSTRG.195.2	NW_004801604.1[+]18769792-18804192	rna-XM_013116258.2	j	GO:0031967;GO:1901564;GO:0005623;GO:0008144;GO:0009628;GO:0044446;GO:0004350;GO:0043229;GO:0019240;GO:0005743;GO:0032559;GO:0043227;GO:0043167;GO:0000166;GO:0008152;GO:0043168;GO:0009987;GO:1901363;GO:0042802;GO:0050896;GO:0005488;GO:0008150;GO:0031975;GO:0043436;GO:0017084;GO:0006793;GO:0005524;GO:0043226;GO:0005829;GO:0044237;GO:0006520;GO:0032553;GO:0019866;GO:0055129;GO:0000052;GO:0009058;GO:…	K12657	4Q3ZK	E	sp|Q9Z110|P5CS_MOUSE Delta-1-pyrroline-5-carboxylate synthase OS=Mus musculus OX=10090 GN=Aldh18a1 PE=1 SV=2	XP_012971716.1 delta-1-pyrroline-5-carboxylate synthase isoform X2 [Mesocricetus auratus]
MSTRG.195.5	NW_004801604.1[+]18769844-18804192	rna-XM_013116258.2	j	GO:0016053;GO:0032555;GO:0006796;GO:0016491;GO:0046394;GO:0044429;GO:0006592;GO:0006560;GO:0031966;GO:0071704;GO:0097159;GO:0042802;GO:0005488;GO:0050896;GO:0043436;GO:0008150;GO:0031975;GO:0017084;GO:0005524;GO:0006793;GO:0044237;GO:0005829;GO:0043226;GO:0006520;GO:0019866;GO:0032553;GO:0009058;GO:0000052;GO:0055129;GO:0006536;GO:0044238;GO:0019240;GO:0005743;GO:0032559;GO:0043227;GO:0008152;GO:…	K12657	4Q3ZK	E	sp|Q9Z110|P5CS_MOUSE Delta-1-pyrroline-5-carboxylate synthase OS=Mus musculus OX=10090 GN=Aldh18a1 PE=1 SV=2	XP_012971712.1 delta-1-pyrroline-5-carboxylate synthase isoform X1 [Mesocricetus auratus]
MSTRG.197.1	NW_004801604.1[.]18874039-18874533	rna-XM_021224599.1	i	GO:0003674;GO:0046483;GO:0043604;GO:0071704;GO:0097159;GO:0009059;GO:0003676;GO:0005515;GO:0044267;GO:0003735;GO:0043170;GO:0005198;GO:0006364;GO:0005516;GO:0015934;GO:0090304;GO:0005829;GO:0043226;GO:0044237;GO:0005622;GO:0005737;GO:0043603;GO:0034660;GO:0010467;GO:0019538;GO:0044249;GO:1990904;GO:0009058;GO:0044422;GO:0044238;GO:0003723;GO:0034645;GO:0016072;GO:0002181;GO:0022626;GO:0005488;GO:…	K02936	4PTTN	J	sp|Q2TBQ5|RL7A_BOVIN 60S ribosomal protein L7a OS=Bos taurus OX=9913 GN=RPL7A PE=2 SV=3	CAF5029965.1 unnamed protein product [Ranitomeya imitator]
MSTRG.198.2	NW_004801604.1[+]19107585-19138178	rna-XM_005063613.3	j	GO:1903508;GO:0043229;GO:0046872;GO:0030016;GO:0080090;GO:0044464;GO:0043169;GO:0005623;GO:0048518;GO:0009628;GO:0044444;GO:0051171;GO:0140110;GO:0051254;GO:0045935;GO:0043167;GO:0010557;GO:0006355;GO:0050789;GO:0099080;GO:0009893;GO:0065007;GO:0044424;GO:0032991;GO:0006950;GO:0031674;GO:0010604;GO:0043228;GO:0003712;GO:0048522;GO:0031328;GO:0043232;GO:0031325;GO:0051173;GO:0010468;GO:0005737;GO:…	-	4Q1MZ	TZ	sp|O70400|PDLI1_MOUSE PDZ and LIM domain protein 1 OS=Mus musculus OX=10090 GN=Pdlim1 PE=1 SV=4	XP_005063670.1 PDZ and LIM domain protein 1 [Mesocricetus auratus]
MSTRG.198.3	NW_004801604.1[+]19109617-19138178	rna-XM_005063613.3	j	GO:0048522;GO:0031328;GO:0043232;GO:0031674;GO:0006950;GO:0032991;GO:0044424;GO:0003712;GO:0043228;GO:0010604;GO:0006355;GO:0009893;GO:0099080;GO:0065007;GO:0050789;GO:0043167;GO:0045935;GO:0051254;GO:0010557;GO:0044444;GO:0009628;GO:0140110;GO:0051171;GO:0005623;GO:0043169;GO:0044464;GO:0080090;GO:0048518;GO:0046872;GO:0043229;GO:0030016;GO:1903508;GO:2001141;GO:0019219;GO:0030018;GO:0009891;GO:…	-	4Q1MZ	TZ	sp|O70400|PDLI1_MOUSE PDZ and LIM domain protein 1 OS=Mus musculus OX=10090 GN=Pdlim1 PE=1 SV=4	XP_005063670.1 PDZ and LIM domain protein 1 [Mesocricetus auratus]
MSTRG.198.4	NW_004801604.1[+]19126127-19138178	rna-XM_005063613.3	j	GO:0005856;GO:0003674;GO:0050794;GO:0036293;GO:0003713;GO:0001666;GO:0060255;GO:0019222;GO:1903506;GO:0031323;GO:0043292;GO:0009891;GO:0099512;GO:0005667;GO:0030017;GO:0030018;GO:2001141;GO:0019219;GO:0044449;GO:0043226;GO:0005737;GO:0005622;GO:0051173;GO:0010468;GO:0031325;GO:0009889;GO:0044422;GO:0031326;GO:0070482;GO:0050896;GO:0005488;GO:2000112;GO:1902680;GO:0008150;GO:0099081;GO:0005575;GO:…	-	4Q1MZ	TZ	sp|P52944|PDLI1_RAT PDZ and LIM domain protein 1 OS=Rattus norvegicus OX=10116 GN=Pdlim1 PE=1 SV=4	XP_005063670.1 PDZ and LIM domain protein 1 [Mesocricetus auratus]
MSTRG.202.2	NW_004801604.1[-]19731522-19733799	rna-XM_005063623.3	j	GO:0020037;GO:0070988;GO:0005515;GO:0008610;GO:0006690;GO:1901568;GO:0017144;GO:0044248;GO:0046483;GO:0003674;GO:0006805;GO:0016705;GO:0004497;GO:0033559;GO:0003824;GO:0005575;GO:0044283;GO:0044249;GO:0032787;GO:0006631;GO:0031090;GO:0044255;GO:0044422;GO:0019752;GO:0016712;GO:0005622;GO:0005737;GO:0042221;GO:0070989;GO:0034875;GO:0070330;GO:0072330;GO:0034641;GO:0101020;GO:0036094;GO:1901576;GO:…	K07413	4PXQZ	Q	sp|P33263|CP2CQ_MESAU Cytochrome P450 2C26 OS=Mesocricetus auratus OX=10036 GN=CYP2C26 PE=2 SV=1	XP_005063680.1 cytochrome P450 2C19-like [Mesocricetus auratus]
MSTRG.204.1	NW_004801604.1[.]19960181-19960624	rna-XM_013110271.1	i	-	-	-	-	-	-
MSTRG.205.1	NW_004801604.1[-]19985543-20006068	rna-XM_005063628.3	j	GO:1901265;GO:0051716;GO:0065007;GO:0006338;GO:0000785;GO:0006305;GO:0044424;GO:0043231;GO:0006306;GO:0045934;GO:0046649;GO:0004386;GO:0071824;GO:1901360;GO:0023051;GO:0035639;GO:0010648;GO:0032501;GO:0030154;GO:0080090;GO:0071840;GO:0006807;GO:0051172;GO:0030098;GO:0097659;GO:0032943;GO:2001243;GO:0023057;GO:0070828;GO:0000775;GO:0002376;GO:0019438;GO:0046483;GO:0010941;GO:0065003;GO:0043170;GO:…	K19001	4Q137	K	sp|Q60848|HELLS_MOUSE Lymphocyte-specific helicase OS=Mus musculus OX=10090 GN=Hells PE=1 SV=2	XP_040600831.1 LOW QUALITY PROTEIN: lymphoid-specific helicase [Mesocricetus auratus]
MSTRG.206.2	NW_004801604.1[-]20055236-20137377	rna-XM_021224698.1	j	GO:0019899;GO:0034613;GO:0005768;GO:0031323;GO:0043085;GO:0051336;GO:0005515;GO:0051649;GO:0071705;GO:0044087;GO:0031982;GO:0019222;GO:0050790;GO:0003674;GO:0044088;GO:0050794;GO:0045184;GO:0008150;GO:0051234;GO:0051641;GO:0031410;GO:0005575;GO:0090630;GO:0006886;GO:0030695;GO:0005488;GO:0070727;GO:0030234;GO:0005096;GO:0051049;GO:1902115;GO:0051345;GO:0043226;GO:0005622;GO:0005737;GO:0008104;GO:…	-	4Q3T6	T	sp|M0R7T9|TBC12_RAT TBC1 domain family member 12 OS=Rattus norvegicus OX=10116 GN=Tbc1d12 PE=3 SV=1	XP_024595311.1 LOW QUALITY PROTEIN: TBC1 domain family member 12, partial [Neophocaena asiaeorientalis asiaeorientalis]
MSTRG.207.2	NW_004801604.1[+]20174385-20202077	rna-XM_021230142.1	j	GO:0044444;GO:0140110;GO:0051171;GO:0080090;GO:0044464;GO:0005623;GO:0016607;GO:0032501;GO:0044446;GO:0030154;GO:0003700;GO:0043229;GO:0070013;GO:0032502;GO:0061061;GO:0043227;GO:0043232;GO:0044424;GO:0043228;GO:0007517;GO:0043231;GO:0019216;GO:0045444;GO:0006355;GO:0000981;GO:0044451;GO:0005730;GO:0005634;GO:0009987;GO:0065007;GO:0050789;GO:0051252;GO:0010556;GO:0005575;GO:0048513;GO:0008150;GO:…	K14834	4PWFT	JU	sp|Q91Y26|NOC3L_CRIGR Nucleolar complex protein 3 homolog OS=Cricetulus griseus OX=10029 GN=NOC3L PE=2 SV=1	XP_040600850.1 nucleolar complex protein 3 homolog [Mesocricetus auratus]
MSTRG.209.1	NW_004801604.1[-]20548368-20561631	rna-XM_005063632.3	j	GO:0005789;GO:0044425;GO:0098827;GO:0065007;GO:0009987;GO:0030001;GO:0006816;GO:0065008;GO:0072507;GO:0043227;GO:0006810;GO:0006873;GO:0042592;GO:0044424;GO:0051179;GO:0043231;GO:0012505;GO:0016020;GO:0006875;GO:0043229;GO:0098771;GO:0044446;GO:0051480;GO:0042175;GO:0044444;GO:0050801;GO:0005623;GO:0044464;GO:0055080;GO:0006874;GO:0031984;GO:0055082;GO:0055065;GO:0031224;GO:1990034;GO:0072503;GO:…	-	4Q72W	EG	sp|Q8BY79|S35G1_MOUSE Solute carrier family 35 member G1 OS=Mus musculus OX=10090 GN=Slc35g1 PE=2 SV=1	XP_005063689.1 solute carrier family 35 member G1 [Mesocricetus auratus]
MSTRG.209.2	NW_004801604.1[-]20552474-20561631	rna-XM_005063632.3	j	GO:0008150;GO:0051234;GO:0005575;GO:0044432;GO:0005783;GO:0006811;GO:0044422;GO:0071944;GO:0019725;GO:0005886;GO:0043226;GO:0006812;GO:0005622;GO:0005737;GO:0016021;GO:0055074;GO:0048878;GO:0072511;GO:1901660;GO:0070838;GO:0030003;GO:0055082;GO:1990034;GO:0072503;GO:0055065;GO:0031224;GO:0044444;GO:0050801;GO:0005623;GO:0055080;GO:0044464;GO:0006874;GO:0031984;GO:0051480;GO:0042175;GO:0006875;GO:…	-	4Q72W	EG	sp|Q8BY79|S35G1_MOUSE Solute carrier family 35 member G1 OS=Mus musculus OX=10090 GN=Slc35g1 PE=2 SV=1	XP_005063689.1 solute carrier family 35 member G1 [Mesocricetus auratus]
MSTRG.210.1	NW_004801604.1[.]20584432-20593163	-	u	GO:0003674;GO:0006310;GO:0046483;GO:0019438;GO:0071704;GO:0016772;GO:0009059;GO:0043170;GO:1901362;GO:0090304;GO:0044237;GO:0016779;GO:0044249;GO:0009058;GO:0044238;GO:0006259;GO:0034645;GO:0044271;GO:0140097;GO:0005488;GO:0008150;GO:0090305;GO:0003824;GO:0016740;GO:0016788;GO:0043167;GO:0008152;GO:0004518;GO:0009987;GO:0003964;GO:0016787;GO:0006725;GO:0034641;GO:1901576;GO:1901360;GO:0018130;GO:…	-	3JF0N	-	sp|P11369|LORF2_MOUSE LINE-1 retrotransposable element ORF2 protein OS=Mus musculus OX=10090 GN=Pol PE=1 SV=2	KAG3265397.1 hypothetical protein H1C71_001852, partial [Ictidomys tridecemlineatus]
MSTRG.211.1	NW_004801604.1[.]20593464-20594861	-	u	-	-	-	-	-	-
MSTRG.212.1	NW_004801604.1[.]20601968-20603758	-	u	-	-	-	-	-	-
MSTRG.213.1	NW_004801604.1[.]20607456-20613396	-	u	-	-	-	-	-	-
MSTRG.214.1	NW_004801604.1[-]20879211-20897917	rna-XM_021224741.1	j	GO:0051179;GO:0044424;GO:0005815;GO:0043228;GO:0016020;GO:0033036;GO:0009966;GO:0014066;GO:0043232;GO:0090543;GO:0048583;GO:0044430;GO:0000910;GO:0001655;GO:0044425;GO:0065007;GO:0009987;GO:0050789;GO:0005814;GO:0005623;GO:0000920;GO:0021549;GO:1904888;GO:0044464;GO:1902531;GO:0007417;GO:0000281;GO:0044444;GO:0030496;GO:0023051;GO:0032502;GO:0005813;GO:0022037;GO:0044459;GO:0043229;GO:0032501;GO:…	K16456	4PTNG	Z	sp|Q4V7C8|CEP55_RAT Centrosomal protein of 55 kDa OS=Rattus norvegicus OX=10116 GN=Cep55 PE=1 SV=1	XP_012967899.1 centrosomal protein of 55 kDa [Mesocricetus auratus] &gt;XP_021080400.1 centrosomal protein of 55 kDa [Mesocricetus auratus] &gt;XP_021080405.1 centrosomal protein of 55 kDa [Mesocricetus auratus] &gt;XP_021080411.1 centrosomal protein of 55 kDa [Mesocricetus auratus]
MSTRG.214.2	NW_004801604.1[-]20879211-20897917	rna-XM_021224741.1	j	GO:0044444;GO:0030496;GO:0021549;GO:0000920;GO:1904888;GO:0005623;GO:1902531;GO:0007417;GO:0044464;GO:0000281;GO:0043229;GO:0044446;GO:0015630;GO:0032501;GO:1903047;GO:0022402;GO:0032502;GO:0005813;GO:0023051;GO:0044459;GO:0022037;GO:0014066;GO:0009966;GO:0043232;GO:0044424;GO:0051179;GO:0005815;GO:0016020;GO:0033036;GO:0043228;GO:0001655;GO:0044425;GO:0050789;GO:0009987;GO:0065007;GO:0005814;GO:…	K16456	4PTNG	Z	sp|Q4V7C8|CEP55_RAT Centrosomal protein of 55 kDa OS=Rattus norvegicus OX=10116 GN=Cep55 PE=1 SV=1	XP_012967899.1 centrosomal protein of 55 kDa [Mesocricetus auratus] &gt;XP_021080400.1 centrosomal protein of 55 kDa [Mesocricetus auratus] &gt;XP_021080405.1 centrosomal protein of 55 kDa [Mesocricetus auratus] &gt;XP_021080411.1 centrosomal protein of 55 kDa [Mesocricetus auratus]
MSTRG.214.3	NW_004801604.1[-]20879211-20897917	rna-XM_021224741.1	j	GO:0050794;GO:0045184;GO:0072001;GO:0005856;GO:0030902;GO:0051896;GO:0032155;GO:0051301;GO:0032154;GO:0010646;GO:0007399;GO:0048856;GO:0007049;GO:0007275;GO:0044421;GO:0048731;GO:0008104;GO:0045171;GO:0061640;GO:0071944;GO:0005886;GO:0005622;GO:0005737;GO:0043226;GO:0044422;GO:0007420;GO:0000278;GO:0005576;GO:0048513;GO:0005575;GO:0098590;GO:0032153;GO:0044450;GO:0060322;GO:0051234;GO:0008150;GO:…	K16456	4PTNG	Z	sp|Q4V7C8|CEP55_RAT Centrosomal protein of 55 kDa OS=Rattus norvegicus OX=10116 GN=Cep55 PE=1 SV=1	XP_012967899.1 centrosomal protein of 55 kDa [Mesocricetus auratus] &gt;XP_021080400.1 centrosomal protein of 55 kDa [Mesocricetus auratus] &gt;XP_021080405.1 centrosomal protein of 55 kDa [Mesocricetus auratus] &gt;XP_021080411.1 centrosomal protein of 55 kDa [Mesocricetus auratus]
MSTRG.215.1	NW_004801604.1[+]20910265-21055309	rna-XM_021224763.1	j	GO:0048646;GO:0008289;GO:0044444;GO:0044464;GO:0098589;GO:0071840;GO:0044433;GO:0003012;GO:0032501;GO:0030154;GO:0044297;GO:0044298;GO:0009266;GO:0023051;GO:0012506;GO:0030317;GO:0030030;GO:0043025;GO:0016020;GO:0043231;GO:0012505;GO:0022414;GO:0005635;GO:0006950;GO:0044424;GO:0098805;GO:0120038;GO:0009408;GO:0044703;GO:0065007;GO:0030947;GO:0000768;GO:0051716;GO:0030659;GO:0031253;GO:0031268;GO:…	-	4Q2XD	M	sp|Q69ZN7|MYOF_MOUSE Myoferlin OS=Mus musculus OX=10090 GN=Myof PE=1 SV=2	XP_005063698.1 myoferlin isoform X3 [Mesocricetus auratus]
MSTRG.216.1	NW_004801604.1[-]21033926-21034338	rna-XM_021224782.1	i	-	-	-	-	-	-
MSTRG.217.1	NW_004801604.1[.]21064337-21064598	-	u	-	-	-	-	-	-
MSTRG.219.1	NW_004801604.1[-]21264786-21383934	rna-XM_005063646.3	j	GO:0048513;GO:0016192;GO:0099643;GO:0005488;GO:0150034;GO:0007276;GO:0099023;GO:0043005;GO:0099537;GO:0007275;GO:0005886;GO:0120025;GO:0032990;GO:0005829;GO:0032504;GO:0040011;GO:0005768;GO:0007281;GO:0009888;GO:0007297;GO:0019953;GO:0051650;GO:0045202;GO:0042330;GO:0140056;GO:0048870;GO:0009416;GO:0030707;GO:0007268;GO:0002064;GO:0099536;GO:0042592;GO:0032940;GO:0006887;GO:0006904;GO:0090543;GO:…	K19985	4PSMU	U	sp|O54923|EXOC6_RAT Exocyst complex component 6 OS=Rattus norvegicus OX=10116 GN=Exoc6 PE=1 SV=2	XP_021080453.2 exocyst complex component 6 isoform X1 [Mesocricetus auratus]
MSTRG.219.2	NW_004801604.1[-]21264786-21396570	rna-XM_005063646.3	j	GO:0072659;GO:0097458;GO:0044306;GO:0003674;GO:0007423;GO:0022406;GO:0007292;GO:0099568;GO:0034613;GO:0048869;GO:0048856;GO:0016080;GO:0048489;GO:0051649;GO:0070727;GO:0016197;GO:0099504;GO:0005737;GO:0030855;GO:0042221;GO:0030426;GO:0120036;GO:0090522;GO:0051641;GO:0072657;GO:0006935;GO:0097479;GO:0044703;GO:0030099;GO:0048468;GO:0048699;GO:0003006;GO:0065008;GO:0009314;GO:0097485;GO:0030427;GO:…	K19985	4PSMU	U	sp|O54923|EXOC6_RAT Exocyst complex component 6 OS=Rattus norvegicus OX=10116 GN=Exoc6 PE=1 SV=2	XP_005063703.1 exocyst complex component 6 isoform X4 [Mesocricetus auratus]
MSTRG.219.3	NW_004801604.1[-]21265196-21383934	rna-XM_005063646.3	j	GO:0016079;GO:0007298;GO:0019899;GO:0044448;GO:0009453;GO:0046903;GO:0048872;GO:0007409;GO:0030424;GO:0001505;GO:0048534;GO:0050896;GO:0051234;GO:0008150;GO:0090132;GO:0043226;GO:0048731;GO:0044456;GO:0042995;GO:0048812;GO:0016043;GO:0098916;GO:0051179;GO:0044463;GO:0140029;GO:0051020;GO:0007269;GO:0009653;GO:0097708;GO:0043227;GO:0006928;GO:0016477;GO:0022416;GO:0055037;GO:0046907;GO:0097480;GO:…	K19985	4PSMU	U	sp|O54923|EXOC6_RAT Exocyst complex component 6 OS=Rattus norvegicus OX=10116 GN=Exoc6 PE=1 SV=2	XP_021080464.2 exocyst complex component 6 isoform X2 [Mesocricetus auratus]
MSTRG.219.6	NW_004801604.1[-]21266741-21396570	rna-XM_005063646.3	j	GO:0099504;GO:0070727;GO:0016197;GO:0042221;GO:0005737;GO:0030855;GO:0030426;GO:0072657;GO:0120036;GO:0051641;GO:0090522;GO:0006935;GO:0072659;GO:0044306;GO:0097458;GO:0022406;GO:0007292;GO:0007423;GO:0003674;GO:0016080;GO:0099568;GO:0048856;GO:0034613;GO:0048869;GO:0051649;GO:0048489;GO:0006836;GO:0007411;GO:0033267;GO:0048471;GO:0015833;GO:0030496;GO:0030097;GO:0000902;GO:0099022;GO:0044464;GO:…	K19985	4PSMU	U	sp|O54923|EXOC6_RAT Exocyst complex component 6 OS=Rattus norvegicus OX=10116 GN=Exoc6 PE=1 SV=2	XP_021080464.2 exocyst complex component 6 isoform X2 [Mesocricetus auratus]
MSTRG.220.1	NW_004801604.1[-]21536881-21587006	rna-XM_021224817.1	j	GO:0048522;GO:0036094;GO:0051493;GO:0051222;GO:0022414;GO:0019884;GO:0019901;GO:0099513;GO:0033044;GO:0030554;GO:0017076;GO:0002495;GO:0097367;GO:0016462;GO:0044464;GO:0045786;GO:0015833;GO:2001251;GO:0010564;GO:0010948;GO:0060341;GO:0048856;GO:0021700;GO:1904951;GO:0051233;GO:0009306;GO:0007017;GO:0051260;GO:0070201;GO:0045478;GO:0003674;GO:0032888;GO:0050794;GO:0008092;GO:0090087;GO:0070507;GO:…	K10398	4Q4GC	Z	sp|Q6P9P6|KIF11_MOUSE Kinesin-like protein KIF11 OS=Mus musculus OX=10090 GN=Kif11 PE=1 SV=1	XP_040600918.1 kinesin-like protein KIF11 [Mesocricetus auratus]
MSTRG.220.2	NW_004801604.1[-]21536949-21587006	rna-XM_021224817.1	j	GO:0051260;GO:0070201;GO:0009306;GO:0007017;GO:0032888;GO:0050794;GO:0045478;GO:0003674;GO:0060341;GO:0010948;GO:0048856;GO:0051233;GO:1904951;GO:0021700;GO:0070925;GO:0044422;GO:0051049;GO:0048085;GO:0046602;GO:0007049;GO:0005737;GO:0022607;GO:0070507;GO:0008092;GO:0090087;GO:0140014;GO:0042303;GO:0019901;GO:0099513;GO:0036094;GO:0048522;GO:0019884;GO:0051222;GO:0051493;GO:0022414;GO:0045786;GO:…	K10398	4Q4GC	Z	sp|Q6P9P6|KIF11_MOUSE Kinesin-like protein KIF11 OS=Mus musculus OX=10090 GN=Kif11 PE=1 SV=1	XP_040600918.1 kinesin-like protein KIF11 [Mesocricetus auratus]
MSTRG.221.3	NW_004801604.1[+]21602715-21692522	rna-XM_021224833.1	j	GO:0005782;GO:0051239;GO:0042803;GO:0009894;GO:0015833;GO:0008340;GO:0030554;GO:0017076;GO:0006518;GO:1902531;GO:0044464;GO:0016462;GO:0033218;GO:0097367;GO:0040008;GO:0017046;GO:0070887;GO:0004222;GO:0065008;GO:0048522;GO:0036094;GO:0045926;GO:0034641;GO:0030162;GO:0097242;GO:1901575;GO:0045732;GO:0032869;GO:0016020;GO:0010604;GO:0042165;GO:0044422;GO:0070727;GO:0043434;GO:0042277;GO:0010675;GO:…	K01408	4PWJ7	O	sp|P35559|IDE_RAT Insulin-degrading enzyme OS=Rattus norvegicus OX=10116 GN=Ide PE=1 SV=1	XP_036023897.1 insulin-degrading enzyme isoform X1 [Onychomys torridus]
MSTRG.223.1	NW_004801604.1[-]21751446-21775292	rna-XM_005063651.3	j	GO:0019787;GO:0019899;GO:0071704;GO:0090141;GO:0031966;GO:0044429;GO:0048523;GO:0031224;GO:0005741;GO:0090342;GO:0051130;GO:0004842;GO:0051094;GO:0044432;GO:0005783;GO:0008150;GO:0031975;GO:0005488;GO:0044238;GO:0019538;GO:0050793;GO:0033365;GO:0016021;GO:0044237;GO:0043226;GO:0043227;GO:0051020;GO:0051179;GO:0010638;GO:0019867;GO:0033043;GO:0048519;GO:0044425;GO:0005789;GO:0050789;GO:0009987;GO:…	K10660	4J0S4	S	sp|Q3ZC24|MARH5_BOVIN E3 ubiquitin-protein ligase MARCHF5 OS=Bos taurus OX=9913 GN=MARCHF5 PE=2 SV=1	XP_015851055.1 PREDICTED: E3 ubiquitin-protein ligase MARCH5 isoform X1 [Peromyscus maniculatus bairdii]
MSTRG.223.3	NW_004801604.1[-]21751458-21773671	rna-XM_005063651.3	j	GO:0005737;GO:0005622;GO:0008104;GO:0006464;GO:0031090;GO:0070727;GO:0051093;GO:0044422;GO:0036211;GO:0051641;GO:0003824;GO:0005575;GO:0003674;GO:0070647;GO:0050794;GO:0005739;GO:0005515;GO:0044267;GO:0043170;GO:0034613;GO:0000209;GO:0042175;GO:0010821;GO:0005740;GO:0031984;GO:0044464;GO:0006807;GO:0032446;GO:0090140;GO:0044444;GO:0051865;GO:0022603;GO:0016740;GO:0016567;GO:0098588;GO:0098805;GO:…	K10660	3J6T1	S	sp|Q3ZC24|MARH5_BOVIN E3 ubiquitin-protein ligase MARCHF5 OS=Bos taurus OX=9913 GN=MARCHF5 PE=2 SV=1	XP_022355347.1 E3 ubiquitin-protein ligase MARCH5 [Enhydra lutris kenyoni]
MSTRG.225.1	NW_004801604.1[-]21958221-22009283	rna-XM_021224878.1	j	GO:0009890;GO:0035639;GO:0051098;GO:0070013;GO:0065009;GO:0017076;GO:0030554;GO:0010629;GO:0016462;GO:0097367;GO:0051172;GO:0044464;GO:0080090;GO:0065007;GO:1901265;GO:0004386;GO:0036094;GO:0045934;GO:0043231;GO:0044424;GO:0044422;GO:0031974;GO:0005622;GO:0010468;GO:0003824;GO:0005575;GO:0031324;GO:0051252;GO:0005654;GO:1902679;GO:2000112;GO:0044092;GO:0043233;GO:0003674;GO:0050794;GO:0035561;GO:…	K15192	4Q2ME	K	sp|O14981|BTAF1_HUMAN TATA-binding protein-associated factor 172 OS=Homo sapiens OX=9606 GN=BTAF1 PE=1 SV=2	XP_040601001.1 TATA-binding protein-associated factor 172 [Mesocricetus auratus]
MSTRG.225.3	NW_004801604.1[-]22002004-22055347	rna-XM_021224878.1	j	GO:0044422;GO:0031974;GO:0005622;GO:0010468;GO:0003824;GO:0031324;GO:0005575;GO:0051252;GO:0005654;GO:2000112;GO:1902679;GO:0043233;GO:0044092;GO:0003674;GO:0050794;GO:0035561;GO:2001141;GO:0019219;GO:0009892;GO:0009890;GO:0035639;GO:0051098;GO:0070013;GO:0030554;GO:0065009;GO:0017076;GO:0010629;GO:0016462;GO:0097367;GO:0051172;GO:0080090;GO:0044464;GO:0065007;GO:1901265;GO:0004386;GO:0036094;GO:…	K15192	4J223	K	sp|O14981|BTAF1_HUMAN TATA-binding protein-associated factor 172 OS=Homo sapiens OX=9606 GN=BTAF1 PE=1 SV=2	XP_040601001.1 TATA-binding protein-associated factor 172 [Mesocricetus auratus]
MSTRG.226.1	NW_004801604.1[-]22090529-22147667	rna-XM_021224888.1	j	GO:0043227;GO:0043232;GO:2000573;GO:0033043;GO:0051179;GO:0010638;GO:0016043;GO:0051129;GO:0010605;GO:0050789;GO:0009987;GO:0009893;GO:0051052;GO:0035264;GO:0030111;GO:0045862;GO:0043167;GO:0044430;GO:0010557;GO:0051171;GO:0009896;GO:0030177;GO:0090364;GO:0043169;GO:0043412;GO:0005623;GO:0048518;GO:0023052;GO:0016757;GO:0043229;GO:0007267;GO:0034502;GO:0032502;GO:0016763;GO:0031329;GO:0090263;GO:…	K10799	3J4EB	M	sp|Q3UES3|TNKS2_MOUSE Poly [ADP-ribose] polymerase tankyrase-2 OS=Mus musculus OX=10090 GN=Tnks2 PE=2 SV=2	XP_040601023.1 poly [ADP-ribose] polymerase tankyrase-2 isoform X3 [Mesocricetus auratus]
MSTRG.227.1	NW_004801604.1[.]22187569-22190746	-	u	-	K03847	-	-	-	EGW14713.1 hypothetical protein I79_019557 [Cricetulus griseus]
MSTRG.228.2	NW_004801604.1[-]22340790-22406056	rna-XM_005063663.3	j	GO:0044464;GO:0006807;GO:0043412;GO:0032446;GO:1901564;GO:0005623;GO:0036211;GO:0061659;GO:0044444;GO:0003824;GO:0005575;GO:0008150;GO:0044260;GO:0000209;GO:0005622;GO:0044237;GO:0005737;GO:0005829;GO:0044238;GO:0006464;GO:0019538;GO:0044424;GO:0043170;GO:0044267;GO:0061630;GO:0019787;GO:0070647;GO:0008152;GO:0016740;GO:0016567;GO:0003674;GO:0004842;GO:0071704;GO:0140096;GO:0009987	K12232	4Q4X5	O	sp|Q8CDU6|HECD2_MOUSE Probable E3 ubiquitin-protein ligase HECTD2 OS=Mus musculus OX=10090 GN=Hectd2 PE=1 SV=2	XP_005063720.1 probable E3 ubiquitin-protein ligase HECTD2 isoform X1 [Mesocricetus auratus]
MSTRG.232.1	NW_004801604.1[-]22892339-22915313	rna-XM_005063668.3	j	GO:0006725;GO:0044424;GO:0032991;GO:0043228;GO:0043231;GO:0034470;GO:0043227;GO:0043232;GO:0034641;GO:0090501;GO:0004518;GO:0008152;GO:0016788;GO:0044452;GO:0000966;GO:1901363;GO:0090502;GO:0140101;GO:0030681;GO:0016787;GO:0005730;GO:0005634;GO:0009987;GO:0016070;GO:0006396;GO:0044464;GO:0005623;GO:0006139;GO:0006807;GO:0004519;GO:0004549;GO:1901360;GO:0070013;GO:0016891;GO:1902555;GO:0004521;GO:…	K03539	4Q8II	J	sp|O88796|RPP30_MOUSE Ribonuclease P protein subunit p30 OS=Mus musculus OX=10090 GN=Rpp30 PE=1 SV=1	XP_040601128.1 ribonuclease P protein subunit p30 isoform X3 [Mesocricetus auratus]
MSTRG.232.2	NW_004801604.1[-]22892487-22915313	rna-XM_005063668.3	j	GO:0090501;GO:0008152;GO:0004518;GO:0000966;GO:0044452;GO:0016788;GO:0140101;GO:0030681;GO:0016787;GO:1901363;GO:0090502;GO:0009987;GO:0016070;GO:0005730;GO:0005634;GO:0044424;GO:0032991;GO:0006725;GO:0043231;GO:0043228;GO:0043227;GO:0034470;GO:0034641;GO:0043232;GO:1901360;GO:0004549;GO:0070013;GO:0004521;GO:0016891;GO:1902555;GO:0043229;GO:1902494;GO:0044446;GO:0099116;GO:1905348;GO:0006139;GO:…	K03539	4Q8II	J	sp|O88796|RPP30_MOUSE Ribonuclease P protein subunit p30 OS=Mus musculus OX=10090 GN=Rpp30 PE=1 SV=1	XP_040601120.1 ribonuclease P protein subunit p30 isoform X2 [Mesocricetus auratus]
MSTRG.234.1	NW_004801604.1[.]23127406-23130788	-	u	-	-	-	-	-	-
MSTRG.235.1	NW_004801604.1[+]23139560-23151696	-	u	-	-	-	-	-	-
MSTRG.235.2	NW_004801604.1[+]23141014-23151696	-	u	-	-	-	-	-	-
MSTRG.236.2	NW_004801604.1[+]23220286-23282950	-	u	-	-	35U9R	S	sp|P11369|LORF2_MOUSE LINE-1 retrotransposable element ORF2 protein OS=Mus musculus OX=10090 GN=Pol PE=1 SV=2	ERE67011.1 40S ribosomal protein S15a-like protein [Cricetulus griseus]
MSTRG.236.3	NW_004801604.1[+]23220286-23282950	-	u	-	-	35U9R	S	sp|P11369|LORF2_MOUSE LINE-1 retrotransposable element ORF2 protein OS=Mus musculus OX=10090 GN=Pol PE=1 SV=2	ERE67011.1 40S ribosomal protein S15a-like protein [Cricetulus griseus]
MSTRG.236.1	NW_004801604.1[+]23220286-23306004	-	u	-	-	-	-	-	-
MSTRG.236.4	NW_004801604.1[+]23220311-23306004	-	u	-	-	3JG7C	BD	-	XP_023398903.1 zinc finger protein 404 isoform X2 [Loxodonta africana]
MSTRG.236.7	NW_004801604.1[+]23220322-23282950	-	u	-	-	35U9R	S	sp|P11369|LORF2_MOUSE LINE-1 retrotransposable element ORF2 protein OS=Mus musculus OX=10090 GN=Pol PE=1 SV=2	ERE67011.1 40S ribosomal protein S15a-like protein [Cricetulus griseus]
MSTRG.236.5	NW_004801604.1[+]23220322-23306004	-	u	-	-	3JG7C	BD	-	XP_023398903.1 zinc finger protein 404 isoform X2 [Loxodonta africana]
MSTRG.236.6	NW_004801604.1[+]23220322-23306004	-	u	-	-	-	-	-	-
MSTRG.237.1	NW_004801604.1[-]23290470-23291561	-	u	-	-	-	-	-	-
MSTRG.237.2	NW_004801604.1[-]23290470-23291561	-	u	-	-	-	-	-	-
MSTRG.236.8	NW_004801604.1[+]23290487-23306004	-	u	-	-	3JG7C	BD	-	XP_023398903.1 zinc finger protein 404 isoform X2 [Loxodonta africana]
MSTRG.236.10	NW_004801604.1[+]23291630-23306004	-	u	-	-	-	-	-	-
MSTRG.236.9	NW_004801604.1[+]23291630-23306004	-	u	-	-	3JG7C	BD	-	XP_023398903.1 zinc finger protein 404 isoform X2 [Loxodonta africana]
MSTRG.241.1	NW_004801604.1[+]24474835-24500877	rna-XM_021224968.1	x	GO:0043207;GO:0006952;GO:0035457;GO:0042221;GO:0005622;GO:0005737;GO:0035458;GO:0010033;GO:0045087;GO:0002252;GO:0008150;GO:0051607;GO:0051707;GO:0071310;GO:0005575;GO:0071345;GO:0003723;GO:0009615;GO:0009605;GO:0044464;GO:0005623;GO:0050896;GO:0005488;GO:0098542;GO:0009987;GO:0006955;GO:1901363;GO:0097159;GO:0034097;GO:0051716;GO:0002376;GO:0003674;GO:0009607;GO:0009617;GO:0070887;GO:0035455;GO:…	K14217	4Q0IM	S	sp|Q64282|IFIT1_MOUSE Interferon-induced protein with tetratricopeptide repeats 1 OS=Mus musculus OX=10090 GN=Ifit1 PE=1 SV=2	XP_040597851.1 interferon-induced protein with tetratricopeptide repeats 1-like [Mesocricetus auratus]
MSTRG.246.1	NW_004801604.1[-]24816404-24851841	rna-XM_013112078.2	j	GO:0012505;GO:0045619;GO:0043231;GO:0030030;GO:0032270;GO:0046677;GO:0043025;GO:0043254;GO:0097284;GO:0120038;GO:0097300;GO:0048666;GO:0071279;GO:1903706;GO:0030900;GO:0023057;GO:0002377;GO:0071285;GO:0023051;GO:0070013;GO:0005035;GO:0010648;GO:0005515;GO:0043170;GO:0043627;GO:0010562;GO:0002520;GO:0043029;GO:0005516;GO:0016324;GO:0031960;GO:2000106;GO:0002376;GO:0005031;GO:0008406;GO:0023056;GO:…	K04390	4PV78	T	sp|P25446|TNR6_MOUSE Tumor necrosis factor receptor superfamily member 6 OS=Mus musculus OX=10090 GN=Fas PE=1 SV=2	XP_012967532.1 tumor necrosis factor receptor superfamily member 6 isoform X1 [Mesocricetus auratus]
MSTRG.246.4	NW_004801604.1[-]24818370-24851443	rna-XM_013112078.2	j	GO:0071391;GO:0005829;GO:0010033;GO:0031264;GO:0043005;GO:0036294;GO:0045937;GO:0005488;GO:0044089;GO:0008625;GO:0060322;GO:0071345;GO:0045177;GO:0032268;GO:0051130;GO:0044087;GO:0019953;GO:0060255;GO:2001238;GO:0019222;GO:0048545;GO:0071326;GO:0090200;GO:0002460;GO:0048511;GO:0030217;GO:0034599;GO:0070228;GO:0010243;GO:0033993;GO:0043009;GO:0002521;GO:0031099;GO:0006979;GO:0071887;GO:0044085;GO:…	K04390	4PV78	T	sp|P25446|TNR6_MOUSE Tumor necrosis factor receptor superfamily member 6 OS=Mus musculus OX=10090 GN=Fas PE=1 SV=2	XP_012967532.1 tumor necrosis factor receptor superfamily member 6 isoform X1 [Mesocricetus auratus]
MSTRG.248.2	NW_004801604.1[-]24899005-24940925	rna-XM_021225020.1	j	GO:0008233;GO:0044424;GO:0004843;GO:0019783;GO:0043167;GO:0008152;GO:0009987;GO:0016579;GO:0140096;GO:0016787;GO:0036459;GO:1901564;GO:0005623;GO:0043412;GO:0043169;GO:0006807;GO:0044464;GO:0044260;GO:0070646;GO:0008234;GO:0044444;GO:0046872;GO:0044267;GO:0061578;GO:0043170;GO:0008237;GO:0003674;GO:0070647;GO:0071704;GO:0036211;GO:0005488;GO:0101005;GO:0008150;GO:0006508;GO:0070011;GO:0005575;GO:…	K11867	4PZSK	T	sp|Q96FJ0|STALP_HUMAN AMSH-like protease OS=Homo sapiens OX=9606 GN=STAMBPL1 PE=1 SV=2	XP_005063737.1 AMSH-like protease isoform X1 [Mesocricetus auratus] &gt;XP_012971613.1 AMSH-like protease isoform X1 [Mesocricetus auratus] &gt;XP_021080679.1 AMSH-like protease isoform X1 [Mesocricetus auratus] &gt;XP_021080683.1 AMSH-like protease isoform X1 [Mesocricetus auratus] &gt;XP_040601230.1 AMSH-like protease isoform X1 [Mesocricetus auratus]
MSTRG.248.1	NW_004801604.1[-]24899005-24946860	rna-XM_021225020.1	j	GO:0044238;GO:0006464;GO:0019538;GO:0070536;GO:0005829;GO:0005622;GO:0005737;GO:0044237;GO:0005575;GO:0003824;GO:0008150;GO:0006508;GO:0070011;GO:0005488;GO:0101005;GO:0036211;GO:0071704;GO:0070647;GO:0003674;GO:0043170;GO:0008237;GO:0044267;GO:0061578;GO:0046872;GO:0044444;GO:0044260;GO:0070646;GO:0008234;GO:1901564;GO:0005623;GO:0043412;GO:0006807;GO:0043169;GO:0044464;GO:0016787;GO:0036459;GO:…	K11867	4PZSK	T	sp|Q96FJ0|STALP_HUMAN AMSH-like protease OS=Homo sapiens OX=9606 GN=STAMBPL1 PE=1 SV=2	XP_021513654.1 AMSH-like protease isoform X1 [Meriones unguiculatus]
MSTRG.248.3	NW_004801604.1[-]24899005-24946860	rna-XM_021225020.1	j	GO:0036211;GO:0005488;GO:0101005;GO:0008150;GO:0006508;GO:0070011;GO:0005575;GO:0003824;GO:0005829;GO:0005622;GO:0005737;GO:0044237;GO:0070536;GO:0019538;GO:0006464;GO:0044238;GO:0044267;GO:0061578;GO:0008237;GO:0043170;GO:0003674;GO:0070647;GO:0071704;GO:0005623;GO:1901564;GO:0043412;GO:0043169;GO:0006807;GO:0044464;GO:0044260;GO:0070646;GO:0008234;GO:0044444;GO:0046872;GO:0008233;GO:0044424;GO:…	K11867	4PZSK	T	sp|Q96FJ0|STALP_HUMAN AMSH-like protease OS=Homo sapiens OX=9606 GN=STAMBPL1 PE=1 SV=2	XP_021513654.1 AMSH-like protease isoform X1 [Meriones unguiculatus]
MSTRG.248.4	NW_004801604.1[-]24899005-24946860	rna-XM_021225020.1	j	GO:0005622;GO:0005737;GO:0044237;GO:0005829;GO:0070536;GO:0019538;GO:0006464;GO:0044238;GO:0036211;GO:0005488;GO:0101005;GO:0006508;GO:0070011;GO:0008150;GO:0003824;GO:0005575;GO:0003674;GO:0070647;GO:0071704;GO:0061578;GO:0044267;GO:0008237;GO:0043170;GO:0046872;GO:0043412;GO:0043169;GO:0006807;GO:1901564;GO:0005623;GO:0044464;GO:0070646;GO:0044260;GO:0008234;GO:0044444;GO:0008152;GO:0043167;GO:…	K11867	4PZSK	T	sp|Q96FJ0|STALP_HUMAN AMSH-like protease OS=Homo sapiens OX=9606 GN=STAMBPL1 PE=1 SV=2	XP_005063737.1 AMSH-like protease isoform X1 [Mesocricetus auratus] &gt;XP_012971613.1 AMSH-like protease isoform X1 [Mesocricetus auratus] &gt;XP_021080679.1 AMSH-like protease isoform X1 [Mesocricetus auratus] &gt;XP_021080683.1 AMSH-like protease isoform X1 [Mesocricetus auratus] &gt;XP_040601230.1 AMSH-like protease isoform X1 [Mesocricetus auratus]
MSTRG.248.5	NW_004801604.1[-]24899005-24946860	rna-XM_021225020.1	j	GO:0043170;GO:0008237;GO:0061578;GO:0044267;GO:0070647;GO:0003674;GO:0071704;GO:0005488;GO:0101005;GO:0036211;GO:0005575;GO:0003824;GO:0008150;GO:0006508;GO:0070011;GO:0070536;GO:0005829;GO:0044237;GO:0005737;GO:0005622;GO:0044238;GO:0019538;GO:0006464;GO:0044424;GO:0008233;GO:0004843;GO:0019783;GO:0043167;GO:0008152;GO:0016787;GO:0036459;GO:0009987;GO:0016579;GO:0140096;GO:1901564;GO:0005623;GO:…	K11867	4PZSK	T	sp|Q96FJ0|STALP_HUMAN AMSH-like protease OS=Homo sapiens OX=9606 GN=STAMBPL1 PE=1 SV=2	XP_021513654.1 AMSH-like protease isoform X1 [Meriones unguiculatus]
MSTRG.249.1	NW_004801604.1[-]25038284-25056846	rna-XM_013110378.2	j	GO:0008152;GO:0016042;GO:0003674;GO:0008219;GO:0016788;GO:0016787;GO:0031424;GO:0071704;GO:0004465;GO:0009987;GO:0070268;GO:0009888;GO:0006629;GO:1901575;GO:0016298;GO:0030216;GO:0009056;GO:0048856;GO:0048869;GO:0032502;GO:0048731;GO:0007275;GO:0030855;GO:0008544;GO:0044238;GO:0060429;GO:0032501;GO:0030154;GO:0004806;GO:0005576;GO:0052689;GO:0043588;GO:0009913;GO:0005575;GO:0003824;GO:0048513;GO:…	-	4PSP8	I	sp|Q3U4B4|LIPN_MOUSE Lipase member N OS=Mus musculus OX=10090 GN=Lipn PE=2 SV=1	XP_040601279.1 lipase member N isoform X3 [Mesocricetus auratus]
MSTRG.249.3	NW_004801604.1[-]25039335-25056846	rna-XM_013110378.2	j	GO:0006629;GO:0009888;GO:1901575;GO:0048869;GO:0048856;GO:0016298;GO:0030216;GO:0009056;GO:0003674;GO:0016788;GO:0008219;GO:0008152;GO:0016042;GO:0009987;GO:0070268;GO:0031424;GO:0016787;GO:0004465;GO:0071704;GO:0052689;GO:0009913;GO:0043588;GO:0004806;GO:0005576;GO:0012501;GO:0008150;GO:0048513;GO:0003824;GO:0005575;GO:0030855;GO:0032502;GO:0007275;GO:0048731;GO:0044238;GO:0060429;GO:0008544;GO:…	-	4PSP8	I	sp|Q3U4B4|LIPN_MOUSE Lipase member N OS=Mus musculus OX=10090 GN=Lipn PE=2 SV=1	XP_012965832.1 lipase member N isoform X1 [Mesocricetus auratus] &gt;XP_040601270.1 lipase member N isoform X1 [Mesocricetus auratus]
MSTRG.249.4	NW_004801604.1[-]25039335-25056846	rna-XM_013110378.2	j	GO:0016787;GO:0031424;GO:0004465;GO:0071704;GO:0009987;GO:0070268;GO:0008152;GO:0016042;GO:0003674;GO:0008219;GO:0016788;GO:0016298;GO:0030216;GO:0009056;GO:0048856;GO:0048869;GO:0009888;GO:0006629;GO:1901575;GO:0008544;GO:0044238;GO:0060429;GO:0032501;GO:0030154;GO:0032502;GO:0048731;GO:0007275;GO:0030855;GO:0005575;GO:0003824;GO:0048513;GO:0012501;GO:0008150;GO:0004806;GO:0005576;GO:0052689;GO:…	-	4PSP8	I	sp|Q3U4B4|LIPN_MOUSE Lipase member N OS=Mus musculus OX=10090 GN=Lipn PE=2 SV=1	XP_040601279.1 lipase member N isoform X3 [Mesocricetus auratus]
MSTRG.251.1	NW_004801604.1[+]25207246-25256894	rna-XM_005063208.1	j	GO:0048513;GO:0003824;GO:0005575;GO:0012501;GO:0008150;GO:0004806;GO:0005576;GO:0052689;GO:0009913;GO:0043588;GO:0044238;GO:0060429;GO:0008544;GO:0030154;GO:0032501;GO:0032502;GO:0007275;GO:0048731;GO:0030855;GO:0016298;GO:0009056;GO:0030216;GO:0048869;GO:0048856;GO:0006629;GO:0009888;GO:1901575;GO:0031424;GO:0016787;GO:0004465;GO:0071704;GO:0009987;GO:0070268;GO:0008152;GO:0016042;GO:0003674;GO:…	K14452	3D299	I	sp|Q3YBN2|TALLP_MESAU Tear acid lipase-like protein OS=Mesocricetus auratus OX=10036 PE=1 SV=1	XP_040601312.1 tear acid lipase-like protein isoform X2 [Mesocricetus auratus]
MSTRG.251.2	NW_004801604.1[+]25207246-25256894	rna-XM_005063208.1	j	GO:0005576;GO:0004806;GO:0009913;GO:0043588;GO:0052689;GO:0048513;GO:0003824;GO:0005575;GO:0008150;GO:0012501;GO:0007275;GO:0048731;GO:0032502;GO:0030855;GO:0030154;GO:0032501;GO:0044238;GO:0060429;GO:0008544;GO:1901575;GO:0006629;GO:0009888;GO:0009056;GO:0030216;GO:0016298;GO:0048869;GO:0048856;GO:0016042;GO:0008152;GO:0008219;GO:0016788;GO:0003674;GO:0004465;GO:0071704;GO:0031424;GO:0016787;GO:…	-	3D299	I	sp|Q5VXJ0|LIPK_HUMAN Lipase member K OS=Homo sapiens OX=9606 GN=LIPK PE=2 SV=2	XP_040601312.1 tear acid lipase-like protein isoform X2 [Mesocricetus auratus]
MSTRG.251.3	NW_004801604.1[+]25207246-25256894	rna-XM_005063208.1	j	GO:0030154;GO:0032501;GO:0060429;GO:0044238;GO:0008544;GO:0007275;GO:0048731;GO:0032502;GO:0030855;GO:0048513;GO:0003824;GO:0005575;GO:0008150;GO:0012501;GO:0005576;GO:0004806;GO:0009913;GO:0043588;GO:0052689;GO:0004465;GO:0071704;GO:0016787;GO:0031424;GO:0070268;GO:0009987;GO:0016042;GO:0008152;GO:0016788;GO:0008219;GO:0003674;GO:0030216;GO:0009056;GO:0016298;GO:0048869;GO:0048856;GO:1901575;GO:…	K04382	3D299	I	sp|P67774|PP2AA_BOVIN Serine/threonine-protein phosphatase 2A catalytic subunit alpha isoform OS=Bos taurus OX=9913 GN=PPP2CA PE=1 SV=1	XP_040601312.1 tear acid lipase-like protein isoform X2 [Mesocricetus auratus]
MSTRG.251.4	NW_004801604.1[+]25207480-25256894	rna-XM_005063208.1	j	GO:0070268;GO:0009987;GO:0071704;GO:0004465;GO:0016787;GO:0031424;GO:0008219;GO:0016788;GO:0003674;GO:0016042;GO:0008152;GO:0048856;GO:0048869;GO:0009056;GO:0030216;GO:0016298;GO:1901575;GO:0009888;GO:0006629;GO:0032501;GO:0030154;GO:0008544;GO:0044238;GO:0060429;GO:0030855;GO:0048731;GO:0007275;GO:0032502;GO:0008150;GO:0012501;GO:0005575;GO:0048513;GO:0003824;GO:0043588;GO:0009913;GO:0052689;GO:…	-	3D299	I	sp|Q5VXJ0|LIPK_HUMAN Lipase member K OS=Homo sapiens OX=9606 GN=LIPK PE=2 SV=2	XP_040601312.1 tear acid lipase-like protein isoform X2 [Mesocricetus auratus]
MSTRG.251.5	NW_004801604.1[+]25207623-25256894	rna-XM_005063208.1	j	GO:0003674;GO:0008219;GO:0016788;GO:0008152;GO:0016042;GO:0009987;GO:0070268;GO:0031424;GO:0016787;GO:0071704;GO:0004465;GO:0009888;GO:0006629;GO:1901575;GO:0048856;GO:0048869;GO:0016298;GO:0030216;GO:0009056;GO:0030855;GO:0032502;GO:0048731;GO:0007275;GO:0008544;GO:0060429;GO:0044238;GO:0032501;GO:0030154;GO:0052689;GO:0043588;GO:0009913;GO:0004806;GO:0005576;GO:0012501;GO:0008150;GO:0005575;GO:…	K14452	3D299	I	sp|Q3YBN2|TALLP_MESAU Tear acid lipase-like protein OS=Mesocricetus auratus OX=10036 PE=1 SV=1	XP_040601312.1 tear acid lipase-like protein isoform X2 [Mesocricetus auratus]
MSTRG.251.6	NW_004801604.1[+]25207623-25256894	rna-XM_005063208.1	j	GO:0004806;GO:0005576;GO:0052689;GO:0009913;GO:0043588;GO:0003824;GO:0048513;GO:0005575;GO:0012501;GO:0008150;GO:0032502;GO:0007275;GO:0048731;GO:0030855;GO:0060429;GO:0044238;GO:0008544;GO:0030154;GO:0032501;GO:0006629;GO:0009888;GO:1901575;GO:0016298;GO:0030216;GO:0009056;GO:0048869;GO:0048856;GO:0008152;GO:0016042;GO:0003674;GO:0008219;GO:0016788;GO:0031424;GO:0016787;GO:0071704;GO:0004465;GO:…	K04382	3D299	I	sp|P67774|PP2AA_BOVIN Serine/threonine-protein phosphatase 2A catalytic subunit alpha isoform OS=Bos taurus OX=9913 GN=PPP2CA PE=1 SV=1	XP_040601312.1 tear acid lipase-like protein isoform X2 [Mesocricetus auratus]
MSTRG.251.7	NW_004801604.1[+]25207631-25256894	rna-XM_005063208.1	j	GO:0008150;GO:0012501;GO:0003824;GO:0048513;GO:0005575;GO:0009913;GO:0043588;GO:0052689;GO:0005576;GO:0004806;GO:0030154;GO:0032501;GO:0060429;GO:0044238;GO:0008544;GO:0030855;GO:0007275;GO:0048731;GO:0032502;GO:0048869;GO:0048856;GO:0009056;GO:0030216;GO:0016298;GO:1901575;GO:0006629;GO:0009888;GO:0070268;GO:0009987;GO:0004465;GO:0071704;GO:0016787;GO:0031424;GO:0016788;GO:0008219;GO:0003674;GO:…	K14452	3D299	I	sp|Q3YBN2|TALLP_MESAU Tear acid lipase-like protein OS=Mesocricetus auratus OX=10036 PE=1 SV=1	XP_040601312.1 tear acid lipase-like protein isoform X2 [Mesocricetus auratus]
MSTRG.251.8	NW_004801604.1[+]25207631-25256894	rna-XM_005063208.1	j	GO:0045859;GO:0051345;GO:1901652;GO:0005102;GO:0035306;GO:0003824;GO:0071310;GO:0051252;GO:0036211;GO:0065003;GO:0031401;GO:0000775;GO:0042578;GO:0010562;GO:0033157;GO:0009892;GO:0070208;GO:0005515;GO:0007507;GO:0043170;GO:0031690;GO:0032868;GO:0032879;GO:0051321;GO:0042176;GO:0051098;GO:0023051;GO:0042308;GO:0001933;GO:0051172;GO:0120038;GO:1904063;GO:0071277;GO:0035307;GO:0032270;GO:0046677;GO:…	K04382	4GW9Y	T	sp|P67774|PP2AA_BOVIN Serine/threonine-protein phosphatase 2A catalytic subunit alpha isoform OS=Bos taurus OX=9913 GN=PPP2CA PE=1 SV=1	XP_021568471.1 serine/threonine-protein phosphatase 2A catalytic subunit beta isoform isoform X1 [Carlito syrichta]
MSTRG.254.2	NW_004801604.1[+]26035746-26078482	rna-XM_005063689.3	j	GO:0051130;GO:0045807;GO:0007444;GO:0005741;GO:0031224;GO:0019953;GO:0048523;GO:0044429;GO:0031966;GO:0048515;GO:0050877;GO:0019222;GO:0097159;GO:0050804;GO:0060255;GO:0031323;GO:0016817;GO:0009888;GO:0007281;GO:0016818;GO:0032555;GO:0032504;GO:0002090;GO:0035222;GO:0043226;GO:0030054;GO:0007612;GO:0005886;GO:0031325;GO:0048731;GO:0007275;GO:0016021;GO:0032553;GO:0005777;GO:0003002;GO:0044456;GO:…	-	4J52Q	O	sp|Q8NBU5|ATAD1_HUMAN Outer mitochondrial transmembrane helix translocase OS=Homo sapiens OX=9606 GN=ATAD1 PE=1 SV=1	XP_022425130.1 ATPase family AAA domain-containing protein 1 [Delphinapterus leucas]
MSTRG.254.3	NW_004801604.1[+]26035746-26078482	rna-XM_005063689.3	j	GO:0007447;GO:0048190;GO:0030154;GO:0032879;GO:0032501;GO:0010648;GO:0035639;GO:0023051;GO:0017076;GO:0030554;GO:0023057;GO:0044444;GO:0097367;GO:0016462;GO:0005740;GO:0044464;GO:0007613;GO:0098588;GO:0098805;GO:0044703;GO:0065007;GO:1901265;GO:0048468;GO:0003006;GO:0051967;GO:0098794;GO:0060627;GO:0036094;GO:0048522;GO:0010604;GO:0016020;GO:0022414;GO:0043231;GO:0044424;GO:0031090;GO:0007611;GO:…	-	4Q0AU	O	sp|F6QV99|ATAD1_BOVIN Outer mitochondrial transmembrane helix translocase OS=Bos taurus OX=9913 GN=ATAD1 PE=2 SV=2	XP_006996259.2 PREDICTED: ATPase family AAA domain-containing protein 1 isoform X1 [Peromyscus maniculatus bairdii]
MSTRG.254.4	NW_004801604.1[+]26035757-26078482	rna-XM_005063689.3	j	GO:0016818;GO:0007281;GO:0032555;GO:0032504;GO:0002090;GO:0035222;GO:0031323;GO:0009888;GO:0016817;GO:0031966;GO:0048515;GO:0048523;GO:0019953;GO:0044429;GO:0050804;GO:0060255;GO:0050877;GO:0097159;GO:0019222;GO:0005741;GO:0007444;GO:0031224;GO:0051130;GO:0045807;GO:0031975;GO:0048259;GO:0008150;GO:0005524;GO:0048513;GO:0098590;GO:0005488;GO:0051050;GO:0045211;GO:0005777;GO:0003002;GO:0032553;GO:…	-	4Q0AU	O	sp|F6QV99|ATAD1_BOVIN Outer mitochondrial transmembrane helix translocase OS=Bos taurus OX=9913 GN=ATAD1 PE=2 SV=2	XP_007125600.1 ATPase family AAA domain-containing protein 1 isoform X2 [Physeter catodon]
MSTRG.254.5	NW_004801604.1[+]26035984-26078482	rna-XM_005063689.3	j	GO:0031966;GO:0048515;GO:0048523;GO:0019953;GO:0044429;GO:0060255;GO:0050804;GO:0050877;GO:0019222;GO:0097159;GO:0005741;GO:0007444;GO:0031224;GO:0051130;GO:0045807;GO:0016818;GO:0007281;GO:0032555;GO:0032504;GO:0035222;GO:0002090;GO:0031323;GO:0009888;GO:0016817;GO:0005777;GO:0003002;GO:0032553;GO:0044456;GO:0009953;GO:0007276;GO:0005886;GO:0007612;GO:0043226;GO:0030054;GO:0048731;GO:0031325;GO:…	-	4MXA4	O	sp|Q8NBU5|ATAD1_HUMAN Outer mitochondrial transmembrane helix translocase OS=Homo sapiens OX=9606 GN=ATAD1 PE=1 SV=1	EPQ13775.1 ATPase family AAA domain-containing protein 1 [Myotis brandtii]
MSTRG.254.6	NW_004801604.1[+]26036418-26078482	rna-XM_005063689.3	j	GO:0098794;GO:0051967;GO:0048522;GO:0036094;GO:0060627;GO:0043231;GO:0022414;GO:0010604;GO:0016020;GO:0044424;GO:0065007;GO:0044703;GO:0098805;GO:0098588;GO:0003006;GO:1901265;GO:0048468;GO:0030554;GO:0017076;GO:0023057;GO:0044444;GO:0005740;GO:0016462;GO:0097367;GO:0007613;GO:0044464;GO:0048190;GO:0007447;GO:0032501;GO:0010648;GO:0030154;GO:0032879;GO:0035639;GO:0023051;GO:0048856;GO:0048869;GO:…	-	4Q0AU	O	sp|F6QV99|ATAD1_BOVIN Outer mitochondrial transmembrane helix translocase OS=Bos taurus OX=9913 GN=ATAD1 PE=2 SV=2	XP_007125600.1 ATPase family AAA domain-containing protein 1 isoform X2 [Physeter catodon]
MSTRG.256.1	NW_004801604.1[+]26092841-26097933	rna-XM_021225086.1	x	-	-	-	-	-	EDL00606.1 mCG1042685, partial [Mus musculus]
MSTRG.256.2	NW_004801604.1[+]26092929-26098763	rna-XM_021225086.1	x	-	-	-	-	-	OBS66439.1 hypothetical protein A6R68_05023, partial [Neotoma lepida]
MSTRG.258.1	NW_004801604.1[+]26332780-26335469	-	u	-	-	-	-	-	EGW01192.1 hypothetical protein I79_015218 [Cricetulus griseus]
MSTRG.259.1	NW_004801604.1[+]26336259-26578547	rna-XM_021225089.1	j	GO:0090407;GO:0051707;GO:2001236;GO:0005623;GO:1901564;GO:0071356;GO:0006665;GO:0048518;GO:0048585;GO:0043229;GO:0031985;GO:0044446;GO:0033993;GO:0044459;GO:0002950;GO:0043227;GO:0005887;GO:0009966;GO:0046513;GO:0042981;GO:0031300;GO:0071222;GO:0048519;GO:0005789;GO:0034612;GO:0006643;GO:0044425;GO:0030148;GO:0098827;GO:0009987;GO:0009893;GO:0050789;GO:0005634;GO:0008152;GO:0009617;GO:0048583;GO:…	K04714	4Q10Z	I	sp|A0AAS4|SMS1_PIG Phosphatidylcholine:ceramide cholinephosphotransferase 1 OS=Sus scrofa OX=9823 GN=SGMS1 PE=2 SV=2	XP_040601429.1 phosphatidylcholine:ceramide cholinephosphotransferase 1 [Mesocricetus auratus] &gt;XP_040601434.1 phosphatidylcholine:ceramide cholinephosphotransferase 1 [Mesocricetus auratus] &gt;XP_040601443.1 phosphatidylcholine:ceramide cholinephosphotransferase 1 [Mesocricetus auratus] &gt;XP_040601448.1 phosphatidylcholine:ceramide cholinephosphotransferase 1 [Mesocricetus auratus] &gt;XP_…
MSTRG.259.2	NW_004801604.1[+]26336337-26578547	rna-XM_021225089.1	j	GO:0006950;GO:0044424;GO:0006954;GO:0010604;GO:0016020;GO:0043231;GO:0012505;GO:1901576;GO:0071219;GO:0034641;GO:0070887;GO:0010628;GO:0016740;GO:0019637;GO:0051716;GO:0008654;GO:0002237;GO:0098588;GO:0065007;GO:0044464;GO:0043066;GO:1902531;GO:0031984;GO:0006807;GO:0009605;GO:0044444;GO:0023057;GO:0031228;GO:0023051;GO:1901566;GO:0006644;GO:2001234;GO:0010648;GO:0031227;GO:0042175;GO:0031226;GO:…	K04714	4Q10Z	I	sp|A0AAS4|SMS1_PIG Phosphatidylcholine:ceramide cholinephosphotransferase 1 OS=Sus scrofa OX=9823 GN=SGMS1 PE=2 SV=2	XP_040601429.1 phosphatidylcholine:ceramide cholinephosphotransferase 1 [Mesocricetus auratus] &gt;XP_040601434.1 phosphatidylcholine:ceramide cholinephosphotransferase 1 [Mesocricetus auratus] &gt;XP_040601443.1 phosphatidylcholine:ceramide cholinephosphotransferase 1 [Mesocricetus auratus] &gt;XP_040601448.1 phosphatidylcholine:ceramide cholinephosphotransferase 1 [Mesocricetus auratus] &gt;XP_…
MSTRG.259.4	NW_004801604.1[+]26427040-26578547	rna-XM_021225089.1	j	GO:0060548;GO:0005795;GO:0006629;GO:0006686;GO:0006915;GO:0060255;GO:0071704;GO:0019222;GO:0030176;GO:0048523;GO:0031224;GO:2001237;GO:0006796;GO:0044432;GO:0006793;GO:0071345;GO:0047493;GO:0005783;GO:0008150;GO:0050896;GO:0030173;GO:2001242;GO:0044238;GO:0009058;GO:0009968;GO:0098791;GO:0016021;GO:0010033;GO:0043603;GO:0005886;GO:0044237;GO:0043226;GO:0043227;GO:0005887;GO:0009966;GO:0046513;GO:…	K04714	4Q10Z	I	sp|A0AAS4|SMS1_PIG Phosphatidylcholine:ceramide cholinephosphotransferase 1 OS=Sus scrofa OX=9823 GN=SGMS1 PE=2 SV=2	XP_040601429.1 phosphatidylcholine:ceramide cholinephosphotransferase 1 [Mesocricetus auratus] &gt;XP_040601434.1 phosphatidylcholine:ceramide cholinephosphotransferase 1 [Mesocricetus auratus] &gt;XP_040601443.1 phosphatidylcholine:ceramide cholinephosphotransferase 1 [Mesocricetus auratus] &gt;XP_040601448.1 phosphatidylcholine:ceramide cholinephosphotransferase 1 [Mesocricetus auratus] &gt;XP_…
MSTRG.259.5	NW_004801604.1[+]26484848-26578547	rna-XM_021225089.1	j	GO:0044422;GO:0044249;GO:0006672;GO:0044255;GO:0006952;GO:0043207;GO:0031090;GO:0016310;GO:0016780;GO:0010468;GO:0046467;GO:0071944;GO:0042221;GO:0005622;GO:0005737;GO:0071310;GO:0005575;GO:0003824;GO:0043069;GO:0000139;GO:0012501;GO:0031301;GO:0044271;GO:0044431;GO:0033188;GO:1901701;GO:0016772;GO:0034097;GO:0043604;GO:0010941;GO:0043067;GO:0050794;GO:0009607;GO:0006684;GO:0000138;GO:0032496;GO:…	K04714	4Q10Z	I	sp|A0AAS4|SMS1_PIG Phosphatidylcholine:ceramide cholinephosphotransferase 1 OS=Sus scrofa OX=9823 GN=SGMS1 PE=2 SV=2	XP_040601429.1 phosphatidylcholine:ceramide cholinephosphotransferase 1 [Mesocricetus auratus] &gt;XP_040601434.1 phosphatidylcholine:ceramide cholinephosphotransferase 1 [Mesocricetus auratus] &gt;XP_040601443.1 phosphatidylcholine:ceramide cholinephosphotransferase 1 [Mesocricetus auratus] &gt;XP_040601448.1 phosphatidylcholine:ceramide cholinephosphotransferase 1 [Mesocricetus auratus] &gt;XP_…
MSTRG.259.6	NW_004801604.1[+]26504329-26578547	rna-XM_021225089.1	j	GO:0071219;GO:1901576;GO:0034641;GO:0044424;GO:0006950;GO:0043231;GO:0012505;GO:0010604;GO:0016020;GO:0006954;GO:0002237;GO:0008654;GO:0065007;GO:0098588;GO:0010628;GO:0070887;GO:0051716;GO:0019637;GO:0016740;GO:0044444;GO:0023057;GO:0006807;GO:1902531;GO:0043066;GO:0031984;GO:0044464;GO:0009605;GO:2001234;GO:0010648;GO:0042175;GO:0031227;GO:1901566;GO:0031228;GO:0023051;GO:0006644;GO:0097164;GO:…	K04714	4Q10Z	I	sp|A0AAS4|SMS1_PIG Phosphatidylcholine:ceramide cholinephosphotransferase 1 OS=Sus scrofa OX=9823 GN=SGMS1 PE=2 SV=2	XP_040601429.1 phosphatidylcholine:ceramide cholinephosphotransferase 1 [Mesocricetus auratus] &gt;XP_040601434.1 phosphatidylcholine:ceramide cholinephosphotransferase 1 [Mesocricetus auratus] &gt;XP_040601443.1 phosphatidylcholine:ceramide cholinephosphotransferase 1 [Mesocricetus auratus] &gt;XP_040601448.1 phosphatidylcholine:ceramide cholinephosphotransferase 1 [Mesocricetus auratus] &gt;XP_…
MSTRG.259.7	NW_004801604.1[+]26504339-26578547	rna-XM_021225089.1	j	GO:0044444;GO:0023057;GO:0043066;GO:0031984;GO:1902531;GO:0044464;GO:0006807;GO:0009605;GO:0010648;GO:2001234;GO:0042175;GO:0031227;GO:1901566;GO:0023051;GO:0031228;GO:0006644;GO:0071219;GO:1901576;GO:0034641;GO:0044424;GO:0006950;GO:0016020;GO:0010604;GO:0006954;GO:0012505;GO:0043231;GO:0002237;GO:0008654;GO:0098588;GO:0065007;GO:0070887;GO:0010628;GO:0019637;GO:0016740;GO:0051716;GO:0003824;GO:…	K04714	4Q10Z	I	sp|A0AAS4|SMS1_PIG Phosphatidylcholine:ceramide cholinephosphotransferase 1 OS=Sus scrofa OX=9823 GN=SGMS1 PE=2 SV=2	XP_040601429.1 phosphatidylcholine:ceramide cholinephosphotransferase 1 [Mesocricetus auratus] &gt;XP_040601434.1 phosphatidylcholine:ceramide cholinephosphotransferase 1 [Mesocricetus auratus] &gt;XP_040601443.1 phosphatidylcholine:ceramide cholinephosphotransferase 1 [Mesocricetus auratus] &gt;XP_040601448.1 phosphatidylcholine:ceramide cholinephosphotransferase 1 [Mesocricetus auratus] &gt;XP_…
MSTRG.261.1	NW_004801604.1[.]26647313-26647876	rna-XM_021230183.1	i	-	-	-	-	-	EGV95152.1 hypothetical protein I79_022183 [Cricetulus griseus]
MSTRG.262.1	NW_004801604.1[-]26908665-26920919	rna-XM_013114650.2	x	-	-	-	-	-	-
MSTRG.264.1	NW_004801604.1[-]27396705-27524986	rna-XM_021225101.1	x	-	-	-	-	-	-
MSTRG.264.2	NW_004801604.1[-]27397349-27463171	rna-XM_021225101.1	i	-	-	-	-	-	-
MSTRG.264.3	NW_004801604.1[-]27397349-27469790	rna-XM_021225101.1	i	-	-	-	-	-	-
MSTRG.267.1	NW_004801604.1[.]27771014-27771455	rna-XM_013114638.2	i	-	-	-	-	-	-
MSTRG.269.2	NW_004801604.1[+]28523969-28551946	rna-XM_021225143.1	j	GO:0016054;GO:0016642;GO:0003824;GO:0071310;GO:0005575;GO:0016597;GO:0046983;GO:0071944;GO:0031974;GO:0005737;GO:0005622;GO:0042221;GO:1990823;GO:0044422;GO:0019752;GO:0005515;GO:0005739;GO:0017144;GO:0006546;GO:0044248;GO:0016638;GO:1990830;GO:0046395;GO:0030170;GO:0003674;GO:1903442;GO:0036255;GO:0050662;GO:0004375;GO:0005960;GO:0034097;GO:0043233;GO:0060359;GO:0006807;GO:0070542;GO:0044464;GO:…	K00281	4Q13G	E	sp|Q91W43|GCSP_MOUSE Glycine dehydrogenase (decarboxylating), mitochondrial OS=Mus musculus OX=10090 GN=Gldc PE=1 SV=1	XP_040601633.1 glycine dehydrogenase (decarboxylating), mitochondrial [Mesocricetus auratus]
MSTRG.269.3	NW_004801604.1[+]28524282-28551946	rna-XM_021225143.1	j	GO:0004375;GO:0050662;GO:0003674;GO:1903442;GO:0036255;GO:0034097;GO:0043233;GO:0005960;GO:0017144;GO:0044248;GO:0006546;GO:0005515;GO:0005739;GO:1990830;GO:0046395;GO:0030170;GO:0016638;GO:1990823;GO:0071944;GO:0031974;GO:0005622;GO:0005737;GO:0042221;GO:0044422;GO:0019752;GO:0003824;GO:0071310;GO:0005575;GO:0016597;GO:0046983;GO:0016054;GO:0016642;GO:0070887;GO:0055114;GO:0065008;GO:0051716;GO:…	K00281	4Q13G	E	sp|Q91W43|GCSP_MOUSE Glycine dehydrogenase (decarboxylating), mitochondrial OS=Mus musculus OX=10090 GN=Gldc PE=1 SV=1	XP_040601633.1 glycine dehydrogenase (decarboxylating), mitochondrial [Mesocricetus auratus]
MSTRG.269.4	NW_004801604.1[+]28524609-28551946	rna-XM_021225143.1	j	GO:0071944;GO:0031974;GO:0042221;GO:0005622;GO:0005737;GO:1990823;GO:0044422;GO:0019752;GO:0016054;GO:0016642;GO:0071310;GO:0005575;GO:0003824;GO:0016597;GO:0046983;GO:1903442;GO:0003674;GO:0036255;GO:0050662;GO:0004375;GO:0005960;GO:0043233;GO:0034097;GO:0005515;GO:0005739;GO:0017144;GO:0044248;GO:0006546;GO:0016638;GO:1990830;GO:0030170;GO:0046395;GO:0042737;GO:0044281;GO:0042803;GO:0070013;GO:…	K00281	4Q13G	E	sp|Q91W43|GCSP_MOUSE Glycine dehydrogenase (decarboxylating), mitochondrial OS=Mus musculus OX=10090 GN=Gldc PE=1 SV=1	XP_040601633.1 glycine dehydrogenase (decarboxylating), mitochondrial [Mesocricetus auratus]
MSTRG.269.5	NW_004801604.1[+]28524700-28551946	rna-XM_021225143.1	j	GO:0043229;GO:0005759;GO:0044446;GO:1902494;GO:0044282;GO:0010243;GO:0033993;GO:0042135;GO:0043177;GO:0008144;GO:1901564;GO:0005623;GO:0043169;GO:0014070;GO:0070279;GO:1901363;GO:0001101;GO:0009987;GO:0043168;GO:0009071;GO:0005634;GO:0043167;GO:0008152;GO:1901700;GO:0043227;GO:0009069;GO:0009056;GO:0006091;GO:0009055;GO:0042133;GO:0016594;GO:0044238;GO:0009063;GO:0006520;GO:0010033;GO:0005886;GO:…	K00281	4Q13G	E	sp|Q91W43|GCSP_MOUSE Glycine dehydrogenase (decarboxylating), mitochondrial OS=Mus musculus OX=10090 GN=Gldc PE=1 SV=1	XP_040601633.1 glycine dehydrogenase (decarboxylating), mitochondrial [Mesocricetus auratus]
MSTRG.269.6	NW_004801604.1[+]28524998-28551946	rna-XM_021225143.1	j	GO:0048037;GO:0016491;GO:0006544;GO:0044429;GO:0071704;GO:0097159;GO:1901698;GO:1990204;GO:0016829;GO:0019899;GO:0022900;GO:0005886;GO:0044237;GO:0043226;GO:0010033;GO:0006520;GO:0044238;GO:0009063;GO:0001505;GO:0042802;GO:0005488;GO:0050896;GO:0043436;GO:0008150;GO:0071345;GO:0008152;GO:0043167;GO:1901700;GO:0009987;GO:0009071;GO:0005634;GO:0043168;GO:0070279;GO:0001101;GO:1901363;GO:0016594;GO:…	K00281	4Q13G	E	sp|Q91W43|GCSP_MOUSE Glycine dehydrogenase (decarboxylating), mitochondrial OS=Mus musculus OX=10090 GN=Gldc PE=1 SV=1	XP_040601633.1 glycine dehydrogenase (decarboxylating), mitochondrial [Mesocricetus auratus]
MSTRG.271.1	NW_004801604.1[.]28599712-28599949	rna-XM_005063700.3	i	-	-	35RYM	-	sp|P11369|LORF2_MOUSE LINE-1 retrotransposable element ORF2 protein OS=Mus musculus OX=10090 GN=Pol PE=1 SV=2	ERE67011.1 40S ribosomal protein S15a-like protein [Cricetulus griseus]
MSTRG.272.1	NW_004801604.1[-]28746485-28752488	rna-XM_021225153.1	j	GO:0051607;GO:0051171;GO:0031347;GO:0005615;GO:0009896;GO:0050715;GO:0043412;GO:0005623;GO:0001819;GO:0032722;GO:0048518;GO:0023052;GO:0043229;GO:0032754;GO:1901800;GO:0090197;GO:0045944;GO:0032502;GO:0031329;GO:1903508;GO:1904950;GO:0097708;GO:0051024;GO:0043227;GO:0043232;GO:0002792;GO:0050776;GO:0006355;GO:0050789;GO:0031349;GO:0009987;GO:0006955;GO:0009893;GO:0038172;GO:0045862;GO:0001817;GO:…	K12967	4Q413	K	sp|Q8BVZ5|IL33_MOUSE Interleukin-33 OS=Mus musculus OX=10090 GN=Il33 PE=1 SV=1	XP_040601640.1 interleukin-33 [Mesocricetus auratus] &gt;XP_040601643.1 interleukin-33 [Mesocricetus auratus]
MSTRG.277.1	NW_004801604.1[+]29080937-29122816	rna-XM_021225170.1	j	GO:0008585;GO:0008237;GO:0043170;GO:0048856;GO:0003674;GO:0031224;GO:0008406;GO:0001541;GO:0046660;GO:0071704;GO:0005488;GO:0045137;GO:0006508;GO:0070011;GO:0008150;GO:0048513;GO:0044432;GO:0003824;GO:0005575;GO:0005783;GO:0005737;GO:0005622;GO:0043226;GO:0007275;GO:0016021;GO:0048731;GO:0019538;GO:0044238;GO:0044422;GO:0022414;GO:0043231;GO:0012505;GO:0016020;GO:0008233;GO:0044424;GO:0048608;GO:…	-	4PY89	O	sp|Q6UPR8|ERMP1_RAT Endoplasmic reticulum metallopeptidase 1 OS=Rattus norvegicus OX=10116 GN=Ermp1 PE=1 SV=1	XP_040601703.1 endoplasmic reticulum metallopeptidase 1 isoform X1 [Mesocricetus auratus]
MSTRG.279.1	NW_004801604.1[-]29363910-29526289	rna-XM_005063713.3	j	GO:0051249;GO:0002824;GO:0002660;GO:0032944;GO:0044425;GO:0055038;GO:0048519;GO:0002682;GO:0001818;GO:2000145;GO:0050866;GO:0048583;GO:0050865;GO:1901998;GO:0050863;GO:0030155;GO:0051241;GO:0046006;GO:0044446;GO:0070228;GO:0032880;GO:0070230;GO:0005768;GO:1905402;GO:0070234;GO:0002654;GO:0010008;GO:0046007;GO:0048523;GO:0051223;GO:0040017;GO:2000147;GO:0051050;GO:0050867;GO:0050671;GO:0007166;GO:…	K06745	4Q0D7	T	sp|Q9EP73|PD1L1_MOUSE Programmed cell death 1 ligand 1 OS=Mus musculus OX=10090 GN=Cd274 PE=1 SV=1	XP_005063766.1 programmed cell death 1 ligand 1 isoform X1 [Mesocricetus auratus] &gt;XP_021080847.1 programmed cell death 1 ligand 1 isoform X1 [Mesocricetus auratus]
MSTRG.279.2	NW_004801604.1[-]29363959-29398850	rna-XM_021225188.1	j	GO:0051222;GO:0016020;GO:0048522;GO:1903038;GO:0007162;GO:0051250;GO:0031295;GO:0050707;GO:0022409;GO:0002834;GO:0070663;GO:0002645;GO:0051272;GO:0098805;GO:0002658;GO:0044464;GO:0032693;GO:0002643;GO:0043065;GO:0042130;GO:0022407;GO:0032649;GO:2001181;GO:0070665;GO:0042102;GO:0051239;GO:0050870;GO:0051046;GO:1903530;GO:0050714;GO:2000108;GO:0045785;GO:0044433;GO:1904951;GO:0040012;GO:0030334;GO:…	K06745	4Q0D7	T	sp|Q9EP73|PD1L1_MOUSE Programmed cell death 1 ligand 1 OS=Mus musculus OX=10090 GN=Cd274 PE=1 SV=1	XP_005063766.1 programmed cell death 1 ligand 1 isoform X1 [Mesocricetus auratus] &gt;XP_021080847.1 programmed cell death 1 ligand 1 isoform X1 [Mesocricetus auratus]
MSTRG.282.1	NW_004801604.1[+]29440607-29444449	rna-XM_005063712.2	j	GO:0006928;GO:0009966;GO:0030317;GO:0048608;GO:0051179;GO:0042981;GO:0022414;GO:0048519;GO:0009566;GO:0044703;GO:0065007;GO:0009987;GO:0050789;GO:0048583;GO:0007283;GO:0061458;GO:0048468;GO:0007548;GO:0003006;GO:0051674;GO:0007286;GO:0048870;GO:0065009;GO:0046661;GO:0043066;GO:0046546;GO:0005179;GO:0032501;GO:0030154;GO:0048609;GO:0023051;GO:0032502;GO:0098772;GO:0000003;GO:0048232;GO:0010646;GO:…	K05255	4Q5XS	T	sp|Q9QY05|INSL6_MOUSE Insulin-like peptide INSL6 OS=Mus musculus OX=10090 GN=Insl6 PE=2 SV=1	XP_040601781.1 insulin-like peptide INSL6 isoform X1 [Mesocricetus auratus]
MSTRG.279.6	NW_004801604.1[-]29455579-29594783	rna-XM_005063713.3	j	GO:0035307;GO:0030030;GO:0002791;GO:0097327;GO:0043231;GO:0012505;GO:0004713;GO:0051098;GO:0060027;GO:0032732;GO:0060398;GO:0014858;GO:0002065;GO:0006874;GO:0061525;GO:0060759;GO:0018193;GO:0002376;GO:0060026;GO:0033157;GO:0005924;GO:0070671;GO:0016310;GO:0005102;GO:0051345;GO:0051252;GO:0003824;GO:0031410;GO:0035306;GO:0043560;GO:0048678;GO:0030055;GO:0005654;GO:0036211;GO:0048749;GO:0097193;GO:…	K04447	4Q0RN	T	sp|Q62120|JAK2_MOUSE Tyrosine-protein kinase JAK2 OS=Mus musculus OX=10090 GN=Jak2 PE=1 SV=3	XP_005063770.1 tyrosine-protein kinase JAK2 [Mesocricetus auratus]
MSTRG.279.7	NW_004801604.1[-]29455581-29527623	rna-XM_005063713.3	j	GO:0008016;GO:0045860;GO:0043401;GO:0005524;GO:0031445;GO:0045937;GO:0071346;GO:0005488;GO:0098542;GO:0035304;GO:0006325;GO:0005829;GO:0007297;GO:0048545;GO:0007599;GO:0031959;GO:0019222;GO:0060255;GO:0048037;GO:0009898;GO:0051130;GO:0032268;GO:0006979;GO:0051770;GO:0071349;GO:0044085;GO:0044853;GO:0046822;GO:1902724;GO:0010243;GO:0033993;GO:1903829;GO:0030707;GO:0048511;GO:1903827;GO:2000116;GO:…	K04447	4Q0RN	T	sp|Q62120|JAK2_MOUSE Tyrosine-protein kinase JAK2 OS=Mus musculus OX=10090 GN=Jak2 PE=1 SV=3	XP_005063770.1 tyrosine-protein kinase JAK2 [Mesocricetus auratus]
MSTRG.279.8	NW_004801604.1[-]29455599-29526289	rna-XM_005063713.3	j	GO:0009967;GO:0007275;GO:0044237;GO:0001751;GO:0007166;GO:0003002;GO:1904591;GO:0002165;GO:0009615;GO:0010810;GO:1904037;GO:0045121;GO:0097435;GO:0018212;GO:1904894;GO:0050878;GO:0035206;GO:0006796;GO:0033209;GO:0071466;GO:0003383;GO:0007622;GO:0006915;GO:0090277;GO:0090276;GO:1904707;GO:0007169;GO:0051338;GO:0044446;GO:1901564;GO:0030155;GO:2001056;GO:0051128;GO:0051707;GO:0044260;GO:0071900;GO:…	K04447	4Q0RN	T	sp|Q62120|JAK2_MOUSE Tyrosine-protein kinase JAK2 OS=Mus musculus OX=10090 GN=Jak2 PE=1 SV=3	XP_005063770.1 tyrosine-protein kinase JAK2 [Mesocricetus auratus]
MSTRG.283.1	NW_004801604.1[+]29527688-29538152	-	u	-	-	-	-	-	-
MSTRG.284.1	NW_004801604.1[-]29645848-29672027	rna-XM_021225204.1	j	GO:0004519;GO:0044085;GO:0006396;GO:0000466;GO:0044464;GO:0006807;GO:0071840;GO:0006139;GO:0005623;GO:0030490;GO:0044446;GO:0043229;GO:0004521;GO:0000460;GO:0070013;GO:1901360;GO:0043232;GO:0034641;GO:0034470;GO:0043227;GO:0043228;GO:0043231;GO:0006725;GO:0044424;GO:0005634;GO:0005730;GO:0042274;GO:0016070;GO:0009987;GO:0090502;GO:0016787;GO:0016788;GO:0004518;GO:0008152;GO:0090501;GO:0140098;GO:…	K11108	4Q4NS	A	sp|Q9JJT0|RCL1_MOUSE RNA 3&apos;-terminal phosphate cyclase-like protein OS=Mus musculus OX=10090 GN=Rcl1 PE=2 SV=1	XP_034346197.1 RNA 3&apos;-terminal phosphate cyclase-like protein isoform X2 [Arvicanthis niloticus]
MSTRG.285.2	NW_004801604.1[+]29732061-29760506	rna-XM_005063715.3	j	GO:0009259;GO:0022037;GO:1901360;GO:0070013;GO:1901566;GO:0035639;GO:0055086;GO:0009199;GO:0032501;GO:0030900;GO:0071840;GO:0006807;GO:0009605;GO:0005740;GO:0044444;GO:0021537;GO:0009126;GO:0016740;GO:1901265;GO:0009123;GO:0046041;GO:0065007;GO:0009116;GO:0044424;GO:0043231;GO:0009145;GO:0005525;GO:0061008;GO:0005622;GO:0072522;GO:0009168;GO:0048732;GO:0009179;GO:0009147;GO:0042278;GO:0016310;GO:…	K00944	4Q0B9	F	sp|Q9WTP7|KAD3_MOUSE GTP:AMP phosphotransferase AK3, mitochondrial OS=Mus musculus OX=10090 GN=Ak3 PE=1 SV=3	XP_027470631.1 GTP:AMP phosphotransferase AK3, mitochondrial isoform X1 [Zalophus californianus]
MSTRG.286.2	NW_004801604.1[-]29771131-29787268	rna-XM_005063717.3	j	GO:0034774;GO:0005515;GO:0031072;GO:0002576;GO:0060205;GO:0050821;GO:0031647;GO:0006457;GO:0043233;GO:0031982;GO:0099503;GO:0003674;GO:0046903;GO:0051234;GO:0008150;GO:0005575;GO:0031410;GO:0016192;GO:0005488;GO:0005576;GO:0044422;GO:0031974;GO:0005737;GO:0005622;GO:0005829;GO:0043226;GO:0031983;GO:0030141;GO:0097708;GO:0043227;GO:0006810;GO:0012505;GO:0042827;GO:0044424;GO:0051179;GO:0032940;GO:…	-	4PYNH	D	sp|Q9CZP7|CD37L_MOUSE Hsp90 co-chaperone Cdc37-like 1 OS=Mus musculus OX=10090 GN=Cdc37l1 PE=1 SV=1	EDL41666.1 cell division cycle 37 homolog (S. cerevisiae)-like 1, isoform CRA_c, partial [Mus musculus]
MSTRG.287.3	NW_004801604.1[+]29791717-29853865	rna-XM_021225214.1	j	-	-	4PTTM	S	sp|B2RV46|SPA6L_MOUSE Spermatogenesis associated 6-like protein OS=Mus musculus OX=10090 GN=Spata6l PE=1 SV=1	XP_040601862.1 spermatogenesis associated 6-like protein isoform X3 [Mesocricetus auratus]
MSTRG.287.4	NW_004801604.1[+]29793035-29853865	rna-XM_021225214.1	j	-	-	4PTTM	S	sp|B2RV46|SPA6L_MOUSE Spermatogenesis associated 6-like protein OS=Mus musculus OX=10090 GN=Spata6l PE=1 SV=1	XP_040601862.1 spermatogenesis associated 6-like protein isoform X3 [Mesocricetus auratus]
MSTRG.287.5	NW_004801604.1[+]29793083-29853865	rna-XM_021225214.1	j	-	-	4PTTM	S	sp|Q8N4H0|SPA6L_HUMAN Spermatogenesis associated 6-like protein OS=Homo sapiens OX=9606 GN=SPATA6L PE=2 SV=2	XP_040601862.1 spermatogenesis associated 6-like protein isoform X3 [Mesocricetus auratus]
MSTRG.287.6	NW_004801604.1[+]29793719-29828220	rna-XM_021225214.1	j	-	-	4PTTM	S	sp|Q6AYJ3|SPA6L_RAT Spermatogenesis associated 6-like protein OS=Rattus norvegicus OX=10116 GN=Spata6l PE=1 SV=1	XP_040601859.1 spermatogenesis associated 6-like protein isoform X2 [Mesocricetus auratus]
MSTRG.290.1	NW_004801604.1[.]30162916-30163459	-	u	-	-	-	-	-	XP_009187102.1 uncharacterized protein LOC103878374 [Papio anubis]
MSTRG.291.1	NW_004801604.1[+]30355093-30559533	rna-XM_021230193.1	j	GO:0140110;GO:0044260;GO:0051171;GO:0001078;GO:0048518;GO:0001077;GO:0005623;GO:0006139;GO:0043169;GO:1990837;GO:0051253;GO:0003677;GO:1903507;GO:0046872;GO:0003700;GO:0034654;GO:0043229;GO:2000113;GO:1903508;GO:0045944;GO:0043227;GO:0031328;GO:0031327;GO:0006725;GO:0001067;GO:0005634;GO:0009893;GO:0009987;GO:0010605;GO:0050789;GO:0010558;GO:0006355;GO:1901363;GO:0048519;GO:0010557;GO:0045935;GO:…	K09232	3EJHD	S	sp|Q8NEA6|GLIS3_HUMAN Zinc finger protein GLIS3 OS=Homo sapiens OX=9606 GN=GLIS3 PE=1 SV=5	ERE80667.1 zinc finger protein GLIS3 [Cricetulus griseus]
MSTRG.291.2	NW_004801604.1[+]30356777-30559533	rna-XM_021230193.1	j	GO:0010557;GO:0045935;GO:0000982;GO:0043167;GO:0008152;GO:0001067;GO:0005634;GO:0009893;GO:0009987;GO:0010605;GO:0050789;GO:0010558;GO:0006355;GO:1901363;GO:0048519;GO:0031327;GO:0006725;GO:0043227;GO:0031328;GO:2000113;GO:1903508;GO:0045944;GO:0051253;GO:0003677;GO:1903507;GO:0034654;GO:0046872;GO:0003700;GO:0043229;GO:0048518;GO:0001077;GO:0006139;GO:0005623;GO:0043169;GO:1990837;GO:0140110;GO:…	K09232	3EJHD	S	sp|Q8NEA6|GLIS3_HUMAN Zinc finger protein GLIS3 OS=Homo sapiens OX=9606 GN=GLIS3 PE=1 SV=5	ERE80667.1 zinc finger protein GLIS3 [Cricetulus griseus]
MSTRG.291.3	NW_004801604.1[+]30431549-30559533	rna-XM_021230193.1	j	GO:0043227;GO:0031328;GO:0006725;GO:0031327;GO:0006355;GO:0010558;GO:1901363;GO:0048519;GO:0001067;GO:0005634;GO:0009893;GO:0009987;GO:0010605;GO:0050789;GO:0045935;GO:0000982;GO:0043167;GO:0008152;GO:0010557;GO:0001078;GO:0140110;GO:0044260;GO:0051171;GO:0006139;GO:0005623;GO:1990837;GO:0043169;GO:0048518;GO:0001077;GO:0003677;GO:1903507;GO:0003700;GO:0046872;GO:0034654;GO:0043229;GO:0051253;GO:…	K09232	3EJHD	S	sp|Q8NEA6|GLIS3_HUMAN Zinc finger protein GLIS3 OS=Homo sapiens OX=9606 GN=GLIS3 PE=1 SV=5	ERE80667.1 zinc finger protein GLIS3 [Cricetulus griseus]
MSTRG.291.4	NW_004801604.1[+]30472056-30594384	rna-XM_021230193.1	j	GO:0010557;GO:0043167;GO:0008152;GO:0045935;GO:0000982;GO:0009987;GO:0009893;GO:0050789;GO:0010605;GO:0001067;GO:0005634;GO:0048519;GO:0006355;GO:0010558;GO:1901363;GO:0031327;GO:0006725;GO:0043227;GO:0031328;GO:2000113;GO:1903508;GO:0045944;GO:0051253;GO:0046872;GO:0034654;GO:0043229;GO:0003700;GO:0003677;GO:1903507;GO:0048518;GO:0001077;GO:0006139;GO:0005623;GO:1990837;GO:0043169;GO:0044260;GO:…	K09232	3EJHD	S	sp|Q6XP49|GLIS3_MOUSE Zinc finger protein GLIS3 OS=Mus musculus OX=10090 GN=Glis3 PE=1 SV=2	ERE80667.1 zinc finger protein GLIS3 [Cricetulus griseus]
MSTRG.291.7	NW_004801604.1[+]30581033-30594384	rna-XM_021230193.1	j	GO:0009891;GO:0031323;GO:0044212;GO:0032774;GO:0003676;GO:0009059;GO:1903506;GO:0097159;GO:0019222;GO:0071704;GO:0060255;GO:0048523;GO:0006366;GO:0005488;GO:0010556;GO:0008150;GO:0006357;GO:0045892;GO:1902680;GO:0031325;GO:0006351;GO:0043565;GO:0051173;GO:0043226;GO:0044237;GO:0009058;GO:0044238;GO:0031326;GO:0009889;GO:0006725;GO:0031327;GO:0043227;GO:0031328;GO:0045935;GO:0000982;GO:0043167;GO:…	K09232	3JACW	S	sp|Q6XP49|GLIS3_MOUSE Zinc finger protein GLIS3 OS=Mus musculus OX=10090 GN=Glis3 PE=1 SV=2	XP_040601878.1 LOW QUALITY PROTEIN: zinc finger protein GLIS3 [Mesocricetus auratus]
MSTRG.291.8	NW_004801604.1[+]30581074-30594384	rna-XM_021230193.1	j	GO:1901362;GO:0019219;GO:0001227;GO:0009892;GO:2001141;GO:0001228;GO:0043170;GO:0000978;GO:0046483;GO:0000122;GO:0019438;GO:0003674;GO:0000977;GO:0050794;GO:0051252;GO:0005575;GO:0031324;GO:0034645;GO:2000112;GO:1902679;GO:0044271;GO:0010467;GO:0044249;GO:0005622;GO:0090304;GO:0010468;GO:0034641;GO:0048522;GO:1901576;GO:0045934;GO:0010604;GO:0000987;GO:0043231;GO:0044424;GO:0016070;GO:0001012;GO:…	K09232	3JACW	S	sp|Q6XP49|GLIS3_MOUSE Zinc finger protein GLIS3 OS=Mus musculus OX=10090 GN=Glis3 PE=1 SV=2	XP_040601878.1 LOW QUALITY PROTEIN: zinc finger protein GLIS3 [Mesocricetus auratus]
MSTRG.292.1	NW_004801604.1[.]30618244-30619674	-	u	-	-	-	-	-	-
MSTRG.293.2	NW_004801604.1[+]30851061-31116395	rna-XM_013115003.2	j	GO:0003674;GO:0050794;GO:0005694;GO:0002068;GO:0000978;GO:0007017;GO:0070201;GO:0021700;GO:1902017;GO:0031344;GO:0048856;GO:0048869;GO:1901362;GO:0007600;GO:2001141;GO:0010646;GO:0019219;GO:0031974;GO:0030855;GO:1902855;GO:0010468;GO:0030856;GO:0044249;GO:0051049;GO:0044422;GO:0070925;GO:0002071;GO:0120035;GO:0034645;GO:0044271;GO:2000112;GO:1902679;GO:0060284;GO:0090087;GO:0044454;GO:0120036;GO:…	K09173	35CX6	K	sp|P48380|RFX3_HUMAN Transcription factor RFX3 OS=Homo sapiens OX=9606 GN=RFX3 PE=1 SV=2	XP_040601911.1 transcription factor RFX3 isoform X4 [Mesocricetus auratus]
MSTRG.294.1	NW_004801604.1[+]31243228-31443515	-	u	-	-	-	-	-	EGV95152.1 hypothetical protein I79_022183 [Cricetulus griseus]
MSTRG.294.2	NW_004801604.1[+]31243228-31443515	-	u	-	-	-	-	-	EGV95152.1 hypothetical protein I79_022183 [Cricetulus griseus]
MSTRG.294.3	NW_004801604.1[+]31243235-31443515	-	u	-	-	-	-	-	EGV95152.1 hypothetical protein I79_022183 [Cricetulus griseus]
MSTRG.294.4	NW_004801604.1[+]31243235-31443515	-	u	-	-	-	-	-	EGV95152.1 hypothetical protein I79_022183 [Cricetulus griseus]
MSTRG.294.5	NW_004801604.1[+]31243235-31443515	-	u	-	-	-	-	-	EGV95152.1 hypothetical protein I79_022183 [Cricetulus griseus]
MSTRG.294.6	NW_004801604.1[+]31243235-31443515	-	u	-	-	-	-	-	EGV95152.1 hypothetical protein I79_022183 [Cricetulus griseus]
MSTRG.294.7	NW_004801604.1[+]31243235-31443515	-	u	-	-	-	-	-	EGV95152.1 hypothetical protein I79_022183 [Cricetulus griseus]
MSTRG.294.8	NW_004801604.1[+]31243235-31443515	-	u	-	-	-	-	-	EGV95152.1 hypothetical protein I79_022183 [Cricetulus griseus]
MSTRG.294.9	NW_004801604.1[+]31243235-31443515	-	u	-	-	-	-	-	EGV95152.1 hypothetical protein I79_022183 [Cricetulus griseus]
MSTRG.294.10	NW_004801604.1[+]31243236-31443515	-	u	-	-	-	-	-	EGV95152.1 hypothetical protein I79_022183 [Cricetulus griseus]
MSTRG.294.12	NW_004801604.1[+]31243237-31405938	-	u	-	-	-	-	-	-
MSTRG.294.11	NW_004801604.1[+]31243237-31443515	-	u	-	-	-	-	-	EGV95152.1 hypothetical protein I79_022183 [Cricetulus griseus]
MSTRG.294.13	NW_004801604.1[+]31412136-31443515	-	u	-	-	-	-	-	EGV95152.1 hypothetical protein I79_022183 [Cricetulus griseus]
MSTRG.294.14	NW_004801604.1[+]31434695-31443515	-	u	-	-	-	-	-	EGV95152.1 hypothetical protein I79_022183 [Cricetulus griseus]
MSTRG.295.1	NW_004801604.1[+]31449973-31486601	rna-XM_013117584.2	j	GO:0031974;GO:0035295;GO:0005622;GO:0005737;GO:0010468;GO:0007476;GO:0022412;GO:0060429;GO:0044422;GO:0007560;GO:0007475;GO:0005654;GO:2000112;GO:0005575;GO:0008354;GO:0003674;GO:0050794;GO:0005694;GO:0043233;GO:0060562;GO:0051704;GO:0048856;GO:0048729;GO:0007552;GO:0008587;GO:0070013;GO:0032501;GO:0044464;GO:0080090;GO:0044444;GO:0065007;GO:0044703;GO:0022414;GO:0012505;GO:0043231;GO:0044424;GO:…	K14844	4PTCJ	J	sp|Q8BKS9|PUM3_MOUSE Pumilio homolog 3 OS=Mus musculus OX=10090 GN=Pum3 PE=1 SV=2	XP_012973038.1 pumilio homolog 3 isoform X1 [Mesocricetus auratus]
MSTRG.295.3	NW_004801604.1[+]31454614-31486601	rna-XM_013117584.2	j	GO:0034248;GO:0007444;GO:0032268;GO:0031981;GO:0019953;GO:0010835;GO:0019222;GO:0097159;GO:0060255;GO:0031323;GO:0051246;GO:0003676;GO:0009888;GO:0009887;GO:0040011;GO:0032504;GO:0043226;GO:0048731;GO:0007275;GO:0035239;GO:0009889;GO:0048563;GO:0007276;GO:0031326;GO:0003723;GO:0010608;GO:0002165;GO:0044428;GO:0009791;GO:0005488;GO:0008150;GO:0048737;GO:0010556;GO:0005783;GO:0031399;GO:0048513;GO:…	K14844	4PTCJ	J	sp|Q562C7|PUM3_RAT Pumilio homolog 3 OS=Rattus norvegicus OX=10116 GN=Pum3 PE=2 SV=1	XP_012973042.1 pumilio homolog 3 isoform X2 [Mesocricetus auratus]
MSTRG.295.6	NW_004801604.1[+]31455819-31537714	rna-XM_013117584.2	j	GO:0010835;GO:0019953;GO:0060255;GO:0019222;GO:0097159;GO:0034248;GO:0032268;GO:0007444;GO:0031981;GO:0009887;GO:0032504;GO:0040011;GO:0051246;GO:0003676;GO:0031323;GO:0009888;GO:0048563;GO:0009889;GO:0035239;GO:0007276;GO:0031326;GO:0043226;GO:0048731;GO:0007275;GO:0008150;GO:0048737;GO:0031399;GO:0048513;GO:0005783;GO:0010556;GO:0002165;GO:0010608;GO:0003723;GO:0044428;GO:0005488;GO:0009791;GO:…	K14844	4PTCJ	J	sp|Q562C7|PUM3_RAT Pumilio homolog 3 OS=Rattus norvegicus OX=10116 GN=Pum3 PE=2 SV=1	EDL41649.1 DNA segment, Chr 19, Brigham &amp; Women&apos;s Genetics 1357 expressed, isoform CRA_a [Mus musculus]
MSTRG.296.3	NW_004801604.1[-]31620099-31628984	rna-XM_021225232.1	j	GO:0051347;GO:0032991;GO:0044424;GO:0033036;GO:0012505;GO:0043231;GO:0010975;GO:0044257;GO:1990777;GO:0071219;GO:0045934;GO:0006810;GO:0000323;GO:0010976;GO:0032270;GO:0030030;GO:0005774;GO:0007584;GO:0005905;GO:0051716;GO:0034381;GO:0098588;GO:0065007;GO:0030900;GO:0080090;GO:0006807;GO:0071840;GO:0009605;GO:0051172;GO:0007154;GO:0048666;GO:0021537;GO:0034358;GO:0044444;GO:0048813;GO:0072359;GO:…	K20053	4Q4BF	T	sp|P98155|VLDLR_HUMAN Very low-density lipoprotein receptor OS=Homo sapiens OX=9606 GN=VLDLR PE=1 SV=1	XP_027405177.1 very low-density lipoprotein receptor isoform X3 [Bos indicus x Bos taurus]
MSTRG.296.4	NW_004801604.1[-]31620106-31628984	rna-XM_021225232.1	j	GO:0038025;GO:0051128;GO:0030296;GO:1901564;GO:0038026;GO:0044260;GO:0071453;GO:0042330;GO:0051707;GO:0030295;GO:0051338;GO:2000113;GO:0030229;GO:0033993;GO:0010243;GO:0005773;GO:0044446;GO:1903507;GO:0051247;GO:0046872;GO:0070555;GO:0048306;GO:0044093;GO:1901264;GO:0008047;GO:0001934;GO:0006897;GO:0034436;GO:0071396;GO:0071456;GO:0071813;GO:0038023;GO:0009617;GO:0008152;GO:0006066;GO:0005634;GO:…	K20053	4Q4BF	T	sp|P98155|VLDLR_HUMAN Very low-density lipoprotein receptor OS=Homo sapiens OX=9606 GN=VLDLR PE=1 SV=1	XP_017352451.1 very low-density lipoprotein receptor isoform X2 [Cebus imitator]
MSTRG.296.5	NW_004801604.1[-]31620108-31628984	rna-XM_021225232.1	j	GO:0043226;GO:0042594;GO:0009057;GO:0048731;GO:0031325;GO:0001932;GO:0034185;GO:0016021;GO:0051173;GO:0048812;GO:0050793;GO:0009889;GO:0019538;GO:0030234;GO:0007420;GO:0031326;GO:0044238;GO:0031669;GO:0008203;GO:0051960;GO:0009986;GO:0050896;GO:0070482;GO:0008150;GO:0051234;GO:0006357;GO:0032147;GO:0019887;GO:0010556;GO:0005041;GO:0031399;GO:0031667;GO:0051094;GO:0009725;GO:0098657;GO:0061097;GO:…	K20053	4Q4BF	T	sp|P98155|VLDLR_HUMAN Very low-density lipoprotein receptor OS=Homo sapiens OX=9606 GN=VLDLR PE=1 SV=1	XP_027405177.1 very low-density lipoprotein receptor isoform X3 [Bos indicus x Bos taurus]
MSTRG.297.1	NW_004801604.1[-]32039359-32134372	rna-XM_021225247.1	j	GO:0010558;GO:1902807;GO:0002682;GO:0007472;GO:0048519;GO:0016787;GO:0043168;GO:0005634;GO:0045935;GO:0048583;GO:0007283;GO:0000166;GO:0008152;GO:0031328;GO:0048707;GO:0035886;GO:0043044;GO:1903507;GO:0016887;GO:0034654;GO:0061061;GO:0044085;GO:0006139;GO:0097159;GO:0019222;GO:0060255;GO:0019953;GO:0048515;GO:0070603;GO:0016570;GO:0044212;GO:0032774;GO:1903506;GO:0009058;GO:0035887;GO:0006325;GO:…	K11647	4MW55	K	sp|P51531|SMCA2_HUMAN Probable global transcription activator SNF2L2 OS=Homo sapiens OX=9606 GN=SMARCA2 PE=1 SV=2	XP_028619908.1 probable global transcription activator SNF2L2 isoform X3 [Grammomys surdaster]
MSTRG.297.3	NW_004801604.1[-]32039452-32068679	rna-XM_021225247.1	j	-	K11647	39P0U	BK	sp|P51531|SMCA2_HUMAN Probable global transcription activator SNF2L2 OS=Homo sapiens OX=9606 GN=SMARCA2 PE=1 SV=2	XP_028619908.1 probable global transcription activator SNF2L2 isoform X3 [Grammomys surdaster]
MSTRG.297.5	NW_004801604.1[-]32125460-32134372	rna-XM_021225247.1	j	GO:0009891;GO:0043974;GO:0009059;GO:0003676;GO:0032555;GO:0043543;GO:0031981;GO:0050896;GO:0007474;GO:0009791;GO:0051960;GO:0006473;GO:0010556;GO:1902680;GO:0008150;GO:0071564;GO:0031325;GO:0008284;GO:0016021;GO:0031326;GO:0048563;GO:0048812;GO:0035239;GO:0071103;GO:0031327;GO:0032559;GO:0043232;GO:0043167;GO:0010557;GO:0010605;GO:0001067;GO:0005623;GO:0043412;GO:0048518;GO:0031347;GO:0051171;GO:…	K11647	3EPMF	BK	sp|P51531|SMCA2_HUMAN Probable global transcription activator SNF2L2 OS=Homo sapiens OX=9606 GN=SMARCA2 PE=1 SV=2	XP_032164225.1 probable global transcription activator SNF2L2 isoform X1 [Mustela erminea] &gt;XP_032164226.1 probable global transcription activator SNF2L2 isoform X1 [Mustela erminea] &gt;XP_032164227.1 probable global transcription activator SNF2L2 isoform X1 [Mustela erminea] &gt;XP_032164228.1 probable global transcription activator SNF2L2 isoform X1 [Mustela erminea] &gt;XP_032164229.1 prob…
MSTRG.297.4	NW_004801604.1[-]32125460-32139318	rna-XM_021225247.1	j	GO:0048858;GO:0048584;GO:0032501;GO:0030154;GO:0035639;GO:0048813;GO:0072359;GO:1904949;GO:0097659;GO:0009605;GO:0071840;GO:0006807;GO:0080090;GO:0051726;GO:0065007;GO:0006338;GO:2000647;GO:1901265;GO:0071824;GO:0004386;GO:0010721;GO:0044424;GO:0032991;GO:0022412;GO:0010467;GO:0006464;GO:0035295;GO:0090304;GO:0005622;GO:2000026;GO:0007346;GO:0016573;GO:0005575;GO:0030182;GO:0035060;GO:0046483;GO:…	K11647	4A1JB	BK	sp|P51531|SMCA2_HUMAN Probable global transcription activator SNF2L2 OS=Homo sapiens OX=9606 GN=SMARCA2 PE=1 SV=2	EDL41639.1 SWI/SNF related, matrix associated, actin dependent regulator of chromatin, subfamily a, member 2, isoform CRA_b [Mus musculus]
MSTRG.297.6	NW_004801604.1[-]32138033-32217384	rna-XM_021225247.1	j	GO:0032990;GO:0044237;GO:0009967;GO:0065004;GO:0007275;GO:0003002;GO:0042058;GO:0007276;GO:0002165;GO:0043933;GO:0042623;GO:0045892;GO:0016514;GO:0044427;GO:0048513;GO:0003713;GO:0048523;GO:0045111;GO:1901184;GO:2000177;GO:0071704;GO:0009888;GO:0016817;GO:0050767;GO:0016358;GO:0006323;GO:0007281;GO:0032504;GO:0040011;GO:0048232;GO:2000113;GO:0035220;GO:1901988;GO:0045742;GO:0044446;GO:0006996;GO:…	K11647	4Q2CG	K	sp|P51531|SMCA2_HUMAN Probable global transcription activator SNF2L2 OS=Homo sapiens OX=9606 GN=SMARCA2 PE=1 SV=2	XP_040602012.1 probable global transcription activator SNF2L2 isoform X2 [Mesocricetus auratus]
MSTRG.297.8	NW_004801604.1[-]32138033-32217384	rna-XM_021225247.1	j	GO:0048666;GO:0051172;GO:0032989;GO:0023051;GO:0070013;GO:1901360;GO:0030030;GO:0045930;GO:0045934;GO:0043231;GO:0016586;GO:0007478;GO:0000785;GO:0043697;GO:0008094;GO:0010628;GO:0003824;GO:0043966;GO:0051252;GO:0031175;GO:0036211;GO:0043696;GO:0005654;GO:0072091;GO:0060429;GO:0003682;GO:0048729;GO:0009892;GO:0005515;GO:0043170;GO:0065003;GO:0007389;GO:0019438;GO:0048667;GO:0002376;GO:0018193;GO:…	K11647	4Q2CG	K	sp|P51531|SMCA2_HUMAN Probable global transcription activator SNF2L2 OS=Homo sapiens OX=9606 GN=SMARCA2 PE=1 SV=2	XP_040602012.1 probable global transcription activator SNF2L2 isoform X2 [Mesocricetus auratus]
MSTRG.297.7	NW_004801604.1[-]32138033-32219350	rna-XM_021225247.1	j	GO:0031981;GO:0009891;GO:0043974;GO:0003676;GO:0009059;GO:0032555;GO:0043543;GO:0031325;GO:0016021;GO:0008284;GO:0031326;GO:0048563;GO:0048812;GO:0035239;GO:0050896;GO:0009791;GO:0007474;GO:0051960;GO:0006473;GO:0010556;GO:1902680;GO:0008150;GO:0071564;GO:0043167;GO:0010557;GO:0010605;GO:0001067;GO:0071103;GO:0031327;GO:0032559;GO:0043232;GO:0007480;GO:1903508;GO:0003677;GO:1901991;GO:0005623;GO:…	K11647	4Q2CG	K	sp|P51531|SMCA2_HUMAN Probable global transcription activator SNF2L2 OS=Homo sapiens OX=9606 GN=SMARCA2 PE=1 SV=2	XP_040602012.1 probable global transcription activator SNF2L2 isoform X2 [Mesocricetus auratus]
MSTRG.297.9	NW_004801604.1[-]32183904-32217844	rna-XM_021225247.1	j	GO:0048707;GO:0031328;GO:0035886;GO:0005634;GO:0043168;GO:0010558;GO:0048519;GO:0016787;GO:1902807;GO:0007472;GO:0002682;GO:0048583;GO:0045935;GO:0000166;GO:0008152;GO:0007283;GO:0044085;GO:0006139;GO:1903507;GO:0043044;GO:0034654;GO:0016887;GO:0061061;GO:0070603;GO:0044212;GO:0016570;GO:1903506;GO:0032774;GO:0019953;GO:0048515;GO:0097159;GO:0019222;GO:0060255;GO:0005524;GO:0035172;GO:0031497;GO:…	K11647	35K3R	K	sp|P51531|SMCA2_HUMAN Probable global transcription activator SNF2L2 OS=Homo sapiens OX=9606 GN=SMARCA2 PE=1 SV=2	XP_040602012.1 probable global transcription activator SNF2L2 isoform X2 [Mesocricetus auratus]
MSTRG.297.10	NW_004801604.1[-]32183908-32218548	rna-XM_021225247.1	j	GO:0009966;GO:0000790;GO:0042592;GO:0043228;GO:1902692;GO:0006725;GO:1901363;GO:0044425;GO:0044260;GO:0034622;GO:0008144;GO:0007286;GO:0042330;GO:0006996;GO:0051128;GO:0051241;GO:1901564;GO:1901988;GO:0045742;GO:0044446;GO:2000113;GO:0048232;GO:0035220;GO:0007281;GO:0040011;GO:0032504;GO:0009888;GO:0050767;GO:0016358;GO:0016817;GO:0006323;GO:0048523;GO:1901184;GO:0045111;GO:2000177;GO:0071704;GO:…	K11647	35K3R	K	sp|P51531|SMCA2_HUMAN Probable global transcription activator SNF2L2 OS=Homo sapiens OX=9606 GN=SMARCA2 PE=1 SV=2	XP_040602012.1 probable global transcription activator SNF2L2 isoform X2 [Mesocricetus auratus]
MSTRG.297.11	NW_004801604.1[-]32183911-32219350	rna-XM_021225247.1	j	GO:0006464;GO:0010467;GO:0022412;GO:0007346;GO:2000026;GO:0090304;GO:0005622;GO:0035295;GO:0005575;GO:0016573;GO:0030182;GO:0035060;GO:0022008;GO:0000122;GO:0043233;GO:0046483;GO:0000904;GO:2000045;GO:0042127;GO:0007552;GO:0007399;GO:1901186;GO:0044267;GO:0051704;GO:0032501;GO:0030154;GO:0048858;GO:0048584;GO:0035639;GO:1904949;GO:0097659;GO:0048813;GO:0072359;GO:0080090;GO:0051726;GO:0071840;GO:…	K11647	35K3R	K	sp|P51531|SMCA2_HUMAN Probable global transcription activator SNF2L2 OS=Homo sapiens OX=9606 GN=SMARCA2 PE=1 SV=2	XP_040602012.1 probable global transcription activator SNF2L2 isoform X2 [Mesocricetus auratus]
MSTRG.300.3	NW_004801604.1[-]33361868-33497754	rna-XM_005063730.3	j	GO:0009966;GO:2000392;GO:1902903;GO:1902744;GO:0043228;GO:0120032;GO:0006725;GO:0032587;GO:2000145;GO:0005634;GO:0048519;GO:0030036;GO:0044425;GO:0005927;GO:0040013;GO:2000146;GO:0051271;GO:0008152;GO:0008017;GO:0048583;GO:0044260;GO:1902532;GO:0006996;GO:0051128;GO:0048585;GO:0051241;GO:0030155;GO:0006139;GO:0005911;GO:0010639;GO:0034654;GO:0044446;GO:0015630;GO:0043954;GO:0032970;GO:1903506;GO:…	-	4PXXE	S	sp|Q14678|KANK1_HUMAN KN motif and ankyrin repeat domain-containing protein 1 OS=Homo sapiens OX=9606 GN=KANK1 PE=1 SV=3	XP_040602084.1 KN motif and ankyrin repeat domain-containing protein 1 isoform X1 [Mesocricetus auratus] &gt;XP_040602089.1 KN motif and ankyrin repeat domain-containing protein 1 isoform X1 [Mesocricetus auratus] &gt;XP_040602092.1 KN motif and ankyrin repeat domain-containing protein 1 isoform X1 [Mesocricetus auratus]
MSTRG.302.1	NW_004801604.1[.]33661766-33662247	rna-XM_021225272.1	i	-	-	-	-	-	-
MSTRG.307.1	NW_004801604.1[+]34523050-34542565	rna-XM_013122823.2	j	GO:2001233;GO:0009893;GO:0009987;GO:0050789;GO:0033013;GO:1901135;GO:0051129;GO:0016043;GO:0022604;GO:0033043;GO:0010722;GO:0051339;GO:0043227;GO:0007610;GO:0006928;GO:0055072;GO:0045940;GO:0032502;GO:0010038;GO:0043229;GO:0098771;GO:0005759;GO:0045597;GO:0048640;GO:0014070;GO:0016485;GO:0072384;GO:0030534;GO:0009150;GO:0055082;GO:0050877;GO:0006753;GO:0031323;GO:0032350;GO:0045664;GO:0045595;GO:…	K19054	4PUCB	P	sp|Q16595|FRDA_HUMAN Frataxin, mitochondrial OS=Homo sapiens OX=9606 GN=FXN PE=1 SV=2	PNJ81434.1 FXN isoform 5, partial [Pongo abelii]
MSTRG.308.1	NW_004801604.1[+]34565773-34698591	rna-XM_013116110.2	j	GO:0022604;GO:0016043;GO:0045216;GO:0022600;GO:0051179;GO:0043227;GO:0009653;GO:0090557;GO:0022416;GO:0045637;GO:0006468;GO:0001885;GO:1901135;GO:0009987;GO:0032872;GO:0050789;GO:0031098;GO:0023014;GO:0034333;GO:0001700;GO:0090559;GO:0042325;GO:0019220;GO:0045165;GO:0046940;GO:0071356;GO:0044389;GO:0005623;GO:0043412;GO:0051403;GO:0051171;GO:0090407;GO:0043296;GO:0070161;GO:0007010;GO:0044459;GO:…	K06098	4PTG8	T	sp|Q9Z0U1|ZO2_MOUSE Tight junction protein ZO-2 OS=Mus musculus OX=10090 GN=Tjp2 PE=1 SV=2	XP_012971564.3 tight junction protein ZO-2 isoform X1 [Mesocricetus auratus]
MSTRG.308.2	NW_004801604.1[+]34602895-34698591	rna-XM_013116110.2	j	GO:2000026;GO:0008104;GO:0071944;GO:0035295;GO:0035156;GO:0005622;GO:0060429;GO:0034329;GO:0098609;GO:0016310;GO:0042278;GO:0006464;GO:0009179;GO:0001708;GO:0050839;GO:0005654;GO:0009117;GO:0006163;GO:0003008;GO:0048749;GO:0036211;GO:0007391;GO:0003824;GO:0005575;GO:0071310;GO:0070302;GO:0009792;GO:0009185;GO:0046328;GO:0009119;GO:0009132;GO:0072697;GO:0043233;GO:0019438;GO:1903707;GO:2001204;GO:…	K06098	4PTG8	T	sp|Q9Z0U1|ZO2_MOUSE Tight junction protein ZO-2 OS=Mus musculus OX=10090 GN=Tjp2 PE=1 SV=2	XP_040602185.1 tight junction protein ZO-2 isoform X2 [Mesocricetus auratus]
MSTRG.308.3	NW_004801604.1[+]34638844-34698591	rna-XM_013116110.2	j	GO:0007444;GO:0031981;GO:0009150;GO:0060541;GO:0006753;GO:0036058;GO:0061138;GO:0001745;GO:0031323;GO:0045596;GO:0009887;GO:0045595;GO:0048598;GO:0019205;GO:0019899;GO:0046710;GO:0043226;GO:0016476;GO:0048731;GO:0001932;GO:0050793;GO:0035239;GO:0042995;GO:0019538;GO:0072521;GO:0048754;GO:0007424;GO:0043408;GO:0044238;GO:1901657;GO:0030424;GO:0009986;GO:0050896;GO:0044428;GO:0008150;GO:0051234;GO:…	K06098	4PTG8	T	sp|Q9Z0U1|ZO2_MOUSE Tight junction protein ZO-2 OS=Mus musculus OX=10090 GN=Tjp2 PE=1 SV=2	XP_040602185.1 tight junction protein ZO-2 isoform X2 [Mesocricetus auratus]
MSTRG.309.1	NW_004801604.1[-]34842435-34929352	rna-XM_021225313.1	j	GO:0032991;GO:0044424;GO:0012505;GO:0043231;GO:0033036;GO:0006810;GO:0043025;GO:0099003;GO:0050954;GO:0040007;GO:0017137;GO:0065007;GO:0031267;GO:0043058;GO:0120038;GO:0098588;GO:0071840;GO:0014051;GO:0007154;GO:0009605;GO:0044444;GO:0006903;GO:1905852;GO:0032501;GO:0048580;GO:0006820;GO:0071705;GO:0005515;GO:0051656;GO:0007399;GO:0045184;GO:0005546;GO:0051240;GO:0007018;GO:0030136;GO:0005794;GO:…	K04531	4Q4M3	T	sp|B2RUJ5|APBA1_MOUSE Amyloid-beta A4 precursor protein-binding family A member 1 OS=Mus musculus OX=10090 GN=Apba1 PE=1 SV=2	XP_040602234.1 amyloid-beta A4 precursor protein-binding family A member 1 isoform X3 [Mesocricetus auratus]
MSTRG.310.1	NW_004801604.1[.]35074147-35077264	-	u	GO:0044260;GO:0008150;GO:0005575;GO:0003824;GO:0036211;GO:0005623;GO:1901564;GO:0006807;GO:0043412;GO:0044464;GO:1990234;GO:0006464;GO:0019538;GO:0044238;GO:1902494;GO:0018342;GO:0005737;GO:0005622;GO:0044237;GO:0044267;GO:0097354;GO:0043170;GO:0032991;GO:0044424;GO:0016765;GO:0009987;GO:0140096;GO:0071704;GO:0003674;GO:0016740;GO:0008318;GO:0008152;GO:0004659	-	4PWT4	S	-	-
MSTRG.311.1	NW_004801604.1[.]35084058-35085337	-	u	-	-	-	-	-	-
MSTRG.313.2	NW_004801604.1[-]35092901-35123784	rna-XM_021225323.1	j	GO:0044267;GO:0097354;GO:0032991;GO:0044424;GO:0043170;GO:0016765;GO:0009987;GO:0140096;GO:0071704;GO:0003674;GO:0016740;GO:0008318;GO:0008152;GO:0004659;GO:0044260;GO:0008150;GO:0003824;GO:0005575;GO:0036211;GO:0006807;GO:0043412;GO:0005623;GO:1901564;GO:1990234;GO:0044464;GO:0019538;GO:0006464;GO:0044238;GO:1902494;GO:0005622;GO:0005737;GO:0044237;GO:0018342	K14137	4PWT4	S	sp|Q7Z6K3|PTAR1_HUMAN Protein prenyltransferase alpha subunit repeat-containing protein 1 OS=Homo sapiens OX=9606 GN=PTAR1 PE=1 SV=2	XP_040602254.1 protein prenyltransferase alpha subunit repeat-containing protein 1 [Mesocricetus auratus]
MSTRG.315.1	NW_004801604.1[+]35550568-35613561	rna-XM_005063740.3	j	GO:0050789;GO:0009987;GO:0044451;GO:0062033;GO:0043167;GO:0035861;GO:0032559;GO:0043232;GO:0043227;GO:0016043;GO:0010638;GO:0033043;GO:0043229;GO:1902494;GO:0003677;GO:0000003;GO:0033045;GO:0032502;GO:0033554;GO:0000722;GO:0017111;GO:0014074;GO:0007127;GO:0048518;GO:0005623;GO:1990234;GO:0043279;GO:0014070;GO:0007569;GO:0007062;GO:0060249;GO:1901698;GO:0031981;GO:0016818;GO:0140013;GO:0032555;GO:…	-	4PUCX	BDL	sp|Q8CG46|SMC5_MOUSE Structural maintenance of chromosomes protein 5 OS=Mus musculus OX=10090 GN=Smc5 PE=1 SV=1	XP_040602281.1 structural maintenance of chromosomes protein 5 isoform X1 [Mesocricetus auratus]
MSTRG.315.2	NW_004801604.1[+]35550571-35613561	rna-XM_005063740.3	j	GO:0008144;GO:0044260;GO:0000803;GO:0006139;GO:0051128;GO:0006996;GO:0044446;GO:0016887;GO:2001252;GO:0010243;GO:0106068;GO:0036270;GO:0022402;GO:0000706;GO:0000794;GO:0048285;GO:0042592;GO:0051984;GO:0006725;GO:0043228;GO:1901363;GO:0010705;GO:0016787;GO:0005634;GO:0043168;GO:0007568;GO:0008152;GO:0000166;GO:0035061;GO:0005524;GO:0044427;GO:0032200;GO:0005488;GO:0009058;GO:0045931;GO:0042493;GO:…	-	4PUCX	BDL	sp|Q8CG46|SMC5_MOUSE Structural maintenance of chromosomes protein 5 OS=Mus musculus OX=10090 GN=Smc5 PE=1 SV=1	XP_021517888.1 structural maintenance of chromosomes protein 5 isoform X3 [Meriones unguiculatus]
MSTRG.315.5	NW_004801604.1[+]35550579-35613561	rna-XM_005063740.3	j	GO:0016787;GO:0010705;GO:1901363;GO:0007568;GO:0005634;GO:0043168;GO:0008152;GO:0000166;GO:0035061;GO:0000794;GO:0048285;GO:0051984;GO:0042592;GO:0006725;GO:0043228;GO:0016887;GO:0044446;GO:0036270;GO:0106068;GO:0022402;GO:2001252;GO:0010243;GO:0000706;GO:0044260;GO:0000803;GO:0008144;GO:0006139;GO:0006996;GO:0051128;GO:0097159;GO:0071704;GO:0051130;GO:0000724;GO:0031000;GO:0051301;GO:0016817;GO:…	-	4PUCX	BDL	sp|Q8CG46|SMC5_MOUSE Structural maintenance of chromosomes protein 5 OS=Mus musculus OX=10090 GN=Smc5 PE=1 SV=1	XP_021517888.1 structural maintenance of chromosomes protein 5 isoform X3 [Meriones unguiculatus]
MSTRG.318.1	NW_004801604.1[.]35660894-35661386	rna-XM_005063225.2	i	-	-	-	-	-	-
MSTRG.319.1	NW_004801604.1[-]35855168-36183001	rna-XM_013114262.2	j	GO:0030001;GO:0006816;GO:0005262;GO:0009987;GO:0098796;GO:0044425;GO:0009582;GO:0061458;GO:0007548;GO:0015075;GO:0042592;GO:0034703;GO:0015318;GO:0016043;GO:0048608;GO:0051179;GO:0098771;GO:0000003;GO:0044459;GO:0032502;GO:0097682;GO:0009628;GO:0005385;GO:0044085;GO:0009925;GO:0098655;GO:0055080;GO:0005623;GO:0010960;GO:0070588;GO:0050877;GO:0022857;GO:0051606;GO:0031224;GO:0051259;GO:0072511;GO:…	K04978	4PYBH	PT	sp|Q9HCF6|TRPM3_HUMAN Transient receptor potential cation channel subfamily M member 3 OS=Homo sapiens OX=9606 GN=TRPM3 PE=2 SV=4	XP_036063717.1 transient receptor potential cation channel subfamily M member 3 isoform X40 [Onychomys torridus]
MSTRG.319.2	NW_004801604.1[-]35855183-36183001	rna-XM_013114262.2	j	GO:0006811;GO:0005886;GO:0007588;GO:0048731;GO:0007275;GO:0016021;GO:0008150;GO:0051234;GO:0098590;GO:0048513;GO:0045178;GO:0043933;GO:0006829;GO:0050951;GO:0000278;GO:0050896;GO:0016323;GO:0070588;GO:0050877;GO:0022857;GO:0051606;GO:0031224;GO:0051259;GO:0016048;GO:0072511;GO:0022834;GO:0015085;GO:0070838;GO:0098771;GO:0000003;GO:0044459;GO:0032502;GO:0097682;GO:0009628;GO:0005385;GO:0044085;GO:…	K04978	4PYBH	PT	sp|Q9HCF6|TRPM3_HUMAN Transient receptor potential cation channel subfamily M member 3 OS=Homo sapiens OX=9606 GN=TRPM3 PE=2 SV=4	XP_028750788.1 transient receptor potential cation channel subfamily M member 3 isoform X36 [Peromyscus leucopus]
MSTRG.319.3	NW_004801604.1[-]35855190-36183001	rna-XM_013114262.2	j	GO:0008150;GO:0051234;GO:0048513;GO:0098590;GO:0045178;GO:0043933;GO:0006829;GO:0016323;GO:0050896;GO:0050951;GO:0000278;GO:0006811;GO:0005886;GO:0048731;GO:0007588;GO:0007275;GO:0016021;GO:0051259;GO:0016048;GO:0072511;GO:0022834;GO:0015085;GO:0070838;GO:0070588;GO:0050877;GO:0022857;GO:0031224;GO:0051606;GO:0097682;GO:0044085;GO:0009628;GO:0005385;GO:0009925;GO:0005623;GO:0010960;GO:0098655;GO:…	K04978	4PYBH	PT	sp|Q9HCF6|TRPM3_HUMAN Transient receptor potential cation channel subfamily M member 3 OS=Homo sapiens OX=9606 GN=TRPM3 PE=2 SV=4	XP_005063812.1 transient receptor potential cation channel subfamily M member 3 isoform X14 [Mesocricetus auratus]
MSTRG.320.1	NW_004801604.1[+]36258666-36282798	rna-XM_005063743.3	i	-	-	-	-	-	-
MSTRG.321.1	NW_004801604.1[-]36893262-36900309	rna-XM_021225383.1	j	GO:0048584;GO:0032501;GO:1901565;GO:0003143;GO:0044281;GO:0010647;GO:0030203;GO:0051239;GO:0023051;GO:0001944;GO:0035050;GO:0048646;GO:0048562;GO:0072359;GO:0022603;GO:0048645;GO:0060973;GO:0030212;GO:0044464;GO:0006807;GO:0065007;GO:0072358;GO:0006082;GO:0009790;GO:1900748;GO:0001525;GO:0003188;GO:0003197;GO:0060415;GO:0048522;GO:0007368;GO:0016020;GO:1901575;GO:0003181;GO:0060537;GO:0003179;GO:…	-	4PYGM	S	sp|Q5FWI3|CEIP2_MOUSE Cell surface hyaluronidase OS=Mus musculus OX=10090 GN=Cemip2 PE=1 SV=1	XP_005063822.1 cell surface hyaluronidase [Mesocricetus auratus] &gt;XP_021081042.1 cell surface hyaluronidase [Mesocricetus auratus] &gt;XP_021081044.1 cell surface hyaluronidase [Mesocricetus auratus]
MSTRG.321.2	NW_004801604.1[-]36893471-36973639	rna-XM_021225383.1	j	GO:0006022;GO:0030214;GO:1903670;GO:0007389;GO:0060562;GO:0003171;GO:0003674;GO:0045765;GO:0023056;GO:0050794;GO:0004415;GO:0048729;GO:0048856;GO:0001568;GO:0010646;GO:0046395;GO:0048514;GO:0007507;GO:1901342;GO:0044248;GO:0031226;GO:0043170;GO:0060537;GO:0003179;GO:0019752;GO:0060429;GO:0035295;GO:0071944;GO:0060538;GO:0060485;GO:2000026;GO:0016054;GO:0003007;GO:0003824;GO:0005575;GO:1900746;GO:…	-	4PYGM	S	sp|Q5FWI3|CEIP2_MOUSE Cell surface hyaluronidase OS=Mus musculus OX=10090 GN=Cemip2 PE=1 SV=1	XP_005063822.1 cell surface hyaluronidase [Mesocricetus auratus] &gt;XP_021081042.1 cell surface hyaluronidase [Mesocricetus auratus] &gt;XP_021081044.1 cell surface hyaluronidase [Mesocricetus auratus]
MSTRG.321.6	NW_004801604.1[-]36893655-36970298	rna-XM_021225383.1	j	GO:0060429;GO:0019752;GO:0003179;GO:0060537;GO:2000026;GO:0060485;GO:0060538;GO:0035295;GO:0071944;GO:0005575;GO:0003824;GO:0003007;GO:0016054;GO:1900746;GO:0060562;GO:1903670;GO:0007389;GO:0030214;GO:0006022;GO:0050794;GO:0045765;GO:0023056;GO:0003674;GO:0003171;GO:0046395;GO:0010646;GO:0001568;GO:0048856;GO:0004415;GO:0048729;GO:0031226;GO:0043170;GO:0044248;GO:1901342;GO:0007507;GO:0048514;GO:…	-	4PYGM	S	sp|Q5FWI3|CEIP2_MOUSE Cell surface hyaluronidase OS=Mus musculus OX=10090 GN=Cemip2 PE=1 SV=1	XP_005063822.1 cell surface hyaluronidase [Mesocricetus auratus] &gt;XP_021081042.1 cell surface hyaluronidase [Mesocricetus auratus] &gt;XP_021081044.1 cell surface hyaluronidase [Mesocricetus auratus]
MSTRG.321.5	NW_004801604.1[-]36893655-36972971	rna-XM_021225383.1	j	GO:0071704;GO:0001947;GO:0044087;GO:0051130;GO:0031224;GO:0040011;GO:0048598;GO:0009887;GO:0006027;GO:0009799;GO:0061371;GO:0005509;GO:0009888;GO:0035239;GO:0055008;GO:0050793;GO:0016021;GO:0007275;GO:0048731;GO:0009967;GO:1901203;GO:0044237;GO:0009057;GO:0005886;GO:0003318;GO:0048513;GO:0043436;GO:0008150;GO:0044089;GO:0014706;GO:0048738;GO:0005488;GO:0003190;GO:0044425;GO:0009855;GO:0090287;GO:…	-	4PYGM	S	sp|Q5FWI3|CEIP2_MOUSE Cell surface hyaluronidase OS=Mus musculus OX=10090 GN=Cemip2 PE=1 SV=1	XP_005063822.1 cell surface hyaluronidase [Mesocricetus auratus] &gt;XP_021081042.1 cell surface hyaluronidase [Mesocricetus auratus] &gt;XP_021081044.1 cell surface hyaluronidase [Mesocricetus auratus]
MSTRG.321.4	NW_004801604.1[-]36893655-36973639	rna-XM_021225383.1	j	GO:0048738;GO:0005488;GO:0014706;GO:0003190;GO:0048513;GO:0003318;GO:0044089;GO:0043436;GO:0008150;GO:0016021;GO:0007275;GO:0048731;GO:0009967;GO:0009057;GO:0005886;GO:1901203;GO:0044237;GO:0035239;GO:0055008;GO:0050793;GO:0005509;GO:0009888;GO:0061371;GO:0040011;GO:0006027;GO:0009799;GO:0048598;GO:0009887;GO:0031224;GO:0051130;GO:0071704;GO:0044087;GO:0001947;GO:0043169;GO:0005623;GO:1901564;GO:…	-	4PYGM	S	sp|Q5FWI3|CEIP2_MOUSE Cell surface hyaluronidase OS=Mus musculus OX=10090 GN=Cemip2 PE=1 SV=1	XP_005063822.1 cell surface hyaluronidase [Mesocricetus auratus] &gt;XP_021081042.1 cell surface hyaluronidase [Mesocricetus auratus] &gt;XP_021081044.1 cell surface hyaluronidase [Mesocricetus auratus]
MSTRG.321.11	NW_004801604.1[-]36956667-36974243	rna-XM_021225383.1	j	GO:0048645;GO:0060973;GO:0030212;GO:0044464;GO:0006807;GO:0035050;GO:0048646;GO:0048562;GO:0072359;GO:0022603;GO:0044281;GO:0030203;GO:0010647;GO:0051239;GO:0023051;GO:0001944;GO:0048584;GO:0032501;GO:1901565;GO:0003143;GO:0016020;GO:1901575;GO:0003181;GO:0003197;GO:0060415;GO:0048522;GO:0007368;GO:0072358;GO:0006082;GO:0009790;GO:1900748;GO:0001525;GO:0003188;GO:0065007;GO:1900746;GO:0016054;GO:…	-	4PYGM	S	sp|Q5FWI3|CEIP2_MOUSE Cell surface hyaluronidase OS=Mus musculus OX=10090 GN=Cemip2 PE=1 SV=1	XP_005063822.1 cell surface hyaluronidase [Mesocricetus auratus] &gt;XP_021081042.1 cell surface hyaluronidase [Mesocricetus auratus] &gt;XP_021081044.1 cell surface hyaluronidase [Mesocricetus auratus]
MSTRG.324.1	NW_004801604.1[-]37091341-37122361	rna-XM_013114968.2	j	GO:0042595;GO:0098984;GO:0003824;GO:0005575;GO:0031410;GO:0034645;GO:0120035;GO:0003008;GO:0036211;GO:0016790;GO:0008306;GO:0006464;GO:0031090;GO:0030425;GO:0035601;GO:0007611;GO:0044249;GO:0044422;GO:0005622;GO:0050890;GO:0005737;GO:0050803;GO:0071944;GO:0060341;GO:0044267;GO:0031344;GO:0014069;GO:0043170;GO:0031982;GO:1902817;GO:0097458;GO:0003674;GO:1902473;GO:0050794;GO:0008474;GO:0044440;GO:…	-	4J682	S	sp|Q7M759|AB17B_MOUSE Alpha/beta hydrolase domain-containing protein 17B OS=Mus musculus OX=10090 GN=Abhd17b PE=1 SV=1	XP_029396095.1 alpha/beta hydrolase domain-containing protein 17B isoform X1 [Mus pahari]
MSTRG.324.3	NW_004801604.1[-]37091694-37123224	rna-XM_013114968.2	j	GO:0055038;GO:0048519;GO:0016787;GO:0044425;GO:0050789;GO:0009987;GO:0140096;GO:0008152;GO:0009991;GO:0018345;GO:0016788;GO:0055037;GO:0097708;GO:0007610;GO:0043227;GO:0009056;GO:1903827;GO:0044463;GO:0097060;GO:1903828;GO:0043229;GO:1902950;GO:0044446;GO:0098732;GO:1903829;GO:0044459;GO:0032880;GO:1905666;GO:0045202;GO:0044260;GO:0043412;GO:1901564;GO:0005623;GO:0051128;GO:0048518;GO:0010008;GO:…	-	4PYWI	S	sp|Q7M759|AB17B_MOUSE Alpha/beta hydrolase domain-containing protein 17B OS=Mus musculus OX=10090 GN=Abhd17b PE=1 SV=1	XP_029396095.1 alpha/beta hydrolase domain-containing protein 17B isoform X1 [Mus pahari]
MSTRG.325.1	NW_004801604.1[+]37123362-37181380	rna-XM_005063767.3	j	-	-	4Q5N2	S	sp|Q96MD7|CI085_HUMAN Uncharacterized protein C9orf85 OS=Homo sapiens OX=9606 GN=C9orf85 PE=1 SV=1	XP_005063824.1 uncharacterized protein C9orf85 homolog isoform X1 [Mesocricetus auratus]
MSTRG.327.1	NW_004801604.1[-]37492863-37506209	rna-XM_005063769.3	j	GO:0065007;GO:0009987;GO:0050789;GO:1901363;GO:0051716;GO:0009790;GO:0072358;GO:0060324;GO:0043167;GO:0001501;GO:0009653;GO:0007585;GO:0016477;GO:0006928;GO:0007167;GO:0051179;GO:0044424;GO:0048008;GO:0046914;GO:0043009;GO:0046872;GO:0032501;GO:0003677;GO:0023052;GO:0007169;GO:0001944;GO:0032502;GO:0048870;GO:0051674;GO:0072359;GO:0007154;GO:0010761;GO:0005623;GO:0048745;GO:0043169;GO:0044464;GO:…	-	4KVJB	S	sp|O76080|ZFAN5_HUMAN AN1-type zinc finger protein 5 OS=Homo sapiens OX=9606 GN=ZFAND5 PE=1 SV=1	OBS57605.1 hypothetical protein A6R68_11271, partial [Neotoma lepida]
MSTRG.327.2	NW_004801604.1[-]37495727-37506209	rna-XM_005063769.3	j	GO:0072359;GO:0048870;GO:0051674;GO:0048745;GO:0005623;GO:0043169;GO:0044464;GO:0008270;GO:0001667;GO:0007154;GO:0010761;GO:0043009;GO:0046872;GO:0003677;GO:0032501;GO:0023052;GO:0048008;GO:0046914;GO:0001944;GO:0032502;GO:0007169;GO:0009653;GO:0007585;GO:0006928;GO:0016477;GO:0001501;GO:0051179;GO:0044424;GO:0007167;GO:1901363;GO:0009987;GO:0065007;GO:0050789;GO:0043167;GO:0051716;GO:0009790;GO:…	-	4KVJB	S	sp|O76080|ZFAN5_HUMAN AN1-type zinc finger protein 5 OS=Homo sapiens OX=9606 GN=ZFAND5 PE=1 SV=1	XP_008511796.1 PREDICTED: AN1-type zinc finger protein 5 isoform X1 [Equus przewalskii]
MSTRG.328.1	NW_004801604.1[-]37715417-37735364	-	u	-	-	-	-	-	-
MSTRG.329.1	NW_004801604.1[.]37737348-37738011	-	u	-	-	35QEJ	L	sp|P31789|ENV_IPMAE Envelope glycoprotein OS=Mouse intracisternal a-particle MIAE OX=11932 GN=env PE=2 SV=1	VDM93489.1 unnamed protein product [Litomosoides sigmodontis]
MSTRG.330.1	NW_004801604.1[+]37762744-37948682	rna-XM_005063229.1	j	GO:0031226;GO:0007600;GO:0050982;GO:1903169;GO:0007399;GO:0048869;GO:0048856;GO:0050910;GO:0015672;GO:0007423;GO:0003674;GO:0042490;GO:0097458;GO:0022836;GO:0022008;GO:0005216;GO:0050884;GO:0030182;GO:0003008;GO:0050974;GO:0005215;GO:0005575;GO:0032421;GO:0034765;GO:0046873;GO:0098660;GO:0005245;GO:0071944;GO:0030855;GO:0006812;GO:0060429;GO:0044422;GO:0051049;GO:0030425;GO:0009612;GO:0008324;GO:…	-	4Q6S5	S	sp|Q8R4P5|TMC1_MOUSE Transmembrane channel-like protein 1 OS=Mus musculus OX=10090 GN=Tmc1 PE=1 SV=1	XP_040597905.1 transmembrane channel-like protein 1 [Mesocricetus auratus]
MSTRG.331.1	NW_004801604.1[-]38105937-38302140	rna-XM_005063771.3	j	GO:0032502;GO:0034308;GO:0000003;GO:0005759;GO:0043229;GO:0002009;GO:0048609;GO:0034754;GO:0017001;GO:0014070;GO:0005623;GO:0048518;GO:0007494;GO:0009719;GO:1901700;GO:0060589;GO:0044849;GO:0001655;GO:1901135;GO:0006081;GO:0050789;GO:0009987;GO:0042981;GO:0016043;GO:0009056;GO:0009653;GO:0043227;GO:0043547;GO:0006091;GO:0042562;GO:0048731;GO:0042698;GO:0043226;GO:0016114;GO:0044238;GO:0005497;GO:…	K07249	4PVYW	C	sp|P86886|AL1A1_MESAU Aldehyde dehydrogenase 1A1 OS=Mesocricetus auratus OX=10036 GN=ALDH1A1 PE=1 SV=2	XP_005063828.1 retinal dehydrogenase 1 [Mesocricetus auratus] &gt;P86886.2 RecName: Full=Retinal dehydrogenase 1; Short=RALDH 1; Short=RalDH1; AltName: Full=Aldehyde dehydrogenase, cytosolic [Mesocricetus auratus]
MSTRG.332.1	NW_004801604.1[+]38331912-38363384	rna-XM_005063773.3	j	GO:0098590;GO:0014839;GO:0097530;GO:0051234;GO:0031975;GO:0008150;GO:0002684;GO:0051251;GO:0050727;GO:0050896;GO:0071236;GO:0001891;GO:0031326;GO:0042063;GO:0019897;GO:0015718;GO:0046636;GO:0002822;GO:0008284;GO:0031325;GO:0031018;GO:0042698;GO:0046635;GO:0042304;GO:0009891;GO:0003676;GO:0006869;GO:0071621;GO:0033029;GO:0030335;GO:0042383;GO:0009897;GO:0031981;GO:0098657;GO:0009725;GO:0051094;GO:…	K17091	4Q2YD	U	sp|P07150|ANXA1_RAT Annexin A1 OS=Rattus norvegicus OX=10116 GN=Anxa1 PE=1 SV=2	XP_005063830.1 annexin A1 [Mesocricetus auratus]
MSTRG.332.2	NW_004801604.1[+]38334282-38363384	rna-XM_005063773.3	j	GO:2000514;GO:0090068;GO:0045628;GO:0048522;GO:0009914;GO:1903038;GO:0004857;GO:0019216;GO:0016020;GO:0060326;GO:0006954;GO:0006950;GO:0051272;GO:0098805;GO:0099513;GO:0051250;GO:0031532;GO:0050707;GO:0097237;GO:0008289;GO:0000302;GO:0070665;GO:0022603;GO:0050709;GO:0035690;GO:0046717;GO:0044464;GO:0045785;GO:0050710;GO:0046883;GO:0031232;GO:1902105;GO:2000108;GO:0010564;GO:0015833;GO:0004859;GO:…	K17091	4Q2YD	U	sp|P07150|ANXA1_RAT Annexin A1 OS=Rattus norvegicus OX=10116 GN=Anxa1 PE=1 SV=2	XP_005063830.1 annexin A1 [Mesocricetus auratus]
MSTRG.335.1	NW_004801604.1[-]40005406-40052555	rna-XM_013111935.2	j	GO:0006807;GO:0032259;GO:0005623;GO:1901564;GO:0044464;GO:0030735;GO:0044444;GO:0006518;GO:0006548;GO:1901360;GO:0044281;GO:0043229;GO:1901565;GO:0044282;GO:0052805;GO:0006547;GO:0044424;GO:1901575;GO:1901606;GO:0006725;GO:0043231;GO:0035498;GO:0052803;GO:0043227;GO:1901605;GO:0009056;GO:0046700;GO:0034641;GO:0008152;GO:0044270;GO:0016740;GO:0006082;GO:0009987;GO:0005634;GO:0016741;GO:0019439;GO:…	K19787	4PZJG	G	sp|Q80UY1|CARME_MOUSE Carnosine N-methyltransferase OS=Mus musculus OX=10090 GN=Carnmt1 PE=1 SV=1	XP_040602510.1 carnosine N-methyltransferase isoform X1 [Mesocricetus auratus]
MSTRG.335.2	NW_004801604.1[-]40005414-40011119	rna-XM_005063233.3	j	GO:0031326;GO:0003700;GO:0009889;GO:0010468;GO:0010556;GO:0051252;GO:0140110;GO:0051171;GO:0008150;GO:0006357;GO:0080090;GO:2000112;GO:0000981;GO:0060255;GO:0006355;GO:0019222;GO:0065007;GO:0050789;GO:0050794;GO:0003674;GO:2001141;GO:0019219;GO:1903506;GO:0031323	-	4Q6BZ	S	sp|Q66H24|CI040_RAT Uncharacterized protein C9orf40 homolog OS=Rattus norvegicus OX=10116 PE=1 SV=1	XP_005063290.1 uncharacterized protein C9orf40 homolog isoform X1 [Mesocricetus auratus]
MSTRG.335.4	NW_004801604.1[-]40028715-40095798	rna-XM_021225466.1	j	GO:0009165;GO:0006725;GO:0009435;GO:0044424;GO:0036094;GO:1901576;GO:0016773;GO:0072524;GO:0034641;GO:0032559;GO:0008152;GO:0000166;GO:0043167;GO:1901265;GO:0019637;GO:0016740;GO:0019363;GO:0072525;GO:1901363;GO:0051186;GO:0050262;GO:0043168;GO:1901135;GO:0009116;GO:0009987;GO:0061769;GO:0044464;GO:0006807;GO:0043169;GO:0005623;GO:1901564;GO:0006139;GO:0006733;GO:0097367;GO:0044444;GO:0090407;GO:…	K10524	4PU8E	F	sp|Q6AY91|NRK1_RAT Nicotinamide riboside kinase 1 OS=Rattus norvegicus OX=10116 GN=Nmrk1 PE=2 SV=1	XP_005063833.1 nicotinamide riboside kinase 1 isoform X1 [Mesocricetus auratus] &gt;XP_021081125.1 nicotinamide riboside kinase 1 isoform X1 [Mesocricetus auratus]
MSTRG.335.5	NW_004801604.1[-]40031976-40052340	rna-XM_013111935.2	j	GO:0046483;GO:0071704;GO:0003674;GO:0046395;GO:0008168;GO:1901361;GO:0044248;GO:0017144;GO:0006520;GO:0009063;GO:0019752;GO:0044238;GO:0006575;GO:0005737;GO:0044237;GO:0005622;GO:0043226;GO:0005829;GO:0043603;GO:0008757;GO:0043436;GO:0008150;GO:0016054;GO:0003824;GO:0005575;GO:0019439;GO:0016741;GO:0005634;GO:0009987;GO:0006082;GO:0016740;GO:0044270;GO:0008152;GO:0034641;GO:0009056;GO:0046700;GO:…	K19787	4PZJG	G	sp|Q8N4J0|CARME_HUMAN Carnosine N-methyltransferase OS=Homo sapiens OX=9606 GN=CARNMT1 PE=1 SV=1	NP_001363983.1 carnosine N-methyltransferase isoform 5 [Mus musculus]
MSTRG.335.11	NW_004801604.1[-]40086849-40095798	rna-XM_021225466.1	j	GO:0019674;GO:0046496;GO:0006732;GO:0044237;GO:0005737;GO:0005622;GO:0005829;GO:0009058;GO:0046495;GO:0044238;GO:0016310;GO:0044249;GO:0032553;GO:0009117;GO:0005488;GO:0044271;GO:1901657;GO:0003824;GO:0051188;GO:0070637;GO:0006793;GO:0005575;GO:0005524;GO:0008150;GO:0006796;GO:0003674;GO:0006753;GO:0071704;GO:0097159;GO:0019438;GO:0016772;GO:1901293;GO:0046483;GO:0019362;GO:0016301;GO:0032555;GO:…	K10524	4PU8E	F	sp|Q6AY91|NRK1_RAT Nicotinamide riboside kinase 1 OS=Rattus norvegicus OX=10116 GN=Nmrk1 PE=2 SV=1	XP_034349553.1 nicotinamide riboside kinase 1 isoform X1 [Arvicanthis niloticus] &gt;XP_034349561.1 nicotinamide riboside kinase 1 isoform X1 [Arvicanthis niloticus]
MSTRG.337.1	NW_004801604.1[+]40533360-40542124	-	u	-	-	-	-	-	-
MSTRG.337.2	NW_004801604.1[+]40535743-40542124	-	u	-	-	-	-	-	-
MSTRG.338.2	NW_004801604.1[+]41004914-41134771	rna-XM_005063235.3	j	GO:0006950;GO:0016020;GO:0048522;GO:0009790;GO:0060976;GO:0051272;GO:0098805;GO:0097447;GO:0044464;GO:0044706;GO:0031984;GO:0021983;GO:0001944;GO:0051046;GO:0015833;GO:0010647;GO:0044297;GO:0050714;GO:0033267;GO:0045785;GO:0048471;GO:1904951;GO:0051604;GO:0001990;GO:0030334;GO:0010646;GO:0051047;GO:0050794;GO:0003674;GO:0032496;GO:0050790;GO:0070201;GO:0072347;GO:0044431;GO:0090087;GO:0042277;GO:…	K08654	4PVQY	T	sp|Q04592|PCSK5_MOUSE Proprotein convertase subtilisin/kexin type 5 OS=Mus musculus OX=10090 GN=Pcsk5 PE=1 SV=3	XP_040602551.1 proprotein convertase subtilisin/kexin type 5 isoform X3 [Mesocricetus auratus]
MSTRG.340.2	NW_004801604.1[-]41382899-41419560	-	u	-	-	-	-	-	-
MSTRG.340.1	NW_004801604.1[-]41382899-41460948	-	u	-	-	-	-	-	NP_001233663.1 uncharacterized protein LOC100689233 [Cricetulus griseus] &gt;AAL90860.1 Csr1 [Cricetulus griseus]
MSTRG.340.4	NW_004801604.1[-]41382921-41404198	-	u	-	-	-	-	-	-
MSTRG.340.3	NW_004801604.1[-]41382921-41465082	-	u	-	-	-	-	-	-
MSTRG.340.5	NW_004801604.1[-]41443092-41455837	-	u	-	-	-	-	-	-
MSTRG.341.1	NW_004801604.1[-]41467096-41726380	rna-XM_021225473.1	j	GO:0009987;GO:0016787;GO:0046872;GO:0003674;GO:0005737;GO:0008219;GO:0005622;GO:0043167;GO:0012501;GO:0016818;GO:0008150;GO:0005575;GO:0003824;GO:0016462;GO:0006915;GO:0005623;GO:0005488;GO:0043169;GO:0044424;GO:0016817;GO:0044464	K18449	4PUAP	C	sp|Q52KR3|PRUN2_MOUSE Protein prune homolog 2 OS=Mus musculus OX=10090 GN=Prune2 PE=1 SV=2	XP_040602591.1 protein prune homolog 2 isoform X8 [Mesocricetus auratus]
MSTRG.341.3	NW_004801604.1[-]41467706-41726380	rna-XM_021225473.1	j	GO:0005488;GO:0043169;GO:0044424;GO:0005623;GO:0044464;GO:0016817;GO:0016462;GO:0006915;GO:0003824;GO:0005575;GO:0016818;GO:0012501;GO:0008150;GO:0043167;GO:0003674;GO:0005737;GO:0005622;GO:0008219;GO:0016787;GO:0046872;GO:0009987	K18449	4PUAP	C	sp|Q52KR3|PRUN2_MOUSE Protein prune homolog 2 OS=Mus musculus OX=10090 GN=Prune2 PE=1 SV=2	XP_040602591.1 protein prune homolog 2 isoform X8 [Mesocricetus auratus]
MSTRG.341.5	NW_004801604.1[-]41467706-41726380	rna-XM_021225473.1	j	GO:0003824;GO:0005575;GO:0008150;GO:0016818;GO:0012501;GO:0044464;GO:0016817;GO:0043169;GO:0005488;GO:0044424;GO:0005623;GO:0006915;GO:0016462;GO:0046872;GO:0016787;GO:0009987;GO:0043167;GO:0005737;GO:0008219;GO:0005622;GO:0003674	K18449	4PUAP	C	sp|Q52KR3|PRUN2_MOUSE Protein prune homolog 2 OS=Mus musculus OX=10090 GN=Prune2 PE=1 SV=2	XP_040602591.1 protein prune homolog 2 isoform X8 [Mesocricetus auratus]
MSTRG.341.2	NW_004801604.1[-]41467706-41727195	rna-XM_021225473.1	j	GO:0043167;GO:0005737;GO:0005622;GO:0008219;GO:0003674;GO:0016787;GO:0046872;GO:0009987;GO:0044464;GO:0016817;GO:0005488;GO:0043169;GO:0044424;GO:0005623;GO:0006915;GO:0016462;GO:0003824;GO:0005575;GO:0008150;GO:0016818;GO:0012501	K18449	4PUAP	C	sp|Q52KR3|PRUN2_MOUSE Protein prune homolog 2 OS=Mus musculus OX=10090 GN=Prune2 PE=1 SV=2	XP_040602591.1 protein prune homolog 2 isoform X8 [Mesocricetus auratus]
MSTRG.341.4	NW_004801604.1[-]41467706-41727195	rna-XM_021225473.1	j	GO:0003824;GO:0005575;GO:0012501;GO:0016818;GO:0008150;GO:0043169;GO:0005488;GO:0044424;GO:0005623;GO:0044464;GO:0016817;GO:0016462;GO:0006915;GO:0016787;GO:0046872;GO:0009987;GO:0043167;GO:0003674;GO:0005737;GO:0005622;GO:0008219	K18449	4PUAP	C	sp|Q52KR3|PRUN2_MOUSE Protein prune homolog 2 OS=Mus musculus OX=10090 GN=Prune2 PE=1 SV=2	XP_040602591.1 protein prune homolog 2 isoform X8 [Mesocricetus auratus]
MSTRG.341.6	NW_004801604.1[-]41467706-41727195	rna-XM_021225473.1	j	GO:0016787;GO:0046872;GO:0009987;GO:0043167;GO:0008219;GO:0005737;GO:0005622;GO:0003674;GO:0005575;GO:0003824;GO:0008150;GO:0012501;GO:0016818;GO:0016817;GO:0044464;GO:0005623;GO:0005488;GO:0044424;GO:0043169;GO:0006915;GO:0016462	K18449	4PUAP	C	sp|Q52KR3|PRUN2_MOUSE Protein prune homolog 2 OS=Mus musculus OX=10090 GN=Prune2 PE=1 SV=2	XP_040602591.1 protein prune homolog 2 isoform X8 [Mesocricetus auratus]
MSTRG.341.7	NW_004801604.1[-]41467706-41727195	rna-XM_021225473.1	j	GO:0043167;GO:0005737;GO:0008219;GO:0005622;GO:0003674;GO:0046872;GO:0016787;GO:0009987;GO:0016817;GO:0044464;GO:0005623;GO:0005488;GO:0044424;GO:0043169;GO:0006915;GO:0016462;GO:0005575;GO:0003824;GO:0008150;GO:0016818;GO:0012501	K18449	4PUAP	C	sp|Q52KR3|PRUN2_MOUSE Protein prune homolog 2 OS=Mus musculus OX=10090 GN=Prune2 PE=1 SV=2	XP_040602591.1 protein prune homolog 2 isoform X8 [Mesocricetus auratus]
MSTRG.341.10	NW_004801604.1[-]41467707-41727195	rna-XM_021225473.1	j	GO:0043167;GO:0003674;GO:0005622;GO:0005737;GO:0008219;GO:0046872;GO:0016787;GO:0009987;GO:0005623;GO:0043169;GO:0005488;GO:0044424;GO:0044464;GO:0016817;GO:0016462;GO:0006915;GO:0005575;GO:0003824;GO:0016818;GO:0012501;GO:0008150	K18449	4PUAP	C	sp|Q52KR3|PRUN2_MOUSE Protein prune homolog 2 OS=Mus musculus OX=10090 GN=Prune2 PE=1 SV=2	XP_040602591.1 protein prune homolog 2 isoform X8 [Mesocricetus auratus]
MSTRG.341.11	NW_004801604.1[-]41550205-41727195	rna-XM_021225473.1	j	GO:0016817;GO:0044464;GO:0005623;GO:0044424;GO:0005488;GO:0043169;GO:0006915;GO:0016462;GO:0005575;GO:0003824;GO:0008150;GO:0016818;GO:0012501;GO:0043167;GO:0005737;GO:0008219;GO:0005622;GO:0003674;GO:0046872;GO:0016787;GO:0009987	K18449	4PUAP	C	sp|Q52KR3|PRUN2_MOUSE Protein prune homolog 2 OS=Mus musculus OX=10090 GN=Prune2 PE=1 SV=2	XP_040602591.1 protein prune homolog 2 isoform X8 [Mesocricetus auratus]
MSTRG.341.12	NW_004801604.1[-]41550276-41727195	rna-XM_021225473.1	j	GO:0044464;GO:0016817;GO:0005623;GO:0005488;GO:0044424;GO:0043169;GO:0006915;GO:0016462;GO:0005575;GO:0003824;GO:0008150;GO:0012501;GO:0016818;GO:0043167;GO:0005737;GO:0008219;GO:0005622;GO:0003674;GO:0016787;GO:0046872;GO:0009987	K18449	4PUAP	C	sp|Q52KR3|PRUN2_MOUSE Protein prune homolog 2 OS=Mus musculus OX=10090 GN=Prune2 PE=1 SV=2	XP_040602609.1 protein prune homolog 2 isoform X12 [Mesocricetus auratus]
MSTRG.341.13	NW_004801604.1[-]41550276-41727195	rna-XM_021225473.1	j	GO:0043167;GO:0005737;GO:0008219;GO:0005622;GO:0003674;GO:0046872;GO:0016787;GO:0009987;GO:0016817;GO:0044464;GO:0005623;GO:0044424;GO:0005488;GO:0043169;GO:0006915;GO:0016462;GO:0005575;GO:0003824;GO:0008150;GO:0012501;GO:0016818	K18449	4PUAP	C	sp|Q52KR3|PRUN2_MOUSE Protein prune homolog 2 OS=Mus musculus OX=10090 GN=Prune2 PE=1 SV=2	XP_040602591.1 protein prune homolog 2 isoform X8 [Mesocricetus auratus]
MSTRG.343.1	NW_004801604.1[+]41945047-42058064	rna-XM_021225484.1	j	GO:0043226;GO:0005829;GO:0005622;GO:0044237;GO:0005737;GO:0008104;GO:0048731;GO:0015031;GO:0007275;GO:0006895;GO:0008150;GO:0051234;GO:0051641;GO:0051703;GO:0016192;GO:0031410;GO:0005575;GO:0099503;GO:0045184;GO:0051705;GO:0006914;GO:0031982;GO:0051704;GO:0061919;GO:0044248;GO:0051649;GO:0071705;GO:0048856;GO:0007399;GO:0016482;GO:0015833;GO:0042886;GO:0032502;GO:0032501;GO:0043229;GO:0071702;GO:…	K19525	4Q2EB	U	sp|Q5H8C4|VP13A_MOUSE Vacuolar protein sorting-associated protein 13A OS=Mus musculus OX=10090 GN=Vps13a PE=1 SV=1	XP_040602637.1 vacuolar protein sorting-associated protein 13A isoform X3 [Mesocricetus auratus]
MSTRG.343.3	NW_004801604.1[+]41945058-42058064	rna-XM_021225484.1	j	GO:0006895;GO:0015031;GO:0007275;GO:0048731;GO:0008104;GO:0005622;GO:0044237;GO:0005737;GO:0005829;GO:0043226;GO:0016192;GO:0051703;GO:0005575;GO:0031410;GO:0051234;GO:0008150;GO:0051641;GO:0031982;GO:0051705;GO:0006914;GO:0045184;GO:0099503;GO:0016482;GO:0007399;GO:0048856;GO:0044248;GO:0071705;GO:0051649;GO:0051704;GO:0061919;GO:0032501;GO:0043229;GO:0032502;GO:0042886;GO:0015833;GO:0044444;GO:…	K19525	4Q2EB	U	sp|Q5H8C4|VP13A_MOUSE Vacuolar protein sorting-associated protein 13A OS=Mus musculus OX=10090 GN=Vps13a PE=1 SV=1	XP_040602637.1 vacuolar protein sorting-associated protein 13A isoform X3 [Mesocricetus auratus]
MSTRG.343.4	NW_004801604.1[+]42047681-42071191	rna-XM_021225484.1	j	GO:0008152;GO:0046907;GO:0048193;GO:0031045;GO:0009987;GO:0006892;GO:0044424;GO:0051179;GO:0035176;GO:0012505;GO:0033036;GO:0097708;GO:0007610;GO:0006810;GO:0043227;GO:0009056;GO:0030141;GO:0032502;GO:0042886;GO:0015833;GO:0043229;GO:0032501;GO:0005623;GO:0044464;GO:0071702;GO:0007626;GO:0044444;GO:0045184;GO:0099503;GO:0031982;GO:0006914;GO:0051705;GO:0071705;GO:0051649;GO:0044248;GO:0051704;GO:…	K19525	4Q2EB	U	sp|Q5H8C4|VP13A_MOUSE Vacuolar protein sorting-associated protein 13A OS=Mus musculus OX=10090 GN=Vps13a PE=1 SV=1	XP_040602637.1 vacuolar protein sorting-associated protein 13A isoform X3 [Mesocricetus auratus]
MSTRG.345.2	NW_004801604.1[-]42331807-42521004	rna-XM_005063781.3	j	GO:0007600;GO:0048869;GO:0048856;GO:0016199;GO:0040012;GO:0010863;GO:0060746;GO:0044092;GO:0045666;GO:0043067;GO:1902473;GO:0021879;GO:0097458;GO:0042060;GO:0032222;GO:0022607;GO:0070570;GO:0043069;GO:0030695;GO:0007629;GO:0051093;GO:0044422;GO:0046887;GO:0043207;GO:0030425;GO:0045088;GO:0045634;GO:0005737;GO:0042221;GO:0036094;GO:0009314;GO:0043051;GO:0097485;GO:1903831;GO:0022414;GO:0070887;GO:…	K04634	4Q70D	T	sp|P21279|GNAQ_MOUSE Guanine nucleotide-binding protein G(q) subunit alpha OS=Mus musculus OX=10090 GN=Gnaq PE=1 SV=4	XP_026896794.1 guanine nucleotide-binding protein G(q) subunit alpha isoform X1 [Acinonyx jubatus]
MSTRG.347.1	NW_004801604.1[.]42682651-42682895	-	u	GO:0015935;GO:0072594;GO:0045184;GO:0006612;GO:0005794;GO:0003674;GO:0043604;GO:0000956;GO:0043233;GO:0006401;GO:0046483;GO:0044248;GO:0003735;GO:0051649;GO:0043170;GO:0005198;GO:0071705;GO:0044267;GO:0009892;GO:0034613;GO:0008104;GO:0006605;GO:0015031;GO:0010468;GO:0042221;GO:0090304;GO:0005737;GO:0005622;GO:0031974;GO:1990904;GO:0044422;GO:0070727;GO:0010467;GO:0044249;GO:0005654;GO:0044271;GO:…	K02951	36AQW	J	sp|Q76I81|RS12_BOVIN 40S ribosomal protein S12 OS=Bos taurus OX=9913 GN=RPS12 PE=2 SV=1	XP_038957369.1 40S ribosomal protein S12-like [Rattus norvegicus]
MSTRG.348.1	NW_004801604.1[-]42702803-42722849	-	u	-	-	-	-	-	EDL81865.1 rCG28784 [Rattus norvegicus]
MSTRG.348.2	NW_004801604.1[-]42702855-42722849	-	u	-	-	-	-	-	EDL81865.1 rCG28784 [Rattus norvegicus]
MSTRG.349.1	NW_004801604.1[+]42722954-42749921	rna-XM_021225516.1	j	GO:0007346;GO:0007049;GO:0044782;GO:0036064;GO:0120025;GO:0043226;GO:0005829;GO:0005622;GO:0005737;GO:0030031;GO:0044422;GO:0070925;GO:0042995;GO:0000278;GO:0005575;GO:0022607;GO:0044450;GO:0051641;GO:0008150;GO:0120036;GO:0050794;GO:0022406;GO:1902749;GO:0005856;GO:0003674;GO:0044441;GO:0044770;GO:0097711;GO:0060271;GO:1901990;GO:0005813;GO:0000086;GO:1901987;GO:0010564;GO:0043229;GO:0015630;GO:…	K16765	4Q35E	S	sp|Q6IRU7|CEP78_MOUSE Centrosomal protein of 78 kDa OS=Mus musculus OX=10090 GN=Cep78 PE=2 SV=1	XP_040602691.1 centrosomal protein of 78 kDa isoform X1 [Mesocricetus auratus]
MSTRG.349.5	NW_004801604.1[+]42723757-42749921	rna-XM_021225516.1	j	GO:0044441;GO:0044770;GO:0097711;GO:0005856;GO:1902749;GO:0022406;GO:0003674;GO:0050794;GO:1901990;GO:0060271;GO:0042995;GO:0030031;GO:0044422;GO:0070925;GO:0036064;GO:0120025;GO:0005829;GO:0043226;GO:0005622;GO:0005737;GO:0007049;GO:0007346;GO:0044782;GO:0051641;GO:0008150;GO:0120036;GO:0005575;GO:0022607;GO:0044450;GO:0000278;GO:0065007;GO:0009987;GO:0050789;GO:0120038;GO:0005814;GO:0051640;GO:…	K16765	4Q35E	S	sp|Q5JTW2|CEP78_HUMAN Centrosomal protein of 78 kDa OS=Homo sapiens OX=9606 GN=CEP78 PE=1 SV=1	XP_040602691.1 centrosomal protein of 78 kDa isoform X1 [Mesocricetus auratus]
MSTRG.349.6	NW_004801604.1[+]42735857-42748959	rna-XM_021225516.1	j	GO:0010564;GO:0005813;GO:1901987;GO:0000086;GO:1903047;GO:0022402;GO:0043229;GO:0044446;GO:0015630;GO:0005929;GO:0006996;GO:0044772;GO:0071840;GO:0005623;GO:0051726;GO:0044464;GO:0140056;GO:0044085;GO:0044839;GO:0044444;GO:0044430;GO:0010389;GO:0050789;GO:0065007;GO:0009987;GO:0005814;GO:0120038;GO:0051640;GO:0005815;GO:0016043;GO:0043228;GO:0044424;GO:0051179;GO:0120031;GO:0030030;GO:0044463;GO:…	K16765	4Q35E	S	sp|Q6IRU7|CEP78_MOUSE Centrosomal protein of 78 kDa OS=Mus musculus OX=10090 GN=Cep78 PE=2 SV=1	XP_040602695.1 centrosomal protein of 78 kDa isoform X2 [Mesocricetus auratus]
MSTRG.350.1	NW_004801604.1[+]42776891-42795813	rna-XM_021225523.1	j	GO:0008152;GO:0016740;GO:0006082;GO:0072525;GO:0051186;GO:0042364;GO:0009987;GO:0006725;GO:0044424;GO:0042819;GO:0009110;GO:0009069;GO:1901605;GO:1901576;GO:0072524;GO:0034641;GO:1901360;GO:0018130;GO:1901566;GO:0044281;GO:1901617;GO:0044464;GO:0006807;GO:1901564;GO:0005623;GO:0044444;GO:0006766;GO:0046394;GO:0003674;GO:0008483;GO:0006767;GO:0071704;GO:0019438;GO:0006564;GO:0008615;GO:0046483;GO:…	K00831	4PXG6	E	sp|Q99K85|SERC_MOUSE Phosphoserine aminotransferase OS=Mus musculus OX=10090 GN=Psat1 PE=1 SV=1	XP_040602736.1 phosphoserine aminotransferase [Mesocricetus auratus]
MSTRG.350.2	NW_004801604.1[+]42776900-42795813	rna-XM_021225523.1	j	GO:1901615;GO:0042816;GO:1901362;GO:0016053;GO:0008614;GO:0017144;GO:0016769;GO:0006564;GO:0019438;GO:0071704;GO:0008615;GO:0046483;GO:0046394;GO:0006767;GO:0003674;GO:0008483;GO:0044283;GO:0004648;GO:0009070;GO:0005575;GO:0003824;GO:0051188;GO:0008150;GO:0043436;GO:0044271;GO:0008652;GO:0019752;GO:0009058;GO:0044238;GO:0006520;GO:0044249;GO:1901607;GO:0005829;GO:0005737;GO:0044237;GO:0005622;GO:…	K00831	4PXG6	E	sp|Q99K85|SERC_MOUSE Phosphoserine aminotransferase OS=Mus musculus OX=10090 GN=Psat1 PE=1 SV=1	XP_040602736.1 phosphoserine aminotransferase [Mesocricetus auratus]
MSTRG.351.1	NW_004801604.1[-]43347841-43349772	-	u	-	-	4Q62C	-	sp|P31789|ENV_IPMAE Envelope glycoprotein OS=Mouse intracisternal a-particle MIAE OX=11932 GN=env PE=2 SV=1	EGW08418.1 Envelope glycoprotein [Cricetulus griseus]
MSTRG.351.2	NW_004801604.1[-]43348229-43349772	-	u	-	-	4Q62C	-	sp|P31789|ENV_IPMAE Envelope glycoprotein OS=Mouse intracisternal a-particle MIAE OX=11932 GN=env PE=2 SV=1	EGW08418.1 Envelope glycoprotein [Cricetulus griseus]
MSTRG.356.1	NW_004801604.1[-]45584573-45607492	rna-XM_021225549.1	j	GO:0050794;GO:0003674;GO:0019438;GO:0043233;GO:0046483;GO:0065003;GO:0050854;GO:0043170;GO:0022610;GO:0010646;GO:0019219;GO:2001141;GO:0002683;GO:1901362;GO:0010468;GO:0090304;GO:0005737;GO:0005622;GO:0031974;GO:0071944;GO:0005924;GO:0044422;GO:0010467;GO:0044249;GO:2000112;GO:0005654;GO:0044271;GO:0034645;GO:0051252;GO:0005575;GO:0022607;GO:0030055;GO:0007162;GO:0051716;GO:0065007;GO:0016070;GO:…	-	4PZMD	K	sp|Q99N69|LPXN_MOUSE Leupaxin OS=Mus musculus OX=10090 GN=Lpxn PE=1 SV=2	XP_040602782.1 leupaxin isoform X2 [Mesocricetus auratus]
MSTRG.357.2	NW_004801604.1[+]45616687-45657786	rna-XM_005063247.2	j	GO:1901224;GO:0140110;GO:0044260;GO:0051171;GO:1901564;GO:0005623;GO:0043169;GO:0043412;GO:0048518;GO:0042325;GO:0019220;GO:0051247;GO:0023052;GO:0044446;GO:0046872;GO:0003700;GO:0043229;GO:0043549;GO:0051338;GO:0001934;GO:0043227;GO:0043232;GO:0044093;GO:0009966;GO:0043228;GO:1901363;GO:0006355;GO:0005730;GO:0005634;GO:0140096;GO:0009893;GO:0009987;GO:0050789;GO:0048583;GO:0043167;GO:0008152;GO:…	-	4Q302	S	sp|Q62511|ZFP91_MOUSE E3 ubiquitin-protein ligase ZFP91 OS=Mus musculus OX=10090 GN=Zfp91 PE=1 SV=3	XP_040602829.1 E3 ubiquitin-protein ligase ZFP91 isoform X2 [Mesocricetus auratus]
MSTRG.357.3	NW_004801604.1[+]45616687-45657786	rna-XM_005063247.2	j	GO:0032270;GO:0048522;GO:0010604;GO:0043231;GO:0051347;GO:0044424;GO:0065007;GO:0000981;GO:0007250;GO:0016567;GO:0016740;GO:0051716;GO:0065009;GO:0007154;GO:0080090;GO:0044464;GO:1902531;GO:0033674;GO:0032446;GO:0006807;GO:0048584;GO:0010647;GO:0070013;GO:0023051;GO:0000209;GO:0010562;GO:0010646;GO:0019219;GO:2001141;GO:0043085;GO:0044267;GO:0043170;GO:0051174;GO:0031401;GO:0043233;GO:0050790;GO:…	-	4Q302	S	sp|Q62511|ZFP91_MOUSE E3 ubiquitin-protein ligase ZFP91 OS=Mus musculus OX=10090 GN=Zfp91 PE=1 SV=3	XP_040602829.1 E3 ubiquitin-protein ligase ZFP91 isoform X2 [Mesocricetus auratus]
MSTRG.357.5	NW_004801604.1[+]45617093-45657786	rna-XM_005063247.2	j	GO:0065009;GO:1902531;GO:0080090;GO:0044464;GO:0006807;GO:0033674;GO:0032446;GO:0007154;GO:0048584;GO:0070013;GO:0000209;GO:0023051;GO:0010647;GO:0048522;GO:0032270;GO:0051347;GO:0044424;GO:0010604;GO:0043231;GO:0000981;GO:0007250;GO:0065007;GO:0016567;GO:0016740;GO:0051716;GO:0051252;GO:0003824;GO:0005575;GO:2000112;GO:0035556;GO:0036211;GO:0044422;GO:0045859;GO:1902533;GO:0006464;GO:0010468;GO:…	-	4Q302	S	sp|Q62511|ZFP91_MOUSE E3 ubiquitin-protein ligase ZFP91 OS=Mus musculus OX=10090 GN=Zfp91 PE=1 SV=3	XP_040602839.1 E3 ubiquitin-protein ligase ZFP91 isoform X4 [Mesocricetus auratus]
MSTRG.361.1	NW_004801604.1[+]45881175-45904750	rna-XM_021225608.1	j	-	-	4PWNW	S	sp|Q9D2L9|F111A_MOUSE Serine protease FAM111A OS=Mus musculus OX=10090 GN=Fam111a PE=2 SV=1	XP_012966189.1 serine protease FAM111A [Mesocricetus auratus] &gt;XP_021081277.1 serine protease FAM111A [Mesocricetus auratus] &gt;XP_040602940.1 serine protease FAM111A [Mesocricetus auratus] &gt;XP_040602947.1 serine protease FAM111A [Mesocricetus auratus] &gt;XP_040602950.1 serine protease FAM111A [Mesocricetus auratus]
MSTRG.362.1	NW_004801604.1[-]45895766-45896541	-	u	-	-	-	-	-	-
MSTRG.364.1	NW_004801604.1[.]46150255-46151386	-	u	-	-	-	-	-	KAG3275008.1 hypothetical protein H1C71_020568, partial [Ictidomys tridecemlineatus]
MSTRG.366.3	NW_004801604.1[+]46476563-46483482	rna-XM_005063258.3	j	GO:0046872;GO:0032553;GO:0001882;GO:0005525;GO:0035639;GO:0005622;GO:0005737;GO:0043022;GO:0005575;GO:0001883;GO:0017076;GO:0032561;GO:0005623;GO:0005488;GO:0043169;GO:0044464;GO:0043021;GO:0097367;GO:1901363;GO:0097159;GO:0043168;GO:0043167;GO:0044877;GO:0000166;GO:0019001;GO:0032550;GO:0003674;GO:1901265;GO:0032555;GO:0036094;GO:0032549;GO:0044424	-	4Q3MC	S	sp|Q3U6U5|GTPB6_MOUSE Putative GTP-binding protein 6 OS=Mus musculus OX=10090 GN=Gtpbp6 PE=1 SV=1	XP_040602999.1 putative GTP-binding protein 6 isoform X2 [Mesocricetus auratus]
MSTRG.368.1	NW_004801604.1[+]46493963-46519033	rna-XM_021225651.1	x	-	-	-	-	-	-
MSTRG.372.1	NW_004801604.1[.]46563081-46563701	rna-XM_021232993.1	i	GO:0006139;GO:0044085;GO:0008021;GO:0034654;GO:0044093;GO:0031328;GO:0048583;GO:1905897;GO:0045935;GO:0008152;GO:0007283;GO:0005634;GO:0006887;GO:0036459;GO:0016787;GO:0048519;GO:0002682;GO:1903051;GO:0005488;GO:0035203;GO:0005829;GO:0030054;GO:0051276;GO:0009948;GO:0009798;GO:0048599;GO:0009953;GO:0009058;GO:1903506;GO:0032774;GO:0051301;GO:0005667;GO:0008237;GO:0008180;GO:0070382;GO:0032268;GO:…	K09613	4PVPX	OT	sp|O35864|CSN5_MOUSE COP9 signalosome complex subunit 5 OS=Mus musculus OX=10090 GN=Cops5 PE=1 SV=3	XP_040603021.1 LOW QUALITY PROTEIN: COP9 signalosome complex subunit 5-like [Mesocricetus auratus]
MSTRG.371.3	NW_004801604.1[-]46574951-46579765	rna-XM_021232993.1	j	GO:0048523;GO:0044087;GO:0071704;GO:0097159;GO:0019222;GO:0060255;GO:0034248;GO:0006402;GO:0031981;GO:0032268;GO:0016604;GO:1901361;GO:0031323;GO:0051246;GO:0003676;GO:0002151;GO:0009889;GO:0050793;GO:0031326;GO:0044238;GO:0044237;GO:0043226;GO:0005829;GO:0009057;GO:0007275;GO:0032269;GO:0008150;GO:0010556;GO:0034249;GO:0016071;GO:0022613;GO:0043933;GO:0010608;GO:0003723;GO:0048638;GO:0051960;GO:…	K12617	4Q3HE	S	sp|B5DF93|PATL1_RAT Protein PAT1 homolog 1 OS=Rattus norvegicus OX=10116 GN=Patl1 PE=2 SV=1	XP_024831188.1 protein PAT1 homolog 1 isoform X6 [Bos taurus]
MSTRG.373.1	NW_004801604.1[+]46734084-46774394	rna-XM_021225672.1	j	GO:0031629;GO:0042734;GO:0098969;GO:0051650;GO:2000010;GO:0070382;GO:0040017;GO:0071345;GO:0045177;GO:0016192;GO:0098967;GO:0035418;GO:0099643;GO:0005488;GO:0006886;GO:0150034;GO:0007166;GO:0043005;GO:0007165;GO:0099537;GO:0010033;GO:0007275;GO:0120025;GO:0005886;GO:0030054;GO:1903827;GO:0099536;GO:0048770;GO:1903540;GO:0097060;GO:0032940;GO:0099632;GO:1903078;GO:0043195;GO:0044425;GO:0006887;GO:…	K08486	4Q28B	U	sp|Q64704|STX3_MOUSE Syntaxin-3 OS=Mus musculus OX=10090 GN=Stx3 PE=1 SV=1	XP_040603036.1 syntaxin-3 isoform X1 [Mesocricetus auratus]
MSTRG.373.4	NW_004801604.1[+]46734544-46774394	rna-XM_021225672.1	j	GO:1903539;GO:0051234;GO:0008150;GO:0098590;GO:0030424;GO:0001505;GO:0050896;GO:0044456;GO:0042995;GO:0061025;GO:0098876;GO:2000008;GO:0043226;GO:0016021;GO:0008284;GO:1903076;GO:0048731;GO:0098881;GO:0031252;GO:0016079;GO:0050544;GO:1905475;GO:0097470;GO:0036477;GO:0050804;GO:0099503;GO:0031201;GO:0000149;GO:0046903;GO:0031224;GO:0031503;GO:0048278;GO:0048518;GO:0005623;GO:0071702;GO:0098793;GO:…	K08486	4Q28B	U	sp|Q64704|STX3_MOUSE Syntaxin-3 OS=Mus musculus OX=10090 GN=Stx3 PE=1 SV=1	XP_040603036.1 syntaxin-3 isoform X1 [Mesocricetus auratus]
MSTRG.373.5	NW_004801604.1[+]46734599-46773341	rna-XM_021225672.1	j	GO:0070382;GO:2000010;GO:0040017;GO:0042734;GO:0051650;GO:0098969;GO:0031629;GO:0007275;GO:0099537;GO:0010033;GO:0007165;GO:0030054;GO:0120025;GO:0005886;GO:0007166;GO:0150034;GO:0043005;GO:0005488;GO:0006886;GO:0016192;GO:0045177;GO:0071345;GO:0099643;GO:0035418;GO:0098967;GO:0048583;GO:0017156;GO:0044425;GO:0006887;GO:0043195;GO:0043168;GO:0042582;GO:0006904;GO:1903078;GO:0099632;GO:0097060;GO:…	K08486	4Q28B	U	sp|Q64704|STX3_MOUSE Syntaxin-3 OS=Mus musculus OX=10090 GN=Stx3 PE=1 SV=1	XP_040603036.1 syntaxin-3 isoform X1 [Mesocricetus auratus]
MSTRG.374.1	NW_004801604.1[-]46773544-46779439	rna-XM_005063817.3	j	GO:0031966;GO:0044429;GO:0005761;GO:0071704;GO:0097159;GO:0003676;GO:0009059;GO:0015934;GO:0019843;GO:0043603;GO:0043226;GO:0070126;GO:0044237;GO:0022411;GO:0006415;GO:0070125;GO:0019866;GO:0019538;GO:0044238;GO:0009058;GO:0003723;GO:0043933;GO:0032984;GO:0005488;GO:0098798;GO:0031975;GO:0008150;GO:0000314;GO:0008152;GO:0140053;GO:0044391;GO:0009987;GO:1901363;GO:0005763;GO:0016043;GO:0043228;GO:…	K02878	4Q11Y	J	sp|Q5M818|RM16_RAT 39S ribosomal protein L16, mitochondrial OS=Rattus norvegicus OX=10116 GN=Mrpl16 PE=2 SV=1	XP_005063874.1 LOW QUALITY PROTEIN: 39S ribosomal protein L16, mitochondrial [Mesocricetus auratus]
MSTRG.381.1	NW_004801604.1[-]47814988-47842381	rna-XM_021225892.1	j	GO:0003674;GO:0007292;GO:0050794;GO:0043067;GO:0040012;GO:1901362;GO:0048869;GO:0048856;GO:1901990;GO:0035518;GO:0048878;GO:0031974;GO:0030855;GO:0005737;GO:0007049;GO:0044249;GO:0043207;GO:0044422;GO:0031464;GO:0034645;GO:0006259;GO:0044271;GO:0043069;GO:0080008;GO:0022607;GO:0046726;GO:0003006;GO:0048468;GO:0016567;GO:0065008;GO:0046719;GO:0044703;GO:0022414;GO:0010604;GO:0006950;GO:1901575;GO:…	K10610	4PWQZ	L	sp|Q16531|DDB1_HUMAN DNA damage-binding protein 1 OS=Homo sapiens OX=9606 GN=DDB1 PE=1 SV=1	VFV30669.1 dna damage-binding protein 1 [Lynx pardinus]
MSTRG.383.1	NW_004801604.1[-]47856751-47869153	rna-XM_013111508.2	j	GO:0005768;GO:0031224;GO:0016491;GO:0003674;GO:0010008;GO:0031982;GO:0005488;GO:0031902;GO:0098852;GO:0003824;GO:0031410;GO:0005575;GO:0008150;GO:0016021;GO:0005622;GO:0005737;GO:0043226;GO:0044422;GO:0044437;GO:0031090;GO:0044424;GO:0012505;GO:0043231;GO:0016020;GO:0097708;GO:0043227;GO:0000323;GO:0008152;GO:0043167;GO:0005774;GO:0055114;GO:0005770;GO:0044425;GO:0098588;GO:0098805;GO:0043169;GO:…	K16295	4PY7R	C	sp|Q6P1H1|CYAC3_MOUSE Lysosomal membrane ascorbate-dependent ferrireductase CYB561A3 OS=Mus musculus OX=10090 GN=Cyb561a3 PE=1 SV=1	XP_005063896.1 cytochrome b ascorbate-dependent protein 3 isoform X2 [Mesocricetus auratus] &gt;XP_012967038.1 cytochrome b ascorbate-dependent protein 3 isoform X2 [Mesocricetus auratus]
MSTRG.383.3	NW_004801604.1[-]47856908-47868650	rna-XM_013111508.2	j	GO:0016021;GO:0005737;GO:0005622;GO:0043226;GO:0044422;GO:0044437;GO:0031090;GO:0005488;GO:0031902;GO:0098852;GO:0003824;GO:0031410;GO:0005575;GO:0008150;GO:0031224;GO:0016491;GO:0003674;GO:0010008;GO:0031982;GO:0005768;GO:0005765;GO:0043229;GO:0046872;GO:0044446;GO:0005773;GO:0044433;GO:0043169;GO:0005623;GO:0044464;GO:0005764;GO:0044444;GO:0044440;GO:0008152;GO:0043167;GO:0055114;GO:0005774;GO:…	K16295	4PY7R	C	sp|Q6P1H1|CYAC3_MOUSE Lysosomal membrane ascorbate-dependent ferrireductase CYB561A3 OS=Mus musculus OX=10090 GN=Cyb561a3 PE=1 SV=1	XP_005063896.1 cytochrome b ascorbate-dependent protein 3 isoform X2 [Mesocricetus auratus] &gt;XP_012967038.1 cytochrome b ascorbate-dependent protein 3 isoform X2 [Mesocricetus auratus]
MSTRG.383.2	NW_004801604.1[-]47856908-47869074	rna-XM_013111508.2	j	GO:0005765;GO:0005773;GO:0044433;GO:0043229;GO:0046872;GO:0044446;GO:0005623;GO:0043169;GO:0044464;GO:0044440;GO:0005764;GO:0044444;GO:0005770;GO:0043167;GO:0008152;GO:0055114;GO:0005774;GO:0098805;GO:0098588;GO:0044425;GO:0043231;GO:0012505;GO:0016020;GO:0044424;GO:0000323;GO:0043227;GO:0097708;GO:0043226;GO:0005737;GO:0005622;GO:0016021;GO:0044437;GO:0031090;GO:0044422;GO:0098852;GO:0031902;GO:…	K16295	4PY7R	C	sp|Q6P1H1|CYAC3_MOUSE Lysosomal membrane ascorbate-dependent ferrireductase CYB561A3 OS=Mus musculus OX=10090 GN=Cyb561a3 PE=1 SV=1	XP_005063896.1 cytochrome b ascorbate-dependent protein 3 isoform X2 [Mesocricetus auratus] &gt;XP_012967038.1 cytochrome b ascorbate-dependent protein 3 isoform X2 [Mesocricetus auratus]
MSTRG.383.4	NW_004801604.1[-]47856910-47869074	rna-XM_013111508.2	j	GO:0044437;GO:0031090;GO:0044422;GO:0043226;GO:0005737;GO:0005622;GO:0016021;GO:0008150;GO:0031410;GO:0005575;GO:0003824;GO:0098852;GO:0031902;GO:0005488;GO:0031982;GO:0010008;GO:0003674;GO:0016491;GO:0031224;GO:0005768;GO:0044433;GO:0005773;GO:0044446;GO:0046872;GO:0043229;GO:0005765;GO:0044440;GO:0005764;GO:0044444;GO:0044464;GO:0005623;GO:0043169;GO:0098805;GO:0098588;GO:0044425;GO:0005770;GO:…	K16295	4PY7R	C	sp|Q6P1H1|CYAC3_MOUSE Lysosomal membrane ascorbate-dependent ferrireductase CYB561A3 OS=Mus musculus OX=10090 GN=Cyb561a3 PE=1 SV=1	XP_005063896.1 cytochrome b ascorbate-dependent protein 3 isoform X2 [Mesocricetus auratus] &gt;XP_012967038.1 cytochrome b ascorbate-dependent protein 3 isoform X2 [Mesocricetus auratus]
MSTRG.383.5	NW_004801604.1[-]47856924-47869074	rna-XM_013111508.2	j	GO:0010008;GO:0031982;GO:0003674;GO:0031224;GO:0016491;GO:0005768;GO:0044437;GO:0031090;GO:0044422;GO:0005622;GO:0005737;GO:0043226;GO:0016021;GO:0008150;GO:0003824;GO:0005575;GO:0031410;GO:0098852;GO:0005488;GO:0031902;GO:0098588;GO:0098805;GO:0044425;GO:0005770;GO:0008152;GO:0043167;GO:0055114;GO:0005774;GO:0000323;GO:0097708;GO:0043227;GO:0043231;GO:0012505;GO:0016020;GO:0044424;GO:0005773;GO:…	K16295	4PY7R	C	sp|Q5U2W7|CYAC3_RAT Lysosomal membrane ascorbate-dependent ferrireductase CYB561A3 OS=Rattus norvegicus OX=10116 GN=Cyb561a3 PE=2 SV=1	XP_040603605.1 cytochrome b ascorbate-dependent protein 3 isoform X1 [Mesocricetus auratus] &gt;XP_040603610.1 cytochrome b ascorbate-dependent protein 3 isoform X1 [Mesocricetus auratus] &gt;XP_040603615.1 cytochrome b ascorbate-dependent protein 3 isoform X1 [Mesocricetus auratus] &gt;XP_040603621.1 cytochrome b ascorbate-dependent protein 3 isoform X1 [Mesocricetus auratus] &gt;XP_040603630.1 …
MSTRG.383.6	NW_004801604.1[-]47856924-47869074	rna-XM_013111508.2	j	GO:0005768;GO:0003674;GO:0016491;GO:0031224;GO:0031982;GO:0010008;GO:0098852;GO:0031902;GO:0005488;GO:0008150;GO:0005575;GO:0031410;GO:0003824;GO:0043226;GO:0005622;GO:0005737;GO:0016021;GO:0031090;GO:0044437;GO:0044422;GO:0016020;GO:0012505;GO:0043231;GO:0044424;GO:0000323;GO:0043227;GO:0097708;GO:0005770;GO:0005774;GO:0055114;GO:0043167;GO:0008152;GO:0098805;GO:0098588;GO:0044425;GO:0044464;GO:…	K16295	4PY7R	C	sp|Q6P1H1|CYAC3_MOUSE Lysosomal membrane ascorbate-dependent ferrireductase CYB561A3 OS=Mus musculus OX=10090 GN=Cyb561a3 PE=1 SV=1	XP_005063896.1 cytochrome b ascorbate-dependent protein 3 isoform X2 [Mesocricetus auratus] &gt;XP_012967038.1 cytochrome b ascorbate-dependent protein 3 isoform X2 [Mesocricetus auratus]
MSTRG.386.1	NW_004801604.1[-]47908804-47929417	rna-XR_002382307.1	j	GO:0018130;GO:1901360;GO:0070013;GO:0051262;GO:0051290;GO:1900363;GO:0071840;GO:0006807;GO:0000375;GO:0044464;GO:0080090;GO:0097659;GO:0090501;GO:0065007;GO:0016070;GO:0000398;GO:0043231;GO:0032991;GO:0044424;GO:0034641;GO:1990120;GO:1901576;GO:0031974;GO:0031440;GO:0090304;GO:0005622;GO:0005737;GO:0010468;GO:0044249;GO:0010467;GO:0044422;GO:0034645;GO:0044271;GO:0005654;GO:0005575;GO:0022607;GO:…	K14398	4MCGY	A	sp|Q8N684|CPSF7_HUMAN Cleavage and polyadenylation specificity factor subunit 7 OS=Homo sapiens OX=9606 GN=CPSF7 PE=1 SV=1	XP_020938590.1 cleavage and polyadenylation specificity factor subunit 7 isoform X1 [Sus scrofa] &gt;XP_020938591.1 cleavage and polyadenylation specificity factor subunit 7 isoform X1 [Sus scrofa]
MSTRG.386.8	NW_004801604.1[-]47908805-47929371	rna-XR_002382307.1	j	GO:0003674;GO:0000377;GO:0050794;GO:0065003;GO:0046483;GO:0019438;GO:0043233;GO:0050684;GO:0031123;GO:0043170;GO:1901362;GO:0008380;GO:0019219;GO:0005737;GO:0005622;GO:0090304;GO:0031974;GO:0031440;GO:0010468;GO:0010467;GO:0044249;GO:0044422;GO:0034645;GO:0005654;GO:0044271;GO:0051252;GO:0022607;GO:0005575;GO:0090501;GO:0000398;GO:0016070;GO:0065007;GO:0043231;GO:0032991;GO:0044424;GO:1990120;GO:…	K14398	363HS	A	sp|Q8N684|CPSF7_HUMAN Cleavage and polyadenylation specificity factor subunit 7 OS=Homo sapiens OX=9606 GN=CPSF7 PE=1 SV=1	OWK17157.1 hypothetical protein Celaphus_00013411 [Cervus elaphus hippelaphus]
MSTRG.387.3	NW_004801604.1[+]47929396-47938451	rna-XM_021225953.1	j	GO:0044422;GO:0051093;GO:0019752;GO:0016310;GO:0006464;GO:2000026;GO:0031974;GO:0005737;GO:0005622;GO:0009167;GO:0022607;GO:0005575;GO:0009161;GO:0018293;GO:0009141;GO:0006163;GO:0009117;GO:0055076;GO:0036211;GO:0043233;GO:0065003;GO:0046483;GO:0050794;GO:0055065;GO:0046034;GO:0009060;GO:0003674;GO:0048878;GO:0010646;GO:0043170;GO:0017144;GO:0006470;GO:0044267;GO:0005739;GO:0009199;GO:0010648;GO:…	K18168	4PSEV	C	sp|Q5RJQ7|SDHF2_RAT Succinate dehydrogenase assembly factor 2, mitochondrial OS=Rattus norvegicus OX=10116 GN=Sdhaf2 PE=2 SV=1	XP_040603704.1 succinate dehydrogenase assembly factor 2, mitochondrial isoform X3 [Mesocricetus auratus]
MSTRG.387.4	NW_004801604.1[+]47929396-47938451	rna-XM_021225953.1	j	GO:0006793;GO:0007005;GO:0006101;GO:0009205;GO:0008150;GO:0043436;GO:0044428;GO:0005488;GO:0043933;GO:0044238;GO:0072521;GO:0009968;GO:0042773;GO:0050793;GO:0019538;GO:0005507;GO:0034553;GO:0072350;GO:0022904;GO:0022900;GO:0055070;GO:0043226;GO:0005829;GO:0044237;GO:0042775;GO:0016999;GO:0045595;GO:0045596;GO:0006753;GO:0071704;GO:0033108;GO:0048523;GO:0044429;GO:0009150;GO:0031981;GO:0018065;GO:…	K18168	4PSEV	C	sp|Q5RJQ7|SDHF2_RAT Succinate dehydrogenase assembly factor 2, mitochondrial OS=Rattus norvegicus OX=10116 GN=Sdhaf2 PE=2 SV=1	XP_040603704.1 succinate dehydrogenase assembly factor 2, mitochondrial isoform X3 [Mesocricetus auratus]
MSTRG.387.2	NW_004801604.1[+]47929396-47953568	rna-XM_021225953.1	j	GO:0046914;GO:0005759;GO:0098771;GO:0044446;GO:0046872;GO:0043229;GO:0051241;GO:0048585;GO:0006996;GO:0006099;GO:0055080;GO:0005623;GO:1901564;GO:0045333;GO:0006139;GO:0043169;GO:0043412;GO:0044260;GO:0030178;GO:0034622;GO:0044085;GO:0090090;GO:0048583;GO:0030111;GO:0043167;GO:0008152;GO:0009144;GO:1901135;GO:0005730;GO:0005634;GO:0009987;GO:0050789;GO:0019693;GO:0048519;GO:0043228;GO:0016043;GO:…	K18168	4PSEV	C	sp|Q5RJQ7|SDHF2_RAT Succinate dehydrogenase assembly factor 2, mitochondrial OS=Rattus norvegicus OX=10116 GN=Sdhaf2 PE=2 SV=1	XP_021081616.1 succinate dehydrogenase assembly factor 2, mitochondrial isoform X2 [Mesocricetus auratus]
MSTRG.387.5	NW_004801604.1[+]47929396-47953568	rna-XM_021225953.1	j	GO:0060828;GO:0044464;GO:0006807;GO:0071840;GO:0034552;GO:0009126;GO:0044444;GO:0050801;GO:0010717;GO:0023057;GO:0070013;GO:1901360;GO:0009259;GO:0051239;GO:0023051;GO:0044281;GO:0055086;GO:0009199;GO:0010648;GO:0044424;GO:0006119;GO:0043231;GO:0034641;GO:0055114;GO:0065008;GO:0015980;GO:0019637;GO:0006082;GO:0009123;GO:0010719;GO:0006121;GO:0065007;GO:0009141;GO:0055076;GO:0006163;GO:0009117;GO:…	K18168	4PSEV	C	sp|Q5RJQ7|SDHF2_RAT Succinate dehydrogenase assembly factor 2, mitochondrial OS=Rattus norvegicus OX=10116 GN=Sdhaf2 PE=2 SV=1	XP_021081616.1 succinate dehydrogenase assembly factor 2, mitochondrial isoform X2 [Mesocricetus auratus]
MSTRG.387.6	NW_004801604.1[+]47929405-47953568	rna-XM_021225953.1	j	GO:0048585;GO:0051241;GO:0006996;GO:0006099;GO:0055080;GO:0043412;GO:0043169;GO:0045333;GO:1901564;GO:0005623;GO:0006139;GO:0034622;GO:0030178;GO:0044260;GO:0044085;GO:0046914;GO:0044446;GO:0005759;GO:0098771;GO:0043229;GO:0046872;GO:0043228;GO:0016043;GO:0006725;GO:0043232;GO:0042592;GO:0006091;GO:0009966;GO:0016311;GO:0043227;GO:0090090;GO:0030111;GO:0048583;GO:0008152;GO:0009144;GO:0043167;GO:…	K18168	359P0	C	sp|Q5RJQ7|SDHF2_RAT Succinate dehydrogenase assembly factor 2, mitochondrial OS=Rattus norvegicus OX=10116 GN=Sdhaf2 PE=2 SV=1	XP_012969461.1 succinate dehydrogenase assembly factor 2, mitochondrial isoform X4 [Mesocricetus auratus]
MSTRG.387.7	NW_004801604.1[+]47929417-47953568	rna-XM_021225953.1	j	GO:0022904;GO:0005507;GO:0034553;GO:0072350;GO:0005829;GO:0043226;GO:0044237;GO:0022900;GO:0055070;GO:0044238;GO:0050793;GO:0019538;GO:0072521;GO:0009968;GO:0042773;GO:0044428;GO:0005488;GO:0043933;GO:0006101;GO:0007005;GO:0006793;GO:0008150;GO:0043436;GO:0009205;GO:0018065;GO:0031981;GO:0009150;GO:0006796;GO:0071704;GO:0006753;GO:0048523;GO:0044429;GO:0033108;GO:0045596;GO:0016999;GO:0042775;GO:…	K18168	4PSEV	C	sp|Q5RJQ7|SDHF2_RAT Succinate dehydrogenase assembly factor 2, mitochondrial OS=Rattus norvegicus OX=10116 GN=Sdhaf2 PE=2 SV=1	XP_021081616.1 succinate dehydrogenase assembly factor 2, mitochondrial isoform X2 [Mesocricetus auratus]
MSTRG.389.1	NW_004801604.1[-]47999352-48057956	rna-XM_013113520.1	j	GO:0007269;GO:0030141;GO:0015918;GO:0044463;GO:0070092;GO:0043227;GO:0099501;GO:0097708;GO:0098916;GO:0016043;GO:0051179;GO:0009987;GO:0050789;GO:0051640;GO:0046907;GO:0097480;GO:0043167;GO:1901981;GO:0007009;GO:0007040;GO:0048518;GO:0030100;GO:0071702;GO:0098793;GO:0005623;GO:0043169;GO:0007267;GO:0010038;GO:0030670;GO:0023052;GO:0043229;GO:0001786;GO:0090382;GO:0044459;GO:0005765;GO:0032009;GO:…	K19907	34SV3	TU	sp|Q62747|SYT7_RAT Synaptotagmin-7 OS=Rattus norvegicus OX=10116 GN=Syt7 PE=1 SV=1	XP_012518149.1 PREDICTED: synaptotagmin-7 [Propithecus coquereli]
MSTRG.389.2	NW_004801604.1[-]47999352-48057956	rna-XM_013113520.1	j	GO:0006996;GO:0051128;GO:0048167;GO:0044085;GO:0045202;GO:0090276;GO:0007268;GO:0046850;GO:0032880;GO:0044446;GO:0007033;GO:0008021;GO:0046872;GO:0005773;GO:0032940;GO:0097060;GO:0006897;GO:0009611;GO:0099536;GO:0001778;GO:0048583;GO:0036465;GO:0017156;GO:0031045;GO:0045335;GO:0044425;GO:0006887;GO:0043269;GO:0043168;GO:0051050;GO:0005488;GO:0030276;GO:0016192;GO:0017157;GO:0099643;GO:0099537;GO:…	K19907	4Q77K	T	sp|Q62747|SYT7_RAT Synaptotagmin-7 OS=Rattus norvegicus OX=10116 GN=Syt7 PE=1 SV=1	XP_006993917.1 PREDICTED: synaptotagmin-7 isoform X7 [Peromyscus maniculatus bairdii] &gt;XP_026633128.1 synaptotagmin-7 isoform X4 [Microtus ochrogaster] &gt;XP_037060529.1 synaptotagmin-7 isoform X5 [Peromyscus leucopus] &gt;XP_041517845.1 synaptotagmin-7 isoform X7 [Microtus oregoni]
MSTRG.389.3	NW_004801604.1[-]47999356-48057956	rna-XM_013113520.1	j	GO:0006897;GO:0099536;GO:0009611;GO:0032940;GO:0097060;GO:0043269;GO:0044425;GO:0006887;GO:0043168;GO:0036465;GO:0048583;GO:0001778;GO:0045335;GO:0031045;GO:0017156;GO:0045202;GO:0044085;GO:0048167;GO:0051128;GO:0006996;GO:0046872;GO:0008021;GO:0007033;GO:0044446;GO:0005773;GO:0046850;GO:0007268;GO:0090276;GO:0032880;GO:0005509;GO:0005544;GO:0030672;GO:0010035;GO:0042734;GO:0051650;GO:0051223;GO:…	K19907	34SV3	TU	sp|Q62747|SYT7_RAT Synaptotagmin-7 OS=Rattus norvegicus OX=10116 GN=Syt7 PE=1 SV=1	XP_012518149.1 PREDICTED: synaptotagmin-7 [Propithecus coquereli]
MSTRG.389.4	NW_004801604.1[-]47999360-48043182	rna-XM_013113520.1	j	GO:0099503;GO:0000149;GO:0098657;GO:0046903;GO:0031224;GO:1902936;GO:0051606;GO:0036477;GO:0050804;GO:0006869;GO:0016079;GO:0010256;GO:0050796;GO:0032009;GO:0043226;GO:0005778;GO:0016021;GO:2001023;GO:0044456;GO:0061025;GO:0042995;GO:0001845;GO:0001505;GO:0030424;GO:0017158;GO:0050896;GO:0008150;GO:0051234;GO:0090119;GO:0035091;GO:0098590;GO:0043167;GO:0097480;GO:0046907;GO:0009987;GO:0050789;GO:…	K19907	4IZ1M	TU	sp|Q62747|SYT7_RAT Synaptotagmin-7 OS=Rattus norvegicus OX=10116 GN=Syt7 PE=1 SV=1	XP_005369689.1 synaptotagmin-7 isoform X5 [Microtus ochrogaster] &gt;XP_006993918.1 PREDICTED: synaptotagmin-7 isoform X8 [Peromyscus maniculatus bairdii] &gt;XP_037060532.1 synaptotagmin-7 isoform X6 [Peromyscus leucopus] &gt;XP_041517846.1 synaptotagmin-7 isoform X8 [Microtus oregoni]
MSTRG.389.6	NW_004801604.1[-]47999384-48011378	rna-XM_013113520.1	j	GO:0005546;GO:0090385;GO:1903305;GO:0031982;GO:0080171;GO:0010876;GO:0006909;GO:0005515;GO:0016482;GO:1903532;GO:0051656;GO:0005516;GO:0044438;GO:0005513;GO:0005622;GO:0071944;GO:0031090;GO:0051648;GO:0023061;GO:1990927;GO:0045956;GO:0016050;GO:0030133;GO:0043679;GO:0031410;GO:0005575;GO:0099177;GO:0005543;GO:0005774;GO:0048284;GO:0030659;GO:0030666;GO:0030139;GO:0050708;GO:0098588;GO:0120038;GO:…	K19907	4Q77K	T	sp|Q9R0N7|SYT7_MOUSE Synaptotagmin-7 OS=Mus musculus OX=10090 GN=Syt7 PE=1 SV=1	XP_021491723.1 synaptotagmin-7 isoform X4 [Meriones unguiculatus]
MSTRG.389.7	NW_004801604.1[-]47999385-48057956	rna-XM_013113520.1	j	GO:0051656;GO:1903532;GO:0016482;GO:0005516;GO:0006909;GO:0005515;GO:1903305;GO:0031982;GO:0010876;GO:0080171;GO:0005546;GO:0090385;GO:0030133;GO:0005575;GO:0043679;GO:0031410;GO:0016050;GO:0005543;GO:0099177;GO:1990927;GO:0045956;GO:0031090;GO:0051648;GO:0023061;GO:0044438;GO:0005513;GO:0071944;GO:0005622;GO:0006810;GO:0043025;GO:0060627;GO:0006906;GO:0014059;GO:0000323;GO:0012506;GO:0099003;GO:…	K19907	34SV3	TU	sp|Q62747|SYT7_RAT Synaptotagmin-7 OS=Rattus norvegicus OX=10116 GN=Syt7 PE=1 SV=1	XP_012518149.1 PREDICTED: synaptotagmin-7 [Propithecus coquereli]
MSTRG.389.8	NW_004801604.1[-]47999385-48057956	rna-XM_013113520.1	j	GO:0030100;GO:0048518;GO:0043169;GO:0005623;GO:0071702;GO:0098793;GO:0007009;GO:1901981;GO:0007040;GO:0090382;GO:0001786;GO:0005765;GO:0044459;GO:0010038;GO:0007267;GO:0043229;GO:0023052;GO:0030670;GO:0016043;GO:0098916;GO:0051179;GO:0070092;GO:0044463;GO:0015918;GO:0030141;GO:0007269;GO:0097708;GO:0099501;GO:0043227;GO:0043167;GO:0046907;GO:0097480;GO:0050789;GO:0009987;GO:0051640;GO:0030424;GO:…	K19907	4Q77K	T	sp|Q62747|SYT7_RAT Synaptotagmin-7 OS=Rattus norvegicus OX=10116 GN=Syt7 PE=1 SV=1	XP_006993917.1 PREDICTED: synaptotagmin-7 isoform X7 [Peromyscus maniculatus bairdii] &gt;XP_026633128.1 synaptotagmin-7 isoform X4 [Microtus ochrogaster] &gt;XP_037060529.1 synaptotagmin-7 isoform X5 [Peromyscus leucopus] &gt;XP_041517845.1 synaptotagmin-7 isoform X7 [Microtus oregoni]
MSTRG.390.1	NW_004801604.1[-]48233400-48235518	rna-XM_005063850.3	j	GO:0044432;GO:0005575;GO:1901137;GO:0005783;GO:0031301;GO:0031975;GO:0008150;GO:0044428;GO:0034645;GO:0036211;GO:0044238;GO:0044422;GO:0009058;GO:0070085;GO:0044249;GO:0031090;GO:0019538;GO:0006464;GO:0031308;GO:0006487;GO:0016021;GO:0005737;GO:0044237;GO:0005622;GO:0043226;GO:0043413;GO:0009100;GO:0031309;GO:0043170;GO:0044453;GO:0044267;GO:0009059;GO:0071704;GO:0031224;GO:0003674;GO:0008250;GO:…	-	4CME9	S	sp|Q76LT9|TM258_CHICK Transmembrane protein 258 OS=Gallus gallus OX=9031 GN=TMEM258 PE=3 SV=1	XP_034346274.1 transmembrane protein 258-like [Arvicanthis niloticus]
MSTRG.393.1	NW_004801604.1[+]48334972-48373883	rna-XM_005063853.3	j	GO:0044424;GO:0043231;GO:0012505;GO:0016020;GO:1901576;GO:0043227;GO:0005887;GO:0072330;GO:0008152;GO:0055114;GO:0006082;GO:0042761;GO:0044425;GO:0005789;GO:0098827;GO:0009987;GO:0006636;GO:0000038;GO:0006633;GO:0005623;GO:0031984;GO:0044464;GO:0044444;GO:0032502;GO:0036109;GO:0043651;GO:0044459;GO:0044281;GO:0043229;GO:0044446;GO:0032501;GO:0042175;GO:0006629;GO:0017144;GO:0031226;GO:0016053;GO:…	K10226	4PV13	I	sp|Q9Z122|FADS2_RAT Acyl-CoA 6-desaturase OS=Rattus norvegicus OX=10116 GN=Fads2 PE=1 SV=1	XP_005063910.1 acyl-CoA 6-desaturase [Mesocricetus auratus]
MSTRG.393.2	NW_004801604.1[+]48334980-48373883	rna-XM_005063853.3	j	GO:0008152;GO:0055114;GO:0006082;GO:0042761;GO:0044425;GO:0005789;GO:0098827;GO:0009987;GO:0006636;GO:0000038;GO:0044424;GO:0012505;GO:0043231;GO:0016020;GO:0043227;GO:1901576;GO:0005887;GO:0072330;GO:0032502;GO:0036109;GO:0043651;GO:0044459;GO:0044281;GO:0043229;GO:0044446;GO:0032501;GO:0042175;GO:0005623;GO:0006633;GO:0031984;GO:0044464;GO:0044444;GO:0031224;GO:0046394;GO:0016491;GO:0003674;GO:…	K10226	4PV13	I	sp|Q9Z122|FADS2_RAT Acyl-CoA 6-desaturase OS=Rattus norvegicus OX=10116 GN=Fads2 PE=1 SV=1	XP_005063910.1 acyl-CoA 6-desaturase [Mesocricetus auratus]
MSTRG.393.3	NW_004801604.1[+]48335002-48373883	rna-XM_005063853.3	j	GO:0033559;GO:0043436;GO:0016213;GO:0008150;GO:0044432;GO:0048513;GO:0003824;GO:0005575;GO:0005783;GO:0044283;GO:0004768;GO:0001676;GO:0016717;GO:0044249;GO:0032787;GO:0006631;GO:0044255;GO:0045485;GO:0048732;GO:0044238;GO:0044422;GO:0009058;GO:0019752;GO:0071944;GO:0005886;GO:0044237;GO:0005622;GO:0005737;GO:0043226;GO:0007275;GO:0016021;GO:0061008;GO:0048731;GO:0048856;GO:0008610;GO:0006629;GO:…	K10226	4PV13	I	sp|Q9Z122|FADS2_RAT Acyl-CoA 6-desaturase OS=Rattus norvegicus OX=10116 GN=Fads2 PE=1 SV=1	XP_005063910.1 acyl-CoA 6-desaturase [Mesocricetus auratus]
MSTRG.393.4	NW_004801604.1[+]48335010-48373883	rna-XM_005063853.3	j	GO:0006082;GO:0055114;GO:0008152;GO:0000038;GO:0006636;GO:0009987;GO:0098827;GO:0005789;GO:0044425;GO:0042761;GO:0016020;GO:0012505;GO:0043231;GO:0044424;GO:0072330;GO:0005887;GO:1901576;GO:0043227;GO:0044281;GO:0044459;GO:0036109;GO:0043651;GO:0032502;GO:0042175;GO:0032501;GO:0044446;GO:0043229;GO:0044464;GO:0031984;GO:0005623;GO:0006633;GO:0044444;GO:0016705;GO:0003674;GO:0016491;GO:0046394;GO:…	K10226	4PV13	I	sp|Q9Z122|FADS2_RAT Acyl-CoA 6-desaturase OS=Rattus norvegicus OX=10116 GN=Fads2 PE=1 SV=1	XP_005063910.1 acyl-CoA 6-desaturase [Mesocricetus auratus]
MSTRG.393.5	NW_004801604.1[+]48335016-48373883	rna-XM_005063853.3	j	GO:0042175;GO:0043229;GO:0044446;GO:0032501;GO:0044281;GO:0032502;GO:0043651;GO:0036109;GO:0044459;GO:0044444;GO:0006633;GO:0005623;GO:0031984;GO:0044464;GO:0009987;GO:0098827;GO:0006636;GO:0000038;GO:0042761;GO:0044425;GO:0005789;GO:0006082;GO:0008152;GO:0055114;GO:0072330;GO:1901576;GO:0043227;GO:0005887;GO:0043231;GO:0012505;GO:0016020;GO:0044424;GO:0032787;GO:0044249;GO:0006631;GO:0044255;GO:…	K10226	4PV13	I	sp|Q9Z122|FADS2_RAT Acyl-CoA 6-desaturase OS=Rattus norvegicus OX=10116 GN=Fads2 PE=1 SV=1	XP_005063910.1 acyl-CoA 6-desaturase [Mesocricetus auratus]
MSTRG.397.1	NW_004801604.1[+]48565192-48589236	rna-XM_021226047.1	j	GO:0022607;GO:0005575;GO:0051641;GO:0044454;GO:0005654;GO:0140014;GO:0070925;GO:0045859;GO:0044422;GO:0010369;GO:0022412;GO:0007049;GO:0005622;GO:0005737;GO:0061640;GO:0031974;GO:0051656;GO:0010562;GO:0007079;GO:0051649;GO:0043085;GO:0051704;GO:0005515;GO:0043233;GO:0051174;GO:0000776;GO:0007017;GO:0031401;GO:0007018;GO:0000280;GO:0005694;GO:0050794;GO:0050790;GO:0003674;GO:0007292;GO:0000775;GO:…	K11515	4PUE0	D	sp|Q9WU62|INCE_MOUSE Inner centromere protein OS=Mus musculus OX=10090 GN=Incenp PE=1 SV=2	XP_040603834.1 inner centromere protein isoform X4 [Mesocricetus auratus]
MSTRG.397.7	NW_004801604.1[+]48565325-48589236	rna-XM_021226047.1	j	GO:0000779;GO:0000795;GO:0099513;GO:0032133;GO:0019901;GO:0007051;GO:0044703;GO:0099080;GO:0065007;GO:0000819;GO:0044424;GO:0032991;GO:0000785;GO:0051347;GO:0043231;GO:0000800;GO:0022414;GO:0043539;GO:0010604;GO:0048522;GO:0032270;GO:0098772;GO:0005874;GO:0070013;GO:0051321;GO:0007059;GO:0032501;GO:0071840;GO:0033674;GO:0000777;GO:0044464;GO:0080090;GO:0000793;GO:0044444;GO:0030496;GO:0065009;GO:…	K11515	4PUE0	D	sp|Q9WU62|INCE_MOUSE Inner centromere protein OS=Mus musculus OX=10090 GN=Incenp PE=1 SV=2	XP_040603829.1 inner centromere protein isoform X2 [Mesocricetus auratus]
MSTRG.398.1	NW_004801604.1[.]48591490-48593155	-	u	-	-	-	-	-	KAB0337754.1 hypothetical protein FD754_025005 [Muntiacus muntjak]
MSTRG.399.1	NW_004801604.1[.]48888532-48888775	-	u	-	-	-	-	-	-
MSTRG.400.1	NW_004801604.1[.]48889947-48893146	-	u	GO:0019219;GO:1903169;GO:0051259;GO:1904062;GO:0099512;GO:0051924;GO:0005198;GO:1901385;GO:0043292;GO:0031323;GO:0005515;GO:0019222;GO:0031982;GO:0060255;GO:0042383;GO:0065003;GO:0050794;GO:0003674;GO:0005856;GO:0032412;GO:0034765;GO:0051252;GO:0022607;GO:0022898;GO:0005575;GO:0099081;GO:0044548;GO:0008150;GO:0005576;GO:0005488;GO:0043933;GO:0030315;GO:0044422;GO:0051049;GO:0015629;GO:0044421;GO:…	-	4PX2T	S	sp|Q09666|AHNK_HUMAN Neuroblast differentiation-associated protein AHNAK OS=Homo sapiens OX=9606 GN=AHNAK PE=1 SV=2	XP_040603855.1 neuroblast differentiation-associated protein AHNAK isoform X1 [Mesocricetus auratus]
MSTRG.401.1	NW_004801604.1[+]48894617-48897605	-	u	GO:0022898;GO:0099081;GO:0005575;GO:0022607;GO:0034765;GO:0051252;GO:0044548;GO:0008150;GO:0005488;GO:0005576;GO:0043933;GO:0044422;GO:0030315;GO:0051049;GO:0043230;GO:0070062;GO:0010468;GO:1903561;GO:0044421;GO:0015629;GO:0071944;GO:0005886;GO:0044449;GO:0030054;GO:0043226;GO:0005829;GO:0005622;GO:0005737;GO:1903169;GO:0019219;GO:1904062;GO:0051259;GO:1901385;GO:0043292;GO:0005198;GO:0051924;GO:…	-	4PX2T	S	sp|Q09666|AHNK_HUMAN Neuroblast differentiation-associated protein AHNAK OS=Homo sapiens OX=9606 GN=AHNAK PE=1 SV=2	XP_040603855.1 neuroblast differentiation-associated protein AHNAK isoform X1 [Mesocricetus auratus]
MSTRG.404.1	NW_004801604.1[+]48919350-48922120	-	u	-	-	-	-	-	EDL15033.1 mitochondrial ribosomal protein L20, isoform CRA_a [Mus musculus]
MSTRG.403.1	NW_004801604.1[-]48919350-48939214	rna-XM_021226070.1	j	GO:1901363;GO:0009987;GO:0005634;GO:0044451;GO:0005730;GO:0043168;GO:0008152;GO:0000166;GO:0043167;GO:0003729;GO:0006378;GO:0043227;GO:0034470;GO:0070569;GO:0032559;GO:0043232;GO:0006725;GO:0016180;GO:0043228;GO:0043229;GO:0046872;GO:0044446;GO:0046914;GO:0004652;GO:0016073;GO:0006379;GO:0008144;GO:0043169;GO:0006139;GO:0005623;GO:0006396;GO:0008270;GO:0071704;GO:0097159;GO:0006397;GO:0003730;GO:…	K18709	4Q1NI	A	sp|Q8R3F9|STPAP_MOUSE Speckle targeted PIP5K1A-regulated poly(A) polymerase OS=Mus musculus OX=10090 GN=Tut1 PE=1 SV=1	XP_040603928.1 speckle targeted PIP5K1A-regulated poly(A) polymerase [Mesocricetus auratus]
MSTRG.404.2	NW_004801604.1[+]48919411-48922120	-	u	-	-	-	-	-	EDL15033.1 mitochondrial ribosomal protein L20, isoform CRA_a [Mus musculus]
MSTRG.405.2	NW_004801604.1[-]48923207-48929161	rna-XM_021226072.1	j	GO:0043229;GO:1901566;GO:0044260;GO:0006518;GO:0044444;GO:0051707;GO:0009605;GO:1901564;GO:0005623;GO:0006807;GO:0044464;GO:0009987;GO:0005634;GO:0051186;GO:1901363;GO:0043043;GO:0016740;GO:0008152;GO:0006412;GO:0034641;GO:0008135;GO:0043227;GO:1901576;GO:0043231;GO:0044424;GO:0016765;GO:0044249;GO:0043207;GO:0019538;GO:0010467;GO:0044238;GO:0006575;GO:0009058;GO:0043603;GO:0043226;GO:0005829;GO:…	K03233	4PT5C	J	sp|Q9D8N0|EF1G_MOUSE Elongation factor 1-gamma OS=Mus musculus OX=10090 GN=Eef1g PE=1 SV=3	XP_006995262.1 PREDICTED: elongation factor 1-gamma [Peromyscus maniculatus bairdii] &gt;XP_028713772.1 elongation factor 1-gamma [Peromyscus leucopus]
MSTRG.405.3	NW_004801604.1[-]48923207-48929161	rna-XM_021226072.1	j	GO:0051704;GO:0044267;GO:0009059;GO:0003676;GO:0043170;GO:0006790;GO:0003674;GO:0009607;GO:0043604;GO:0097159;GO:0071704;GO:0034645;GO:0009615;GO:0003723;GO:0005488;GO:0044271;GO:0050896;GO:0006749;GO:0008150;GO:0003824;GO:0005575;GO:0006414;GO:0043603;GO:0005737;GO:0044237;GO:0005622;GO:0043226;GO:0005829;GO:0004364;GO:0003746;GO:0044249;GO:0019538;GO:0010467;GO:0043207;GO:0006575;GO:0044238;GO:…	K03233	4PT5C	J	sp|Q3SZV3|EF1G_BOVIN Elongation factor 1-gamma OS=Bos taurus OX=9913 GN=EEF1G PE=2 SV=1	XP_006995262.1 PREDICTED: elongation factor 1-gamma [Peromyscus maniculatus bairdii] &gt;XP_028713772.1 elongation factor 1-gamma [Peromyscus leucopus]
MSTRG.403.3	NW_004801604.1[-]48930031-48939214	rna-XM_021226070.1	j	GO:0043170;GO:0005515;GO:0031123;GO:0016772;GO:0043233;GO:0046483;GO:0003674;GO:0003824;GO:0005575;GO:0005654;GO:0050265;GO:0044422;GO:0010467;GO:0005737;GO:0005622;GO:0090304;GO:0031974;GO:0036094;GO:0034641;GO:0044424;GO:0043231;GO:0016070;GO:0090501;GO:1901265;GO:0016740;GO:0044444;GO:0030554;GO:0017076;GO:0044464;GO:0006807;GO:0097367;GO:0016607;GO:0070013;GO:1901360;GO:0035639;GO:0016604;GO:…	K18709	4Q1NI	A	sp|Q8R3F9|STPAP_MOUSE Speckle targeted PIP5K1A-regulated poly(A) polymerase OS=Mus musculus OX=10090 GN=Tut1 PE=1 SV=1	XP_040603928.1 speckle targeted PIP5K1A-regulated poly(A) polymerase [Mesocricetus auratus]
MSTRG.406.2	NW_004801604.1[-]48943430-48946365	rna-XM_021226086.1	j	GO:0010558;GO:1901363;GO:0006304;GO:0048519;GO:0016787;GO:0005634;GO:2000145;GO:0045935;GO:0008152;GO:0097549;GO:0031328;GO:0000790;GO:0006725;GO:0043228;GO:0001085;GO:1903507;GO:0044446;GO:0003700;GO:0046872;GO:2000113;GO:0010762;GO:0044260;GO:0006139;GO:1901564;GO:0044728;GO:0006996;GO:0090545;GO:0071704;GO:0097159;GO:0019222;GO:0043414;GO:0060255;GO:0016811;GO:0048523;GO:0040029;GO:0090568;GO:…	K11660	4Q2CZ	B	sp|Q9R190|MTA2_MOUSE Metastasis-associated protein MTA2 OS=Mus musculus OX=10090 GN=Mta2 PE=1 SV=1	XP_040603931.1 LOW QUALITY PROTEIN: metastasis-associated protein MTA2 [Mesocricetus auratus]
MSTRG.406.5	NW_004801604.1[-]48949268-48983176	rna-XM_021226082.1	j	GO:0005515;GO:0043228;GO:0044424;GO:0099512;GO:0043232;GO:0015631;GO:0003674;GO:0099513;GO:0005856;GO:0044430;GO:0008017;GO:0099080;GO:0005488;GO:0005623;GO:0044464;GO:0008092;GO:0005575;GO:0099081;GO:0005737;GO:0005622;GO:0043226;GO:0005874;GO:0043229;GO:0044422;GO:0044446;GO:0015630	K18596	4PT38	S	sp|Q8VC03|EMAL3_MOUSE Echinoderm microtubule-associated protein-like 3 OS=Mus musculus OX=10090 GN=Eml3 PE=1 SV=1	XP_036060152.1 echinoderm microtubule-associated protein-like 3 [Onychomys torridus]
MSTRG.406.6	NW_004801604.1[-]48951845-48983176	rna-XM_021226082.1	j	GO:0005515;GO:0043228;GO:0044424;GO:0099512;GO:0015631;GO:0043232;GO:0005856;GO:0003674;GO:0099513;GO:0044430;GO:0008017;GO:0099080;GO:0005623;GO:0005488;GO:0044464;GO:0008092;GO:0099081;GO:0005575;GO:0043226;GO:0005737;GO:0005622;GO:0005874;GO:0044422;GO:0043229;GO:0015630;GO:0044446	K18596	4PT38	S	sp|Q8VC03|EMAL3_MOUSE Echinoderm microtubule-associated protein-like 3 OS=Mus musculus OX=10090 GN=Eml3 PE=1 SV=1	XP_036060152.1 echinoderm microtubule-associated protein-like 3 [Onychomys torridus]
MSTRG.407.1	NW_004801604.1[+]48964918-48979037	rna-XM_021226082.1	x	-	-	-	-	-	ERE77141.1 E3 ubiquitin-protein ligase [Cricetulus griseus]
MSTRG.408.1	NW_004801604.1[-]48979100-48991516	rna-XM_013110939.2	x	GO:0009059;GO:0031323;GO:0051336;GO:0048565;GO:0031224;GO:0009791;GO:0008150;GO:0043436;GO:0031399;GO:1901137;GO:0019098;GO:0043226;GO:0048731;GO:0016021;GO:0006029;GO:0030234;GO:0098791;GO:0050655;GO:0019538;GO:0044238;GO:0006486;GO:0006023;GO:0048569;GO:0018991;GO:0043227;GO:0009653;GO:0007610;GO:0050651;GO:0043167;GO:0009987;GO:0050789;GO:1901135;GO:0019220;GO:0048518;GO:0005623;GO:0043412;GO:…	K10158	3EFPJ	O	sp|Q9WU47|B3GA3_CRIGR Galactosylgalactosylxylosylprotein 3-beta-glucuronosyltransferase 3 OS=Cricetulus griseus OX=10029 GN=B3GAT3 PE=2 SV=1	XP_023045215.1 galactosylgalactosylxylosylprotein 3-beta-glucuronosyltransferase 3 isoform X2 [Piliocolobus tephrosceles]
MSTRG.409.2	NW_004801604.1[+]48983318-48997970	rna-XM_013110939.2	j	GO:0031226;GO:0022610;GO:0060219;GO:0007399;GO:0007600;GO:0009887;GO:0048869;GO:0048856;GO:0031224;GO:0050794;GO:0048592;GO:0097458;GO:0007423;GO:0019222;GO:0050877;GO:0022008;GO:0090596;GO:0060255;GO:0044441;GO:0030182;GO:0050896;GO:0003008;GO:0098590;GO:0048513;GO:0005575;GO:0008150;GO:0016021;GO:0007275;GO:0048731;GO:0007165;GO:0010468;GO:0043226;GO:0005886;GO:0120025;GO:0071944;GO:0007166;GO:…	K17344	4Q49Y	S	sp|Q5PPM7|ROM1_RAT Rod outer segment membrane protein 1 OS=Rattus norvegicus OX=10116 GN=Rom1 PE=2 SV=1	XP_040603935.1 rod outer segment membrane protein 1 [Mesocricetus auratus]
MSTRG.410.4	NW_004801604.1[-]48993162-49022181	rna-XM_005063858.3	j	GO:0044446;GO:0043229;GO:0005773;GO:0070013;GO:0005980;GO:0044444;GO:0005764;GO:0044264;GO:0044042;GO:0044260;GO:0044464;GO:0006807;GO:0006112;GO:1901564;GO:0005623;GO:0033919;GO:0005788;GO:0016787;GO:0009251;GO:1901135;GO:0017177;GO:0009987;GO:0055114;GO:0015980;GO:0008152;GO:0042470;GO:0006073;GO:0090599;GO:0016052;GO:0009056;GO:0097708;GO:0044275;GO:0043227;GO:0000323;GO:0005977;GO:0006091;GO:…	K05546	4Q1E8	G	sp|Q8BHN3|GANAB_MOUSE Neutral alpha-glucosidase AB OS=Mus musculus OX=10090 GN=Ganab PE=1 SV=1	XP_028713758.1 neutral alpha-glucosidase AB isoform X3 [Peromyscus leucopus]
MSTRG.413.1	NW_004801604.1[-]49046504-49050489	rna-XM_013117848.2	j	GO:0051171;GO:0044260;GO:2000157;GO:0009895;GO:0031400;GO:0061136;GO:0031396;GO:0048585;GO:0005623;GO:1901564;GO:0044389;GO:0080135;GO:0043229;GO:0000502;GO:0044446;GO:1902494;GO:1903363;GO:1905368;GO:0051248;GO:0031329;GO:0043161;GO:0044463;GO:1903093;GO:0043227;GO:1905369;GO:0009056;GO:0031625;GO:0098796;GO:0010605;GO:0051117;GO:0050789;GO:0009987;GO:0098827;GO:0005634;GO:0048519;GO:0044425;GO:…	-	4PYCK	O	sp|Q922Y1|UBXN1_MOUSE UBX domain-containing protein 1 OS=Mus musculus OX=10090 GN=Ubxn1 PE=1 SV=1	XP_012973302.1 UBX domain-containing protein 1 [Mesocricetus auratus]
MSTRG.413.2	NW_004801604.1[-]49046504-49075930	rna-XM_013117848.2	j	GO:0044422;GO:0030425;GO:0051346;GO:0005737;GO:0005622;GO:0005575;GO:0031324;GO:1903362;GO:2000058;GO:0044092;GO:2000059;GO:0050794;GO:0034098;GO:0050790;GO:0097458;GO:0052547;GO:0003674;GO:0042177;GO:0009892;GO:0043086;GO:0044248;GO:0043170;GO:1904292;GO:0043632;GO:0044267;GO:0005515;GO:1901565;GO:0044297;GO:2000152;GO:0042175;GO:0006511;GO:0048471;GO:0009894;GO:0044265;GO:1903320;GO:0042176;GO:…	-	4PYCK	O	sp|Q922Y1|UBXN1_MOUSE UBX domain-containing protein 1 OS=Mus musculus OX=10090 GN=Ubxn1 PE=1 SV=1	XP_012973302.1 UBX domain-containing protein 1 [Mesocricetus auratus]
MSTRG.415.1	NW_004801604.1[-]49076358-49092300	rna-XM_021226094.1	j	GO:0009895;GO:0005623;GO:0048518;GO:0034440;GO:0045597;GO:0098771;GO:0043229;GO:0050995;GO:0080135;GO:0019915;GO:0032502;GO:0009056;GO:0043227;GO:0046890;GO:0051179;GO:0022604;GO:0016043;GO:0009987;GO:0098827;GO:0050789;GO:0009991;GO:0008150;GO:0043436;GO:0050896;GO:0048638;GO:0051960;GO:0044238;GO:0050793;GO:0009889;GO:0048731;GO:0016021;GO:0043226;GO:0042594;GO:0019725;GO:0048690;GO:0045664;GO:…	K19365	4PW7U	S	sp|Q9Z2E9|BSCL2_MOUSE Seipin OS=Mus musculus OX=10090 GN=Bscl2 PE=1 SV=2	XP_040603972.1 seipin isoform X3 [Mesocricetus auratus] &gt;XP_040603973.1 seipin isoform X3 [Mesocricetus auratus]
MSTRG.416.2	NW_004801604.1[-]49084825-49085548	rna-XM_021226094.1	i	-	-	-	-	-	-
MSTRG.416.1	NW_004801604.1[-]49084825-49120579	rna-XM_005063869.3	j	GO:0008150;GO:0005575;GO:0016071;GO:0005654;GO:0044428;GO:0010467;GO:0044422;GO:0044238;GO:0043226;GO:0090304;GO:0044237;GO:0005622;GO:0031974;GO:0008380;GO:0019013;GO:0043170;GO:0046483;GO:0006397;GO:0071704;GO:0043233;GO:0000377;GO:0031981;GO:0044423;GO:0044464;GO:0006396;GO:0006139;GO:0005623;GO:0006807;GO:0000375;GO:0044446;GO:0043229;GO:0019028;GO:1901360;GO:0070013;GO:0034641;GO:0043227;GO:…	-	4PWF6	A	sp|Q00PI9|HNRL2_MOUSE Heterogeneous nuclear ribonucleoprotein U-like protein 2 OS=Mus musculus OX=10090 GN=Hnrnpul2 PE=1 SV=2	XP_005063926.1 heterogeneous nuclear ribonucleoprotein U-like protein 2 [Mesocricetus auratus]
MSTRG.416.3	NW_004801604.1[-]49085757-49120579	rna-XM_005063869.3	j	GO:0044424;GO:0006725;GO:0043231;GO:0043227;GO:0034641;GO:0008152;GO:0019012;GO:0009987;GO:0016070;GO:0000398;GO:0005634;GO:0006139;GO:0005623;GO:0000375;GO:0006807;GO:0044464;GO:0006396;GO:0044423;GO:1901360;GO:0070013;GO:0019028;GO:0043229;GO:0044446;GO:0043170;GO:0008380;GO:0019013;GO:0031981;GO:0000377;GO:0043233;GO:0071704;GO:0006397;GO:0046483;GO:0044428;GO:0005654;GO:0005575;GO:0016071;GO:…	-	4PWF6	A	sp|Q00PI9|HNRL2_MOUSE Heterogeneous nuclear ribonucleoprotein U-like protein 2 OS=Mus musculus OX=10090 GN=Hnrnpul2 PE=1 SV=2	XP_005063926.1 heterogeneous nuclear ribonucleoprotein U-like protein 2 [Mesocricetus auratus]
MSTRG.418.1	NW_004801604.1[.]49099745-49101842	-	u	-	-	-	-	-	-
MSTRG.416.4	NW_004801604.1[-]49102332-49120579	rna-XM_005063869.3	j	GO:0019012;GO:0005634;GO:0000398;GO:0016070;GO:0009987;GO:0008152;GO:0043227;GO:0034641;GO:0006725;GO:0044424;GO:0043231;GO:0044446;GO:0043229;GO:0070013;GO:1901360;GO:0019028;GO:0044423;GO:0044464;GO:0006396;GO:0000375;GO:0006807;GO:0005623;GO:0006139;GO:0071704;GO:0043233;GO:0046483;GO:0006397;GO:0031981;GO:0000377;GO:0019013;GO:0008380;GO:0043170;GO:0044238;GO:0044422;GO:0010467;GO:0005622;GO:…	-	4PWF6	A	sp|Q00PI9|HNRL2_MOUSE Heterogeneous nuclear ribonucleoprotein U-like protein 2 OS=Mus musculus OX=10090 GN=Hnrnpul2 PE=1 SV=2	XP_005063926.1 heterogeneous nuclear ribonucleoprotein U-like protein 2 [Mesocricetus auratus]
MSTRG.420.1	NW_004801604.1[-]49125511-49135289	rna-XM_013113573.2	x	-	-	4Q5G7	S	sp|Q8N5M4|TTC9C_HUMAN Tetratricopeptide repeat protein 9C OS=Homo sapiens OX=9606 GN=TTC9C PE=1 SV=1	OBS58783.1 hypothetical protein A6R68_10111 [Neotoma lepida]
MSTRG.424.1	NW_004801604.1[-]49168199-49169981	rna-XM_005063872.3	i	-	K03847	-	-	-	EGW14713.1 hypothetical protein I79_019557 [Cricetulus griseus]
MSTRG.424.2	NW_004801604.1[-]49168199-49169981	rna-XM_005063872.3	i	-	K03847	-	-	-	EGW14713.1 hypothetical protein I79_019557 [Cricetulus griseus]
MSTRG.425.1	NW_004801604.1[-]49172899-49174318	rna-XM_005063874.3	j	GO:0048731;GO:0007275;GO:0016021;GO:0031224;GO:0032502;GO:0043226;GO:0005622;GO:0005737;GO:0032501;GO:0044425;GO:0043229;GO:0044464;GO:0005623;GO:0044424;GO:0005739;GO:0016020;GO:0043231;GO:0044444;GO:0007399;GO:0005575;GO:0043227;GO:0008150;GO:0048856	-	4PT3E	S	sp|Q9CQE2|TM223_MOUSE Transmembrane protein 223 OS=Mus musculus OX=10090 GN=Tmem223 PE=2 SV=1	XP_005063931.1 transmembrane protein 223 [Mesocricetus auratus]
MSTRG.426.3	NW_004801604.1[-]49178397-49189556	rna-XM_005063876.3	j	GO:0008104;GO:0015031;GO:0090304;GO:0005622;GO:0032386;GO:0005737;GO:0031974;GO:0044422;GO:0051236;GO:0031090;GO:0070727;GO:0010467;GO:0051049;GO:0005654;GO:0042405;GO:0016234;GO:0005575;GO:0051028;GO:0071166;GO:0051641;GO:0045184;GO:0003674;GO:0043233;GO:0044403;GO:0046483;GO:0032239;GO:0043170;GO:0051649;GO:0071705;GO:0031123;GO:0005515;GO:0051704;GO:0007399;GO:0060341;GO:0048856;GO:0034613;GO:…	K14284	4PZKU	A	sp|Q99JX7|NXF1_MOUSE Nuclear RNA export factor 1 OS=Mus musculus OX=10090 GN=Nxf1 PE=1 SV=3	EDL33362.1 nuclear RNA export factor 1 homolog (S. cerevisiae), isoform CRA_a, partial [Mus musculus]
MSTRG.426.4	NW_004801604.1[-]49190824-49208931	rna-XM_013116655.2	j	GO:0016050;GO:0031410;GO:0005575;GO:0030133;GO:1903008;GO:0006901;GO:0000139;GO:0055076;GO:0042147;GO:0048732;GO:0023061;GO:0051648;GO:0031090;GO:0002164;GO:0022412;GO:0090066;GO:0048313;GO:0008104;GO:0015031;GO:0007346;GO:0012507;GO:0005622;GO:0071944;GO:0016482;GO:0051656;GO:0002520;GO:0071705;GO:0035167;GO:0005515;GO:0051704;GO:0048207;GO:0031982;GO:0065003;GO:0030135;GO:0000280;GO:0045184;GO:…	K08490	4PZ80	U	sp|Q08851|STX5_RAT Syntaxin-5 OS=Rattus norvegicus OX=10116 GN=Stx5 PE=1 SV=2	XP_012972109.1 syntaxin-5 [Mesocricetus auratus] &gt;XP_040604050.1 syntaxin-5 [Mesocricetus auratus] &gt;XP_040604052.1 syntaxin-5 [Mesocricetus auratus]
MSTRG.426.5	NW_004801604.1[-]49190824-49208931	rna-XM_013116655.2	j	GO:0055080;GO:0006996;GO:0051128;GO:0000281;GO:0045202;GO:0044085;GO:0140056;GO:0090166;GO:0007268;GO:0048232;GO:0006875;GO:0044446;GO:1903358;GO:0051247;GO:0022402;GO:0032940;GO:0030660;GO:0048285;GO:0006873;GO:0099536;GO:0042592;GO:0007283;GO:0017156;GO:0033206;GO:0000910;GO:0048519;GO:0006887;GO:0044425;GO:0005789;GO:0006900;GO:0006904;GO:0005488;GO:0006886;GO:0042802;GO:0043933;GO:0048513;GO:…	K08490	4PZ80	U	sp|Q08851|STX5_RAT Syntaxin-5 OS=Rattus norvegicus OX=10116 GN=Stx5 PE=1 SV=2	XP_012972109.1 syntaxin-5 [Mesocricetus auratus] &gt;XP_040604050.1 syntaxin-5 [Mesocricetus auratus] &gt;XP_040604052.1 syntaxin-5 [Mesocricetus auratus]
MSTRG.427.1	NW_004801604.1[+]49193359-49236351	rna-XM_021226152.1	j	GO:0005342;GO:0044444;GO:0099516;GO:0044464;GO:0006820;GO:0055085;GO:0015171;GO:0046943;GO:0015820;GO:0089718;GO:0022890;GO:0098662;GO:0006814;GO:0015801;GO:0006810;GO:0043231;GO:0008324;GO:0016020;GO:0044424;GO:0003333;GO:0098739;GO:0034220;GO:0040007;GO:0042470;GO:0015807;GO:0046873;GO:0003824;GO:0031410;GO:0005215;GO:0005575;GO:1902475;GO:1903801;GO:0071944;GO:0005622;GO:0006812;GO:0005737;GO:…	K06519	4PVN3	G	sp|Q794F9|4F2_RAT 4F2 cell-surface antigen heavy chain OS=Rattus norvegicus OX=10116 GN=Slc3a2 PE=1 SV=1	XP_040604084.1 4F2 cell-surface antigen heavy chain [Mesocricetus auratus]
MSTRG.427.2	NW_004801604.1[+]49193359-49236351	rna-XM_021226152.1	j	GO:0006928;GO:0016477;GO:0043227;GO:0015318;GO:0097708;GO:0050900;GO:0048770;GO:0006865;GO:0051179;GO:1901363;GO:0044425;GO:0030001;GO:0005634;GO:0006816;GO:0009987;GO:0015368;GO:0015075;GO:0008152;GO:0098656;GO:0051674;GO:0015081;GO:0048870;GO:0071702;GO:0098655;GO:0014070;GO:0022804;GO:0005623;GO:0008514;GO:0005432;GO:0008509;GO:0043229;GO:0043331;GO:0044459;GO:0098713;GO:0072511;GO:0040011;GO:…	K06519	4PVN3	G	sp|Q794F9|4F2_RAT 4F2 cell-surface antigen heavy chain OS=Rattus norvegicus OX=10116 GN=Slc3a2 PE=1 SV=1	XP_040604084.1 4F2 cell-surface antigen heavy chain [Mesocricetus auratus]
MSTRG.428.1	NW_004801604.1[-]49209612-49215206	rna-XM_021226120.1	j	GO:0006807;GO:0071840;GO:0006139;GO:0005623;GO:0044464;GO:0044085;GO:0048646;GO:0032502;GO:0042273;GO:0070013;GO:1901360;GO:0043229;GO:0043009;GO:0044446;GO:0032501;GO:0044424;GO:0032991;GO:0006725;GO:0043231;GO:0030687;GO:0043228;GO:0009653;GO:0043227;GO:0034641;GO:0043232;GO:0042592;GO:0008152;GO:0065008;GO:0009790;GO:0016070;GO:0009987;GO:0065007;GO:0005634;GO:0005730;GO:0044428;GO:0042254;GO:…	K14841	4PVKT	S	sp|Q58D06|WDR74_BOVIN WD repeat-containing protein 74 OS=Bos taurus OX=9913 GN=WDR74 PE=2 SV=1	XP_040604037.1 WD repeat-containing protein 74 isoform X1 [Mesocricetus auratus]
MSTRG.428.3	NW_004801604.1[-]49214417-49215206	rna-XM_021226120.1	j	GO:0001701;GO:0008150;GO:0042254;GO:0005575;GO:0022613;GO:0030684;GO:0009792;GO:0044428;GO:0044238;GO:0044422;GO:1990904;GO:0031974;GO:0019725;GO:0044237;GO:0005622;GO:0090304;GO:0043226;GO:0007275;GO:0048856;GO:0001824;GO:0043170;GO:0046716;GO:0046483;GO:0043233;GO:0071704;GO:0060249;GO:0031981;GO:0001825;GO:0048646;GO:0044085;GO:0006807;GO:0006139;GO:0071840;GO:0005623;GO:0044464;GO:0043229;GO:…	K14841	4PVKT	S	sp|Q8VCG3|WDR74_MOUSE WD repeat-containing protein 74 OS=Mus musculus OX=10090 GN=Wdr74 PE=2 SV=1	XP_040604037.1 WD repeat-containing protein 74 isoform X1 [Mesocricetus auratus]
MSTRG.429.1	NW_004801604.1[-]49220536-49222703	-	u	-	K10591	-	-	sp|P46935|NEDD4_MOUSE E3 ubiquitin-protein ligase NEDD4 OS=Mus musculus OX=10090 GN=Nedd4 PE=1 SV=3	NP_001233663.1 uncharacterized protein LOC100689233 [Cricetulus griseus] &gt;AAL90860.1 Csr1 [Cricetulus griseus]
MSTRG.427.3	NW_004801604.1[+]49224134-49236351	rna-XM_021226152.1	j	GO:0016324;GO:0015672;GO:0015291;GO:0043330;GO:0071705;GO:0015175;GO:0031982;GO:0015298;GO:0015297;GO:0002376;GO:0003674;GO:0015803;GO:0046873;GO:0003824;GO:0031410;GO:0005215;GO:0005575;GO:1903801;GO:1902475;GO:0006812;GO:0005737;GO:0005622;GO:1905039;GO:0042221;GO:0071944;GO:0098660;GO:0098662;GO:0022890;GO:0089718;GO:0015801;GO:0006814;GO:0015820;GO:0046943;GO:0006810;GO:0008324;GO:0016020;GO:…	K06519	4PVN3	G	sp|Q794F9|4F2_RAT 4F2 cell-surface antigen heavy chain OS=Rattus norvegicus OX=10116 GN=Slc3a2 PE=1 SV=1	XP_040604084.1 4F2 cell-surface antigen heavy chain [Mesocricetus auratus]
MSTRG.427.5	NW_004801604.1[+]49232205-49236351	rna-XM_021226152.1	j	GO:0006865;GO:0051179;GO:0016477;GO:0006928;GO:0043227;GO:0097708;GO:0015318;GO:0050900;GO:0048770;GO:0015075;GO:0008152;GO:1901363;GO:0044425;GO:0030001;GO:0005634;GO:0006816;GO:0009987;GO:0015368;GO:0071702;GO:0098655;GO:0014070;GO:0022804;GO:0005623;GO:0008514;GO:0005432;GO:0098656;GO:0015081;GO:0051674;GO:0048870;GO:0044459;GO:0008509;GO:0043229;GO:0043331;GO:0015491;GO:0070838;GO:0015085;GO:…	K06519	4PVN3	G	sp|Q794F9|4F2_RAT 4F2 cell-surface antigen heavy chain OS=Rattus norvegicus OX=10116 GN=Slc3a2 PE=1 SV=1	XP_040604084.1 4F2 cell-surface antigen heavy chain [Mesocricetus auratus]
MSTRG.427.7	NW_004801604.1[+]49235341-49236351	rna-XM_021226152.1	j	GO:0008509;GO:0043229;GO:0043331;GO:0044459;GO:0098656;GO:0051674;GO:0015081;GO:0048870;GO:0071702;GO:0098655;GO:0014070;GO:0005623;GO:0022804;GO:0008514;GO:0005432;GO:1901363;GO:0044425;GO:0030001;GO:0005634;GO:0006816;GO:0009987;GO:0015368;GO:0015075;GO:0008152;GO:0016477;GO:0006928;GO:0043227;GO:0097708;GO:0015318;GO:0050900;GO:0048770;GO:0006865;GO:0051179;GO:0005975;GO:1903825;GO:0044238;GO:…	K06519	4PVN3	G	sp|Q794F9|4F2_RAT 4F2 cell-surface antigen heavy chain OS=Rattus norvegicus OX=10116 GN=Slc3a2 PE=1 SV=1	XP_040604084.1 4F2 cell-surface antigen heavy chain [Mesocricetus auratus]
MSTRG.434.1	NW_004801604.1[.]49617662-49618347	rna-XM_013115152.2	i	-	-	-	-	-	-
MSTRG.435.1	NW_004801604.1[-]49651104-49693297	rna-XM_005063889.3	j	GO:1901265;GO:1904396;GO:0040007;GO:0070572;GO:0007030;GO:0048284;GO:0065007;GO:0043231;GO:0012505;GO:0010975;GO:0044424;GO:0010976;GO:0035639;GO:0042175;GO:0048584;GO:0003924;GO:0030154;GO:0032501;GO:0050808;GO:0032886;GO:0071840;GO:0044444;GO:0005794;GO:0051240;GO:0019001;GO:0065003;GO:0022008;GO:0005515;GO:0007399;GO:0016320;GO:0005622;GO:0005525;GO:2000026;GO:0001882;GO:0090066;GO:1903036;GO:…	K17339	4PWU1	S	sp|Q91YH5|ATLA3_MOUSE Atlastin-3 OS=Mus musculus OX=10090 GN=Atl3 PE=1 SV=1	XP_040604279.1 atlastin-3 isoform X2 [Mesocricetus auratus]
MSTRG.435.2	NW_004801604.1[-]49651413-49693662	rna-XM_005063889.3	j	GO:0007416;GO:0007017;GO:0045666;GO:0045773;GO:0051260;GO:0007029;GO:0003674;GO:0032550;GO:0050794;GO:0048679;GO:0048869;GO:0043244;GO:0048856;GO:0051963;GO:0048686;GO:0051124;GO:0031344;GO:0044422;GO:0005737;GO:0045927;GO:0050803;GO:0032103;GO:0070570;GO:0007019;GO:0070507;GO:0022607;GO:0046983;GO:0120035;GO:0061024;GO:0060284;GO:0090174;GO:0071782;GO:0040008;GO:0048699;GO:0050770;GO:0065008;GO:…	K17339	4PWU1	S	sp|Q91YH5|ATLA3_MOUSE Atlastin-3 OS=Mus musculus OX=10090 GN=Atl3 PE=1 SV=1	XP_040604279.1 atlastin-3 isoform X2 [Mesocricetus auratus]
MSTRG.435.3	NW_004801604.1[-]49651590-49693297	rna-XM_005063889.3	j	GO:0048680;GO:0051094;GO:0031224;GO:0031346;GO:0016818;GO:0051259;GO:0048690;GO:0045664;GO:0045595;GO:0032555;GO:0010256;GO:0032553;GO:0050793;GO:0061025;GO:0043226;GO:0022411;GO:0048731;GO:0016021;GO:0032561;GO:0008150;GO:0051960;GO:0048638;GO:0098826;GO:0009987;GO:0098827;GO:0050789;GO:0043167;GO:0043227;GO:0016043;GO:0022604;GO:1901879;GO:0010638;GO:0033043;GO:0080135;GO:0007528;GO:0043229;GO:…	K17339	4PWU1	S	sp|Q91YH5|ATLA3_MOUSE Atlastin-3 OS=Mus musculus OX=10090 GN=Atl3 PE=1 SV=1	XP_005351935.2 atlastin-3 [Microtus ochrogaster]
MSTRG.435.4	NW_004801604.1[-]49651594-49693662	rna-XM_005063889.3	j	GO:0045773;GO:0045666;GO:0007017;GO:0007416;GO:0051260;GO:0007029;GO:0032550;GO:0003674;GO:0048679;GO:0050794;GO:0048856;GO:0043244;GO:0051963;GO:0048869;GO:0048686;GO:0051124;GO:0031344;GO:0044422;GO:0045927;GO:0050803;GO:0005737;GO:0032103;GO:0007019;GO:0070570;GO:0046983;GO:0070507;GO:0022607;GO:0061024;GO:0120035;GO:0060284;GO:0040008;GO:0071782;GO:0090174;GO:0048699;GO:0050770;GO:0065008;GO:…	K17339	4PWU1	S	sp|Q91YH5|ATLA3_MOUSE Atlastin-3 OS=Mus musculus OX=10090 GN=Atl3 PE=1 SV=1	XP_040604279.1 atlastin-3 isoform X2 [Mesocricetus auratus]
MSTRG.435.5	NW_004801604.1[-]49651596-49693297	rna-XM_005063889.3	j	GO:0017076;GO:0032101;GO:0022603;GO:0016462;GO:0097367;GO:0080134;GO:0031984;GO:0044464;GO:0031227;GO:0048691;GO:0048687;GO:0032535;GO:0050807;GO:0051239;GO:0042803;GO:0048522;GO:0036094;GO:0010769;GO:0001558;GO:0016020;GO:0051493;GO:0090174;GO:0071782;GO:0040008;GO:0048699;GO:0050770;GO:0065008;GO:0070570;GO:0007019;GO:0070507;GO:0022607;GO:0046983;GO:0061024;GO:0120035;GO:0060284;GO:0044422;GO:…	K17339	4PWU1	S	sp|Q91YH5|ATLA3_MOUSE Atlastin-3 OS=Mus musculus OX=10090 GN=Atl3 PE=1 SV=1	XP_005351935.2 atlastin-3 [Microtus ochrogaster]
MSTRG.436.2	NW_004801604.1[+]49704109-49763423	rna-XM_005063890.3	j	GO:0006996;GO:0044464;GO:0005615;GO:0031984;GO:0005623;GO:0071840;GO:0044444;GO:0044085;GO:0042175;GO:0044446;GO:0043229;GO:0016020;GO:0016043;GO:0012505;GO:0043231;GO:0044424;GO:0051179;GO:0071787;GO:0043227;GO:0006810;GO:0098588;GO:0098827;GO:0009987;GO:0005789;GO:0044425;GO:0044431;GO:0005576;GO:0008150;GO:0051234;GO:0012501;GO:0000139;GO:0005783;GO:0016192;GO:0044419;GO:0005575;GO:0044432;GO:…	-	3690Z	U	sp|Q5RBL9|RTN3_PONAB Reticulon-3 OS=Pongo abelii OX=9601 GN=RTN3 PE=2 SV=1	XP_032138934.1 reticulon-3 isoform X4 [Sapajus apella]
MSTRG.436.4	NW_004801604.1[+]49704186-49763251	rna-XM_005063890.3	j	GO:0042175;GO:0044446;GO:0043229;GO:0006996;GO:0005615;GO:0031984;GO:0044464;GO:0071840;GO:0005623;GO:0044444;GO:0044085;GO:0098588;GO:0009987;GO:0098827;GO:0044425;GO:0005789;GO:0016020;GO:0016043;GO:0012505;GO:0043231;GO:0044424;GO:0051179;GO:0071787;GO:0043227;GO:0006810;GO:0005737;GO:0005622;GO:0043226;GO:0071944;GO:0005886;GO:0044421;GO:0016021;GO:0071786;GO:0031090;GO:0098791;GO:0044422;GO:…	-	3690Z	U	sp|Q5RBL9|RTN3_PONAB Reticulon-3 OS=Pongo abelii OX=9601 GN=RTN3 PE=2 SV=1	XP_032138934.1 reticulon-3 isoform X4 [Sapajus apella]
MSTRG.437.2	NW_004801604.1[-]49760637-49768701	rna-XM_005063293.3	j	GO:0003676;GO:0003674;GO:1901363;GO:0097159;GO:0005488	-	4PU7N	S	sp|Q4VA45|ZFTA_MOUSE Zinc finger translocation-associated protein OS=Mus musculus OX=10090 GN=Zfta PE=2 SV=2	XP_036059845.1 uncharacterized protein C11orf95 homolog [Onychomys torridus]
MSTRG.438.6	NW_004801604.1[+]49819756-49839286	rna-XM_021226235.1	j	GO:0034645;GO:1902679;GO:2000112;GO:0044271;GO:0008150;GO:0045892;GO:0051252;GO:0010556;GO:0031324;GO:0044237;GO:0090304;GO:0006351;GO:0010468;GO:0009889;GO:0010467;GO:0044249;GO:0009058;GO:0044238;GO:0031326;GO:0031323;GO:1903506;GO:0009059;GO:0032774;GO:0043170;GO:1901362;GO:0009892;GO:0019219;GO:2001141;GO:0050794;GO:0048523;GO:0046483;GO:0071704;GO:0019222;GO:0019438;GO:0060255;GO:0051172;GO:…	-	4Q0I6	K	sp|Q05AH6|SPNDC_MOUSE Spindlin interactor and repressor of chromatin-binding protein OS=Mus musculus OX=10090 GN=Spindoc PE=1 SV=1	XP_035297889.1 spindlin interactor and repressor of chromatin-binding protein isoform X2 [Cricetulus griseus]
MSTRG.438.7	NW_004801604.1[+]49819767-49839286	rna-XM_021226235.1	j	GO:1903507;GO:0034654;GO:0051253;GO:1901360;GO:0018130;GO:0009890;GO:2000113;GO:0097659;GO:0010629;GO:0044260;GO:0051171;GO:0080090;GO:0006139;GO:0006807;GO:0051172;GO:0010558;GO:0006355;GO:0048519;GO:0009987;GO:0065007;GO:0010605;GO:0050789;GO:0016070;GO:0008152;GO:1901576;GO:0045934;GO:0034641;GO:0006725;GO:0031327;GO:0009058;GO:0031326;GO:0044238;GO:0009889;GO:0010467;GO:0044249;GO:0006351;GO:…	-	4Q0I6	K	sp|Q05AH6|SPNDC_MOUSE Spindlin interactor and repressor of chromatin-binding protein OS=Mus musculus OX=10090 GN=Spindoc PE=1 SV=1	XP_005063948.2 spindlin interactor and repressor of chromatin-binding protein isoform X2 [Mesocricetus auratus]
MSTRG.438.8	NW_004801604.1[+]49819788-49839286	rna-XM_021226235.1	j	GO:0045892;GO:0008150;GO:0031324;GO:0051252;GO:0010556;GO:0034645;GO:0044271;GO:1902679;GO:2000112;GO:0044249;GO:0009889;GO:0010467;GO:0044238;GO:0031326;GO:0009058;GO:0090304;GO:0044237;GO:0010468;GO:0006351;GO:1901362;GO:2001141;GO:0019219;GO:0009892;GO:0032774;GO:0009059;GO:1903506;GO:0031323;GO:0043170;GO:0046483;GO:0048523;GO:0060255;GO:0019438;GO:0071704;GO:0019222;GO:0050794;GO:0044260;GO:…	-	4Q0I6	K	sp|Q05AH6|SPNDC_MOUSE Spindlin interactor and repressor of chromatin-binding protein OS=Mus musculus OX=10090 GN=Spindoc PE=1 SV=1	XP_005063948.2 spindlin interactor and repressor of chromatin-binding protein isoform X2 [Mesocricetus auratus]
MSTRG.438.9	NW_004801604.1[+]49819805-49839286	rna-XM_021226235.1	j	GO:0050794;GO:0048523;GO:0046483;GO:0019438;GO:0019222;GO:0071704;GO:0060255;GO:0031323;GO:0009059;GO:0032774;GO:1903506;GO:0043170;GO:1901362;GO:0019219;GO:0009892;GO:2001141;GO:0090304;GO:0044237;GO:0006351;GO:0010468;GO:0009889;GO:0010467;GO:0044249;GO:0009058;GO:0044238;GO:0031326;GO:0034645;GO:2000112;GO:1902679;GO:0044271;GO:0008150;GO:0045892;GO:0051252;GO:0010556;GO:0031324;GO:0008152;GO:…	-	4Q0I6	K	sp|Q05AH6|SPNDC_MOUSE Spindlin interactor and repressor of chromatin-binding protein OS=Mus musculus OX=10090 GN=Spindoc PE=1 SV=1	XP_005063948.2 spindlin interactor and repressor of chromatin-binding protein isoform X2 [Mesocricetus auratus]
MSTRG.439.1	NW_004801604.1[+]49878804-49947997	rna-XM_021226247.1	j	GO:0051640;GO:0140096;GO:0006955;GO:0060281;GO:0043167;GO:0044430;GO:0019209;GO:0009056;GO:0043232;GO:0032559;GO:0051179;GO:0035282;GO:0023052;GO:0019207;GO:0050773;GO:0007528;GO:0044459;GO:0002119;GO:0061351;GO:0016328;GO:0045159;GO:0051171;GO:0044389;GO:0001667;GO:0043412;GO:0007350;GO:0043169;GO:0005623;GO:0042325;GO:0048518;GO:0019220;GO:0045165;GO:0017145;GO:0006959;GO:0036477;GO:0042327;GO:…	K08798	4PSSZ	T	sp|O08679|MARK2_RAT Serine/threonine-protein kinase MARK2 OS=Rattus norvegicus OX=10116 GN=Mark2 PE=1 SV=1	EDL33298.1 MAP/microtubule affinity-regulating kinase 2, isoform CRA_a, partial [Mus musculus]
MSTRG.439.2	NW_004801604.1[+]49878804-49947997	rna-XM_021226247.1	j	GO:0048468;GO:0009790;GO:0099513;GO:0097447;GO:0099738;GO:0016020;GO:0010604;GO:0051646;GO:0010769;GO:0051099;GO:0048522;GO:0097427;GO:0051239;GO:0033267;GO:0032029;GO:0044464;GO:0048477;GO:0017076;GO:0008289;GO:0022603;GO:0050790;GO:0007292;GO:0007351;GO:0003674;GO:0050794;GO:0051174;GO:0060562;GO:0016772;GO:0021700;GO:0072341;GO:0031344;GO:0051649;GO:0001709;GO:0099568;GO:0060341;GO:0010646;GO:…	K08798	4PSSZ	T	sp|O08679|MARK2_RAT Serine/threonine-protein kinase MARK2 OS=Rattus norvegicus OX=10116 GN=Mark2 PE=1 SV=1	EDL33298.1 MAP/microtubule affinity-regulating kinase 2, isoform CRA_a, partial [Mus musculus]
MSTRG.439.3	NW_004801604.1[+]49878804-49947997	rna-XM_021226247.1	j	GO:0048585;GO:0006996;GO:0051128;GO:0030155;GO:1901564;GO:0008144;GO:0044260;GO:0045197;GO:0048870;GO:0051707;GO:1902532;GO:0045202;GO:0051338;GO:0035220;GO:0018107;GO:0044446;GO:0051247;GO:0046872;GO:0043228;GO:0007293;GO:0016773;GO:0009966;GO:0001934;GO:0000226;GO:0040025;GO:0090130;GO:0010631;GO:0044425;GO:0048156;GO:1901363;GO:0043195;GO:1905879;GO:0002165;GO:0032036;GO:0007309;GO:0048589;GO:…	K08798	4PSSZ	T	sp|O08679|MARK2_RAT Serine/threonine-protein kinase MARK2 OS=Rattus norvegicus OX=10116 GN=Mark2 PE=1 SV=1	EDL33298.1 MAP/microtubule affinity-regulating kinase 2, isoform CRA_a, partial [Mus musculus]
MSTRG.439.4	NW_004801604.1[+]49878811-49947997	rna-XM_021226247.1	j	GO:0016055;GO:0044237;GO:0005886;GO:0120025;GO:0044421;GO:0050769;GO:0007275;GO:0010720;GO:0007165;GO:0003002;GO:0007314;GO:0007166;GO:0008356;GO:0007276;GO:0150034;GO:0019730;GO:1905879;GO:0032036;GO:0002165;GO:0048589;GO:0007309;GO:0016323;GO:0032035;GO:0035088;GO:0099081;GO:0048513;GO:0006796;GO:0048523;GO:0017022;GO:1904526;GO:0071704;GO:0051654;GO:0030952;GO:0051246;GO:0050767;GO:0099512;GO:…	K08798	4PSSZ	T	sp|O08679|MARK2_RAT Serine/threonine-protein kinase MARK2 OS=Rattus norvegicus OX=10116 GN=Mark2 PE=1 SV=1	EDL33298.1 MAP/microtubule affinity-regulating kinase 2, isoform CRA_a, partial [Mus musculus]
MSTRG.439.5	NW_004801604.1[+]49878812-49947997	rna-XM_021226247.1	j	GO:0051240;GO:0009607;GO:0006914;GO:0022008;GO:0043233;GO:0043085;GO:0072089;GO:0044267;GO:0051704;GO:0001764;GO:0007399;GO:0007552;GO:0051656;GO:0005622;GO:0035295;GO:0071944;GO:0008104;GO:2000026;GO:0002164;GO:0006464;GO:0022412;GO:0007315;GO:0005884;GO:0007028;GO:0005576;GO:0030182;GO:1903008;GO:0005543;GO:0007316;GO:0007164;GO:0043679;GO:0005575;GO:0001736;GO:1901265;GO:0016740;GO:0001737;GO:…	K08798	4PSSZ	T	sp|O08679|MARK2_RAT Serine/threonine-protein kinase MARK2 OS=Rattus norvegicus OX=10116 GN=Mark2 PE=1 SV=1	EDL33298.1 MAP/microtubule affinity-regulating kinase 2, isoform CRA_a, partial [Mus musculus]
MSTRG.441.1	NW_004801604.1[+]49979107-49989732	rna-XM_005063893.3	j	GO:0043229;GO:0044260;GO:0006996;GO:0016569;GO:0006807;GO:0043412;GO:0005623;GO:1901564;GO:0071840;GO:0044464;GO:0009987;GO:0005634;GO:1990189;GO:0043968;GO:0043967;GO:0016740;GO:0008152;GO:0043227;GO:0004596;GO:0016043;GO:0043231;GO:0044424;GO:0016746;GO:0008080;GO:0019538;GO:0010467;GO:0006464;GO:0016747;GO:0044238;GO:0018394;GO:0051276;GO:0006325;GO:0005622;GO:0044237;GO:0005737;GO:0043226;GO:…	-	4Q505	S	sp|Q8VE10|NAA40_MOUSE N-alpha-acetyltransferase 40 OS=Mus musculus OX=10090 GN=Naa40 PE=1 SV=1	KAB0404130.1 hypothetical protein E2I00_008883, partial [Balaenoptera physalus]
MSTRG.443.1	NW_004801604.1[+]49992031-50001260	rna-XM_005063895.2	j	GO:0031224;GO:0009150;GO:0019646;GO:0045277;GO:0016491;GO:0022857;GO:0006796;GO:0006753;GO:0071704;GO:0031966;GO:0044429;GO:0042775;GO:0022904;GO:0016021;GO:0022900;GO:0044455;GO:0043226;GO:0044237;GO:0044238;GO:0006811;GO:0072521;GO:0042773;GO:0019866;GO:0015077;GO:0006793;GO:0015078;GO:0009205;GO:0098798;GO:0008150;GO:0031975;GO:0051234;GO:0015075;GO:0008152;GO:0009144;GO:0005751;GO:0019693;GO:…	K02273	4Q63B	C	sp|P80433|COX8A_RAT Cytochrome c oxidase subunit 8A, mitochondrial OS=Rattus norvegicus OX=10116 GN=Cox8a PE=1 SV=3	VFV32551.1 cytochrome c oxidase subunit [Lynx pardinus]
MSTRG.444.1	NW_004801604.1[+]50005609-50013651	rna-XM_005063896.3	j	GO:2001021;GO:0044260;GO:0051171;GO:0031400;GO:0048585;GO:0031396;GO:0051128;GO:0031057;GO:0044389;GO:0005623;GO:1901564;GO:0006139;GO:0043412;GO:0010639;GO:0080135;GO:1901315;GO:0044446;GO:0043229;GO:0051248;GO:0033554;GO:0019783;GO:0043227;GO:0070555;GO:0033043;GO:0006725;GO:0031625;GO:0008233;GO:0005634;GO:0140096;GO:0006955;GO:0051052;GO:0009987;GO:0050789;GO:0010605;GO:0071347;GO:0036459;GO:…	K09602	3J4HG	O	sp|Q7TQI3|OTUB1_MOUSE Ubiquitin thioesterase OTUB1 OS=Mus musculus OX=10090 GN=Otub1 PE=1 SV=2	XP_015420761.1 PREDICTED: ubiquitin thioesterase OTUB1 [Myotis davidii]
MSTRG.444.2	NW_004801604.1[+]50005609-50013651	rna-XM_005063896.3	j	GO:0010033;GO:0044237;GO:0043226;GO:0005829;GO:0044238;GO:0019538;GO:0033182;GO:0005488;GO:0044428;GO:0050896;GO:0006282;GO:1902914;GO:0071345;GO:0031399;GO:1902275;GO:0032269;GO:0006508;GO:0008150;GO:0031981;GO:0032268;GO:0031397;GO:0060255;GO:0071704;GO:0031056;GO:0019222;GO:0048523;GO:1903321;GO:0051246;GO:0031323;GO:0043130;GO:0071108;GO:0019899;GO:1900044;GO:0033554;GO:0051248;GO:0043229;GO:…	K09602	3J4HG	O	sp|Q7TQI3|OTUB1_MOUSE Ubiquitin thioesterase OTUB1 OS=Mus musculus OX=10090 GN=Otub1 PE=1 SV=2	XP_015420761.1 PREDICTED: ubiquitin thioesterase OTUB1 [Myotis davidii]
MSTRG.445.1	NW_004801604.1[-]50013754-50169252	rna-XM_005063898.3	j	GO:0042278;GO:0006464;GO:0019538;GO:0072521;GO:0044422;GO:0044238;GO:0043226;GO:0044237;GO:0005622;GO:0031974;GO:0006974;GO:0008150;GO:0005575;GO:0003824;GO:1901657;GO:0036211;GO:0005654;GO:0044428;GO:0050896;GO:0046483;GO:0071704;GO:0043233;GO:0003674;GO:0031981;GO:0044267;GO:0043170;GO:0044446;GO:0019213;GO:0043229;GO:0044281;GO:0055086;GO:1901360;GO:0070013;GO:0033554;GO:0044260;GO:0051725;GO:…	-	4PYN8	BK	sp|Q922B1|MACD1_MOUSE ADP-ribose glycohydrolase MACROD1 OS=Mus musculus OX=10090 GN=Macrod1 PE=1 SV=2	XP_005063955.1 ADP-ribose glycohydrolase MACROD1 isoform X3 [Mesocricetus auratus]
MSTRG.449.1	NW_004801604.1[-]50227726-50228802	rna-XM_021226296.1	j	GO:1901360;GO:0000215;GO:0051338;GO:0043549;GO:0006139;GO:0006807;GO:0006396;GO:0080090;GO:0019220;GO:0042325;GO:0051171;GO:0065009;GO:0008152;GO:0016740;GO:0140101;GO:0009987;GO:0065007;GO:0050789;GO:0016070;GO:0006725;GO:0034470;GO:0034641;GO:0016773;GO:0034660;GO:0001932;GO:0090304;GO:0044237;GO:0008033;GO:0045859;GO:0044238;GO:0010467;GO:0000394;GO:0031399;GO:0003824;GO:0006399;GO:0008150;GO:…	K10669	4PSNF	J	sp|Q8K3A2|TRPT1_MOUSE tRNA 2&apos;-phosphotransferase 1 OS=Mus musculus OX=10090 GN=Trpt1 PE=2 SV=2	XP_040604484.1 tRNA 2&apos;-phosphotransferase 1 isoform X5 [Mesocricetus auratus] &gt;XP_040604487.1 tRNA 2&apos;-phosphotransferase 1 isoform X5 [Mesocricetus auratus]
MSTRG.449.2	NW_004801604.1[-]50227726-50228802	rna-XM_021226296.1	j	GO:0031399;GO:0003824;GO:0008150;GO:0140098;GO:0006399;GO:0001932;GO:0034660;GO:0090304;GO:0044237;GO:0008033;GO:0045859;GO:0044238;GO:0000394;GO:0010467;GO:0043170;GO:0006388;GO:0031323;GO:0051246;GO:0008380;GO:0050794;GO:0032268;GO:0050790;GO:0003674;GO:0071704;GO:0019222;GO:0016772;GO:0060255;GO:0051174;GO:0046483;GO:0006396;GO:0080090;GO:0006139;GO:0006807;GO:0042325;GO:0019220;GO:0065009;GO:…	K10669	4PSNF	J	sp|Q8K3A2|TRPT1_MOUSE tRNA 2&apos;-phosphotransferase 1 OS=Mus musculus OX=10090 GN=Trpt1 PE=2 SV=2	XP_040604477.1 tRNA 2&apos;-phosphotransferase 1 isoform X4 [Mesocricetus auratus]
MSTRG.449.5	NW_004801604.1[-]50227750-50228802	rna-XM_021226296.1	j	GO:0006725;GO:0016773;GO:0034641;GO:0034470;GO:0016740;GO:0008152;GO:0016070;GO:0050789;GO:0065007;GO:0009987;GO:0140101;GO:0042325;GO:0019220;GO:0006396;GO:0080090;GO:0006807;GO:0006139;GO:0065009;GO:0051171;GO:0051338;GO:0000215;GO:1901360;GO:0043549;GO:0031323;GO:0051246;GO:0006388;GO:0043170;GO:0008380;GO:0050790;GO:0003674;GO:0050794;GO:0032268;GO:0051174;GO:0046483;GO:0071704;GO:0019222;GO:…	K10669	4PSNF	J	sp|Q8K3A2|TRPT1_MOUSE tRNA 2&apos;-phosphotransferase 1 OS=Mus musculus OX=10090 GN=Trpt1 PE=2 SV=2	XP_040604477.1 tRNA 2&apos;-phosphotransferase 1 isoform X4 [Mesocricetus auratus]
MSTRG.450.1	NW_004801604.1[+]50229772-50230472	-	u	GO:0044446;GO:0046872;GO:0043229;GO:0044422;GO:0070013;GO:0008768;GO:0005622;GO:0043226;GO:0031974;GO:0003824;GO:0005575;GO:0005654;GO:0044464;GO:0005488;GO:0043169;GO:0005623;GO:0044428;GO:0016462;GO:0016787;GO:0043233;GO:0005634;GO:0031981;GO:0043167;GO:0003674;GO:0043227;GO:0016818;GO:0016817;GO:0044424;GO:0043231	-	4PXHS	S	sp|Q9DD16|NUD22_MOUSE Uridine diphosphate glucose pyrophosphatase NUDT22 OS=Mus musculus OX=10090 GN=Nudt22 PE=2 SV=1	XP_040604510.1 uridine diphosphate glucose pyrophosphatase NUDT22 isoform X2 [Mesocricetus auratus]
MSTRG.451.1	NW_004801604.1[.]50231534-50232793	-	u	GO:0005515;GO:0016020;GO:0005488;GO:0050896;GO:0006950;GO:0008150;GO:0005575;GO:0003674;GO:0006986;GO:0042221;GO:0031224;GO:0016021;GO:0010033;GO:0035966;GO:0051082;GO:0009987;GO:0006457;GO:0044425	-	4Q0D4	O	sp|Q6P9U1|NUD22_RAT Uridine diphosphate glucose pyrophosphatase NUDT22 OS=Rattus norvegicus OX=10116 GN=Nudt22 PE=2 SV=1	XP_034369187.1 uridine diphosphate glucose pyrophosphatase NUDT22 [Arvicanthis niloticus]
MSTRG.452.2	NW_004801604.1[+]50233078-50238406	rna-XM_005063904.3	j	GO:0006986;GO:0042221;GO:0003674;GO:0016021;GO:0010033;GO:0031224;GO:0006457;GO:0035966;GO:0051082;GO:0009987;GO:0044425;GO:0016020;GO:0005515;GO:0005488;GO:0050896;GO:0006950;GO:0008150;GO:0005575	K16858	4Q0D4	O	sp|P49766|VEGFB_MOUSE Vascular endothelial growth factor B OS=Mus musculus OX=10090 GN=Vegfb PE=2 SV=2	XP_005063961.1 vascular endothelial growth factor B isoform X1 [Mesocricetus auratus] &gt;XP_040604539.1 vascular endothelial growth factor B isoform X1 [Mesocricetus auratus]
MSTRG.453.1	NW_004801604.1[+]50234143-50234619	rna-XM_021226307.1	i	GO:0031224;GO:0010033;GO:0016021;GO:0003674;GO:0042221;GO:0006986;GO:0044425;GO:0009987;GO:0051082;GO:0035966;GO:0006457;GO:0050896;GO:0006950;GO:0005488;GO:0005515;GO:0016020;GO:0005575;GO:0008150	-	4Q0D4	O	-	XP_040604528.1 dnaJ homolog subfamily C member 4 isoform X2 [Mesocricetus auratus]
MSTRG.454.1	NW_004801604.1[+]50246375-50249042	rna-XM_013120173.2	j	GO:0043170;GO:0044267;GO:0018193;GO:0003674;GO:0071704;GO:0097159;GO:0016853;GO:0006457;GO:0005488;GO:0036211;GO:0005783;GO:0005575;GO:0044432;GO:0003824;GO:0008150;GO:0043226;GO:0005622;GO:0044237;GO:0005737;GO:0044422;GO:0044238;GO:0019538;GO:0006464;GO:0044424;GO:0005527;GO:0016020;GO:0012505;GO:0043231;GO:0018208;GO:0043227;GO:0000413;GO:0005528;GO:0061077;GO:0008152;GO:1901363;GO:0005789;GO:…	K09569	4KQU5	O	sp|P45878|FKBP2_MOUSE Peptidyl-prolyl cis-trans isomerase FKBP2 OS=Mus musculus OX=10090 GN=Fkbp2 PE=1 SV=1	XP_040604551.1 peptidyl-prolyl cis-trans isomerase FKBP2 isoform X1 [Mesocricetus auratus]
MSTRG.454.2	NW_004801604.1[+]50246375-50249042	rna-XM_013120173.2	j	GO:0018193;GO:0003674;GO:0006457;GO:0097159;GO:0071704;GO:0016853;GO:0044267;GO:0043170;GO:0005622;GO:0005737;GO:0044237;GO:0043226;GO:0019538;GO:0006464;GO:0044238;GO:0044422;GO:0036211;GO:0005488;GO:0008150;GO:0005783;GO:0044432;GO:0003824;GO:0005575;GO:0008152;GO:0061077;GO:0140096;GO:0098827;GO:0009987;GO:0044425;GO:1901363;GO:0005789;GO:0016020;GO:0005527;GO:0012505;GO:0043231;GO:0044424;GO:…	K09569	4Q5F3	O	sp|P45878|FKBP2_MOUSE Peptidyl-prolyl cis-trans isomerase FKBP2 OS=Mus musculus OX=10090 GN=Fkbp2 PE=1 SV=1	XP_012975556.2 peptidyl-prolyl cis-trans isomerase FKBP2 isoform X4 [Mesocricetus auratus]
MSTRG.454.3	NW_004801604.1[+]50246375-50249042	rna-XM_013120173.2	j	GO:0005789;GO:1901363;GO:0044425;GO:0098827;GO:0009987;GO:0140096;GO:0061077;GO:0008152;GO:0043227;GO:0000413;GO:0005528;GO:0018208;GO:0044424;GO:0043231;GO:0012505;GO:0005527;GO:0016020;GO:0043229;GO:0044446;GO:0042175;GO:0003755;GO:0016859;GO:0044444;GO:0044260;GO:0008144;GO:0005623;GO:1901564;GO:0043412;GO:0006807;GO:0044464;GO:0031984;GO:0016853;GO:0071704;GO:0097159;GO:0006457;GO:0003674;GO:…	K09569	4Q5F3	O	sp|P45878|FKBP2_MOUSE Peptidyl-prolyl cis-trans isomerase FKBP2 OS=Mus musculus OX=10090 GN=Fkbp2 PE=1 SV=1	XP_040604560.1 peptidyl-prolyl cis-trans isomerase FKBP2 isoform X3 [Mesocricetus auratus]
MSTRG.454.6	NW_004801604.1[+]50246630-50249042	rna-XM_013120173.2	j	GO:0003755;GO:0042175;GO:0043229;GO:0044446;GO:0043412;GO:0006807;GO:1901564;GO:0005623;GO:0031984;GO:0044464;GO:0044260;GO:0008144;GO:0016859;GO:0044444;GO:0008152;GO:0061077;GO:0009987;GO:0098827;GO:0140096;GO:0044425;GO:0005789;GO:1901363;GO:0012505;GO:0043231;GO:0005527;GO:0016020;GO:0044424;GO:0005528;GO:0000413;GO:0043227;GO:0018208;GO:0005737;GO:0044237;GO:0005622;GO:0043226;GO:0006464;GO:…	K09569	35PYJ	O	sp|P45878|FKBP2_MOUSE Peptidyl-prolyl cis-trans isomerase FKBP2 OS=Mus musculus OX=10090 GN=Fkbp2 PE=1 SV=1	XP_040604556.1 peptidyl-prolyl cis-trans isomerase FKBP2 isoform X2 [Mesocricetus auratus]
MSTRG.454.7	NW_004801604.1[+]50246869-50249042	rna-XM_013120173.2	j	GO:0043170;GO:0044267;GO:0003674;GO:0018193;GO:0016853;GO:0097159;GO:0071704;GO:0006457;GO:0005488;GO:0036211;GO:0005575;GO:0044432;GO:0003824;GO:0005783;GO:0008150;GO:0043226;GO:0044237;GO:0005737;GO:0005622;GO:0044422;GO:0044238;GO:0006464;GO:0019538;GO:0044424;GO:0012505;GO:0043231;GO:0005527;GO:0016020;GO:0043227;GO:0005528;GO:0000413;GO:0018208;GO:0061077;GO:0008152;GO:0005789;GO:1901363;GO:…	K09569	35PYJ	O	sp|P45878|FKBP2_MOUSE Peptidyl-prolyl cis-trans isomerase FKBP2 OS=Mus musculus OX=10090 GN=Fkbp2 PE=1 SV=1	XP_040604551.1 peptidyl-prolyl cis-trans isomerase FKBP2 isoform X1 [Mesocricetus auratus]
MSTRG.455.2	NW_004801604.1[-]50249465-50250163	rna-XM_021226328.1	j	GO:0045936;GO:0048519;GO:0010563;GO:0065007;GO:0006955;GO:0050789;GO:0010605;GO:0043666;GO:0035308;GO:0032515;GO:0006950;GO:0044424;GO:0004857;GO:0098772;GO:0051248;GO:0019208;GO:0031400;GO:0010923;GO:0051171;GO:0065009;GO:0005623;GO:0080090;GO:0044464;GO:0019220;GO:0004864;GO:0051172;GO:0042325;GO:0044092;GO:0060255;GO:0019222;GO:0048523;GO:0051174;GO:0050794;GO:0032268;GO:0035303;GO:0003674;GO:…	K17555	36AGC	S	sp|Q62084|PP14B_MOUSE Protein phosphatase 1 regulatory subunit 14B OS=Mus musculus OX=10090 GN=Ppp1r14b PE=1 SV=2	XP_015444176.1 protein phosphatase 1 regulatory subunit 14B, partial [Pteropus alecto]
MSTRG.457.1	NW_004801604.1[-]50274352-50282859	rna-XM_005063912.3	j	GO:0043065;GO:0043900;GO:0022407;GO:0033674;GO:1902531;GO:0007417;GO:0080134;GO:0097190;GO:0050870;GO:1903530;GO:0044281;GO:0008637;GO:0030162;GO:0034641;GO:0010508;GO:1901575;GO:0009612;GO:0022414;GO:0051222;GO:0022409;GO:0044703;GO:0019320;GO:0072655;GO:0065008;GO:0070887;GO:0016052;GO:0022607;GO:0072657;GO:0009161;GO:0043069;GO:0098586;GO:0002696;GO:0021987;GO:0061024;GO:0046887;GO:0044422;GO:…	K02158	4Q5AE	T	sp|O35147|BAD_RAT Bcl2-associated agonist of cell death OS=Rattus norvegicus OX=10116 GN=Bad PE=1 SV=2	XP_040604617.1 bcl2-associated agonist of cell death isoform X1 [Mesocricetus auratus]
MSTRG.458.2	NW_004801604.1[+]50283026-50286061	rna-XM_013113343.2	j	GO:0044425;GO:0016021;GO:0031224;GO:0005575;GO:0016020	-	4PYWN	S	sp|Q80ZU9|G137A_MOUSE Integral membrane protein GPR137 OS=Mus musculus OX=10090 GN=Gpr137 PE=2 SV=1	XP_040604606.1 integral membrane protein GPR137 isoform X1 [Mesocricetus auratus]
MSTRG.458.3	NW_004801604.1[+]50283265-50286061	rna-XM_013113343.2	j	GO:0016020;GO:0016021;GO:0044425;GO:0005575;GO:0031224	-	4PYWN	S	sp|Q80ZU9|G137A_MOUSE Integral membrane protein GPR137 OS=Mus musculus OX=10090 GN=Gpr137 PE=2 SV=1	NP_001170833.1 integral membrane protein GPR137 isoform 4 [Mus musculus] &gt;NP_001366464.1 integral membrane protein GPR137 isoform 4 [Mus musculus] &gt;NP_001366465.1 integral membrane protein GPR137 isoform 4 [Mus musculus] &gt;BAE41705.1 unnamed protein product [Mus musculus]
MSTRG.460.2	NW_004801604.1[-]50315213-50316244	rna-XM_005063916.3	j	GO:0034641;GO:0048522;GO:0043231;GO:0018364;GO:0010604;GO:0044424;GO:0032991;GO:0016070;GO:0065007;GO:0036265;GO:0016740;GO:0010628;GO:0140102;GO:0051254;GO:0044444;GO:0008213;GO:0031167;GO:0006807;GO:0071840;GO:0044464;GO:0080090;GO:0048471;GO:0008276;GO:0008173;GO:0090069;GO:0070013;GO:1901360;GO:0000154;GO:0006364;GO:0030488;GO:0019219;GO:0005515;GO:0044267;GO:0008168;GO:0043170;GO:0046483;GO:…	K15448	4Q5K6	S	sp|Q9DCG9|TR112_MOUSE Multifunctional methyltransferase subunit TRM112-like protein OS=Mus musculus OX=10090 GN=Trmt112 PE=1 SV=1	XP_006980778.2 PREDICTED: multifunctional methyltransferase subunit TRM112-like protein [Peromyscus maniculatus bairdii] &gt;XP_028709544.1 multifunctional methyltransferase subunit TRM112-like protein [Peromyscus leucopus]
MSTRG.462.3	NW_004801604.1[+]50367262-50380035	rna-XM_005063919.3	j	GO:0035404;GO:0032555;GO:0031323;GO:1901985;GO:0009891;GO:0031056;GO:0060249;GO:0042327;GO:0031981;GO:0051090;GO:0006357;GO:0008150;GO:1902680;GO:0010556;GO:0031399;GO:0044428;GO:0050896;GO:0019538;GO:0009889;GO:0032553;GO:0044238;GO:0000228;GO:0031326;GO:0043226;GO:0001932;GO:0031325;GO:1901983;GO:0051173;GO:0043232;GO:0032559;GO:0043227;GO:0016043;GO:0033043;GO:0010638;GO:0140096;GO:0006468;GO:…	K16510	4Q0IP	T	sp|Q9Z2B9|KS6A4_MOUSE Ribosomal protein S6 kinase alpha-4 OS=Mus musculus OX=10090 GN=Rps6ka4 PE=1 SV=2	XP_021082041.1 ribosomal protein S6 kinase alpha-4 isoform X3 [Mesocricetus auratus]
MSTRG.464.1	NW_004801604.1[+]50651508-50702842	rna-XM_013114208.2	x	GO:0050790;GO:0097458;GO:0003674;GO:0007264;GO:0050794;GO:0043085;GO:0010035;GO:0051336;GO:0005515;GO:0031252;GO:0005509;GO:0019899;GO:0007265;GO:0030054;GO:0042221;GO:0005829;GO:0051345;GO:0005737;GO:0005622;GO:0051592;GO:0071944;GO:0005886;GO:0120025;GO:0007165;GO:0042995;GO:0043005;GO:0001726;GO:0005085;GO:0050896;GO:0005488;GO:0035556;GO:0008150;GO:0098590;GO:0005575;GO:0051716;GO:0071277;GO:…	K12361	4Q2D0	T	sp|Q32N25|GRP2A_XENLA RAS guanyl-releasing protein 2-A OS=Xenopus laevis OX=8355 GN=rasgrp2-a PE=2 SV=1	XP_036033985.1 nascent polypeptide-associated complex subunit alpha, muscle-specific form-like [Onychomys torridus]
MSTRG.464.2	NW_004801604.1[+]50667381-50697461	rna-XM_005063923.3	x	-	-	-	-	-	XP_035297485.1 basic salivary proline-rich protein 3-like [Cricetulus griseus]
MSTRG.463.24	NW_004801604.1[-]50675117-50717093	rna-XM_013114147.2	j	GO:0010038;GO:0071241;GO:0046872;GO:0019992;GO:0023052;GO:0098772;GO:0044459;GO:0043087;GO:0065009;GO:0008289;GO:0031256;GO:0045202;GO:0071248;GO:0044444;GO:0051128;GO:0007154;GO:0005623;GO:0043169;GO:0044464;GO:0009987;GO:0065007;GO:0050789;GO:0032587;GO:0120038;GO:0044425;GO:0040008;GO:0051716;GO:0071277;GO:0043167;GO:0031253;GO:0070887;GO:0044463;GO:0043547;GO:0051020;GO:0044093;GO:0001558;GO:…	K12361	4Q2D0	T	sp|P0C643|GRP2_RAT RAS guanyl-releasing protein 2 OS=Rattus norvegicus OX=10116 GN=Rasgrp2 PE=1 SV=1	XP_021082150.1 RAS guanyl-releasing protein 2 isoform X2 [Mesocricetus auratus]
MSTRG.464.4	NW_004801604.1[+]50694271-50697461	rna-XM_005063923.3	x	-	-	-	-	-	XP_035297485.1 basic salivary proline-rich protein 3-like [Cricetulus griseus]
MSTRG.464.3	NW_004801604.1[+]50694271-50702842	rna-XM_013114208.2	x	GO:0044463;GO:0051020;GO:0043547;GO:0044093;GO:0044424;GO:0001558;GO:0016020;GO:0040008;GO:0044425;GO:0009987;GO:0065007;GO:0032587;GO:0050789;GO:0120038;GO:0043167;GO:0031253;GO:0070887;GO:0051716;GO:0071277;GO:0045202;GO:0071248;GO:0044444;GO:0008289;GO:0065009;GO:0031256;GO:0005623;GO:0043169;GO:0044464;GO:0051128;GO:0007154;GO:0046872;GO:0071241;GO:0019992;GO:0023052;GO:0010038;GO:0098772;GO:…	K12361	4Q2D0	T	sp|Q32N25|GRP2A_XENLA RAS guanyl-releasing protein 2-A OS=Xenopus laevis OX=8355 GN=rasgrp2-a PE=2 SV=1	XP_036033985.1 nascent polypeptide-associated complex subunit alpha, muscle-specific form-like [Onychomys torridus]
MSTRG.464.5	NW_004801604.1[+]50694385-50702842	rna-XM_013114208.2	x	GO:0005509;GO:0031252;GO:0005515;GO:0051336;GO:0043085;GO:0010035;GO:0007265;GO:0019899;GO:0007264;GO:0050794;GO:0003674;GO:0097458;GO:0050790;GO:0035556;GO:0005488;GO:0050896;GO:0005085;GO:0005575;GO:0098590;GO:0008150;GO:0007165;GO:0071944;GO:0005886;GO:0120025;GO:0051592;GO:0005622;GO:0005737;GO:0051345;GO:0030054;GO:0042221;GO:0005829;GO:0001726;GO:0043005;GO:0042995;GO:0044424;GO:0001558;GO:…	K12361	4Q2D0	T	sp|Q32N25|GRP2A_XENLA RAS guanyl-releasing protein 2-A OS=Xenopus laevis OX=8355 GN=rasgrp2-a PE=2 SV=1	XP_036033985.1 nascent polypeptide-associated complex subunit alpha, muscle-specific form-like [Onychomys torridus]
MSTRG.463.25	NW_004801604.1[-]50699176-50712714	rna-XM_013116738.2	j	GO:0044093;GO:0043547;GO:0051020;GO:0044463;GO:0016020;GO:0001558;GO:0044424;GO:0120038;GO:0032587;GO:0050789;GO:0065007;GO:0009987;GO:0040008;GO:0044425;GO:0071277;GO:0051716;GO:0070887;GO:0031253;GO:0043167;GO:0065009;GO:0031256;GO:0008289;GO:0071248;GO:0044444;GO:0045202;GO:0007154;GO:0051128;GO:0044464;GO:0043169;GO:0005623;GO:0010038;GO:0023052;GO:0019992;GO:0046872;GO:0071241;GO:0043087;GO:…	K12361	4Q2D0	T	sp|P0C643|GRP2_RAT RAS guanyl-releasing protein 2 OS=Rattus norvegicus OX=10116 GN=Rasgrp2 PE=1 SV=1	XP_012972192.1 RAS guanyl-releasing protein 2 isoform X1 [Mesocricetus auratus] &gt;XP_012972201.1 RAS guanyl-releasing protein 2 isoform X1 [Mesocricetus auratus] &gt;XP_012972207.1 RAS guanyl-releasing protein 2 isoform X1 [Mesocricetus auratus]
MSTRG.463.26	NW_004801604.1[-]50699400-50717093	rna-XM_013116738.2	j	GO:0001558;GO:0016020;GO:0044424;GO:0044463;GO:0044093;GO:0051020;GO:0043547;GO:0071277;GO:0051716;GO:0043167;GO:0070887;GO:0031253;GO:0050789;GO:0032587;GO:0009987;GO:0065007;GO:0120038;GO:0040008;GO:0044425;GO:0007154;GO:0051128;GO:0043169;GO:0005623;GO:0044464;GO:0008289;GO:0065009;GO:0031256;GO:0045202;GO:0044444;GO:0071248;GO:0098772;GO:0043087;GO:0044459;GO:0010038;GO:0071241;GO:0046872;GO:…	K12361	4Q2D0	T	sp|P0C643|GRP2_RAT RAS guanyl-releasing protein 2 OS=Rattus norvegicus OX=10116 GN=Rasgrp2 PE=1 SV=1	XP_007942999.1 PREDICTED: RAS guanyl-releasing protein 2 isoform X2 [Orycteropus afer afer]
MSTRG.463.27	NW_004801604.1[-]50699944-50716908	rna-XM_013116738.2	j	GO:0050896;GO:0035556;GO:0005488;GO:0005085;GO:0098590;GO:0005575;GO:0008150;GO:0007165;GO:0030054;GO:0051345;GO:0042221;GO:0005829;GO:0005622;GO:0005737;GO:0051592;GO:0071944;GO:0120025;GO:0005886;GO:0001726;GO:0042995;GO:0043005;GO:0005509;GO:0043085;GO:0010035;GO:0051336;GO:0005515;GO:0031252;GO:0007265;GO:0019899;GO:0007264;GO:0050794;GO:0050790;GO:0097458;GO:0003674;GO:0044464;GO:0005623;GO:…	K12361	4Q2D0	T	sp|P0C643|GRP2_RAT RAS guanyl-releasing protein 2 OS=Rattus norvegicus OX=10116 GN=Rasgrp2 PE=1 SV=1	XP_021082150.1 RAS guanyl-releasing protein 2 isoform X2 [Mesocricetus auratus]
MSTRG.463.28	NW_004801604.1[-]50701097-50718024	rna-XM_013116738.2	j	GO:0098772;GO:0043087;GO:0044459;GO:0046872;GO:0071241;GO:0023052;GO:0019992;GO:0010038;GO:0043169;GO:0005623;GO:0044464;GO:0007154;GO:0051128;GO:0045202;GO:0044444;GO:0071248;GO:0031256;GO:0065009;GO:0008289;GO:0043167;GO:0070887;GO:0031253;GO:0071277;GO:0051716;GO:0044425;GO:0040008;GO:0032587;GO:0050789;GO:0065007;GO:0009987;GO:0120038;GO:0044424;GO:0001558;GO:0016020;GO:0044463;GO:0044093;GO:…	K12361	4Q2D0	T	sp|P0C643|GRP2_RAT RAS guanyl-releasing protein 2 OS=Rattus norvegicus OX=10116 GN=Rasgrp2 PE=1 SV=1	XP_012972192.1 RAS guanyl-releasing protein 2 isoform X1 [Mesocricetus auratus] &gt;XP_012972201.1 RAS guanyl-releasing protein 2 isoform X1 [Mesocricetus auratus] &gt;XP_012972207.1 RAS guanyl-releasing protein 2 isoform X1 [Mesocricetus auratus]
MSTRG.463.34	NW_004801604.1[-]50701207-50717093	rna-XM_013116738.2	j	GO:0044459;GO:0043087;GO:0098772;GO:0010038;GO:0019992;GO:0023052;GO:0046872;GO:0071241;GO:0051128;GO:0007154;GO:0044464;GO:0005623;GO:0043169;GO:0065009;GO:0008289;GO:0031256;GO:0071248;GO:0044444;GO:0045202;GO:0051716;GO:0071277;GO:0031253;GO:0070887;GO:0043167;GO:0120038;GO:0065007;GO:0009987;GO:0050789;GO:0032587;GO:0044425;GO:0040008;GO:0016020;GO:0001558;GO:0044424;GO:0051020;GO:0043547;GO:…	K12361	4Q2D0	T	sp|P0C643|GRP2_RAT RAS guanyl-releasing protein 2 OS=Rattus norvegicus OX=10116 GN=Rasgrp2 PE=1 SV=1	XP_012972192.1 RAS guanyl-releasing protein 2 isoform X1 [Mesocricetus auratus] &gt;XP_012972201.1 RAS guanyl-releasing protein 2 isoform X1 [Mesocricetus auratus] &gt;XP_012972207.1 RAS guanyl-releasing protein 2 isoform X1 [Mesocricetus auratus]
MSTRG.463.36	NW_004801604.1[-]50713296-50716908	rna-XM_013116738.2	j	GO:0005488;GO:0035556;GO:0050896;GO:0005085;GO:0098590;GO:0005575;GO:0008150;GO:0007165;GO:0005737;GO:0005622;GO:0030054;GO:0042221;GO:0051345;GO:0005829;GO:0071944;GO:0051592;GO:0005886;GO:0120025;GO:0001726;GO:0042995;GO:0043005;GO:0005509;GO:0051336;GO:0010035;GO:0043085;GO:0031252;GO:0005515;GO:0007265;GO:0019899;GO:0050794;GO:0007264;GO:0097458;GO:0050790;GO:0003674;GO:0044464;GO:0043169;GO:…	K12361	353HV	T	sp|P0C643|GRP2_RAT RAS guanyl-releasing protein 2 OS=Rattus norvegicus OX=10116 GN=Rasgrp2 PE=1 SV=1	XP_011543020.1 RAS guanyl-releasing protein 2 isoform X3 [Homo sapiens]
MSTRG.463.35	NW_004801604.1[-]50713296-50717093	rna-XM_013116738.2	j	GO:0008150;GO:0005575;GO:0098590;GO:0005085;GO:0005488;GO:0035556;GO:0050896;GO:0043005;GO:0042995;GO:0001726;GO:0071944;GO:0120025;GO:0051592;GO:0005886;GO:0005737;GO:0005622;GO:0030054;GO:0005829;GO:0042221;GO:0051345;GO:0007165;GO:0019899;GO:0007265;GO:0031252;GO:0005515;GO:0051336;GO:0010035;GO:0043085;GO:0005509;GO:0003674;GO:0097458;GO:0050790;GO:0050794;GO:0007264;GO:0031256;GO:0065009;GO:…	K12361	353HV	T	sp|P0C643|GRP2_RAT RAS guanyl-releasing protein 2 OS=Rattus norvegicus OX=10116 GN=Rasgrp2 PE=1 SV=1	XP_007942997.1 PREDICTED: RAS guanyl-releasing protein 2 isoform X1 [Orycteropus afer afer]
MSTRG.465.2	NW_004801604.1[-]50728399-50740163	rna-XM_021226476.1	j	GO:0005575;GO:0003824;GO:0046983;GO:0042221;GO:0005737;GO:0005622;GO:0010675;GO:0044422;GO:0000272;GO:0010676;GO:0005515;GO:0043170;GO:0032881;GO:0043292;GO:0030017;GO:0044248;GO:0048856;GO:0030018;GO:0044247;GO:0030170;GO:0048878;GO:0003674;GO:0072503;GO:0050794;GO:0055065;GO:0036293;GO:0102250;GO:0050662;GO:0097367;GO:0045819;GO:0080090;GO:0044464;GO:0006874;GO:0043467;GO:0044042;GO:0017076;GO:…	K00688	4Q1FG	G	sp|Q9WUB3|PYGM_MOUSE Glycogen phosphorylase, muscle form OS=Mus musculus OX=10090 GN=Pygm PE=1 SV=3	XP_003510757.4 glycogen phosphorylase, muscle form [Cricetulus griseus]
MSTRG.466.1	NW_004801604.1[-]50748352-50762024	rna-XM_005063937.3	j	GO:0030575;GO:0031323;GO:0003676;GO:0032774;GO:0009059;GO:1903506;GO:0016604;GO:0007530;GO:0048662;GO:0031981;GO:0006997;GO:0019222;GO:0071704;GO:0097159;GO:0060255;GO:0036002;GO:0048523;GO:0008584;GO:0006397;GO:0044428;GO:0005488;GO:0006376;GO:0003723;GO:0042802;GO:0043933;GO:0000380;GO:0010556;GO:0022613;GO:0016071;GO:0048513;GO:0008150;GO:0006351;GO:0048731;GO:0007275;GO:0043226;GO:0044237;GO:…	K13095	4PZ1W	A	sp|Q64213|SF01_MOUSE Splicing factor 1 OS=Mus musculus OX=10090 GN=Sf1 PE=1 SV=6	XP_021082168.1 splicing factor 1 isoform X5 [Mesocricetus auratus]
MSTRG.466.2	NW_004801604.1[-]50748359-50762917	rna-XM_005063937.3	j	GO:0003712;GO:0022414;GO:0005840;GO:0019216;GO:0043231;GO:0044424;GO:0032991;GO:0034641;GO:1901576;GO:0045934;GO:0003006;GO:0050810;GO:0000398;GO:0030238;GO:0016070;GO:0065007;GO:0051172;GO:0044464;GO:0080090;GO:0000375;GO:0006807;GO:0071840;GO:0046661;GO:0097659;GO:0044444;GO:0009890;GO:0070013;GO:1901360;GO:0000389;GO:0018130;GO:0030154;GO:0032501;GO:0005515;GO:0043170;GO:0048869;GO:1901362;GO:…	K13095	4PZ1W	A	sp|Q64213|SF01_MOUSE Splicing factor 1 OS=Mus musculus OX=10090 GN=Sf1 PE=1 SV=6	XP_030106788.1 splicing factor 1 isoform X7 [Mus musculus]
MSTRG.466.3	NW_004801604.1[-]50748386-50762917	rna-XM_005063937.3	j	GO:0043227;GO:0043232;GO:0046890;GO:0006725;GO:0048608;GO:0031327;GO:0043228;GO:0016043;GO:0006355;GO:1901363;GO:0010558;GO:0048519;GO:0005634;GO:0044451;GO:0010605;GO:0050789;GO:0009987;GO:0071826;GO:0008152;GO:0043167;GO:0061458;GO:0007548;GO:0000245;GO:0044085;GO:0034622;GO:0051171;GO:0140110;GO:0044260;GO:0006396;GO:0008270;GO:0043169;GO:0006139;GO:0046546;GO:0005623;GO:0033327;GO:0022618;GO:…	K13095	4PZ1W	A	sp|Q64213|SF01_MOUSE Splicing factor 1 OS=Mus musculus OX=10090 GN=Sf1 PE=1 SV=6	XP_021006954.1 splicing factor 1 isoform X13 [Mus caroli]
MSTRG.466.4	NW_004801604.1[-]50748386-50762917	rna-XM_005063937.3	j	GO:0044260;GO:0140110;GO:0051171;GO:0034622;GO:0044085;GO:0000245;GO:0006996;GO:0022618;GO:0033327;GO:0006139;GO:0005623;GO:0046546;GO:0043169;GO:0008270;GO:0006396;GO:0051253;GO:0046914;GO:0034654;GO:0046872;GO:0043229;GO:1903507;GO:0044446;GO:0000003;GO:0005681;GO:0032502;GO:0048660;GO:0043232;GO:0043227;GO:0016043;GO:0043228;GO:0031327;GO:0048608;GO:0046890;GO:0006725;GO:0009987;GO:0071826;GO:…	K13095	4PZ1W	A	sp|Q64213|SF01_MOUSE Splicing factor 1 OS=Mus musculus OX=10090 GN=Sf1 PE=1 SV=6	XP_021082168.1 splicing factor 1 isoform X5 [Mesocricetus auratus]
MSTRG.466.5	NW_004801604.1[-]50749222-50762024	rna-XM_005063937.3	j	GO:0009889;GO:0044238;GO:0031326;GO:0009058;GO:0043226;GO:0044237;GO:0048731;GO:0006351;GO:0007275;GO:0008150;GO:0022613;GO:0048513;GO:0016071;GO:0000380;GO:0010556;GO:0006376;GO:0003723;GO:0043933;GO:0042802;GO:0044428;GO:0005488;GO:0006397;GO:0008584;GO:0048523;GO:0060255;GO:0036002;GO:0006997;GO:0097159;GO:0019222;GO:0071704;GO:0031981;GO:0048662;GO:0007530;GO:0016604;GO:0032774;GO:0009059;GO:…	K13095	4PZ1W	A	sp|Q64213|SF01_MOUSE Splicing factor 1 OS=Mus musculus OX=10090 GN=Sf1 PE=1 SV=6	XP_038936298.1 splicing factor 1 isoform X2 [Rattus norvegicus]
MSTRG.471.6	NW_004801604.1[-]50867697-50888777	rna-XM_013114018.2	j	GO:0000272;GO:0070925;GO:0005622;GO:0005737;GO:0014067;GO:0010506;GO:1903008;GO:0012501;GO:0022607;GO:0005575;GO:0061912;GO:0000045;GO:0010623;GO:0006914;GO:0034045;GO:0042060;GO:0008219;GO:0003674;GO:0050794;GO:0044247;GO:0048869;GO:0009267;GO:0048856;GO:0010646;GO:0007552;GO:1905037;GO:0005515;GO:0044248;GO:0043170;GO:0030242;GO:0030154;GO:0032501;GO:0010648;GO:0009894;GO:0005980;GO:0023051;GO:…	K17906	4Q2PI	U	sp|Q6P4T0|ATG2A_MOUSE Autophagy-related protein 2 homolog A OS=Mus musculus OX=10090 GN=Atg2a PE=1 SV=2	XP_012969474.1 LOW QUALITY PROTEIN: autophagy-related protein 2 homolog A [Mesocricetus auratus]
MSTRG.473.1	NW_004801604.1[-]50966485-50969176	-	u	GO:0044260;GO:0140110;GO:0051171;GO:0051707;GO:0006139;GO:0005623;GO:0003677;GO:0002521;GO:0043229;GO:0003700;GO:0034654;GO:0032502;GO:0043227;GO:0006725;GO:0042832;GO:0005634;GO:0009987;GO:0050789;GO:0006355;GO:1901363;GO:0008152;GO:0008150;GO:0006357;GO:0010556;GO:0001775;GO:0048513;GO:0050896;GO:0098542;GO:0005488;GO:0048534;GO:0002573;GO:0009889;GO:0009058;GO:0031326;GO:0044238;GO:0043226;GO:…	K09034	4Q5AA	K	sp|Q8N1L9|BATF2_HUMAN Basic leucine zipper transcriptional factor ATF-like 2 OS=Homo sapiens OX=9606 GN=BATF2 PE=1 SV=1	XP_040604892.1 basic leucine zipper transcriptional factor ATF-like 2 isoform X1 [Mesocricetus auratus]
MSTRG.481.1	NW_004801604.1[-]51088972-51090775	rna-XM_005063965.3	j	GO:0006412;GO:0045047;GO:0043043;GO:0042742;GO:0065007;GO:0016070;GO:1901575;GO:0006950;GO:0032991;GO:0044424;GO:0033036;GO:0043231;GO:0005840;GO:0046700;GO:0006810;GO:1901576;GO:0002385;GO:0019731;GO:0034641;GO:1901360;GO:0070013;GO:0044265;GO:1901566;GO:0015833;GO:0044464;GO:0034655;GO:0006807;GO:0009605;GO:0044444;GO:0006614;GO:0010629;GO:0006518;GO:0015935;GO:0009607;GO:0045184;GO:0072594;GO:…	K02983	4Q56K	J	sp|Q05474|UBIM_RAT Ubiquitin-like protein FUBI OS=Rattus norvegicus OX=10116 GN=Fau PE=3 SV=1	EDM12555.1 rCG47344, isoform CRA_b [Rattus norvegicus]
MSTRG.481.2	NW_004801604.1[-]51088973-51090775	rna-XM_005063965.3	j	GO:0009056;GO:0002227;GO:0043227;GO:0072599;GO:0043232;GO:0006725;GO:0070972;GO:0051179;GO:0043228;GO:0006613;GO:1901363;GO:0048519;GO:0022627;GO:0005634;GO:0044391;GO:0006955;GO:0009987;GO:0050789;GO:0010605;GO:0009617;GO:0046907;GO:0008152;GO:0044270;GO:0051707;GO:0044260;GO:0071702;GO:0005615;GO:0005623;GO:0006139;GO:1901564;GO:0044446;GO:0050830;GO:0043229;GO:0044445;GO:0042886;GO:1901361;GO:…	K02983	3EV9H	J	sp|Q05474|UBIM_RAT Ubiquitin-like protein FUBI OS=Rattus norvegicus OX=10116 GN=Fau PE=3 SV=1	KAF3822237.1 hypothetical protein GH733_007611 [Mirounga leonina]
MSTRG.488.1	NW_004801604.1[+]51311866-51331838	-	u	-	-	-	-	-	EGW10468.1 hypothetical protein I79_016958 [Cricetulus griseus]
MSTRG.489.1	NW_004801604.1[+]51314156-51331838	-	u	-	-	-	-	-	EGW10468.1 hypothetical protein I79_016958 [Cricetulus griseus]
MSTRG.490.1	NW_004801604.1[-]51314156-51331838	-	u	-	-	-	-	-	EGW10468.1 hypothetical protein I79_016958 [Cricetulus griseus]
MSTRG.489.2	NW_004801604.1[+]51314168-51331838	-	u	-	-	-	-	-	EGW10468.1 hypothetical protein I79_016958 [Cricetulus griseus]
MSTRG.489.3	NW_004801604.1[+]51314168-51331838	-	u	-	-	-	-	-	EGW10468.1 hypothetical protein I79_016958 [Cricetulus griseus]
MSTRG.489.4	NW_004801604.1[+]51314168-51331838	-	u	-	-	-	-	-	EGW10468.1 hypothetical protein I79_016958 [Cricetulus griseus]
MSTRG.490.2	NW_004801604.1[-]51314168-51331838	-	u	-	-	-	-	-	EGW10468.1 hypothetical protein I79_016958 [Cricetulus griseus]
MSTRG.492.1	NW_004801604.1[-]51348930-51351261	-	u	-	K10380	-	-	-	EGW10468.1 hypothetical protein I79_016958 [Cricetulus griseus]
MSTRG.492.2	NW_004801604.1[-]51349050-51351261	-	u	-	-	-	-	-	EGW10468.1 hypothetical protein I79_016958 [Cricetulus griseus]
MSTRG.493.1	NW_004801604.1[.]51354362-51361917	-	u	-	-	-	-	-	ERE77896.1 hypothetical protein H671_3g10769 [Cricetulus griseus]
MSTRG.494.1	NW_004801604.1[+]51378774-51392639	rna-XM_005063978.3	j	GO:0005798;GO:0018108;GO:0043229;GO:0034654;GO:0003677;GO:0015630;GO:0044446;GO:0006139;GO:1901564;GO:0005623;GO:0043412;GO:0044260;GO:0051171;GO:0008144;GO:0048193;GO:0044430;GO:0043167;GO:0008152;GO:0000166;GO:0009987;GO:0098796;GO:0050789;GO:0006468;GO:0043168;GO:0005634;GO:0140096;GO:0006355;GO:1901363;GO:0044425;GO:0005815;GO:0043228;GO:0051179;GO:0006725;GO:0030660;GO:0032559;GO:0030117;GO:…	K08876	4PZNG	T	sp|Q9EQC5|SCYL1_MOUSE N-terminal kinase-like protein OS=Mus musculus OX=10090 GN=Scyl1 PE=1 SV=1	XP_005064035.1 N-terminal kinase-like protein isoform X1 [Mesocricetus auratus]
MSTRG.495.1	NW_004801604.1[-]51392541-51409991	rna-XM_005063975.3	j	GO:0043167;GO:0036363;GO:2000739;GO:0030278;GO:0048519;GO:0050789;GO:0009987;GO:0048286;GO:0007167;GO:0009653;GO:0001501;GO:0007179;GO:0030500;GO:0032502;GO:0046850;GO:0007178;GO:0046872;GO:0023052;GO:0045597;GO:1902462;GO:0043169;GO:0045780;GO:0070168;GO:0009719;GO:0051241;GO:0048518;GO:0030279;GO:0070167;GO:2000738;GO:0071495;GO:0071363;GO:0030324;GO:0051094;GO:0060541;GO:2000736;GO:0071604;GO:…	K08023	4PSXF	T	sp|Q61810|LTBP3_MOUSE Latent-transforming growth factor beta-binding protein 3 OS=Mus musculus OX=10090 GN=Ltbp3 PE=1 SV=4	XP_005064033.1 latent-transforming growth factor beta-binding protein 3 isoform X1 [Mesocricetus auratus]
MSTRG.495.2	NW_004801604.1[-]51392541-51409991	rna-XM_005063975.3	j	GO:0003674;GO:0051240;GO:0042127;GO:0050794;GO:0060348;GO:0005515;GO:0048856;GO:0034105;GO:0042221;GO:0035295;GO:2000026;GO:0071559;GO:0034103;GO:0070848;GO:0030323;GO:0048771;GO:0072091;GO:0051093;GO:0060349;GO:0005576;GO:0061035;GO:0031012;GO:0005575;GO:0071310;GO:2000648;GO:0051716;GO:0070887;GO:0065008;GO:0045124;GO:0065007;GO:0061037;GO:2000741;GO:0048522;GO:0051239;GO:0060430;GO:0019838;GO:…	K08023	4PSXF	T	sp|Q61810|LTBP3_MOUSE Latent-transforming growth factor beta-binding protein 3 OS=Mus musculus OX=10090 GN=Ltbp3 PE=1 SV=4	XP_012969327.1 latent-transforming growth factor beta-binding protein 3 isoform X3 [Mesocricetus auratus]
MSTRG.495.6	NW_004801604.1[-]51392909-51409991	rna-XM_005063975.3	j	GO:0061035;GO:0071310;GO:0005575;GO:0031012;GO:0060349;GO:0005576;GO:0034103;GO:0071559;GO:0051093;GO:0048771;GO:0072091;GO:0030323;GO:0070848;GO:0035295;GO:0042221;GO:2000026;GO:0048856;GO:0034105;GO:0005515;GO:0060348;GO:0003674;GO:0050794;GO:0042127;GO:0051240;GO:0046849;GO:0050431;GO:0007154;GO:0032330;GO:0019838;GO:0032501;GO:0060430;GO:0051239;GO:0048522;GO:2000741;GO:0065007;GO:0045124;GO:…	K08023	4PSXF	T	sp|Q61810|LTBP3_MOUSE Latent-transforming growth factor beta-binding protein 3 OS=Mus musculus OX=10090 GN=Ltbp3 PE=1 SV=4	XP_005064033.1 latent-transforming growth factor beta-binding protein 3 isoform X1 [Mesocricetus auratus]
MSTRG.495.7	NW_004801604.1[-]51392978-51409465	rna-XM_005063975.3	j	GO:0071559;GO:0034103;GO:0030323;GO:0070848;GO:0051093;GO:0072091;GO:0048771;GO:0042221;GO:0035295;GO:2000026;GO:0061035;GO:0071310;GO:0005575;GO:0031012;GO:0060349;GO:0005576;GO:0060348;GO:0003674;GO:0051240;GO:0050794;GO:0042127;GO:0048856;GO:0034105;GO:0005515;GO:0019838;GO:0032330;GO:0032501;GO:0060430;GO:0051239;GO:0046849;GO:0050431;GO:0007154;GO:0065007;GO:0045124;GO:0061037;GO:2000648;GO:…	K08023	4PSXF	T	sp|Q61810|LTBP3_MOUSE Latent-transforming growth factor beta-binding protein 3 OS=Mus musculus OX=10090 GN=Ltbp3 PE=1 SV=4	XP_012969327.1 latent-transforming growth factor beta-binding protein 3 isoform X3 [Mesocricetus auratus]
MSTRG.495.8	NW_004801604.1[-]51393085-51409991	rna-XM_005063975.3	j	GO:0061035;GO:0031012;GO:0071310;GO:0005575;GO:0005576;GO:0060349;GO:0034103;GO:0071559;GO:0072091;GO:0048771;GO:0051093;GO:0070848;GO:0030323;GO:0035295;GO:0042221;GO:2000026;GO:0048856;GO:0034105;GO:0005515;GO:0060348;GO:0003674;GO:0042127;GO:0050794;GO:0051240;GO:0046849;GO:0050431;GO:0007154;GO:0032330;GO:0019838;GO:0032501;GO:0051239;GO:0060430;GO:0048522;GO:2000741;GO:0045124;GO:0065007;GO:…	K08023	4PSXF	T	sp|Q61810|LTBP3_MOUSE Latent-transforming growth factor beta-binding protein 3 OS=Mus musculus OX=10090 GN=Ltbp3 PE=1 SV=4	XP_005064033.1 latent-transforming growth factor beta-binding protein 3 isoform X1 [Mesocricetus auratus]
MSTRG.495.9	NW_004801604.1[-]51393092-51409465	rna-XM_005063975.3	j	GO:2000648;GO:0051716;GO:0070887;GO:0065008;GO:0045124;GO:0065007;GO:0061037;GO:2000741;GO:0048522;GO:0051239;GO:0060430;GO:0019838;GO:0032330;GO:0032501;GO:0007154;GO:0046849;GO:0050431;GO:0003674;GO:0051240;GO:0050794;GO:0042127;GO:0060348;GO:0005515;GO:0048856;GO:0034105;GO:0042221;GO:0035295;GO:2000026;GO:0071559;GO:0034103;GO:0070848;GO:0030323;GO:0048771;GO:0072091;GO:0051093;GO:0060349;GO:…	K08023	4PSXF	T	sp|Q61810|LTBP3_MOUSE Latent-transforming growth factor beta-binding protein 3 OS=Mus musculus OX=10090 GN=Ltbp3 PE=1 SV=4	XP_040605147.1 latent-transforming growth factor beta-binding protein 3 isoform X2 [Mesocricetus auratus]
MSTRG.496.6	NW_004801604.1[+]51421594-51423138	rna-XM_005063980.3	j	GO:0009987;GO:0008150;GO:0005488;GO:0007049;GO:0000278;GO:0051301;GO:0003674;GO:0005515;GO:0042802	-	4Q0XM	DV	sp|O60232|ZNRD2_HUMAN Protein ZNRD2 OS=Homo sapiens OX=9606 GN=ZNRD2 PE=1 SV=1	XP_005064037.1 protein ZNRD2 [Mesocricetus auratus]
MSTRG.496.7	NW_004801604.1[+]51421594-51423138	rna-XM_005063980.3	j	GO:0003674;GO:0005515;GO:0042802;GO:0005488;GO:0007049;GO:0000278;GO:0051301;GO:0009987;GO:0008150	-	4Q0XM	DV	sp|O60232|ZNRD2_HUMAN Protein ZNRD2 OS=Homo sapiens OX=9606 GN=ZNRD2 PE=1 SV=1	XP_005064037.1 protein ZNRD2 [Mesocricetus auratus]
MSTRG.496.1	NW_004801604.1[+]51421594-51425488	rna-XM_005063980.3	j	GO:0010648;GO:0032879;GO:0023051;GO:0060392;GO:0023057;GO:0030010;GO:0048518;GO:0048585;GO:0044464;GO:0005623;GO:0065007;GO:0009987;GO:0050789;GO:0051272;GO:2000145;GO:0090287;GO:0048519;GO:0008134;GO:0090288;GO:0048583;GO:0030512;GO:0009966;GO:0017015;GO:0048522;GO:0090101;GO:0044424;GO:0042995;GO:0009968;GO:0005622;GO:0005737;GO:0030027;GO:0120025;GO:0008150;GO:2000147;GO:0005575;GO:0090092;GO:…	-	4PXKC	T	sp|Q8N5H3|LRA25_HUMAN Leucine repeat adapter protein 25 OS=Homo sapiens OX=9606 GN=FAM89B PE=1 SV=2	XP_005064038.1 leucine repeat adapter protein 25 [Mesocricetus auratus]
MSTRG.496.2	NW_004801604.1[+]51421594-51425488	rna-XM_005063980.3	j	GO:0007049;GO:0005488;GO:0051301;GO:0000278;GO:0003674;GO:0005515;GO:0042802;GO:0009987;GO:0008150	-	4Q0XM	DV	sp|O60232|ZNRD2_HUMAN Protein ZNRD2 OS=Homo sapiens OX=9606 GN=ZNRD2 PE=1 SV=1	XP_005064037.1 protein ZNRD2 [Mesocricetus auratus]
MSTRG.496.3	NW_004801604.1[+]51421594-51425488	rna-XM_005063980.3	j	GO:0048519;GO:0090287;GO:0009987;GO:0065007;GO:0050789;GO:0051272;GO:2000145;GO:0048583;GO:0008134;GO:0090288;GO:0048522;GO:0017015;GO:0009966;GO:0030512;GO:0044424;GO:0090101;GO:0010648;GO:0032879;GO:0023051;GO:0060392;GO:0030010;GO:0023057;GO:0005623;GO:0044464;GO:0048518;GO:0048585;GO:0001222;GO:0048523;GO:0030335;GO:0050794;GO:1903845;GO:0040017;GO:0003674;GO:0001221;GO:1903844;GO:0010646;GO:…	-	4MW7F	S	sp|O60232|ZNRD2_HUMAN Protein ZNRD2 OS=Homo sapiens OX=9606 GN=ZNRD2 PE=1 SV=1	XP_009421752.2 leucine repeat adapter protein 25 isoform X2 [Pan troglodytes] &gt;XP_034788920.1 leucine repeat adapter protein 25 isoform X1 [Pan paniscus] &gt;PNI93788.1 FAM89B isoform 3 [Pan troglodytes]
MSTRG.496.4	NW_004801604.1[+]51421594-51425488	rna-XM_005063980.3	j	GO:0030335;GO:0048523;GO:0001222;GO:0001221;GO:0040017;GO:0003674;GO:1903845;GO:0050794;GO:0060390;GO:0010646;GO:1903844;GO:0031252;GO:0007163;GO:0005515;GO:0030334;GO:0040012;GO:0042995;GO:0009968;GO:0005622;GO:0005737;GO:0120025;GO:0030027;GO:0008150;GO:0090092;GO:0005575;GO:2000147;GO:0009986;GO:0051270;GO:0005488;GO:0050789;GO:0051272;GO:2000145;GO:0009987;GO:0065007;GO:0090287;GO:0048519;GO:…	-	4PXKC	T	sp|O60232|ZNRD2_HUMAN Protein ZNRD2 OS=Homo sapiens OX=9606 GN=ZNRD2 PE=1 SV=1	XP_005064038.1 leucine repeat adapter protein 25 [Mesocricetus auratus]
MSTRG.496.5	NW_004801604.1[+]51421594-51425488	rna-XM_005063980.3	j	GO:0005515;GO:0003674;GO:0042802;GO:0007049;GO:0005488;GO:0051301;GO:0000278;GO:0009987;GO:0008150	-	4Q0XM	DV	sp|O60232|ZNRD2_HUMAN Protein ZNRD2 OS=Homo sapiens OX=9606 GN=ZNRD2 PE=1 SV=1	XP_005064037.1 protein ZNRD2 [Mesocricetus auratus]
MSTRG.496.9	NW_004801604.1[+]51421601-51425488	rna-XM_005063980.3	j	GO:0008150;GO:0009987;GO:0000278;GO:0051301;GO:0005488;GO:0007049;GO:0042802;GO:0005515;GO:0003674	-	4Q0XM	DV	sp|O60232|ZNRD2_HUMAN Protein ZNRD2 OS=Homo sapiens OX=9606 GN=ZNRD2 PE=1 SV=1	XP_005064037.1 protein ZNRD2 [Mesocricetus auratus]
MSTRG.499.1	NW_004801604.1[+]51479862-51491384	rna-XM_013117026.2	j	GO:0016020;GO:0005575;GO:0031224;GO:0016021;GO:0044425	-	4Q1BU	S	sp|Q8VI59|PCX3_MOUSE Pecanex-like protein 3 OS=Mus musculus OX=10090 GN=Pcnx3 PE=1 SV=2	XP_040605286.1 pecanex-like protein 3 isoform X8 [Mesocricetus auratus]
MSTRG.501.1	NW_004801604.1[-]51507769-51519104	rna-XM_005063992.3	j	GO:0044877;GO:0043200;GO:2001233;GO:0006355;GO:0071222;GO:0009893;GO:0009987;GO:0035728;GO:0050789;GO:0006081;GO:0050776;GO:0002764;GO:0043227;GO:0009653;GO:0045944;GO:0032502;GO:0051248;GO:0045597;GO:0008544;GO:0043229;GO:0051253;GO:0014070;GO:0033613;GO:1990837;GO:1901653;GO:0014074;GO:0071356;GO:0009628;GO:0042108;GO:0140110;GO:0031667;GO:0001889;GO:1901698;GO:0006366;GO:0031323;GO:0022404;GO:…	K04735	4PTX4	K	sp|Q04207|TF65_MOUSE Transcription factor p65 OS=Mus musculus OX=10090 GN=Rela PE=1 SV=1	XP_005064049.1 transcription factor p65 isoform X1 [Mesocricetus auratus]
MSTRG.503.1	NW_004801604.1[-]51562311-51563420	rna-XM_005063997.3	j	GO:0044238;GO:0043229;GO:0044265;GO:1901360;GO:0009057;GO:0005622;GO:0044237;GO:0043226;GO:0090304;GO:0005575;GO:0044260;GO:0008150;GO:0006807;GO:0005623;GO:0006139;GO:0034655;GO:0044464;GO:0019439;GO:0006401;GO:0071704;GO:0016070;GO:0009987;GO:0046483;GO:0005634;GO:0008152;GO:0032299;GO:0003674;GO:0044270;GO:0043227;GO:0009056;GO:0046700;GO:0034641;GO:0044424;GO:0032991;GO:0043170;GO:1901575;GO:…	K10745	4QA4C	S	sp|Q9CQ18|RNH2C_MOUSE Ribonuclease H2 subunit C OS=Mus musculus OX=10090 GN=Rnaseh2c PE=1 SV=1	XP_005064054.1 ribonuclease H2 subunit C [Mesocricetus auratus]
MSTRG.506.1	NW_004801604.1[.]51599232-51600716	-	u	-	-	-	-	-	-
MSTRG.507.1	NW_004801604.1[+]51661788-51666005	rna-XM_021226749.1	j	GO:0048523;GO:0051307;GO:0097159;GO:0071704;GO:0000724;GO:1901361;GO:0035825;GO:0009058;GO:0044237;GO:0045132;GO:0007275;GO:0090305;GO:0040019;GO:0005488;GO:0031572;GO:0005634;GO:1901363;GO:0016787;GO:0048519;GO:0008152;GO:0048285;GO:0016889;GO:0043228;GO:0006725;GO:0022402;GO:1901988;GO:0045005;GO:0044446;GO:0046872;GO:0044818;GO:0004519;GO:0044260;GO:0006996;GO:0006139;GO:0048476;GO:0044774;GO:…	K08991	4Q0XG	L	sp|Q91ZJ0|MUS81_MOUSE Crossover junction endonuclease MUS81 OS=Mus musculus OX=10090 GN=Mus81 PE=1 SV=2	XP_040605517.1 crossover junction endonuclease MUS81 isoform X2 [Mesocricetus auratus]
MSTRG.508.1	NW_004801604.1[-]51666011-51675203	rna-XM_021226761.1	j	GO:0046872;GO:0085029;GO:0005604;GO:0044421;GO:0008150;GO:0005575;GO:0044085;GO:0022607;GO:0030198;GO:0031012;GO:0005576;GO:0005615;GO:0071840;GO:0043169;GO:0005488;GO:0009987;GO:0003674;GO:0043167;GO:0043062;GO:0062023;GO:0016043;GO:0048251;GO:0005201;GO:0005198;GO:0005509	K19866	4PW0A	T	sp|O55058|FBLN4_CRIGR EGF-containing fibulin-like extracellular matrix protein 2 OS=Cricetulus griseus OX=10029 GN=EFEMP2 PE=2 SV=1	XP_005064058.1 EGF-containing fibulin-like extracellular matrix protein 2 isoform X1 [Mesocricetus auratus]
MSTRG.508.2	NW_004801604.1[-]51666056-51675203	rna-XM_021226761.1	j	GO:0003674;GO:0043167;GO:0009987;GO:0016043;GO:0005201;GO:0005509;GO:0005198;GO:0048251;GO:0062023;GO:0043062;GO:0044421;GO:0085029;GO:0005604;GO:0046872;GO:0071840;GO:0043169;GO:0005488;GO:0005615;GO:0005576;GO:0008150;GO:0044085;GO:0005575;GO:0030198;GO:0031012;GO:0022607	K19866	3626N	T	sp|O55058|FBLN4_CRIGR EGF-containing fibulin-like extracellular matrix protein 2 OS=Cricetulus griseus OX=10029 GN=EFEMP2 PE=2 SV=1	XP_032345743.1 EGF-containing fibulin-like extracellular matrix protein 2 isoform X2 [Camelus ferus]
MSTRG.508.3	NW_004801604.1[-]51666599-51675203	rna-XM_021226761.1	j	GO:0009987;GO:0003674;GO:0043167;GO:0043062;GO:0062023;GO:0016043;GO:0048251;GO:0005201;GO:0005509;GO:0005198;GO:0085029;GO:0046872;GO:0005604;GO:0044421;GO:0008150;GO:0005575;GO:0044085;GO:0031012;GO:0030198;GO:0022607;GO:0005576;GO:0005615;GO:0071840;GO:0043169;GO:0005488	K19866	4PW0A	T	sp|O55058|FBLN4_CRIGR EGF-containing fibulin-like extracellular matrix protein 2 OS=Cricetulus griseus OX=10029 GN=EFEMP2 PE=2 SV=1	XP_005064058.1 EGF-containing fibulin-like extracellular matrix protein 2 isoform X1 [Mesocricetus auratus]
MSTRG.509.1	NW_004801604.1[+]51679172-51683790	rna-XM_005064003.3	j	GO:0044260;GO:0008234;GO:0044444;GO:0005764;GO:0045055;GO:0006807;GO:0005623;GO:1901564;GO:0005615;GO:0044464;GO:0005773;GO:0044433;GO:0043229;GO:0044446;GO:1901565;GO:0031089;GO:0044265;GO:0070013;GO:0031983;GO:0000323;GO:0030141;GO:0097708;GO:0043227;GO:0006810;GO:0044257;GO:0009056;GO:0043231;GO:0012505;GO:0042827;GO:0051179;GO:0008233;GO:0044424;GO:0032940;GO:1901575;GO:0006955;GO:0009987;GO:…	K08569	4PX9F	O	sp|P56203|CATW_MOUSE Cathepsin W OS=Mus musculus OX=10090 GN=Ctsw PE=2 SV=2	XP_021082435.1 cathepsin W isoform X2 [Mesocricetus auratus]
MSTRG.509.2	NW_004801604.1[+]51679345-51683790	rna-XM_005064003.3	j	GO:0070013;GO:0044265;GO:0031089;GO:0044446;GO:1901565;GO:0043229;GO:0044433;GO:0005773;GO:0005615;GO:0044464;GO:0006807;GO:1901564;GO:0005623;GO:0045055;GO:0005764;GO:0044444;GO:0008234;GO:0044260;GO:0008152;GO:0006887;GO:0016787;GO:0140096;GO:0006955;GO:0009987;GO:1901575;GO:0051179;GO:0008233;GO:0044424;GO:0032940;GO:0042827;GO:0012505;GO:0043231;GO:0009056;GO:0044257;GO:0097708;GO:0043227;GO:…	K08569	4PX9F	O	sp|P56203|CATW_MOUSE Cathepsin W OS=Mus musculus OX=10090 GN=Ctsw PE=2 SV=2	XP_005064060.1 cathepsin W isoform X1 [Mesocricetus auratus]
MSTRG.509.3	NW_004801604.1[+]51679387-51683790	rna-XM_005064003.3	j	GO:0008152;GO:0016787;GO:0006887;GO:0006955;GO:0009987;GO:0140096;GO:0032940;GO:0051179;GO:0008233;GO:0044424;GO:1901575;GO:0012505;GO:0043231;GO:0042827;GO:0006810;GO:0043227;GO:0097708;GO:0009056;GO:0044257;GO:0031983;GO:0000323;GO:0030141;GO:0044265;GO:0070013;GO:0031089;GO:0043229;GO:1901565;GO:0044446;GO:0005773;GO:0044433;GO:0005623;GO:1901564;GO:0006807;GO:0044464;GO:0005615;GO:0045055;GO:…	K08569	4PX9F	O	sp|P56203|CATW_MOUSE Cathepsin W OS=Mus musculus OX=10090 GN=Ctsw PE=2 SV=2	XP_021082435.1 cathepsin W isoform X2 [Mesocricetus auratus]
MSTRG.511.1	NW_004801604.1[+]51688390-51720480	rna-XM_021223437.1	x	-	-	-	-	-	EGW10468.1 hypothetical protein I79_016958 [Cricetulus griseus]
MSTRG.511.2	NW_004801604.1[+]51689563-51716698	rna-XM_021223437.1	x	-	-	-	-	-	-
MSTRG.513.2	NW_004801604.1[-]51720652-51740954	rna-XM_005064007.3	j	-	-	4Q33D	S	sp|Q566Q8|CK068_RAT UPF0696 protein C11orf68 homolog OS=Rattus norvegicus OX=10116 GN=Bles03 PE=1 SV=2	XP_005064064.1 UPF0696 protein C11orf68 homolog isoform X1 [Mesocricetus auratus]
MSTRG.513.3	NW_004801604.1[-]51720662-51726560	rna-XM_005064007.3	j	-	-	4Q33D	S	sp|Q566Q8|CK068_RAT UPF0696 protein C11orf68 homolog OS=Rattus norvegicus OX=10116 GN=Bles03 PE=1 SV=2	EDL33129.1 expressed sequence AI837181, isoform CRA_b, partial [Mus musculus]
MSTRG.514.2	NW_004801604.1[+]51720663-51728830	rna-XM_013113075.2	j	GO:0016070;GO:0065007;GO:0008134;GO:0051254;GO:0010628;GO:0034641;GO:0048522;GO:0045934;GO:1901576;GO:0010604;GO:0043231;GO:0044424;GO:0045893;GO:0009890;GO:1901360;GO:0018130;GO:0010629;GO:0097659;GO:0051172;GO:0080090;GO:0044464;GO:0006807;GO:0046483;GO:0019438;GO:0000122;GO:0003674;GO:0050794;GO:1901362;GO:0019219;GO:0009892;GO:2001141;GO:0005515;GO:0043170;GO:0010467;GO:0044249;GO:0005622;GO:…	-	35VQK	K	sp|Q14919|NC2A_HUMAN Dr1-associated corepressor OS=Homo sapiens OX=9606 GN=DRAP1 PE=1 SV=3	XP_023566516.1 dr1-associated corepressor isoform X4 [Octodon degus]
MSTRG.514.5	NW_004801604.1[+]51726762-51743259	rna-XM_013113075.2	j	GO:0009892;GO:0019219;GO:2001141;GO:1901362;GO:0043170;GO:0005515;GO:0019438;GO:0000122;GO:0046483;GO:0050794;GO:0003674;GO:0046983;GO:0051252;GO:0031324;GO:0005575;GO:1902679;GO:2000112;GO:0044271;GO:0034645;GO:0010467;GO:0044249;GO:0010468;GO:0005622;GO:0090304;GO:0048522;GO:0045934;GO:1901576;GO:0034641;GO:0044424;GO:0010604;GO:0043231;GO:0016070;GO:0065007;GO:0051254;GO:0010628;GO:0008134;GO:…	-	35VQK	K	sp|Q14919|NC2A_HUMAN Dr1-associated corepressor OS=Homo sapiens OX=9606 GN=DRAP1 PE=1 SV=3	TEA11697.1 hypothetical protein DBR06_SOUSAS6910175, partial [Sousa chinensis]
MSTRG.514.6	NW_004801604.1[+]51726762-51743259	rna-XM_013113075.2	j	GO:1903507;GO:0003677;GO:0003700;GO:0034654;GO:0043229;GO:0051253;GO:0046982;GO:2000113;GO:0051171;GO:0044260;GO:0140110;GO:0006139;GO:0005623;GO:0010558;GO:1901363;GO:0006355;GO:0048519;GO:0005634;GO:0050789;GO:0010605;GO:0009987;GO:0008152;GO:0043227;GO:0006725;GO:0031327;GO:0009058;GO:0044238;GO:0031326;GO:0009889;GO:0006351;GO:0044237;GO:0043226;GO:0010556;GO:0006357;GO:0008150;GO:0045892;GO:…	-	4Q7CX	K	sp|Q14919|NC2A_HUMAN Dr1-associated corepressor OS=Homo sapiens OX=9606 GN=DRAP1 PE=1 SV=3	TEA11697.1 hypothetical protein DBR06_SOUSAS6910175, partial [Sousa chinensis]
MSTRG.514.7	NW_004801604.1[+]51726762-51743259	rna-XM_013113075.2	j	GO:0045893;GO:0009890;GO:0018130;GO:1901360;GO:0010629;GO:0097659;GO:0051172;GO:0006807;GO:0044464;GO:0080090;GO:0065007;GO:0016070;GO:0008134;GO:0010628;GO:0051254;GO:0034641;GO:0045934;GO:1901576;GO:0048522;GO:0043231;GO:0010604;GO:0044424;GO:0044249;GO:0010467;GO:0090304;GO:0005622;GO:0010468;GO:0005575;GO:0031324;GO:0051252;GO:0046983;GO:0034645;GO:0044271;GO:2000112;GO:1902679;GO:0046483;GO:…	-	35VQK	K	sp|Q14919|NC2A_HUMAN Dr1-associated corepressor OS=Homo sapiens OX=9606 GN=DRAP1 PE=1 SV=3	TKC37014.1 hypothetical protein EI555_002715, partial [Monodon monoceros]
MSTRG.515.2	NW_004801604.1[+]51793833-51804711	rna-XM_021223773.1	j	-	-	4PWMB	S	sp|Q66MI6|T10IP_RAT Testis-specific protein 10-interacting protein OS=Rattus norvegicus OX=10116 GN=Tsga10ip PE=2 SV=2	XP_040605634.1 testis-specific protein 10-interacting protein [Mesocricetus auratus]
MSTRG.515.3	NW_004801604.1[+]51793838-51804711	rna-XM_021223773.1	j	-	-	4PWMB	S	sp|Q66MI6|T10IP_RAT Testis-specific protein 10-interacting protein OS=Rattus norvegicus OX=10116 GN=Tsga10ip PE=2 SV=2	XP_040605634.1 testis-specific protein 10-interacting protein [Mesocricetus auratus]
MSTRG.515.4	NW_004801604.1[+]51794652-51804711	rna-XM_021223773.1	j	-	-	4PWMB	S	sp|Q66MI6|T10IP_RAT Testis-specific protein 10-interacting protein OS=Rattus norvegicus OX=10116 GN=Tsga10ip PE=2 SV=2	XP_040605634.1 testis-specific protein 10-interacting protein [Mesocricetus auratus]
MSTRG.518.1	NW_004801604.1[-]51822211-51827733	rna-XM_005064015.3	j	GO:0044249;GO:0019538;GO:0010467;GO:0044238;GO:0009058;GO:0043603;GO:0005622;GO:0044237;GO:0043226;GO:0008150;GO:0005575;GO:0034645;GO:0003723;GO:0044271;GO:0005488;GO:0071704;GO:0043604;GO:0097159;GO:0003674;GO:0003743;GO:0044267;GO:0006413;GO:0009059;GO:0003676;GO:0043170;GO:0043229;GO:1901566;GO:0044260;GO:0006518;GO:0006807;GO:0005623;GO:1901564;GO:0044464;GO:0009987;GO:0005634;GO:1901363;GO:…	K15025	4PZN1	J	sp|Q5RKI6|EIF1A_RAT Probable RNA-binding protein EIF1AD OS=Rattus norvegicus OX=10116 GN=Eif1ad PE=1 SV=1	TKC36998.1 hypothetical protein EI555_002699 [Monodon monoceros]
MSTRG.516.3	NW_004801604.1[+]51827930-51829792	rna-XM_005064016.3	j	GO:0000793;GO:0009605;GO:0006807;GO:0071840;GO:0048477;GO:0044464;GO:0045069;GO:0050792;GO:0043900;GO:0044444;GO:0051321;GO:1903901;GO:0007059;GO:0008022;GO:0042803;GO:0070013;GO:1901360;GO:0045071;GO:0030154;GO:0032501;GO:0005635;GO:0022414;GO:0012505;GO:0043231;GO:0019042;GO:0044424;GO:0006950;GO:0034641;GO:0009314;GO:0097726;GO:0006810;GO:0015074;GO:0009790;GO:0051716;GO:0003006;GO:0003690;GO:…	-	4JCRH	BL	sp|P61283|BAF_BOVIN Barrier-to-autointegration factor OS=Bos taurus OX=9913 GN=BANF1 PE=3 SV=1	AAC08964.1 breakpoint cluster region protein 1 [Homo sapiens]
MSTRG.519.1	NW_004801604.1[+]51883186-51888044	-	u	GO:0044446;GO:1902494;GO:0043229;GO:1901360;GO:0070013;GO:0005681;GO:0030532;GO:0006396;GO:0044464;GO:0006139;GO:0005623;GO:0006807;GO:0000375;GO:0016607;GO:1901363;GO:0000398;GO:0044451;GO:0005634;GO:0009987;GO:0005689;GO:0016070;GO:0008152;GO:0120114;GO:0043227;GO:0071013;GO:0034641;GO:0006725;GO:0044424;GO:0032991;GO:0043231;GO:1990904;GO:0044422;GO:0044238;GO:0010467;GO:0090304;GO:0043226;GO:…	K12829	4Q2TP	A	sp|Q13435|SF3B2_HUMAN Splicing factor 3B subunit 2 OS=Homo sapiens OX=9606 GN=SF3B2 PE=1 SV=2	XP_040605674.1 splicing factor 3B subunit 2 isoform X2 [Mesocricetus auratus]
MSTRG.520.1	NW_004801604.1[+]51893611-51902275	rna-XM_021226849.1	j	GO:0005684;GO:0043170;GO:0003676;GO:0051704;GO:0005515;GO:0016604;GO:0008380;GO:0005686;GO:0071011;GO:0031981;GO:0000377;GO:0003674;GO:0097159;GO:0071704;GO:0043233;GO:0044403;GO:0006397;GO:0046483;GO:0005654;GO:0044428;GO:0005488;GO:0003723;GO:0097525;GO:0044419;GO:0005575;GO:0016071;GO:0016032;GO:0008150;GO:0043226;GO:0090304;GO:0005622;GO:0044237;GO:0031974;GO:1990904;GO:0044422;GO:0044238;GO:…	K12829	4Q2TP	A	sp|Q13435|SF3B2_HUMAN Splicing factor 3B subunit 2 OS=Homo sapiens OX=9606 GN=SF3B2 PE=1 SV=2	XP_020823896.1 splicing factor 3B subunit 2 isoform X2 [Phascolarctos cinereus]
MSTRG.521.1	NW_004801604.1[+]51903223-52035410	rna-XM_013115278.2	j	GO:0051098;GO:0005798;GO:0048471;GO:0043229;GO:0034067;GO:0005623;GO:0044464;GO:0065009;GO:0043393;GO:0030137;GO:0044444;GO:0044325;GO:0065007;GO:1990778;GO:0043231;GO:0012505;GO:0033036;GO:0044424;GO:0051179;GO:0044093;GO:0097708;GO:0043227;GO:0051099;GO:0005622;GO:0005737;GO:0043226;GO:0005829;GO:0033365;GO:0008104;GO:0070727;GO:0005488;GO:0051641;GO:0008150;GO:0016032;GO:0005575;GO:0031410;GO:…	-	4Q47A	U	sp|Q8K212|PACS1_MOUSE Phosphofurin acidic cluster sorting protein 1 OS=Mus musculus OX=10090 GN=Pacs1 PE=1 SV=2	XP_036057684.1 phosphofurin acidic cluster sorting protein 1 [Onychomys torridus]
MSTRG.523.1	NW_004801604.1[+]52059404-52062091	rna-XM_005063314.3	j	GO:0000045;GO:0009306;GO:0007017;GO:0050794;GO:0097458;GO:0050790;GO:0003674;GO:0032550;GO:0048208;GO:1903322;GO:0034613;GO:0048869;GO:0048856;GO:0051649;GO:0022610;GO:0070925;GO:0044422;GO:0070727;GO:0043207;GO:1903020;GO:0051443;GO:0051668;GO:0005737;GO:0032400;GO:1904668;GO:0022607;GO:0031589;GO:0051641;GO:0044431;GO:0061024;GO:0046879;GO:0098805;GO:0065008;GO:0048468;GO:0009914;GO:0048522;GO:…	K07874	4PYZS	U	sp|P62822|RAB1A_CANLF Ras-related protein Rab-1A OS=Canis lupus familiaris OX=9615 GN=RAB1A PE=1 SV=3	XP_015332480.1 PREDICTED: ras-like GTP-binding protein YPT1 [Marmota marmota marmota]
MSTRG.526.1	NW_004801604.1[-]52109172-52115573	rna-XM_013115063.2	j	GO:0043087;GO:0098772;GO:0023051;GO:0023052;GO:0032501;GO:0043229;GO:0044297;GO:0007154;GO:0017112;GO:0044464;GO:0007613;GO:0005623;GO:0065009;GO:0048167;GO:0044444;GO:0017137;GO:0051716;GO:0065008;GO:0060589;GO:0005088;GO:0097447;GO:0120038;GO:0050789;GO:0031267;GO:0065007;GO:0009987;GO:0016020;GO:0043228;GO:0044424;GO:0051179;GO:0017016;GO:0044093;GO:0043232;GO:0051020;GO:0043547;GO:0044463;GO:…	K17638	4PVI4	T	sp|P97680|RIN1_RAT Ras and Rab interactor 1 OS=Rattus norvegicus OX=10116 GN=Rin1 PE=2 SV=2	XP_012970517.1 ras and Rab interactor 1 isoform X1 [Mesocricetus auratus]
MSTRG.526.3	NW_004801604.1[-]52109312-52115573	rna-XM_013115063.2	j	GO:0023051;GO:0098772;GO:0043087;GO:0044297;GO:0043229;GO:0032501;GO:0023052;GO:0005623;GO:0007613;GO:0044464;GO:0007154;GO:0017112;GO:0048167;GO:0044444;GO:0065009;GO:0060589;GO:0065008;GO:0051716;GO:0017137;GO:0065007;GO:0009987;GO:0050789;GO:0031267;GO:0120038;GO:0097447;GO:0005088;GO:0017016;GO:0051179;GO:0044424;GO:0043228;GO:0016020;GO:0006810;GO:0006897;GO:0007610;GO:0043025;GO:0008047;GO:…	K17638	4PVI4	T	sp|P97680|RIN1_RAT Ras and Rab interactor 1 OS=Rattus norvegicus OX=10116 GN=Rin1 PE=2 SV=2	XP_012970517.1 ras and Rab interactor 1 isoform X1 [Mesocricetus auratus]
MSTRG.527.1	NW_004801604.1[-]52115912-52127456	rna-XM_021226888.1	j	GO:0098588;GO:0018146;GO:0015020;GO:0016740;GO:0006082;GO:0048699;GO:0048468;GO:0030030;GO:0097485;GO:1901576;GO:0016020;GO:0012505;GO:0043231;GO:0044424;GO:0007411;GO:0032989;GO:0048858;GO:0032501;GO:0030154;GO:0044281;GO:0030203;GO:0031228;GO:1901566;GO:0044444;GO:0000902;GO:0009605;GO:0048666;GO:0006024;GO:0044464;GO:0031984;GO:0071840;GO:0120039;GO:0006807;GO:0022008;GO:0048667;GO:0006022;GO:…	K00741	4PXGR	G	sp|Q8BWP8|B4GA1_MOUSE Beta-1,4-glucuronyltransferase 1 OS=Mus musculus OX=10090 GN=B4gat1 PE=1 SV=1	XP_005064085.1 beta-1,4-glucuronyltransferase 1 [Mesocricetus auratus]
MSTRG.531.1	NW_004801604.1[+]52230356-52254074	rna-XM_013115215.2	j	GO:0019538;GO:0044238;GO:0044422;GO:0071944;GO:0005886;GO:0031974;GO:0005622;GO:0005737;GO:0005829;GO:0043226;GO:0008239;GO:0006508;GO:0070011;GO:0008150;GO:0003824;GO:0005575;GO:0005488;GO:0044428;GO:0005654;GO:0043233;GO:0071704;GO:0003674;GO:0031981;GO:0008238;GO:0016604;GO:0008237;GO:0043170;GO:0046914;GO:0043229;GO:0046872;GO:0044446;GO:0070013;GO:0044444;GO:0004177;GO:0016607;GO:0006807;GO:…	K01277	4PZ1S	O	sp|O55096|DPP3_RAT Dipeptidyl peptidase 3 OS=Rattus norvegicus OX=10116 GN=Dpp3 PE=1 SV=2	XP_005064091.1 dipeptidyl peptidase 3 isoform X1 [Mesocricetus auratus] &gt;XP_012970669.1 dipeptidyl peptidase 3 isoform X1 [Mesocricetus auratus]
MSTRG.531.4	NW_004801604.1[+]52231130-52254074	rna-XM_013115215.2	j	GO:0071704;GO:0043233;GO:0031981;GO:0003674;GO:0016604;GO:0008238;GO:0043170;GO:0008237;GO:0044238;GO:0044422;GO:0019538;GO:0008239;GO:0005737;GO:0005622;GO:0005829;GO:0043226;GO:0005886;GO:0031974;GO:0071944;GO:0003824;GO:0005575;GO:0006508;GO:0070011;GO:0008150;GO:0005654;GO:0005488;GO:0044428;GO:0016787;GO:0005634;GO:0140096;GO:0044451;GO:0008152;GO:0043167;GO:0043227;GO:0008233;GO:0044424;GO:…	K01277	4PZ1S	O	sp|O55096|DPP3_RAT Dipeptidyl peptidase 3 OS=Rattus norvegicus OX=10116 GN=Dpp3 PE=1 SV=2	XP_005064091.1 dipeptidyl peptidase 3 isoform X1 [Mesocricetus auratus] &gt;XP_012970669.1 dipeptidyl peptidase 3 isoform X1 [Mesocricetus auratus]
MSTRG.536.3	NW_004801604.1[+]52313284-52328347	rna-XM_005064039.3	j	GO:1901701;GO:0015680;GO:0042579;GO:0051641;GO:0140104;GO:0003824;GO:0005575;GO:0005622;GO:0005737;GO:0006812;GO:0042221;GO:0031974;GO:0031970;GO:0044422;GO:0005739;GO:0043085;GO:0005515;GO:0051649;GO:0016530;GO:0048856;GO:0009636;GO:0050790;GO:0003674;GO:0043233;GO:0005740;GO:0044464;GO:0000302;GO:0097237;GO:0065009;GO:0044444;GO:0008340;GO:0000041;GO:1990748;GO:0070013;GO:0016532;GO:0098772;GO:…	K04569	4PZMG	P	sp|Q9WU84|CCS_MOUSE Copper chaperone for superoxide dismutase OS=Mus musculus OX=10090 GN=Ccs PE=1 SV=1	XP_005064096.1 copper chaperone for superoxide dismutase isoform X1 [Mesocricetus auratus]
MSTRG.537.2	NW_004801604.1[+]52341454-52366985	rna-XR_001196327.2	j	GO:0043228;GO:0006725;GO:0031016;GO:0032940;GO:0042592;GO:0009966;GO:0031328;GO:0003729;GO:0048583;GO:0008152;GO:0005634;GO:0010558;GO:1901363;GO:0048519;GO:0097167;GO:0046822;GO:0043484;GO:0006396;GO:0017148;GO:1901564;GO:0006139;GO:0009416;GO:0044260;GO:0048511;GO:2000113;GO:0009649;GO:0035883;GO:0043555;GO:0044446;GO:0051247;GO:0046872;GO:0051246;GO:0009888;GO:0035773;GO:0071326;GO:0040029;GO:…	K13187	4PS7Y	A	sp|Q9BQ04|RBM4B_HUMAN RNA-binding protein 4B OS=Homo sapiens OX=9606 GN=RBM4B PE=1 SV=1	XP_004627235.2 RNA-binding protein 4 isoform X2 [Octodon degus]
MSTRG.537.1	NW_004801604.1[+]52341454-52371843	rna-XR_001196327.2	j	GO:0030855;GO:0005737;GO:0042221;GO:0031974;GO:0034250;GO:0010468;GO:0051049;GO:0044249;GO:0044422;GO:1901701;GO:0071333;GO:0034645;GO:2000112;GO:0044271;GO:1900076;GO:0051641;GO:0031324;GO:0003674;GO:0050794;GO:0009306;GO:0045947;GO:0042752;GO:0042593;GO:0051649;GO:0060341;GO:0035195;GO:0048869;GO:0048856;GO:0008380;GO:0035278;GO:0048878;GO:0019219;GO:0010646;GO:0009890;GO:0015833;GO:0040033;GO:…	K13187	492S4	A	sp|Q3MHX3|RBM4_BOVIN RNA-binding protein 4 OS=Bos taurus OX=9913 GN=RBM4 PE=2 SV=1	XP_004627235.2 RNA-binding protein 4 isoform X2 [Octodon degus]
MSTRG.537.3	NW_004801604.1[+]52341454-52371843	rna-XR_001196327.2	j	-	K13189	49NF8	A	sp|Q5EA36|RBM14_BOVIN RNA-binding protein 14 OS=Bos taurus OX=9913 GN=RBM14 PE=2 SV=1	XP_008577223.1 PREDICTED: RNA-binding protein 14 [Galeopterus variegatus]
MSTRG.537.7	NW_004801604.1[+]52341457-52371843	rna-XR_001196327.2	j	GO:2000112;GO:0044271;GO:0034645;GO:0031324;GO:0010468;GO:0005737;GO:0042221;GO:0031974;GO:0044422;GO:0051049;GO:0044249;GO:0035278;GO:0019219;GO:0035195;GO:0060341;GO:0048869;GO:0008380;GO:0050794;GO:0003674;GO:0045947;GO:0042752;GO:0044464;GO:0016607;GO:0006518;GO:0010629;GO:0040033;GO:0009890;GO:0006950;GO:0010604;GO:0002190;GO:0048522;GO:1901576;GO:0009314;GO:0034641;GO:0007623;GO:0016070;GO:…	K13187	3ES9R	A	sp|Q9BQ04|RBM4B_HUMAN RNA-binding protein 4B OS=Homo sapiens OX=9606 GN=RBM4B PE=1 SV=1	XP_023566486.1 uncharacterized protein LOC101573942 isoform X4 [Octodon degus]
MSTRG.537.8	NW_004801604.1[+]52341457-52371843	rna-XR_001196327.2	j	GO:0002192;GO:1990904;GO:0060429;GO:0010467;GO:0023061;GO:0015031;GO:0008104;GO:0005622;GO:0032386;GO:0090304;GO:0051252;GO:0005575;GO:0071310;GO:0046626;GO:0005654;GO:0035770;GO:0061980;GO:0043604;GO:0043233;GO:0002067;GO:0046483;GO:0034284;GO:0045184;GO:0009892;GO:0110017;GO:0071705;GO:0043170;GO:0044267;GO:0005515;GO:0050684;GO:0032879;GO:0030154;GO:0032501;GO:0030332;GO:0070013;GO:1901360;GO:…	K13187	4PS7Y	A	sp|Q3MHX3|RBM4_BOVIN RNA-binding protein 4 OS=Bos taurus OX=9913 GN=RBM4 PE=2 SV=1	XP_004627235.2 RNA-binding protein 4 isoform X2 [Octodon degus]
MSTRG.537.9	NW_004801604.1[+]52341467-52371843	rna-XR_001196327.2	j	GO:0061980;GO:0005654;GO:0035770;GO:0046626;GO:0051252;GO:0071310;GO:0005575;GO:0090304;GO:0005622;GO:0032386;GO:0008104;GO:0015031;GO:0023061;GO:0010467;GO:1990904;GO:0002192;GO:0060429;GO:0050684;GO:0005515;GO:0044267;GO:0043170;GO:0071705;GO:0009892;GO:0110017;GO:0034284;GO:0045184;GO:0046483;GO:0002067;GO:0043604;GO:0043233;GO:0051172;GO:0009605;GO:0007154;GO:0080090;GO:0006807;GO:0033500;GO:…	K13187	4PS7Y	A	sp|Q3MHX3|RBM4_BOVIN RNA-binding protein 4 OS=Bos taurus OX=9913 GN=RBM4 PE=2 SV=1	XP_004627235.2 RNA-binding protein 4 isoform X2 [Octodon degus]
MSTRG.537.10	NW_004801604.1[+]52341471-52371843	rna-XR_001196327.2	j	GO:0097167;GO:0043484;GO:0006396;GO:0046822;GO:1901564;GO:0006139;GO:0017148;GO:0009416;GO:0044260;GO:0048511;GO:2000113;GO:0035883;GO:0009649;GO:0043555;GO:0051247;GO:0044446;GO:0046872;GO:0043228;GO:0006725;GO:0032940;GO:0031016;GO:0042592;GO:0009966;GO:0031328;GO:0003729;GO:0048583;GO:0008152;GO:0005634;GO:0010558;GO:1901363;GO:0048519;GO:0003723;GO:0010608;GO:0031047;GO:0005488;GO:0097157;GO:…	K13187	4PS7Y	A	sp|Q9BQ04|RBM4B_HUMAN RNA-binding protein 4B OS=Homo sapiens OX=9606 GN=RBM4B PE=1 SV=1	XP_023566486.1 uncharacterized protein LOC101573942 isoform X4 [Octodon degus]
MSTRG.538.1	NW_004801604.1[-]52355604-52358648	rna-XM_021226942.1	i	-	-	-	-	-	-
MSTRG.539.1	NW_004801604.1[-]52378162-52394468	rna-XM_013111849.2	j	GO:0051171;GO:0009628;GO:0048024;GO:0016441;GO:0048518;GO:0008270;GO:0005623;GO:0043169;GO:0046914;GO:0002183;GO:0045597;GO:0043229;GO:0051248;GO:0051149;GO:0032502;GO:0033554;GO:0043232;GO:0043227;GO:0031327;GO:0006417;GO:0045974;GO:0009648;GO:0051147;GO:0044451;GO:0005730;GO:0043153;GO:0009893;GO:0009987;GO:0050789;GO:0010605;GO:0043167;GO:0008150;GO:0032269;GO:0010494;GO:0010556;GO:0016071;GO:…	K13187	4PVRA	A	sp|Q8VE92|RBM4B_MOUSE RNA-binding protein 4B OS=Mus musculus OX=10090 GN=Rbm4b PE=1 SV=1	XP_012423495.1 PREDICTED: RNA-binding protein 4B isoform X1 [Odobenus rosmarus divergens]
MSTRG.542.1	NW_004801604.1[.]52490080-52490586	rna-XM_005064053.3	i	GO:0044260;GO:0044444;GO:0043412;GO:0006807;GO:0005623;GO:1901564;GO:0031984;GO:0044464;GO:0009101;GO:0042175;GO:0016757;GO:0043229;GO:0044446;GO:0016758;GO:1901566;GO:0043227;GO:1901576;GO:0043231;GO:0006490;GO:0012505;GO:0016020;GO:0044424;GO:0006486;GO:0009987;GO:0098827;GO:1901135;GO:0044425;GO:0005789;GO:0016740;GO:0008152;GO:0008150;GO:0044432;GO:0003824;GO:0005575;GO:1901137;GO:0005783;GO:…	-	4PTG7	G	-	ERE67981.1 telomerase-binding protein EST1A [Cricetulus griseus]
MSTRG.541.2	NW_004801604.1[+]52515943-52521277	rna-XM_005064054.3	j	GO:0006807;GO:0043412;GO:0005623;GO:1901564;GO:0031984;GO:0044464;GO:0016485;GO:0044444;GO:0070646;GO:0044260;GO:0008234;GO:0080120;GO:0044459;GO:0043229;GO:0044446;GO:0042175;GO:0031227;GO:0008233;GO:0044424;GO:0043231;GO:0012505;GO:0016020;GO:0043227;GO:0005887;GO:0008152;GO:0071586;GO:0004222;GO:0016787;GO:0044425;GO:0005789;GO:0009987;GO:0098827;GO:0140096;GO:0016579;GO:0004197;GO:0036211;GO:…	K08658	4PVRD	O	sp|P57791|FACE2_MOUSE CAAX prenyl protease 2 OS=Mus musculus OX=10090 GN=Rce1 PE=2 SV=1	XP_040606039.1 CAAX prenyl protease 2 isoform X6 [Mesocricetus auratus]
MSTRG.541.3	NW_004801604.1[+]52516141-52521277	rna-XM_005064054.3	j	GO:0003674;GO:0004175;GO:0031224;GO:0070647;GO:0030176;GO:0071704;GO:0044267;GO:0043170;GO:0008237;GO:0031226;GO:0051604;GO:0071944;GO:0005886;GO:0043226;GO:0005829;GO:0005737;GO:0044237;GO:0005622;GO:0016021;GO:0019538;GO:0006464;GO:0010467;GO:0044422;GO:0044238;GO:0036211;GO:0004197;GO:0008150;GO:0070011;GO:0006508;GO:0005575;GO:0003824;GO:0044432;GO:0005783;GO:0008152;GO:0071586;GO:0004222;GO:…	K08658	4MIY4	O	sp|P57791|FACE2_MOUSE CAAX prenyl protease 2 OS=Mus musculus OX=10090 GN=Rce1 PE=2 SV=1	XP_013842702.1 CAAX prenyl protease 2 isoform X9 [Sus scrofa]
MSTRG.546.1	NW_004801604.1[.]52626349-52626653	rna-XM_013124120.2	i	-	-	-	-	-	EGV96176.1 hypothetical protein I79_005859 [Cricetulus griseus]
MSTRG.547.1	NW_004801604.1[+]52693863-52706868	rna-XM_005064062.3	j	GO:0031982;GO:0019001;GO:0032956;GO:0051017;GO:0045184;GO:0050794;GO:0007264;GO:0003674;GO:0032550;GO:0010646;GO:0034613;GO:0034332;GO:0071705;GO:0022610;GO:0051649;GO:0040012;GO:0030334;GO:0005515;GO:0030029;GO:0044422;GO:0034329;GO:0001882;GO:0031090;GO:0070727;GO:0030032;GO:0015031;GO:0006605;GO:0008104;GO:0048041;GO:0005525;GO:0071944;GO:0051056;GO:0005622;GO:0005737;GO:0003824;GO:0022607;GO:…	K07530	4PYA8	U	sp|P97348|RHOD_MOUSE Rho-related GTP-binding protein RhoD OS=Mus musculus OX=10090 GN=Rhod PE=1 SV=1	XP_005064119.1 rho-related GTP-binding protein RhoD [Mesocricetus auratus]
MSTRG.548.1	NW_004801604.1[+]52740920-52790973	rna-XM_013116529.2	j	GO:0061371;GO:0016574;GO:0009888;GO:0016570;GO:1903506;GO:0007525;GO:0051246;GO:0032774;GO:0060548;GO:0007526;GO:0051130;GO:0032268;GO:0031398;GO:0034720;GO:0019222;GO:0071704;GO:0097159;GO:0030163;GO:0060255;GO:0048523;GO:0048589;GO:0016741;GO:0005488;GO:0051213;GO:0045322;GO:0048513;GO:0044427;GO:1902275;GO:0007275;GO:0043565;GO:0044237;GO:0006325;GO:0051276;GO:0009058;GO:0033182;GO:0003002;GO:…	K10276	4PXKJ	B	sp|P59997|KDM2A_MOUSE Lysine-specific demethylase 2A OS=Mus musculus OX=10090 GN=Kdm2a PE=1 SV=2	XP_040606071.1 lysine-specific demethylase 2A [Mesocricetus auratus] &gt;XP_040606075.1 lysine-specific demethylase 2A [Mesocricetus auratus]
MSTRG.548.2	NW_004801604.1[+]52740978-52804546	rna-XM_013116529.2	j	GO:0006996;GO:0051128;GO:0006139;GO:1901564;GO:0044260;GO:0031058;GO:0061061;GO:0048568;GO:0000151;GO:2001252;GO:0043009;GO:0003700;GO:0034654;GO:0046872;GO:0051247;GO:0044446;GO:0043228;GO:0060606;GO:0006725;GO:0000790;GO:0060563;GO:0008152;GO:0005634;GO:0072175;GO:0048519;GO:1901363;GO:0009855;GO:0045322;GO:0051213;GO:0005488;GO:0016741;GO:0048589;GO:1902275;GO:0044427;GO:0048513;GO:0051276;GO:…	K10276	4PXKJ	B	sp|P59997|KDM2A_MOUSE Lysine-specific demethylase 2A OS=Mus musculus OX=10090 GN=Kdm2a PE=1 SV=2	XP_040606071.1 lysine-specific demethylase 2A [Mesocricetus auratus] &gt;XP_040606075.1 lysine-specific demethylase 2A [Mesocricetus auratus]
MSTRG.548.4	NW_004801604.1[+]52795683-52804546	rna-XM_013116529.2	j	GO:0044249;GO:0044422;GO:0031974;GO:0030855;GO:0010468;GO:0044454;GO:0043069;GO:0001701;GO:0003007;GO:0021915;GO:0034645;GO:0006259;GO:0044271;GO:2000112;GO:0043067;GO:0060562;GO:0070544;GO:0003674;GO:0050794;GO:0005694;GO:0048856;GO:0048869;GO:1901362;GO:1903322;GO:2001141;GO:0019219;GO:0001838;GO:0003143;GO:0018130;GO:1905269;GO:0048646;GO:0033044;GO:0016331;GO:0010629;GO:0016569;GO:0032446;GO:…	K10276	4N0PY	B	sp|P59997|KDM2A_MOUSE Lysine-specific demethylase 2A OS=Mus musculus OX=10090 GN=Kdm2a PE=1 SV=2	KAF6103877.1 lysine demethylase 2A [Phyllostomus discolor]
MSTRG.550.4	NW_004801604.1[+]52866733-52871755	rna-XM_005064066.3	j	GO:0051494;GO:0044260;GO:0005623;GO:1901564;GO:0043412;GO:0051128;GO:0016319;GO:0043229;GO:0010591;GO:0030833;GO:0010639;GO:0032970;GO:0032502;GO:0043227;GO:0009653;GO:1902903;GO:0016311;GO:0003779;GO:0043232;GO:0051179;GO:0033043;GO:0016043;GO:0043228;GO:0022604;GO:0120032;GO:0051640;GO:0016787;GO:0048519;GO:0051129;GO:0009987;GO:0050789;GO:0061564;GO:0140096;GO:0005634;GO:0046907;GO:0008152;GO:…	K05766	4PY38	V	sp|Q8K330|SSH3_MOUSE Protein phosphatase Slingshot homolog 3 OS=Mus musculus OX=10090 GN=Ssh3 PE=1 SV=1	XP_005064123.1 protein phosphatase Slingshot homolog 3 isoform X1 [Mesocricetus auratus]
MSTRG.552.1	NW_004801604.1[-]52903674-52913656	rna-XM_021227054.1	j	GO:0008150;GO:0001775;GO:0031399;GO:0002712;GO:0051960;GO:0043523;GO:0002684;GO:0050727;GO:0048534;GO:0051251;GO:0050896;GO:0051588;GO:0050793;GO:0043408;GO:0002822;GO:0008284;GO:0001932;GO:0031325;GO:0002694;GO:0048731;GO:0051173;GO:0045595;GO:0050871;GO:0031323;GO:0007259;GO:0051094;GO:0042327;GO:0051171;GO:0031347;GO:1904892;GO:0042325;GO:0048518;GO:0019220;GO:0005615;GO:0005623;GO:2000672;GO:…	K05421	4Q48S	T	sp|Q9QZM3|CLCF1_MOUSE Cardiotrophin-like cytokine factor 1 OS=Mus musculus OX=10090 GN=Clcf1 PE=1 SV=1	XP_034789044.1 cardiotrophin-like cytokine factor 1 isoform X4 [Pan paniscus]
MSTRG.552.2	NW_004801604.1[-]52903674-52913656	rna-XM_021227054.1	j	GO:0065009;GO:0080090;GO:0007154;GO:0046425;GO:0030098;GO:0002891;GO:0042113;GO:0000018;GO:0032879;GO:0030154;GO:0045685;GO:0032501;GO:0048584;GO:0098772;GO:0023051;GO:2000671;GO:0046649;GO:0051590;GO:0050864;GO:0010817;GO:0032270;GO:0032991;GO:0002791;GO:0002889;GO:0065007;GO:0050670;GO:0051716;GO:0032946;GO:0097059;GO:0005575;GO:0071310;GO:0050731;GO:0002819;GO:0005576;GO:0002821;GO:0048018;GO:…	K05421	4Q48S	T	sp|Q9QZM3|CLCF1_MOUSE Cardiotrophin-like cytokine factor 1 OS=Mus musculus OX=10090 GN=Clcf1 PE=1 SV=1	XP_006980610.2 PREDICTED: cardiotrophin-like cytokine factor 1 isoform X2 [Peromyscus maniculatus bairdii]
MSTRG.552.5	NW_004801604.1[-]52903676-52913656	rna-XM_021227054.1	j	GO:0045935;GO:0048583;GO:0050865;GO:0051962;GO:0002682;GO:0048295;GO:0048519;GO:0050730;GO:0002714;GO:0070372;GO:0032944;GO:0001934;GO:0002824;GO:0051249;GO:0009966;GO:0090276;GO:0045191;GO:0051247;GO:0002521;GO:0046982;GO:0048710;GO:0008083;GO:0048293;GO:0002637;GO:1904894;GO:0032268;GO:0019222;GO:0060255;GO:0030890;GO:0048523;GO:0050767;GO:0002705;GO:0051246;GO:0042531;GO:0060548;GO:0002706;GO:…	K05421	4Q48S	T	sp|Q9QZM3|CLCF1_MOUSE Cardiotrophin-like cytokine factor 1 OS=Mus musculus OX=10090 GN=Clcf1 PE=1 SV=1	XP_037064288.1 cardiotrophin-like cytokine factor 1 isoform X2 [Peromyscus leucopus]
MSTRG.553.1	NW_004801604.1[+]52909392-52922138	rna-XM_021227054.1	x	-	-	-	-	-	-
MSTRG.553.2	NW_004801604.1[+]52911437-52933242	rna-XM_005064069.3	j	GO:0019899;GO:0016895;GO:0048523;GO:0071704;GO:0010942;GO:0031965;GO:0071214;GO:0031981;GO:0090305;GO:0019900;GO:0008150;GO:0031975;GO:0044427;GO:0019904;GO:0031570;GO:0044428;GO:0050896;GO:0140097;GO:0005488;GO:0000278;GO:0042826;GO:0044238;GO:2001242;GO:0000228;GO:0016796;GO:0043226;GO:0044237;GO:0044773;GO:0009967;GO:0009966;GO:0043232;GO:0043227;GO:0000794;GO:0042981;GO:0043228;GO:2001244;GO:…	K10994	4PW8Y	DL	sp|Q9Z0F6|RAD9A_MOUSE Cell cycle checkpoint control protein RAD9A OS=Mus musculus OX=10090 GN=Rad9a PE=1 SV=1	XP_005064126.1 cell cycle checkpoint control protein RAD9A isoform X1 [Mesocricetus auratus]
MSTRG.554.2	NW_004801604.1[-]52933484-52937949	rna-XM_005064071.3	j	GO:0022610;GO:0006470;GO:0019903;GO:0048869;GO:0048856;GO:0005694;GO:0097458;GO:0044092;GO:0007017;GO:0043067;GO:0022607;GO:0010468;GO:0010675;GO:0007049;GO:0005737;GO:0042221;GO:0044422;GO:0007611;GO:0030425;GO:0022414;GO:0070262;GO:0097485;GO:0009314;GO:0065008;GO:0003006;GO:0048699;GO:0044309;GO:0044703;GO:0043467;GO:0000902;GO:0007626;GO:0043065;GO:0044042;GO:0043393;GO:0007411;GO:0008542;GO:…	K06269	3J31R	T	sp|Q3T0E7|PP1A_BOVIN Serine/threonine-protein phosphatase PP1-alpha catalytic subunit OS=Bos taurus OX=9913 GN=PPP1CA PE=2 SV=1	TKC36665.1 hypothetical protein EI555_010783, partial [Monodon monoceros]
MSTRG.554.3	NW_004801604.1[-]52933484-52938963	rna-XM_005064071.3	j	GO:0060429;GO:0030323;GO:0090066;GO:0198738;GO:0003824;GO:0031175;GO:0000781;GO:0043021;GO:0005654;GO:0036211;GO:0048667;GO:1904886;GO:0042578;GO:0023056;GO:0000280;GO:0048729;GO:0043170;GO:0032881;GO:0005515;GO:0032989;GO:0023051;GO:0070013;GO:0007059;GO:0051098;GO:0032885;GO:0048666;GO:0007051;GO:0120038;GO:0035970;GO:0043025;GO:0030030;GO:0000164;GO:0043231;GO:0031326;GO:0044456;GO:0048812;GO:…	K06269	3J31R	T	sp|Q3T0E7|PP1A_BOVIN Serine/threonine-protein phosphatase PP1-alpha catalytic subunit OS=Bos taurus OX=9913 GN=PPP1CA PE=2 SV=1	TKC36665.1 hypothetical protein EI555_010783, partial [Monodon monoceros]
MSTRG.555.5	NW_004801604.1[+]52938021-52945407	rna-XM_021227084.1	j	GO:0002275;GO:0006886;GO:0050848;GO:0005488;GO:0016192;GO:0005829;GO:0005886;GO:0120025;GO:0007275;GO:0043409;GO:0051246;GO:0050869;GO:0032268;GO:0048523;GO:0019222;GO:0060255;GO:0048585;GO:0051128;GO:1902532;GO:0031400;GO:0044446;GO:0070372;GO:0002283;GO:0032940;GO:0101002;GO:0044093;GO:0009966;GO:0008047;GO:0051249;GO:0050865;GO:0048583;GO:0043312;GO:0050866;GO:0044425;GO:0006887;GO:0002682;GO:…	K19944	4PZ77	U	sp|Q8C9V1|TB10C_MOUSE Carabin OS=Mus musculus OX=10090 GN=Tbc1d10c PE=1 SV=1	XP_007648780.1 carabin isoform X1 [Cricetulus griseus] &gt;XP_007648781.1 carabin isoform X1 [Cricetulus griseus] &gt;XP_007648782.1 carabin isoform X1 [Cricetulus griseus] &gt;XP_007648783.1 carabin isoform X1 [Cricetulus griseus] &gt;XP_027264493.1 carabin isoform X1 [Cricetulus griseus] &gt;XP_027264494.1 carabin isoform X1 [Cricetulus griseus] &gt;XP_027264495.1 carabin isoform X1 [Cricetulus…
MSTRG.557.2	NW_004801604.1[+]52966498-52973382	rna-XM_005064075.3	j	GO:0051173;GO:2001023;GO:0048731;GO:0031325;GO:0043226;GO:0031326;GO:0044238;GO:1902115;GO:0044456;GO:0032553;GO:0009889;GO:0019538;GO:0051146;GO:0042995;GO:0048812;GO:0050793;GO:0009791;GO:0050896;GO:0044428;GO:0030424;GO:0051960;GO:0048638;GO:0006446;GO:0010556;GO:0008150;GO:0031981;GO:0044088;GO:0031346;GO:0034248;GO:0009725;GO:0051094;GO:0031667;GO:0040018;GO:1901698;GO:0036477;GO:0006629;GO:…	K04688	4Q0F9	T	sp|Q9UBS0|KS6B2_HUMAN Ribosomal protein S6 kinase beta-2 OS=Homo sapiens OX=9606 GN=RPS6KB2 PE=1 SV=2	XP_005064132.1 ribosomal protein S6 kinase beta-2 isoform X1 [Mesocricetus auratus]
MSTRG.557.3	NW_004801604.1[+]52966513-52973382	rna-XM_005064075.3	j	GO:0043168;GO:0006949;GO:0005634;GO:0007568;GO:1901363;GO:0051962;GO:0048583;GO:0000166;GO:0008152;GO:0016773;GO:0031328;GO:0007167;GO:0099174;GO:0010243;GO:0051247;GO:0044446;GO:0046872;GO:0061061;GO:0007169;GO:0008144;GO:0006979;GO:0044260;GO:0045202;GO:0044085;GO:0051128;GO:1901564;GO:0019953;GO:0044087;GO:0019222;GO:0071704;GO:0097159;GO:0007631;GO:0060255;GO:0071375;GO:0048639;GO:0008361;GO:…	K04688	4Q0F9	T	sp|Q9UBS0|KS6B2_HUMAN Ribosomal protein S6 kinase beta-2 OS=Homo sapiens OX=9606 GN=RPS6KB2 PE=1 SV=2	ERE80991.1 ribosomal protein S6 kinase beta-2 [Cricetulus griseus]
MSTRG.558.1	NW_004801604.1[-]52976349-52982201	rna-XM_013117406.2	j	GO:0044464;GO:0031529;GO:0051015;GO:0022603;GO:0007015;GO:0032101;GO:0032535;GO:0048471;GO:0006950;GO:0016020;GO:0060326;GO:0051493;GO:0048522;GO:0070887;GO:0065008;GO:0099513;GO:0035556;GO:0006935;GO:0071933;GO:0120035;GO:0022607;GO:0008064;GO:0051641;GO:0008092;GO:0120036;GO:0036119;GO:0032432;GO:0030027;GO:0005737;GO:0042221;GO:0044422;GO:0051093;GO:0050920;GO:0070727;GO:0043207;GO:0040012;GO:…	K13886	4Q39P	Z	sp|Q9WUM3|COR1B_MOUSE Coronin-1B OS=Mus musculus OX=10090 GN=Coro1b PE=1 SV=1	XP_005064133.1 coronin-1B [Mesocricetus auratus] &gt;XP_012972855.1 coronin-1B [Mesocricetus auratus] &gt;XP_012972858.1 coronin-1B [Mesocricetus auratus]
MSTRG.558.3	NW_004801604.1[-]52976349-52982201	rna-XM_013117406.2	j	GO:0048522;GO:0006950;GO:0051493;GO:0016020;GO:0060326;GO:0065008;GO:0070887;GO:0099513;GO:0007015;GO:0022603;GO:0032101;GO:0031529;GO:0044464;GO:0051015;GO:0048471;GO:0032535;GO:0048856;GO:0034613;GO:0040012;GO:0031344;GO:0030029;GO:0030334;GO:2000393;GO:0050794;GO:0051017;GO:0032956;GO:0110053;GO:0003674;GO:0042060;GO:0022607;GO:0008064;GO:0051641;GO:0120036;GO:0008092;GO:0071933;GO:0006935;GO:…	K13886	4Q39P	Z	sp|Q9WUM3|COR1B_MOUSE Coronin-1B OS=Mus musculus OX=10090 GN=Coro1b PE=1 SV=1	EDL33019.1 coronin, actin binding protein 1B, isoform CRA_b [Mus musculus]
MSTRG.561.4	NW_004801604.1[-]53019269-53032661	rna-XM_005064083.3	j	GO:0051179;GO:0015318;GO:0043227;GO:0044463;GO:0043232;GO:0019829;GO:0043167;GO:0015075;GO:0022853;GO:0007186;GO:0044430;GO:0050789;GO:0009987;GO:0098827;GO:0030001;GO:0043169;GO:0005623;GO:0035869;GO:0098655;GO:0071702;GO:0090662;GO:0090407;GO:0009628;GO:0017111;GO:0032502;GO:0044459;GO:0042886;GO:0043229;GO:0031985;GO:0023052;GO:0006629;GO:0070838;GO:0022400;GO:0006869;GO:0015085;GO:0043492;GO:…	-	4PVKM	IT	sp|Q5U2N3|PITM1_RAT Membrane-associated phosphatidylinositol transfer protein 1 OS=Rattus norvegicus OX=10116 GN=Pitpnm1 PE=1 SV=1	XP_012969389.1 membrane-associated phosphatidylinositol transfer protein 1 isoform X2 [Mesocricetus auratus]
MSTRG.561.5	NW_004801604.1[-]53019414-53032661	rna-XM_005064083.3	j	GO:0017111;GO:0090662;GO:0090407;GO:0009628;GO:0043169;GO:0005623;GO:0035869;GO:0071702;GO:0098655;GO:0031985;GO:0043229;GO:0023052;GO:0042886;GO:0032502;GO:0044459;GO:0044463;GO:0043232;GO:0015318;GO:0043227;GO:0051179;GO:0050789;GO:0009987;GO:0098827;GO:0030001;GO:0007186;GO:0022853;GO:0044430;GO:0019829;GO:0015075;GO:0043167;GO:0019900;GO:0051234;GO:0008150;GO:0098590;GO:0035091;GO:0009584;GO:…	-	4PVKM	IT	sp|O35954|PITM1_MOUSE Membrane-associated phosphatidylinositol transfer protein 1 OS=Mus musculus OX=10090 GN=Pitpnm1 PE=1 SV=1	XP_005064140.1 membrane-associated phosphatidylinositol transfer protein 1 isoform X1 [Mesocricetus auratus]
MSTRG.561.6	NW_004801604.1[-]53019414-53032661	rna-XM_005064083.3	j	GO:0005815;GO:0043228;GO:0005887;GO:0009966;GO:0008152;GO:0071478;GO:0071781;GO:0048583;GO:0005319;GO:0016787;GO:0009582;GO:0044425;GO:0005789;GO:0006816;GO:0043168;GO:0022804;GO:0046474;GO:0005929;GO:0045202;GO:1990050;GO:0009416;GO:0007608;GO:0016059;GO:0070405;GO:0046872;GO:0016887;GO:0044446;GO:0015630;GO:0005509;GO:0016817;GO:0005795;GO:0006661;GO:0042625;GO:0071214;GO:0006796;GO:0044441;GO:…	-	4PVKM	IT	sp|O35954|PITM1_MOUSE Membrane-associated phosphatidylinositol transfer protein 1 OS=Mus musculus OX=10090 GN=Pitpnm1 PE=1 SV=1	XP_005064140.1 membrane-associated phosphatidylinositol transfer protein 1 isoform X1 [Mesocricetus auratus]
MSTRG.562.1	NW_004801604.1[-]53033645-53034875	rna-XM_005064084.3	j	GO:0044422;GO:0007346;GO:0007049;GO:0051173;GO:0031325;GO:0001932;GO:0043226;GO:0005737;GO:0005622;GO:0099081;GO:0031399;GO:0005575;GO:0070507;GO:2000035;GO:0008150;GO:0005488;GO:1902806;GO:0045937;GO:0060255;GO:0019222;GO:0031401;GO:0048523;GO:0051174;GO:0050794;GO:2000045;GO:0032268;GO:0042327;GO:0070182;GO:0005856;GO:0003674;GO:0051302;GO:1901990;GO:0010562;GO:0010948;GO:0019899;GO:0099512;GO:…	-	4Q5AC	DT	sp|Q9CPY4|CDKA2_MOUSE Cyclin-dependent kinase 2-associated protein 2 OS=Mus musculus OX=10090 GN=Cdk2ap2 PE=1 SV=1	OBS72869.1 hypothetical protein A6R68_12537 [Neotoma lepida]
MSTRG.563.2	NW_004801604.1[+]53080129-53082796	rna-NM_001281846.1	j	GO:0032928;GO:0048856;GO:0048869;GO:0048878;GO:0005739;GO:0060205;GO:0040012;GO:0032355;GO:0043067;GO:0008283;GO:1903556;GO:0044092;GO:0071638;GO:1903555;GO:0002446;GO:0046329;GO:0070373;GO:0043069;GO:2000428;GO:0043434;GO:0043207;GO:0044422;GO:0019752;GO:0071364;GO:0042221;GO:0005737;GO:0016684;GO:0034641;GO:1901576;GO:0002673;GO:0002237;GO:0070663;GO:0007162;GO:0065008;GO:0070887;GO:0032101;GO:…	K00799	4PZH1	O	sp|Q60550|GSTP1_MESAU Glutathione S-transferase P OS=Mesocricetus auratus OX=10036 GN=GSTP1 PE=2 SV=3	NP_001268775.1 glutathione S-transferase P [Mesocricetus auratus] &gt;Q60550.3 RecName: Full=Glutathione S-transferase P; AltName: Full=GST class-pi [Mesocricetus auratus] &gt;AAB39860.1 GST pi enzyme [Mesocricetus auratus]
MSTRG.569.1	NW_004801604.1[+]53197768-53201940	rna-XM_013115927.2	j	GO:0016655;GO:0042775;GO:0045271;GO:0005747;GO:1990204;GO:0006753;GO:0071704;GO:0044429;GO:0033108;GO:0031966;GO:0016491;GO:0009150;GO:0006796;GO:0048037;GO:0006793;GO:0007005;GO:0006120;GO:0031975;GO:0008150;GO:0009205;GO:0098798;GO:0050896;GO:0005488;GO:0043933;GO:0008137;GO:0050136;GO:0044238;GO:0042773;GO:0072521;GO:0042493;GO:0019866;GO:0022904;GO:0030964;GO:0043226;GO:0044455;GO:0044237;GO:…	K03941	4PSRB	C	sp|O00217|NDUS8_HUMAN NADH dehydrogenase [ubiquinone] iron-sulfur protein 8, mitochondrial OS=Homo sapiens OX=9606 GN=NDUFS8 PE=1 SV=1	XP_040606307.1 NADH dehydrogenase [ubiquinone] iron-sulfur protein 8, mitochondrial isoform X1 [Mesocricetus auratus]
MSTRG.570.1	NW_004801604.1[-]53219941-53251712	rna-XM_021227197.1	j	GO:0044237;GO:0005829;GO:0010033;GO:0046337;GO:0032553;GO:0042493;GO:0009058;GO:0044238;GO:0042802;GO:0052689;GO:0001505;GO:0006656;GO:0005488;GO:0050896;GO:0051234;GO:0008150;GO:0006793;GO:0005524;GO:0006796;GO:0044106;GO:0071704;GO:0097159;GO:0006869;GO:0006629;GO:0032555;GO:1901615;GO:0006580;GO:0034308;GO:1901160;GO:0004305;GO:0070405;GO:0046872;GO:0004104;GO:0006646;GO:0046474;GO:0014070;GO:…	K14156	4PWUQ	M	sp|Q01134|CHKA_RAT Choline kinase alpha OS=Rattus norvegicus OX=10116 GN=Chka PE=1 SV=2	EDL32959.1 choline kinase alpha, isoform CRA_d [Mus musculus]
MSTRG.570.2	NW_004801604.1[-]53219941-53251712	rna-XM_021227197.1	j	GO:0046486;GO:0046983;GO:0005575;GO:0003824;GO:0006576;GO:0042221;GO:0005622;GO:0005737;GO:0071944;GO:0006650;GO:0044255;GO:0016310;GO:0044249;GO:0042439;GO:0008610;GO:0005515;GO:0009636;GO:0016301;GO:0097164;GO:0033265;GO:0099568;GO:0003674;GO:0016772;GO:0010876;GO:0044464;GO:0006807;GO:0097367;GO:0044444;GO:0009308;GO:0017076;GO:0030554;GO:0042803;GO:1901566;GO:0044281;GO:0006644;GO:0035639;GO:…	K14156	4PWUQ	M	sp|Q01134|CHKA_RAT Choline kinase alpha OS=Rattus norvegicus OX=10116 GN=Chka PE=1 SV=2	EDL32959.1 choline kinase alpha, isoform CRA_d [Mus musculus]
MSTRG.570.3	NW_004801604.1[-]53219941-53251712	rna-XM_021227197.1	j	GO:0043168;GO:0009987;GO:0006657;GO:1901363;GO:0016787;GO:0016788;GO:0006066;GO:0043167;GO:0000166;GO:0008152;GO:0016773;GO:0032559;GO:0042133;GO:0051179;GO:0004305;GO:0070405;GO:0046872;GO:0006580;GO:0034308;GO:1901160;GO:0008144;GO:0019695;GO:0090407;GO:0004104;GO:0006646;GO:0046474;GO:0071702;GO:0046470;GO:0014070;GO:1901564;GO:0005623;GO:0043169;GO:0097159;GO:0071704;GO:0006796;GO:0044106;GO:…	K14156	4PWUQ	M	sp|Q01134|CHKA_RAT Choline kinase alpha OS=Rattus norvegicus OX=10116 GN=Chka PE=1 SV=2	EDL32959.1 choline kinase alpha, isoform CRA_d [Mus musculus]
MSTRG.570.4	NW_004801604.1[-]53219943-53251712	rna-XM_021227197.1	j	GO:0042439;GO:0005515;GO:0008610;GO:0016301;GO:0097164;GO:0009636;GO:0033265;GO:0099568;GO:0003674;GO:0016772;GO:0010876;GO:0046486;GO:0046983;GO:0003824;GO:0005575;GO:0006576;GO:0005622;GO:0005737;GO:0042221;GO:0006650;GO:0071944;GO:0016310;GO:0044255;GO:0044249;GO:0044424;GO:0033036;GO:0042165;GO:0005938;GO:0036094;GO:0004103;GO:0045017;GO:0006810;GO:1901576;GO:0034641;GO:1903165;GO:0065008;GO:…	K14156	4PWUQ	M	sp|Q01134|CHKA_RAT Choline kinase alpha OS=Rattus norvegicus OX=10116 GN=Chka PE=1 SV=2	XP_040606304.1 choline kinase alpha isoform X3 [Mesocricetus auratus]
MSTRG.570.5	NW_004801604.1[-]53219943-53251712	rna-XM_021227197.1	j	GO:1901566;GO:0042803;GO:0006644;GO:0035639;GO:0044281;GO:0044444;GO:0030554;GO:0017076;GO:0009308;GO:0006807;GO:0044464;GO:0097367;GO:0008654;GO:0065007;GO:0065008;GO:1904681;GO:1901265;GO:0019637;GO:0016740;GO:0036094;GO:0045017;GO:1901576;GO:0004103;GO:0006810;GO:0005938;GO:0034641;GO:1903165;GO:0044424;GO:0033036;GO:0042165;GO:0044249;GO:0016310;GO:0044255;GO:0006576;GO:0071944;GO:0006650;GO:…	K14156	4PWUQ	M	sp|Q01134|CHKA_RAT Choline kinase alpha OS=Rattus norvegicus OX=10116 GN=Chka PE=1 SV=2	XP_040606300.1 choline kinase alpha isoform X2 [Mesocricetus auratus]
MSTRG.570.6	NW_004801604.1[-]53219943-53251712	rna-XM_021227197.1	j	GO:0005515;GO:0008610;GO:0042439;GO:0099568;GO:0033265;GO:0097164;GO:0016301;GO:0009636;GO:0003674;GO:0010876;GO:0016772;GO:0046486;GO:0003824;GO:0005575;GO:0046983;GO:0071944;GO:0006650;GO:0005737;GO:0005622;GO:0042221;GO:0006576;GO:0044249;GO:0016310;GO:0044255;GO:0033036;GO:0042165;GO:0044424;GO:0034641;GO:1903165;GO:0036094;GO:0045017;GO:1901576;GO:0004103;GO:0006810;GO:0005938;GO:1904681;GO:…	K14156	4PWUQ	M	sp|Q01134|CHKA_RAT Choline kinase alpha OS=Rattus norvegicus OX=10116 GN=Chka PE=1 SV=2	EDL32959.1 choline kinase alpha, isoform CRA_d [Mus musculus]
MSTRG.570.7	NW_004801604.1[-]53219943-53251712	rna-XM_021227197.1	j	GO:0042493;GO:0032553;GO:0009058;GO:0044238;GO:0005829;GO:0044237;GO:0010033;GO:0046337;GO:0008150;GO:0051234;GO:0006793;GO:0005524;GO:0042802;GO:0001505;GO:0052689;GO:0006656;GO:0050896;GO:0005488;GO:0097159;GO:0071704;GO:0006796;GO:0044106;GO:0032555;GO:1901615;GO:0006869;GO:0006629;GO:0004305;GO:0046872;GO:0070405;GO:0006580;GO:1901160;GO:0034308;GO:0008144;GO:0019695;GO:0090407;GO:0004104;GO:…	K14156	4PWUQ	M	sp|Q01134|CHKA_RAT Choline kinase alpha OS=Rattus norvegicus OX=10116 GN=Chka PE=1 SV=2	EDL32959.1 choline kinase alpha, isoform CRA_d [Mus musculus]
MSTRG.570.10	NW_004801604.1[-]53219945-53251712	rna-XM_021227197.1	j	GO:1901615;GO:0032555;GO:0006629;GO:0006869;GO:0097159;GO:0071704;GO:0006796;GO:0044106;GO:0006793;GO:0005524;GO:0008150;GO:0051234;GO:0006656;GO:0050896;GO:0005488;GO:0042802;GO:0001505;GO:0052689;GO:0009058;GO:0044238;GO:0032553;GO:0042493;GO:0010033;GO:0046337;GO:0005829;GO:0044237;GO:0016773;GO:0032559;GO:0042133;GO:0051179;GO:1901363;GO:0016787;GO:0043168;GO:0009987;GO:0006657;GO:0043167;GO:…	K14156	4PWUQ	M	sp|Q01134|CHKA_RAT Choline kinase alpha OS=Rattus norvegicus OX=10116 GN=Chka PE=1 SV=2	EDL32959.1 choline kinase alpha, isoform CRA_d [Mus musculus]
MSTRG.570.8	NW_004801604.1[-]53219945-53251712	rna-XM_021227197.1	j	GO:0016310;GO:0044255;GO:0044249;GO:0005622;GO:0005737;GO:0042221;GO:0006650;GO:0071944;GO:0006576;GO:0046983;GO:0003824;GO:0005575;GO:0046486;GO:0010876;GO:0016772;GO:0003674;GO:0099568;GO:0016301;GO:0097164;GO:0009636;GO:0033265;GO:0005515;GO:0008610;GO:0042439;GO:0044281;GO:0035639;GO:0006644;GO:1901566;GO:0042803;GO:0009308;GO:0017076;GO:0030554;GO:0044444;GO:0097367;GO:0044464;GO:0006807;GO:…	K14156	4PWUQ	M	sp|Q01134|CHKA_RAT Choline kinase alpha OS=Rattus norvegicus OX=10116 GN=Chka PE=1 SV=2	XP_040606304.1 choline kinase alpha isoform X3 [Mesocricetus auratus]
MSTRG.570.9	NW_004801604.1[-]53219945-53251712	rna-XM_021227197.1	j	GO:0034641;GO:1903165;GO:0005938;GO:0036094;GO:0004103;GO:0045017;GO:1901576;GO:0006810;GO:0033036;GO:0042165;GO:0044424;GO:0065007;GO:0008654;GO:0019637;GO:1901265;GO:0016740;GO:1904681;GO:0065008;GO:0009308;GO:0017076;GO:0030554;GO:0044444;GO:0097367;GO:0044464;GO:0006807;GO:0044281;GO:0006644;GO:0035639;GO:1901566;GO:0042803;GO:0099568;GO:0016301;GO:0097164;GO:0009636;GO:0033265;GO:0005515;GO:…	K14156	4PWUQ	M	sp|Q01134|CHKA_RAT Choline kinase alpha OS=Rattus norvegicus OX=10116 GN=Chka PE=1 SV=2	EDL32959.1 choline kinase alpha, isoform CRA_d [Mus musculus]
MSTRG.570.11	NW_004801604.1[-]53219946-53251712	rna-XM_021227197.1	j	GO:0030554;GO:0017076;GO:0009308;GO:0044444;GO:0097367;GO:0006807;GO:0044464;GO:0006644;GO:0035639;GO:0044281;GO:0042803;GO:1901566;GO:1903165;GO:0034641;GO:0004103;GO:0045017;GO:1901576;GO:0006810;GO:0036094;GO:0005938;GO:0042165;GO:0033036;GO:0044424;GO:0065007;GO:0008654;GO:1904681;GO:0016740;GO:0019637;GO:1901265;GO:0065008;GO:0005575;GO:0003824;GO:0046983;GO:0046486;GO:0044249;GO:0044255;GO:…	K14156	4PWUQ	M	sp|Q01134|CHKA_RAT Choline kinase alpha OS=Rattus norvegicus OX=10116 GN=Chka PE=1 SV=2	EDL32959.1 choline kinase alpha, isoform CRA_d [Mus musculus]
MSTRG.571.1	NW_004801604.1[+]53226343-53230230	rna-XM_021227197.1	i	-	-	-	-	-	-
MSTRG.572.1	NW_004801604.1[+]53230587-53239561	rna-XM_021227197.1	i	-	-	-	-	sp|P46935|NEDD4_MOUSE E3 ubiquitin-protein ligase NEDD4 OS=Mus musculus OX=10090 GN=Nedd4 PE=1 SV=3	XP_041910983.1 zinc finger protein 120-like isoform X12 [Arvicola amphibius]
MSTRG.570.13	NW_004801604.1[-]53230592-53251712	rna-XM_021227197.1	j	GO:0051179;GO:0042133;GO:0016773;GO:0032559;GO:0016788;GO:0008152;GO:0000166;GO:0043167;GO:0006066;GO:0043168;GO:0006657;GO:0009987;GO:1901363;GO:0016787;GO:0004104;GO:0046474;GO:0006646;GO:0014070;GO:0046470;GO:0071702;GO:0043169;GO:1901564;GO:0005623;GO:0008144;GO:0019695;GO:0090407;GO:0006580;GO:0034308;GO:1901160;GO:0004305;GO:0046872;GO:0070405;GO:0006869;GO:0006629;GO:1901615;GO:0032555;GO:…	K14156	4PWUQ	M	sp|O54804|CHKA_MOUSE Choline kinase alpha OS=Mus musculus OX=10090 GN=Chka PE=1 SV=3	EGW14713.1 hypothetical protein I79_019557 [Cricetulus griseus]
MSTRG.573.1	NW_004801604.1[-]53290562-53341291	rna-XM_005064095.3	j	GO:0043231;GO:0044424;GO:0000785;GO:0016278;GO:0034641;GO:0005720;GO:1901576;GO:0045934;GO:0016740;GO:0000779;GO:0018022;GO:0065007;GO:0016070;GO:0042054;GO:0040008;GO:0000793;GO:0051172;GO:0016569;GO:0008213;GO:0071840;GO:0006807;GO:0080090;GO:0044464;GO:0010629;GO:0008340;GO:0097659;GO:0009890;GO:0008276;GO:0051239;GO:0018130;GO:0016571;GO:1901360;GO:0016279;GO:0070013;GO:0006342;GO:0040014;GO:…	K11429	4Q36V	B	sp|P0C2N5|KMT5B_RAT Histone-lysine N-methyltransferase KMT5B OS=Rattus norvegicus OX=10116 GN=Kmt5b PE=3 SV=1	XP_005064152.1 histone-lysine N-methyltransferase KMT5B isoform X1 [Mesocricetus auratus] &gt;XP_012969171.1 histone-lysine N-methyltransferase KMT5B isoform X1 [Mesocricetus auratus]
MSTRG.574.1	NW_004801604.1[-]53393064-53402159	rna-XM_013117705.2	j	GO:0044425;GO:0043229;GO:0005622;GO:0005794;GO:0005737;GO:0043226;GO:0071944;GO:0005886;GO:0016021;GO:0031224;GO:0044444;GO:0005575;GO:0043227;GO:0016020;GO:0012505;GO:0043231;GO:0044464;GO:0044424;GO:0005623	-	4Q9XY	U	sp|Q4V7A5|CK024_RAT Uncharacterized protein C11orf24 homolog OS=Rattus norvegicus OX=10116 PE=2 SV=1	XP_005063384.1 uncharacterized protein C11orf24 homolog [Mesocricetus auratus] &gt;XP_012973159.1 uncharacterized protein C11orf24 homolog [Mesocricetus auratus]
MSTRG.577.1	NW_004801604.1[+]53570146-53655152	rna-XM_005064098.3	j	GO:0044424;GO:0043231;GO:0012505;GO:0016020;GO:0006810;GO:0065007;GO:0098588;GO:0043666;GO:0071840;GO:1902531;GO:0031984;GO:0044464;GO:0080090;GO:0001933;GO:0080134;GO:0051172;GO:0044444;GO:0065009;GO:0023057;GO:0023051;GO:0070013;GO:0006903;GO:0090114;GO:0048194;GO:0010648;GO:0051649;GO:0005515;GO:0048207;GO:0019903;GO:0051656;GO:0048208;GO:0009892;GO:0032873;GO:0010646;GO:0050794;GO:0046329;GO:…	K15501	4PTE2	D	sp|Q5H9R7|PP6R3_HUMAN Serine/threonine-protein phosphatase 6 regulatory subunit 3 OS=Homo sapiens OX=9606 GN=PPP6R3 PE=1 SV=2	XP_040606435.1 serine/threonine-protein phosphatase 6 regulatory subunit 3 isoform X13 [Mesocricetus auratus]
MSTRG.577.2	NW_004801604.1[+]53570146-53655152	rna-XM_005064098.3	j	GO:0051649;GO:0019903;GO:0005515;GO:0048207;GO:0010646;GO:0048208;GO:0009892;GO:0032873;GO:0051656;GO:0046329;GO:0050794;GO:0035303;GO:0050790;GO:0005794;GO:0003674;GO:0043233;GO:0051174;GO:0065003;GO:0044431;GO:0005654;GO:0061024;GO:0016050;GO:0070302;GO:0031324;GO:0005575;GO:0022607;GO:0006901;GO:0046328;GO:0000139;GO:0051641;GO:0010921;GO:0005622;GO:0005737;GO:0071944;GO:0031974;GO:0044422;GO:…	K15501	4PTE2	D	sp|Q5H9R7|PP6R3_HUMAN Serine/threonine-protein phosphatase 6 regulatory subunit 3 OS=Homo sapiens OX=9606 GN=PPP6R3 PE=1 SV=2	XP_040606392.1 serine/threonine-protein phosphatase 6 regulatory subunit 3 isoform X6 [Mesocricetus auratus]
MSTRG.579.1	NW_004801604.1[-]53741507-53826009	rna-XM_005063328.3	j	GO:1901575;GO:0006950;GO:0016020;GO:0098573;GO:0019216;GO:0048522;GO:0031306;GO:0034641;GO:0070887;GO:0032365;GO:0065008;GO:0007623;GO:0032000;GO:0016406;GO:0032592;GO:0098805;GO:0008374;GO:0050994;GO:0044464;GO:0009894;GO:0051046;GO:0045923;GO:0044281;GO:1903530;GO:0046883;GO:0051649;GO:0005739;GO:0072329;GO:0006006;GO:0009636;GO:0046395;GO:0010646;GO:0015908;GO:0048869;GO:1990542;GO:0048856;GO:…	K08765	4Q1CH	I	sp|P97742|CPT1A_MOUSE Carnitine O-palmitoyltransferase 1, liver isoform OS=Mus musculus OX=10090 GN=Cpt1a PE=1 SV=4	XP_040606478.1 carnitine O-palmitoyltransferase 1, liver isoform [Mesocricetus auratus]
MSTRG.579.3	NW_004801604.1[-]53741538-53793026	rna-XM_005063328.3	j	GO:0016020;GO:0098573;GO:0019216;GO:1901575;GO:0006950;GO:0031306;GO:0034641;GO:0048522;GO:0007623;GO:0032000;GO:0032365;GO:0065008;GO:0070887;GO:0098805;GO:0008374;GO:0032592;GO:0016406;GO:0044464;GO:0050994;GO:0044281;GO:0045923;GO:1903530;GO:0009894;GO:0051046;GO:0046883;GO:0005739;GO:0072329;GO:0006006;GO:0051649;GO:0015908;GO:0048856;GO:0048869;GO:1990542;GO:0009636;GO:0046395;GO:0010646;GO:…	K08765	4Q1CH	I	sp|P97742|CPT1A_MOUSE Carnitine O-palmitoyltransferase 1, liver isoform OS=Mus musculus OX=10090 GN=Cpt1a PE=1 SV=4	XP_040606478.1 carnitine O-palmitoyltransferase 1, liver isoform [Mesocricetus auratus]
MSTRG.579.4	NW_004801604.1[-]53760401-53826009	rna-XM_005064104.3	j	GO:0043604;GO:0097159;GO:0071704;GO:0005761;GO:0043233;GO:0044429;GO:0031966;GO:0005762;GO:0003674;GO:0015934;GO:0003735;GO:0005198;GO:0043170;GO:0005739;GO:0044267;GO:0009059;GO:0003676;GO:0009058;GO:1990904;GO:0044238;GO:0044422;GO:0010467;GO:0031090;GO:0019538;GO:0070125;GO:0019866;GO:0044249;GO:0006415;GO:0044237;GO:0005737;GO:0022411;GO:0005622;GO:0043226;GO:0070126;GO:0043603;GO:0031974;GO:…	K02888	4PWWI	J	sp|Q9D1N9|RM21_MOUSE 39S ribosomal protein L21, mitochondrial OS=Mus musculus OX=10090 GN=Mrpl21 PE=1 SV=1	ERE81024.1 39S ribosomal protein L21 [Cricetulus griseus]
MSTRG.579.5	NW_004801604.1[-]53805630-53826009	rna-XM_005064104.3	j	GO:0006415;GO:0005737;GO:0044237;GO:0022411;GO:0005622;GO:0043226;GO:0070126;GO:0043603;GO:0031974;GO:0009058;GO:1990904;GO:0044238;GO:0044422;GO:0031090;GO:0010467;GO:0019538;GO:0019866;GO:0070125;GO:0044249;GO:0005488;GO:0044271;GO:0032984;GO:0043933;GO:0003723;GO:0034645;GO:0006414;GO:0005575;GO:0031975;GO:0008150;GO:0098798;GO:0005762;GO:0003674;GO:0043604;GO:0097159;GO:0071704;GO:0043233;GO:…	K02888	4PWWI	J	sp|Q9D1N9|RM21_MOUSE 39S ribosomal protein L21, mitochondrial OS=Mus musculus OX=10090 GN=Mrpl21 PE=1 SV=1	ERE81024.1 39S ribosomal protein L21 [Cricetulus griseus]
MSTRG.579.6	NW_004801604.1[-]53813331-53826009	rna-XM_005064104.3	j	GO:1901363;GO:0009987;GO:0044391;GO:0008152;GO:0140053;GO:0006412;GO:0043043;GO:0043227;GO:1901576;GO:0034641;GO:0000315;GO:0005743;GO:0043232;GO:0032991;GO:0044424;GO:0005840;GO:0043231;GO:0016043;GO:0016020;GO:0043228;GO:0043229;GO:0000313;GO:0044446;GO:0005759;GO:0032543;GO:1901566;GO:0070013;GO:0044444;GO:0043624;GO:0044260;GO:0006518;GO:0006807;GO:0071840;GO:1901564;GO:0005623;GO:0044464;GO:…	K02888	4PWWI	J	sp|Q9D1N9|RM21_MOUSE 39S ribosomal protein L21, mitochondrial OS=Mus musculus OX=10090 GN=Mrpl21 PE=1 SV=1	ERE81024.1 39S ribosomal protein L21 [Cricetulus griseus]
MSTRG.579.7	NW_004801604.1[-]53813494-53826009	rna-XM_005064104.3	j	GO:0043043;GO:0008152;GO:0140053;GO:0006412;GO:0044391;GO:0009987;GO:1901363;GO:0005840;GO:0043231;GO:0016043;GO:0016020;GO:0043228;GO:0032991;GO:0044424;GO:0034641;GO:0000315;GO:0005743;GO:0043232;GO:1901576;GO:0043227;GO:1901566;GO:0070013;GO:0043229;GO:0000313;GO:0044446;GO:0032543;GO:0005759;GO:0005740;GO:0006807;GO:1901564;GO:0071840;GO:0005623;GO:0031967;GO:0044464;GO:0044260;GO:0043624;GO:…	K02888	4PWWI	J	sp|Q9D1N9|RM21_MOUSE 39S ribosomal protein L21, mitochondrial OS=Mus musculus OX=10090 GN=Mrpl21 PE=1 SV=1	ERE81024.1 39S ribosomal protein L21 [Cricetulus griseus]
MSTRG.579.8	NW_004801604.1[-]53817013-53826009	rna-XM_005064104.3	j	GO:0006415;GO:0043603;GO:0031974;GO:0044237;GO:0022411;GO:0005622;GO:0005737;GO:0043226;GO:0070126;GO:0044238;GO:0044422;GO:0009058;GO:1990904;GO:0019866;GO:0070125;GO:0044249;GO:0031090;GO:0019538;GO:0010467;GO:0044271;GO:0005488;GO:0032984;GO:0034645;GO:0043933;GO:0003723;GO:0005575;GO:0006414;GO:0098798;GO:0031975;GO:0008150;GO:0005762;GO:0003674;GO:0043233;GO:0005761;GO:0097159;GO:0071704;GO:…	K02888	4PWWI	J	sp|Q9D1N9|RM21_MOUSE 39S ribosomal protein L21, mitochondrial OS=Mus musculus OX=10090 GN=Mrpl21 PE=1 SV=1	ERE81024.1 39S ribosomal protein L21 [Cricetulus griseus]
MSTRG.581.1	NW_004801604.1[+]53919442-53949657	rna-XM_013114990.2	j	GO:0031032;GO:0005768;GO:0022843;GO:0097435;GO:0048523;GO:0070588;GO:0019222;GO:0010008;GO:0042802;GO:0005488;GO:0005244;GO:0055001;GO:0005886;GO:0055074;GO:0010033;GO:0007165;GO:0006811;GO:0086010;GO:0007204;GO:0042592;GO:0006873;GO:0034762;GO:0001508;GO:0006816;GO:0005262;GO:0099604;GO:0051283;GO:0030036;GO:0044425;GO:0043269;GO:0048519;GO:0006996;GO:0060401;GO:0055080;GO:0044085;GO:0061061;GO:…	K14077	4Q18E	P	sp|Q8BWC0|TPC2_MOUSE Two pore channel protein 2 OS=Mus musculus OX=10090 GN=Tpcn2 PE=1 SV=1	XP_005064165.1 two pore calcium channel protein 2 isoform X2 [Mesocricetus auratus]
MSTRG.581.3	NW_004801604.1[+]53919481-53949657	rna-XM_013114990.2	j	GO:0009987;GO:0050789;GO:0030001;GO:0015075;GO:0042391;GO:0009991;GO:1901700;GO:0043227;GO:0097708;GO:0009653;GO:0015318;GO:0016043;GO:0051179;GO:0097553;GO:0051480;GO:0043229;GO:0098771;GO:0023052;GO:0007010;GO:0031329;GO:0005765;GO:0032502;GO:0007040;GO:0005623;GO:0098655;GO:0014070;GO:0055082;GO:0022857;GO:0031667;GO:0031224;GO:0019899;GO:0072511;GO:0031323;GO:0022834;GO:0015085;GO:0070838;GO:…	K14077	4Q18E	P	sp|Q8BWC0|TPC2_MOUSE Two pore channel protein 2 OS=Mus musculus OX=10090 GN=Tpcn2 PE=1 SV=1	XP_005064165.1 two pore calcium channel protein 2 isoform X2 [Mesocricetus auratus]
MSTRG.581.10	NW_004801604.1[+]53933534-53949657	rna-XM_013114990.2	j	GO:0030029;GO:0051649;GO:0048869;GO:0048856;GO:2000290;GO:0048878;GO:0051282;GO:0003674;GO:0022836;GO:0072503;GO:0050794;GO:0055065;GO:0045995;GO:0098852;GO:0055002;GO:0035556;GO:0051641;GO:0046873;GO:0022607;GO:0042692;GO:0006936;GO:0034765;GO:0006812;GO:0005737;GO:0042221;GO:0098660;GO:0051049;GO:0044437;GO:0070925;GO:0044422;GO:0016020;GO:0008324;GO:0005261;GO:0048468;GO:0014866;GO:0072507;GO:…	K14077	4Q18E	P	sp|Q8BWC0|TPC2_MOUSE Two pore channel protein 2 OS=Mus musculus OX=10090 GN=Tpcn2 PE=1 SV=1	XP_027264596.1 two pore calcium channel protein 2 isoform X12 [Cricetulus griseus]
MSTRG.582.1	NW_004801604.1[.]54065005-54066650	-	u	GO:0043227;GO:0044424;GO:0022414;GO:0043231;GO:1901363;GO:0050789;GO:0065007;GO:0009987;GO:0005634;GO:0000381;GO:0003729;GO:0048024;GO:0051171;GO:0005623;GO:0080090;GO:0044464;GO:0043484;GO:0003727;GO:0043229;GO:0044446;GO:0070013;GO:0051321;GO:0000003;GO:0019219;GO:0003676;GO:0050684;GO:0031323;GO:0060255;GO:0043233;GO:0097159;GO:0019222;GO:0031981;GO:0050794;GO:0003674;GO:0005575;GO:0051252;GO:…	K13188	4PXB5	A	sp|Q9CQT2|RBM7_MOUSE RNA-binding protein 7 OS=Mus musculus OX=10090 GN=Rbm7 PE=1 SV=1	XP_027267887.1 RNA-binding protein 7 isoform X1 [Cricetulus griseus]
MSTRG.583.2	NW_004801604.1[+]54265396-54275427	rna-XM_005064110.3	j	GO:0023057;GO:0071156;GO:0051172;GO:0010648;GO:1901992;GO:0023051;GO:0070013;GO:1901360;GO:0045930;GO:0032270;GO:0046677;GO:0045934;GO:0043231;GO:0051347;GO:1902911;GO:0010971;GO:0003824;GO:0071310;GO:0051252;GO:0036211;GO:0005654;GO:0198738;GO:0016310;GO:0003714;GO:0060429;GO:0045859;GO:0006974;GO:0010562;GO:0009892;GO:0016301;GO:0031960;GO:0005515;GO:0043170;GO:0043627;GO:0031401;GO:0071157;GO:…	K04503	4Q02K	D	sp|P39948|CCND1_RAT G1/S-specific cyclin-D1 OS=Rattus norvegicus OX=10116 GN=Ccnd1 PE=2 SV=1	XP_016835010.1 G1/S-specific cyclin-D1 isoform X1 [Cricetulus griseus] &gt;ERE81032.1 G1/S-specific cyclin-D1 [Cricetulus griseus]
MSTRG.583.4	NW_004801604.1[+]54266601-54275427	rna-XM_005064110.3	j	GO:0006986;GO:1903507;GO:0010165;GO:0034654;GO:0000307;GO:0051412;GO:0005911;GO:0010243;GO:0033993;GO:0070141;GO:0006139;GO:0043010;GO:0031099;GO:0033327;GO:0000320;GO:0016538;GO:0048583;GO:0008152;GO:0045737;GO:0010558;GO:0007595;GO:0048519;GO:1902807;GO:0005634;GO:0097305;GO:0045444;GO:0044093;GO:0010033;GO:0005829;GO:0030054;GO:0009058;GO:0045931;GO:0005488;GO:0045937;GO:1902806;GO:0071345;GO:…	K04503	4Q02K	D	sp|P39948|CCND1_RAT G1/S-specific cyclin-D1 OS=Rattus norvegicus OX=10116 GN=Ccnd1 PE=2 SV=1	XP_016835010.1 G1/S-specific cyclin-D1 isoform X1 [Cricetulus griseus] &gt;ERE81032.1 G1/S-specific cyclin-D1 [Cricetulus griseus]
MSTRG.584.2	NW_004801604.1[-]54280085-54288119	rna-XM_005064111.3	j	GO:0008150;GO:0044427;GO:0022613;GO:0042254;GO:0010972;GO:0050896;GO:0044428;GO:0031570;GO:0006302;GO:0000278;GO:0000228;GO:0044238;GO:0043226;GO:0044237;GO:0044773;GO:1902750;GO:1903046;GO:0048523;GO:0071704;GO:0000724;GO:0033313;GO:0031981;GO:0044260;GO:0044085;GO:0006139;GO:0005623;GO:1903047;GO:0022402;GO:1901988;GO:1901991;GO:0044778;GO:0043229;GO:0044446;GO:0000003;GO:0033554;GO:0044818;GO:…	-	4Q57D	S	sp|Q8CH62|LTO1_MOUSE Protein LTO1 homolog OS=Mus musculus OX=10090 GN=Lto1 PE=1 SV=1	XP_038170162.1 protein LTO1 homolog isoform X2 [Arvicola amphibius]
MSTRG.584.3	NW_004801604.1[-]54280085-54288119	rna-XM_005064111.3	j	GO:1903046;GO:1902750;GO:0000724;GO:0033313;GO:0031981;GO:0048523;GO:0071704;GO:0010972;GO:0050896;GO:0044428;GO:0031570;GO:0000278;GO:0006302;GO:0044427;GO:0008150;GO:0022613;GO:0042254;GO:0043226;GO:0044237;GO:0044773;GO:0000228;GO:0044238;GO:0043228;GO:0006725;GO:0035861;GO:0043232;GO:0043227;GO:0000794;GO:0008152;GO:0009987;GO:0050789;GO:0005634;GO:0048519;GO:0005623;GO:0006139;GO:0044260;GO:…	-	4Q57D	S	sp|Q8CH62|LTO1_MOUSE Protein LTO1 homolog OS=Mus musculus OX=10090 GN=Lto1 PE=1 SV=1	EDM12266.1 oral cancer overexpressed 1 (predicted), isoform CRA_g [Rattus norvegicus]
MSTRG.584.4	NW_004801604.1[-]54280096-54288119	rna-XM_005064111.3	j	GO:0043228;GO:0006725;GO:0043232;GO:0035861;GO:0000794;GO:0043227;GO:0008152;GO:0005634;GO:0050789;GO:0009987;GO:0048519;GO:0005623;GO:0006139;GO:0044260;GO:0044085;GO:0000003;GO:1901987;GO:0044818;GO:0033554;GO:0044778;GO:1901988;GO:1901991;GO:1903047;GO:0022402;GO:0044446;GO:0043229;GO:1903046;GO:1902750;GO:0000724;GO:0031981;GO:0033313;GO:0048523;GO:0071704;GO:0010972;GO:0000278;GO:0006302;GO:…	-	4Q57D	S	sp|Q8CH62|LTO1_MOUSE Protein LTO1 homolog OS=Mus musculus OX=10090 GN=Lto1 PE=1 SV=1	XP_038170162.1 protein LTO1 homolog isoform X2 [Arvicola amphibius]
MSTRG.586.1	NW_004801604.1[+]54652653-54750672	rna-XM_005064119.3	j	GO:0110053;GO:1904376;GO:0032956;GO:0051492;GO:0050794;GO:0097458;GO:1904375;GO:0048523;GO:0044087;GO:0022610;GO:0051497;GO:1905475;GO:0060341;GO:0048786;GO:1905476;GO:1903076;GO:0032231;GO:0007165;GO:0005737;GO:0005622;GO:0030054;GO:0005829;GO:0032232;GO:0005924;GO:0044456;GO:0050896;GO:0005925;GO:0005575;GO:0031589;GO:0008150;GO:0007160;GO:0030055;GO:0110020;GO:0051716;GO:0051129;GO:0048519;GO:…	-	4PZT0	S	sp|Q13136|LIPA1_HUMAN Liprin-alpha-1 OS=Homo sapiens OX=9606 GN=PPFIA1 PE=1 SV=1	XP_040606693.1 liprin-alpha-1 isoform X12 [Mesocricetus auratus]
MSTRG.586.13	NW_004801604.1[+]54669027-54750672	rna-XM_005064119.3	j	GO:0050789;GO:0009987;GO:0065007;GO:0051129;GO:0048519;GO:0110020;GO:0051716;GO:1903077;GO:1903827;GO:1902903;GO:0051493;GO:1903828;GO:0033043;GO:0044424;GO:0007155;GO:0010639;GO:0032879;GO:0023052;GO:0070161;GO:0032880;GO:0005912;GO:0032970;GO:0044444;GO:0045202;GO:0051494;GO:1902904;GO:0007154;GO:0051128;GO:0098793;GO:0044464;GO:0005623;GO:0048523;GO:0044087;GO:1904375;GO:0097458;GO:0110053;GO:…	-	4PZT0	S	sp|Q13136|LIPA1_HUMAN Liprin-alpha-1 OS=Homo sapiens OX=9606 GN=PPFIA1 PE=1 SV=1	XP_040606693.1 liprin-alpha-1 isoform X12 [Mesocricetus auratus]
MSTRG.586.14	NW_004801604.1[+]54669027-54750672	rna-XM_005064119.3	j	GO:0005924;GO:0032232;GO:0044456;GO:1903076;GO:0032231;GO:0007165;GO:0005829;GO:0030054;GO:0005737;GO:0005622;GO:0005575;GO:0008150;GO:0031589;GO:0030055;GO:0007160;GO:0050896;GO:0005925;GO:1904375;GO:0048523;GO:0044087;GO:1904376;GO:0110053;GO:0050794;GO:0051492;GO:0032956;GO:0097458;GO:0060341;GO:1905476;GO:0048786;GO:0022610;GO:0051497;GO:1905475;GO:0023052;GO:0032879;GO:0007155;GO:0010639;GO:…	-	4PZT0	S	sp|Q13136|LIPA1_HUMAN Liprin-alpha-1 OS=Homo sapiens OX=9606 GN=PPFIA1 PE=1 SV=1	XP_040606711.1 liprin-alpha-1 isoform X15 [Mesocricetus auratus]
MSTRG.587.1	NW_004801604.1[+]54757444-54791028	rna-XM_005064121.3	j	GO:0010941;GO:0065003;GO:0022008;GO:0005794;GO:0045184;GO:0051240;GO:0034332;GO:0007399;GO:0051704;GO:0005515;GO:0006940;GO:0071705;GO:0090066;GO:0022412;GO:0034329;GO:0060429;GO:0005924;GO:0097061;GO:0071944;GO:0005622;GO:0010506;GO:2000026;GO:0008104;GO:0015031;GO:0030055;GO:0007160;GO:0005575;GO:0030832;GO:0031175;GO:0005884;GO:0099010;GO:0030182;GO:0065007;GO:0099080;GO:0120038;GO:0030478;GO:…	K06106	4PY5X	Z	sp|Q66HL2|SRC8_RAT Src substrate cortactin OS=Rattus norvegicus OX=10116 GN=Cttn PE=1 SV=1	XP_040606745.1 src substrate cortactin isoform X5 [Mesocricetus auratus]
MSTRG.587.7	NW_004801604.1[+]54757729-54791028	rna-XM_005064121.3	j	GO:0030054;GO:0005829;GO:0005886;GO:0120025;GO:0032990;GO:0051258;GO:0007275;GO:0030838;GO:0043005;GO:0032271;GO:0007276;GO:0030031;GO:0031334;GO:0030516;GO:0043933;GO:0006886;GO:0051050;GO:0005925;GO:0005488;GO:0060322;GO:0044089;GO:0043197;GO:0005783;GO:0016192;GO:0099081;GO:0048513;GO:0008361;GO:0002102;GO:0051130;GO:0097435;GO:0048523;GO:0019953;GO:0044087;GO:0019222;GO:0050767;GO:0099512;GO:…	K06106	4PY5X	Z	sp|Q66HL2|SRC8_RAT Src substrate cortactin OS=Rattus norvegicus OX=10116 GN=Cttn PE=1 SV=1	XP_040606745.1 src substrate cortactin isoform X5 [Mesocricetus auratus]
MSTRG.589.1	NW_004801604.1[+]55379480-55402828	rna-XM_005063330.3	j	GO:0032501;GO:0044281;GO:0035639;GO:0055086;GO:1901360;GO:1901566;GO:0018130;GO:0003952;GO:0017076;GO:0030554;GO:0044444;GO:0008340;GO:0016810;GO:0097367;GO:0006733;GO:0044464;GO:0006807;GO:1901265;GO:0019637;GO:0072524;GO:0034641;GO:1901576;GO:0036094;GO:0009435;GO:0009165;GO:0016874;GO:0044424;GO:0044249;GO:0005622;GO:0005737;GO:0019674;GO:0046496;GO:0005575;GO:0003824;GO:0009117;GO:0004359;GO:…	K01950	4PWGD	F	sp|Q711T7|NADE_MOUSE Glutamine-dependent NAD(+) synthetase OS=Mus musculus OX=10090 GN=Nadsyn1 PE=1 SV=1	XP_005063387.4 LOW QUALITY PROTEIN: glutamine-dependent NAD(+) synthetase [Mesocricetus auratus]
MSTRG.592.1	NW_004801604.1[-]55584055-55638851	rna-XM_013111137.2	x	-	K03847	-	-	-	EGV97840.1 hypothetical protein I79_014050 [Cricetulus griseus]
MSTRG.593.1	NW_004801604.1[+]55589328-55640600	rna-XM_013111137.2	j	GO:0046872;GO:1901360;GO:0042803;GO:1901566;GO:0044281;GO:0035639;GO:0044444;GO:0008144;GO:0006518;GO:0044260;GO:0017076;GO:0030554;GO:0044464;GO:0005623;GO:1901564;GO:0006139;GO:0043169;GO:0006807;GO:0097367;GO:0016875;GO:1901363;GO:0000049;GO:0140101;GO:0043168;GO:0009987;GO:0016070;GO:0006412;GO:0043167;GO:0008152;GO:0000166;GO:0006082;GO:1901265;GO:0043043;GO:0006418;GO:1901576;GO:0036094;GO:…	K01883	4Q0A1	JK	sp|Q9ER72|SYCC_MOUSE Cysteine--tRNA ligase, cytoplasmic OS=Mus musculus OX=10090 GN=Cars1 PE=1 SV=2	XP_040606842.1 cysteine--tRNA ligase, cytoplasmic isoform X2 [Mesocricetus auratus]
MSTRG.593.2	NW_004801604.1[+]55589328-55695108	rna-XM_013111137.2	j	GO:0035639;GO:0044281;GO:0042803;GO:1901566;GO:1901360;GO:0046872;GO:0097367;GO:0006139;GO:1901564;GO:0005623;GO:0043169;GO:0006807;GO:0044464;GO:0044260;GO:0030554;GO:0017076;GO:0008144;GO:0006518;GO:0044444;GO:0043043;GO:0006082;GO:1901265;GO:0043167;GO:0008152;GO:0000166;GO:0006412;GO:0009987;GO:0016070;GO:0043168;GO:0140101;GO:1901363;GO:0016875;GO:0000049;GO:0016874;GO:0044424;GO:0006725;GO:…	K01883	4Q0A1	JK	sp|Q9ER72|SYCC_MOUSE Cysteine--tRNA ligase, cytoplasmic OS=Mus musculus OX=10090 GN=Cars1 PE=1 SV=2	XP_040606842.1 cysteine--tRNA ligase, cytoplasmic isoform X2 [Mesocricetus auratus]
MSTRG.593.4	NW_004801604.1[+]55589414-55695108	rna-XM_013111137.2	j	GO:0006412;GO:0000166;GO:0008152;GO:0043167;GO:1901265;GO:0006082;GO:0043043;GO:0000049;GO:1901363;GO:0016875;GO:0140101;GO:0043168;GO:0016070;GO:0009987;GO:0006725;GO:0044424;GO:0016874;GO:0006418;GO:0036094;GO:1901576;GO:0034641;GO:0032559;GO:1901360;GO:1901566;GO:0042803;GO:0044281;GO:0035639;GO:0046872;GO:0044464;GO:0043169;GO:0006807;GO:1901564;GO:0006139;GO:0005623;GO:0097367;GO:0044444;GO:…	K01883	4Q0A1	JK	sp|Q9ER72|SYCC_MOUSE Cysteine--tRNA ligase, cytoplasmic OS=Mus musculus OX=10090 GN=Cars1 PE=1 SV=2	XP_040606842.1 cysteine--tRNA ligase, cytoplasmic isoform X2 [Mesocricetus auratus]
MSTRG.593.5	NW_004801604.1[+]55649901-55695108	rna-XM_005064135.3	j	GO:0007286;GO:0051171;GO:0034622;GO:0044260;GO:0044085;GO:0006996;GO:0006139;GO:0005623;GO:0048609;GO:0051082;GO:0007338;GO:0043229;GO:0000003;GO:0048232;GO:0032502;GO:0042592;GO:0044463;GO:0043227;GO:0016043;GO:0071103;GO:0006725;GO:0035041;GO:0005634;GO:0050789;GO:0009987;GO:0006355;GO:0044877;GO:0008152;GO:0007283;GO:0008150;GO:0010556;GO:0031497;GO:0043933;GO:0032200;GO:0005488;GO:0007289;GO:…	K11282	4PSKN	BD	sp|Q5U2Z3|NP1L4_RAT Nucleosome assembly protein 1-like 4 OS=Rattus norvegicus OX=10116 GN=Nap1l4 PE=1 SV=1	EDL18218.1 nucleosome assembly protein 1-like 4, isoform CRA_d, partial [Mus musculus]
MSTRG.596.3	NW_004801604.1[-]56530103-56537487	rna-XM_005064153.3	j	GO:0043043;GO:0044452;GO:0006412;GO:0000315;GO:0034641;GO:1901576;GO:0016020;GO:0001650;GO:0043231;GO:0005840;GO:0032991;GO:0044424;GO:0000313;GO:0070013;GO:1901566;GO:0006518;GO:0044444;GO:0005740;GO:0044464;GO:0071840;GO:0006807;GO:0043604;GO:0043233;GO:0003674;GO:0005762;GO:0005739;GO:0044267;GO:0003735;GO:0043170;GO:0005198;GO:0031090;GO:0010467;GO:0044249;GO:1990904;GO:0044422;GO:0005622;GO:…	K02892	4Q53T	J	sp|Q63750|RM23_RAT 39S ribosomal protein L23, mitochondrial OS=Rattus norvegicus OX=10116 GN=Mrpl23 PE=2 SV=1	XP_007649077.1 39S ribosomal protein L23, mitochondrial isoform X1 [Cricetulus griseus] &gt;XP_027264669.1 39S ribosomal protein L23, mitochondrial isoform X1 [Cricetulus griseus]
MSTRG.600.2	NW_004801604.1[+]56962620-56968658	rna-XM_005064184.3	j	GO:0001654;GO:0044424;GO:0016020;GO:0010604;GO:0043231;GO:0010975;GO:0001754;GO:1905809;GO:0045926;GO:0048522;GO:0032270;GO:0010976;GO:0065008;GO:0051961;GO:0048699;GO:1904396;GO:0048468;GO:0045886;GO:0040008;GO:0019901;GO:0120038;GO:0007616;GO:0065007;GO:0080090;GO:0044464;GO:0071840;GO:0007613;GO:0048666;GO:0044444;GO:0000902;GO:0070013;GO:0051239;GO:0050807;GO:0032501;GO:0030154;GO:0032989;GO:…	-	4Q84D	D	sp|Q8VI63|MOB2_MOUSE MOB kinase activator 2 OS=Mus musculus OX=10090 GN=Mob2 PE=1 SV=1	XP_040607280.1 MOB kinase activator 2 isoform X4 [Mesocricetus auratus]
MSTRG.601.2	NW_004801604.1[+]57079086-57099703	rna-XM_005064192.3	j	GO:0019941;GO:0002444;GO:0031323;GO:0033233;GO:0019899;GO:0032183;GO:0016604;GO:0043130;GO:0099503;GO:0031224;GO:0046903;GO:0031981;GO:0043299;GO:0050896;GO:0044428;GO:0098797;GO:0019900;GO:0051603;GO:0008150;GO:0051234;GO:0006508;GO:0031399;GO:0001775;GO:0002263;GO:0009057;GO:0043226;GO:0045092;GO:0033365;GO:0051173;GO:0031325;GO:0016021;GO:0009968;GO:0019538;GO:0044238;GO:0033235;GO:0051179;GO:…	K05402	4PTF4	T	sp|A2RUW1|TOLIP_RAT Toll-interacting protein OS=Rattus norvegicus OX=10116 GN=Tollip PE=1 SV=1	XP_036061526.1 toll-interacting protein isoform X1 [Onychomys torridus]
MSTRG.601.3	NW_004801604.1[+]57085837-57099703	rna-XM_005064192.3	j	GO:0043170;GO:0044248;GO:0005515;GO:0044267;GO:0043632;GO:0043233;GO:0031982;GO:0031401;GO:0006914;GO:0002376;GO:0042119;GO:0005575;GO:0071310;GO:0031410;GO:0043235;GO:0005654;GO:0005576;GO:0060429;GO:0002274;GO:0016310;GO:0006952;GO:0005102;GO:0002252;GO:0045087;GO:0008104;GO:0071944;GO:0005622;GO:0006810;GO:0044257;GO:0000323;GO:0032270;GO:0044424;GO:0032991;GO:0012505;GO:0043231;GO:0033036;GO:…	K05402	4PTF4	T	sp|A2RUW1|TOLIP_RAT Toll-interacting protein OS=Rattus norvegicus OX=10116 GN=Tollip PE=1 SV=1	XP_005064249.1 toll-interacting protein [Mesocricetus auratus] &gt;XP_005351593.1 toll-interacting protein [Microtus ochrogaster] &gt;XP_021511434.1 toll-interacting protein [Meriones unguiculatus] &gt;XP_038204330.1 toll-interacting protein [Arvicola amphibius] &gt;XP_041522440.1 toll-interacting protein [Microtus oregoni]
MSTRG.602.3	NW_004801604.1[-]57327538-57395273	rna-XM_005064194.3	j	GO:0045184;GO:0050690;GO:0042119;GO:0030136;GO:1990386;GO:0099024;GO:0002376;GO:0031982;GO:0030669;GO:0044403;GO:0032506;GO:0032799;GO:0030135;GO:0065003;GO:0044248;GO:0043170;GO:0071705;GO:0044267;GO:0005515;GO:0034383;GO:0051704;GO:0051656;GO:0008104;GO:0002252;GO:0015031;GO:2000026;GO:0005622;GO:0071944;GO:0019882;GO:0048488;GO:0060429;GO:0031090;GO:0051648;GO:0198738;GO:0022412;GO:0002274;GO:…	K11824	4Q1IS	U	sp|P17427|AP2A2_MOUSE AP-2 complex subunit alpha-2 OS=Mus musculus OX=10090 GN=Ap2a2 PE=1 SV=2	BAD32332.1 mKIAA0899 protein, partial [Mus musculus]
MSTRG.603.2	NW_004801604.1[+]57416269-57453743	rna-XM_005064196.3	j	GO:0006026;GO:1901071;GO:0006030;GO:0044446;GO:0043229;GO:0005773;GO:0031348;GO:0005615;GO:1901564;GO:0005623;GO:0005802;GO:0048585;GO:0051241;GO:0032102;GO:0008144;GO:0031347;GO:0048583;GO:0001817;GO:0008152;GO:1901136;GO:0006887;GO:0016787;GO:0048519;GO:0008061;GO:1901135;GO:0001818;GO:0009987;GO:0006955;GO:0050789;GO:0032940;GO:0051179;GO:0016798;GO:0004553;GO:0004568;GO:0009056;GO:0043227;GO:…	K17525	4PV8T	G	sp|A0JPQ9|CHID1_RAT Chitinase domain-containing protein 1 OS=Rattus norvegicus OX=10116 GN=Chid1 PE=2 SV=2	XP_005064253.1 chitinase domain-containing protein 1 [Mesocricetus auratus]
MSTRG.603.3	NW_004801604.1[+]57416270-57453743	rna-XM_005064196.3	j	GO:0005576;GO:0044431;GO:0003824;GO:0031410;GO:0005575;GO:0005737;GO:0005622;GO:0031974;GO:0045087;GO:0006952;GO:0044437;GO:0044422;GO:0046348;GO:0044248;GO:1900016;GO:0043170;GO:0017144;GO:1900015;GO:0005794;GO:0002376;GO:0003674;GO:0006022;GO:0031982;GO:0043233;GO:0045055;GO:0080134;GO:0097367;GO:0031984;GO:0044464;GO:0006807;GO:0032101;GO:0044444;GO:0005764;GO:0042737;GO:0070013;GO:0051239;GO:…	K17525	4PV8T	G	sp|A0JPQ9|CHID1_RAT Chitinase domain-containing protein 1 OS=Rattus norvegicus OX=10116 GN=Chid1 PE=2 SV=2	XP_005064253.1 chitinase domain-containing protein 1 [Mesocricetus auratus]
MSTRG.604.5	NW_004801604.1[-]57456216-57475574	rna-XM_005064198.3	j	GO:0023052;GO:0007166;GO:0016021;GO:0044459;GO:0007165;GO:0005102;GO:0043226;GO:0071944;GO:0005886;GO:0022607;GO:0044085;GO:0005575;GO:0008150;GO:0044464;GO:0005488;GO:0005623;GO:0050839;GO:0071840;GO:0050896;GO:0043933;GO:0007154;GO:0044425;GO:0031982;GO:0065003;GO:0050789;GO:0009987;GO:0065007;GO:0031224;GO:0044877;GO:0050794;GO:0003674;GO:0051716;GO:0005887;GO:0043227;GO:0031226;GO:0003823;GO:…	K17294	4PUDE	S	sp|Q9DCK3|TSN4_MOUSE Tetraspanin-4 OS=Mus musculus OX=10090 GN=Tspan4 PE=1 SV=1	XP_034502300.1 tetraspanin-4 isoform X1 [Ailuropoda melanoleuca]
MSTRG.604.6	NW_004801604.1[-]57456236-57476378	rna-XM_005064198.3	j	GO:0022607;GO:0005575;GO:0044085;GO:0008150;GO:0044464;GO:0005488;GO:0071840;GO:0005623;GO:0050839;GO:0050896;GO:0043933;GO:0007154;GO:0023052;GO:0007166;GO:0016021;GO:0044459;GO:0007165;GO:0005102;GO:0043226;GO:0071944;GO:0005886;GO:0005887;GO:0043227;GO:0031226;GO:0003823;GO:0016020;GO:0005178;GO:0005515;GO:0016043;GO:0044425;GO:0031982;GO:0050789;GO:0065003;GO:0065007;GO:0009987;GO:0044877;GO:…	K17294	4PUDE	S	sp|Q9DCK3|TSN4_MOUSE Tetraspanin-4 OS=Mus musculus OX=10090 GN=Tspan4 PE=1 SV=1	XP_028726191.1 tetraspanin-4 isoform X1 [Peromyscus leucopus] &gt;OBS70911.1 hypothetical protein A6R68_00580 [Neotoma lepida]
MSTRG.606.5	NW_004801604.1[-]57479421-57483187	rna-XM_013113580.2	j	GO:0007155;GO:0023052;GO:0002009;GO:0044459;GO:0032502;GO:0051674;GO:0007044;GO:0048870;GO:0044085;GO:0030100;GO:0048518;GO:0051128;GO:0005623;GO:0050789;GO:2000145;GO:0009987;GO:0044425;GO:0044877;GO:0009611;GO:0042110;GO:0016477;GO:0005887;GO:0006928;GO:0009653;GO:0016043;GO:0051179;GO:0007166;GO:0005604;GO:0005829;GO:0005886;GO:0016021;GO:0044421;GO:0007165;GO:0008150;GO:2000147;GO:0001775;GO:…	K06537	4PXD8	S	sp|Q9QZA6|CD151_RAT CD151 antigen OS=Rattus norvegicus OX=10116 GN=Cd151 PE=1 SV=2	XP_005064258.1 CD151 antigen isoform X1 [Mesocricetus auratus] &gt;XP_012969034.1 CD151 antigen isoform X1 [Mesocricetus auratus] &gt;XP_040607398.1 CD151 antigen isoform X1 [Mesocricetus auratus]
MSTRG.606.1	NW_004801604.1[-]57479421-57483678	rna-XM_013113580.2	j	GO:0044877;GO:0050789;GO:2000145;GO:0009987;GO:0044425;GO:0016043;GO:0051179;GO:0009611;GO:0042110;GO:0016477;GO:0006928;GO:0005887;GO:0009653;GO:0044459;GO:0032502;GO:0007155;GO:0023052;GO:0002009;GO:0030100;GO:0048518;GO:0051128;GO:0005623;GO:0051674;GO:0007044;GO:0048870;GO:0044085;GO:0040017;GO:0045807;GO:0051130;GO:0031224;GO:0030335;GO:0044319;GO:0009888;GO:0042098;GO:0040011;GO:0005829;GO:…	K06537	4PXD8	S	sp|Q9QZA6|CD151_RAT CD151 antigen OS=Rattus norvegicus OX=10116 GN=Cd151 PE=1 SV=2	XP_005064258.1 CD151 antigen isoform X1 [Mesocricetus auratus] &gt;XP_012969034.1 CD151 antigen isoform X1 [Mesocricetus auratus] &gt;XP_040607398.1 CD151 antigen isoform X1 [Mesocricetus auratus]
MSTRG.606.2	NW_004801604.1[-]57479421-57483678	rna-XM_013113580.2	j	GO:0060627;GO:0062023;GO:0046649;GO:0048522;GO:0016020;GO:0005178;GO:0006950;GO:0044424;GO:0065007;GO:0051272;GO:0051716;GO:0044444;GO:0032943;GO:0007154;GO:0044464;GO:0071840;GO:0032879;GO:0034330;GO:0048729;GO:0048856;GO:0070661;GO:0005515;GO:0030334;GO:0040012;GO:0031581;GO:0022610;GO:0031226;GO:0008283;GO:0042060;GO:0002011;GO:0003674;GO:0002376;GO:0050794;GO:0045321;GO:0005575;GO:0031012;GO:…	K06537	4PXD8	S	sp|Q9QZA6|CD151_RAT CD151 antigen OS=Rattus norvegicus OX=10116 GN=Cd151 PE=1 SV=2	XP_005064258.1 CD151 antigen isoform X1 [Mesocricetus auratus] &gt;XP_012969034.1 CD151 antigen isoform X1 [Mesocricetus auratus] &gt;XP_040607398.1 CD151 antigen isoform X1 [Mesocricetus auratus]
MSTRG.606.3	NW_004801604.1[-]57479421-57483678	rna-XM_013113580.2	j	GO:0031226;GO:0022610;GO:0040012;GO:0031581;GO:0005515;GO:0030334;GO:0070661;GO:0048856;GO:0048729;GO:0050794;GO:0003674;GO:0002376;GO:0002011;GO:0042060;GO:0008283;GO:0050839;GO:0005576;GO:0046651;GO:0051270;GO:0022607;GO:0031012;GO:0005575;GO:0045321;GO:0005102;GO:0071944;GO:0005737;GO:0005622;GO:0060429;GO:0090505;GO:0034329;GO:0051049;GO:0044424;GO:0006950;GO:0005178;GO:0016020;GO:0048522;GO:…	K06537	4PXD8	S	sp|Q9QZA6|CD151_RAT CD151 antigen OS=Rattus norvegicus OX=10116 GN=Cd151 PE=1 SV=2	XP_005064258.1 CD151 antigen isoform X1 [Mesocricetus auratus] &gt;XP_012969034.1 CD151 antigen isoform X1 [Mesocricetus auratus] &gt;XP_040607398.1 CD151 antigen isoform X1 [Mesocricetus auratus]
MSTRG.606.4	NW_004801604.1[-]57479421-57483678	rna-XM_013113580.2	j	GO:0008150;GO:2000147;GO:0001775;GO:0050896;GO:0005488;GO:0090504;GO:0009986;GO:0051050;GO:0005604;GO:0007166;GO:0005886;GO:0005829;GO:0007165;GO:0044421;GO:0016021;GO:0042098;GO:0040011;GO:0009888;GO:0030335;GO:0044319;GO:0040017;GO:0031224;GO:0051130;GO:0045807;GO:0048870;GO:0007044;GO:0051674;GO:0044085;GO:0051128;GO:0048518;GO:0030100;GO:0005623;GO:0007155;GO:0002009;GO:0023052;GO:0032502;GO:…	K06537	4PXD8	S	sp|Q9QZA6|CD151_RAT CD151 antigen OS=Rattus norvegicus OX=10116 GN=Cd151 PE=1 SV=2	XP_005064258.1 CD151 antigen isoform X1 [Mesocricetus auratus] &gt;XP_012969034.1 CD151 antigen isoform X1 [Mesocricetus auratus] &gt;XP_040607398.1 CD151 antigen isoform X1 [Mesocricetus auratus]
MSTRG.606.6	NW_004801604.1[-]57479421-57483678	rna-XM_013113580.2	j	GO:0044425;GO:2000145;GO:0050789;GO:0009987;GO:0044877;GO:0009653;GO:0016477;GO:0006928;GO:0005887;GO:0009611;GO:0042110;GO:0051179;GO:0016043;GO:0002009;GO:0023052;GO:0007155;GO:0032502;GO:0044459;GO:0044085;GO:0048870;GO:0051674;GO:0007044;GO:0005623;GO:0051128;GO:0030100;GO:0048518;GO:0044319;GO:0030335;GO:0031224;GO:0045807;GO:0051130;GO:0040017;GO:0040011;GO:0042098;GO:0009888;GO:0005604;GO:…	K06537	4PXD8	S	sp|Q9QZA6|CD151_RAT CD151 antigen OS=Rattus norvegicus OX=10116 GN=Cd151 PE=1 SV=2	XP_005064258.1 CD151 antigen isoform X1 [Mesocricetus auratus] &gt;XP_012969034.1 CD151 antigen isoform X1 [Mesocricetus auratus] &gt;XP_040607398.1 CD151 antigen isoform X1 [Mesocricetus auratus]
MSTRG.611.1	NW_004801604.1[+]57513628-57521518	rna-XM_013116914.2	j	GO:0006835;GO:0015171;GO:0006836;GO:0055085;GO:0006820;GO:0044464;GO:0015295;GO:0005283;GO:0005740;GO:0044444;GO:0005342;GO:0015807;GO:0015293;GO:0034220;GO:0015179;GO:0003333;GO:0044424;GO:0016020;GO:0008324;GO:0043231;GO:0006810;GO:0006814;GO:0022890;GO:0098662;GO:0046943;GO:0098660;GO:0042221;GO:1905039;GO:0006839;GO:0006812;GO:0005622;GO:0005737;GO:0044422;GO:0031090;GO:1902475;GO:0005215;GO:…	K15107	4PTK4	C	sp|Q9D6M3|GHC1_MOUSE Mitochondrial glutamate carrier 1 OS=Mus musculus OX=10090 GN=Slc25a22 PE=1 SV=1	XP_040607389.1 mitochondrial glutamate carrier 1 [Mesocricetus auratus] &gt;XP_040607390.1 mitochondrial glutamate carrier 1 [Mesocricetus auratus] &gt;XP_040607392.1 mitochondrial glutamate carrier 1 [Mesocricetus auratus] &gt;XP_040607393.1 mitochondrial glutamate carrier 1 [Mesocricetus auratus] &gt;XP_040607394.1 mitochondrial glutamate carrier 1 [Mesocricetus auratus]
MSTRG.612.1	NW_004801604.1[+]57538283-57541329	-	u	GO:0005575;GO:0005576	-	4M3T2	S	sp|Q8BFQ8|GALD1_MOUSE Glutamine amidotransferase-like class 1 domain-containing protein 1 OS=Mus musculus OX=10090 GN=Gatd1 PE=1 SV=1	EDM12043.1 Parkinson disease 7 domain containing 1 (predicted), isoform CRA_d, partial [Rattus norvegicus]
MSTRG.614.1	NW_004801604.1[-]57614413-57623610	rna-XM_013114712.2	j	GO:0016021;GO:0031224;GO:0043226;GO:0120025;GO:0044425;GO:0044422;GO:0044441;GO:0120038;GO:0042995;GO:0044464;GO:0005623;GO:0035869;GO:0016020;GO:0005929;GO:0005575;GO:0044463	-	4Q5WE	S	sp|Q9D3H0|TMM80_MOUSE Transmembrane protein 80 OS=Mus musculus OX=10090 GN=Tmem80 PE=2 SV=1	XP_040607437.1 transmembrane protein 80 isoform X4 [Mesocricetus auratus]
MSTRG.614.2	NW_004801604.1[-]57614441-57623610	rna-XM_013114712.2	j	GO:0005575;GO:0044463;GO:0044464;GO:0005623;GO:0035869;GO:0016020;GO:0005929;GO:0044425;GO:0044422;GO:0044441;GO:0120038;GO:0042995;GO:0016021;GO:0031224;GO:0043226;GO:0120025	-	4Q5WE	S	sp|Q9D3H0|TMM80_MOUSE Transmembrane protein 80 OS=Mus musculus OX=10090 GN=Tmem80 PE=2 SV=1	XP_040607437.1 transmembrane protein 80 isoform X4 [Mesocricetus auratus]
MSTRG.615.3	NW_004801604.1[+]57624423-57646708	rna-XM_013114707.2	j	GO:0005488;GO:0045892;GO:0007275;GO:0043565;GO:0007612;GO:0044237;GO:0048706;GO:0009058;GO:0005700;GO:0007276;GO:0005667;GO:0009888;GO:0008542;GO:0044212;GO:0032774;GO:1903506;GO:0032504;GO:0007281;GO:0097159;GO:0019222;GO:0071704;GO:0060255;GO:0019953;GO:0048523;GO:0006139;GO:0009416;GO:0044260;GO:2000113;GO:1903507;GO:0044446;GO:0043009;GO:0046872;GO:0003700;GO:0034654;GO:0060606;GO:0006725;GO:…	-	4PSSS	K	sp|O88450|DEAF1_RAT Deformed epidermal autoregulatory factor 1 homolog OS=Rattus norvegicus OX=10116 GN=Deaf1 PE=1 SV=1	XP_027297477.2 deformed epidermal autoregulatory factor 1 homolog isoform X4 [Cricetulus griseus]
MSTRG.617.1	NW_004801604.1[+]57670732-57679319	rna-XM_013117622.2	j	GO:0044463;GO:0005887;GO:0012505;GO:0016043;GO:0016020;GO:0089717;GO:0098742;GO:0050789;GO:0031528;GO:0009987;GO:0065007;GO:0120038;GO:0044425;GO:0005905;GO:0043167;GO:0065008;GO:0031253;GO:0098862;GO:0044085;GO:0032530;GO:0051128;GO:0043169;GO:0005623;GO:0071840;GO:0005903;GO:0044464;GO:0007155;GO:0032536;GO:0044214;GO:0046872;GO:0030154;GO:0007156;GO:0032535;GO:0032502;GO:0044459;GO:0048869;GO:…	K16505	4Q0HG	S	sp|Q9JIK1|CDHR5_RAT Cadherin-related family member 5 OS=Rattus norvegicus OX=10116 GN=Cdhr5 PE=1 SV=1	XP_012973082.1 cadherin-related family member 5 isoform X4 [Mesocricetus auratus]
MSTRG.619.1	NW_004801604.1[+]57723553-57725764	-	u	-	-	-	-	-	-
MSTRG.623.1	NW_004801604.1[+]57757730-57760676	rna-XM_005064218.3	j	GO:0003008;GO:0010332;GO:0070302;GO:0005575;GO:0002768;GO:0046328;GO:0007346;GO:2000026;GO:0032386;GO:0005622;GO:0051056;GO:0071944;GO:0002164;GO:0006464;GO:0022412;GO:0001882;GO:0045089;GO:0043085;GO:0044267;GO:0051704;GO:0043086;GO:0009607;GO:0051240;GO:0042127;GO:0019001;GO:0010941;GO:0080090;GO:0051726;GO:0071840;GO:0006807;GO:0090316;GO:0002758;GO:0009605;GO:0007154;GO:0044444;GO:0065009;GO:…	K02833	4J7I4	S	sp|P01114|RASH_RRASV Transforming protein p29 OS=Rasheed rat sarcoma virus OX=11816 GN=RAS PE=3 SV=1	XP_031244662.1 GTPase HRas isoform X3 [Mastomys coucha]
MSTRG.623.2	NW_004801604.1[+]57757730-57760676	rna-XM_005064218.3	j	GO:0036094;GO:0009314;GO:0002250;GO:0017016;GO:0051493;GO:0032388;GO:0051222;GO:0022414;GO:0044703;GO:0065008;GO:0070304;GO:0003006;GO:0002757;GO:1902531;GO:0043066;GO:0071480;GO:0033674;GO:0080134;GO:0097367;GO:0016462;GO:0034260;GO:0050852;GO:0090398;GO:2000628;GO:0097190;GO:0002429;GO:0043524;GO:2001141;GO:0048856;GO:0048869;GO:0040012;GO:0048582;GO:1902683;GO:0010863;GO:0044092;GO:0008283;GO:…	K02833	4J7I4	S	sp|P01114|RASH_RRASV Transforming protein p29 OS=Rasheed rat sarcoma virus OX=11816 GN=RAS PE=3 SV=1	ERE79693.1 GTPase HRas-like protein [Cricetulus griseus]
MSTRG.623.5	NW_004801604.1[+]57758498-57760676	rna-XM_005064218.3	j	GO:0009966;GO:2000251;GO:0006897;GO:0001934;GO:0007167;GO:0040026;GO:0007568;GO:0044425;GO:0048169;GO:1901363;GO:0040025;GO:0071478;GO:0044260;GO:0071900;GO:0042330;GO:0051707;GO:0048167;GO:0051128;GO:1901564;GO:0022402;GO:0060191;GO:0044446;GO:0051247;GO:0007169;GO:0051338;GO:0090314;GO:0050851;GO:0007281;GO:0010517;GO:0002223;GO:0032504;GO:0060548;GO:0040011;GO:0032549;GO:0051246;GO:0006915;GO:…	K02833	4MKNZ	S	sp|P01114|RASH_RRASV Transforming protein p29 OS=Rasheed rat sarcoma virus OX=11816 GN=RAS PE=3 SV=1	ERE79693.1 GTPase HRas-like protein [Cricetulus griseus]
MSTRG.635.2	NW_004801604.1[+]58103019-58106080	rna-XM_005064231.3	j	GO:0044444;GO:0005802;GO:0071840;GO:0005623;GO:0071702;GO:0044464;GO:0031984;GO:0043229;GO:0044446;GO:0032879;GO:0015833;GO:0042886;GO:0031228;GO:0043227;GO:0006810;GO:0097708;GO:0060627;GO:0043231;GO:0012505;GO:0016043;GO:0033036;GO:0016020;GO:0005484;GO:0044424;GO:0051179;GO:0032991;GO:0009987;GO:0065007;GO:0098796;GO:0050789;GO:0098588;GO:0031300;GO:0044425;GO:0006888;GO:0048193;GO:0046907;GO:…	K08504	4Q8TC	U	sp|O35153|BET1L_MOUSE BET1-like protein OS=Mus musculus OX=10090 GN=Bet1l PE=3 SV=1	XP_027264838.1 BET1-like protein [Cricetulus griseus]
MSTRG.635.3	NW_004801604.1[+]58103023-58106080	rna-XM_005064231.3	j	GO:0005802;GO:0071840;GO:0005623;GO:0044464;GO:0071702;GO:0031984;GO:0044444;GO:0015833;GO:0042886;GO:0031228;GO:0043229;GO:0044446;GO:0032879;GO:0012505;GO:0043231;GO:0016043;GO:0016020;GO:0033036;GO:0005484;GO:0051179;GO:0044424;GO:0032991;GO:0043227;GO:0006810;GO:0097708;GO:0060627;GO:0006888;GO:0048193;GO:0046907;GO:0032588;GO:0065007;GO:0009987;GO:0050789;GO:0098796;GO:0098588;GO:0031300;GO:…	K08504	4Q8TC	U	sp|O35153|BET1L_MOUSE BET1-like protein OS=Mus musculus OX=10090 GN=Bet1l PE=3 SV=1	XP_027264838.1 BET1-like protein [Cricetulus griseus]
MSTRG.635.4	NW_004801604.1[+]58103028-58106080	rna-XM_005064231.3	j	GO:0043226;GO:0005829;GO:0005737;GO:0005622;GO:0008104;GO:0015031;GO:0016021;GO:0098791;GO:0061025;GO:0031090;GO:0016197;GO:0051049;GO:0042147;GO:0044422;GO:0061024;GO:0044431;GO:0030173;GO:0005488;GO:0008150;GO:0051234;GO:0051641;GO:0000139;GO:0031301;GO:0016192;GO:0031410;GO:0005575;GO:0005794;GO:0031201;GO:0003674;GO:0050794;GO:2000156;GO:0045184;GO:0031224;GO:0031982;GO:0005515;GO:0051649;GO:…	K08504	4Q8TC	U	sp|O35153|BET1L_MOUSE BET1-like protein OS=Mus musculus OX=10090 GN=Bet1l PE=3 SV=1	XP_027264838.1 BET1-like protein [Cricetulus griseus]
MSTRG.636.2	NW_004801604.1[-]58659851-58671708	rna-XM_005064243.2	j	GO:0010608;GO:0005488;GO:0098798;GO:0031975;GO:0032561;GO:0008150;GO:0042254;GO:0022613;GO:0010556;GO:0043226;GO:0044057;GO:0019866;GO:0032553;GO:0009889;GO:0031326;GO:0051246;GO:0044065;GO:0031323;GO:0043576;GO:0016817;GO:0016818;GO:0032555;GO:0032549;GO:0034248;GO:0032268;GO:0031966;GO:0044429;GO:0060255;GO:0005761;GO:0097159;GO:0019222;GO:0005623;GO:0031967;GO:0051171;GO:0017111;GO:0044085;GO:…	K19828	4Q224	S	sp|Q8R2R6|MTG1_MOUSE Mitochondrial ribosome-associated GTPase 1 OS=Mus musculus OX=10090 GN=Mtg1 PE=1 SV=2	XP_005064300.1 mitochondrial ribosome-associated GTPase 1 [Mesocricetus auratus]
MSTRG.637.1	NW_004801604.1[+]58661304-58662742	rna-XM_005064243.2	i	-	-	-	-	-	-
MSTRG.640.1	NW_004801604.1[-]58761390-58765488	rna-XM_021228039.1	j	GO:0043231;GO:0006725;GO:0044424;GO:0034641;GO:1901576;GO:0043227;GO:0008152;GO:0043167;GO:0005634;GO:0016070;GO:0050789;GO:0065007;GO:0009987;GO:1901363;GO:0006355;GO:0000981;GO:0080090;GO:0044464;GO:0043169;GO:0006807;GO:0005623;GO:0006139;GO:0051171;GO:0140110;GO:0044260;GO:0097659;GO:1901360;GO:0018130;GO:0032502;GO:0032501;GO:0003677;GO:0034654;GO:0043229;GO:0003700;GO:0046872;GO:0031323;GO:…	-	4PU9Q	K	sp|Q6P0X2|ZN511_MOUSE Zinc finger protein 511 OS=Mus musculus OX=10090 GN=Znf511 PE=1 SV=2	EDL17889.1 mCG21614, isoform CRA_d [Mus musculus]
MSTRG.640.2	NW_004801604.1[-]58761390-58765488	rna-XM_021228039.1	j	GO:0060255;GO:0019438;GO:0071704;GO:0097159;GO:0019222;GO:0046483;GO:0050794;GO:0003674;GO:2001141;GO:0019219;GO:0048856;GO:1901362;GO:0043170;GO:0009059;GO:0003676;GO:0032774;GO:1903506;GO:0031323;GO:0044238;GO:0031326;GO:0009058;GO:0044249;GO:0010467;GO:0009889;GO:0010468;GO:0006351;GO:0007275;GO:0043226;GO:0090304;GO:0044237;GO:0005622;GO:0005575;GO:0010556;GO:0051252;GO:0008150;GO:0006357;GO:…	-	4PU9Q	K	sp|Q6P0X2|ZN511_MOUSE Zinc finger protein 511 OS=Mus musculus OX=10090 GN=Znf511 PE=1 SV=2	EDL17889.1 mCG21614, isoform CRA_d [Mus musculus]
[truncated: 19,660 more rows]
