# Supplementary material for: Comparative transcriptomics analysis on Senecavirus A-infected and non-infected cells
Source: Front Vet Sci. 2024 Jun 25;11:1431879. doi: 10.3389/fvets.2024.1431879 (PMC11231404; doi:10.3389/fvets.2024.1431879)
Supplement: Supplementary file 11 [file Data_Sheet_1.ZIP]

Archive with 101 entries (100 files):
- Supplementary 17/
- Supplementary 17/gene-ATP6+gene-COX3+gene-ATP8.pdf
- Supplementary 17/gene-Ankrd10.pdf
- Supplementary 17/gene-Ankrd11.pdf
- Supplementary 17/gene-Appl1.pdf
- Supplementary 17/gene-Arfgef2.pdf
- Supplementary 17/gene-Arhgef12.pdf
- Supplementary 17/gene-Atp6v1c2.pdf
- Supplementary 17/gene-Atxn2l.pdf
- Supplementary 17/gene-Bclaf1.pdf
- Supplementary 17/gene-Brd1.pdf
- Supplementary 17/gene-Brwd1.pdf
- Supplementary 17/gene-Btbd9.pdf
- Supplementary 17/gene-Cars.pdf
- Supplementary 17/gene-Cd44.pdf
- Supplementary 17/gene-Cdyl2.pdf
- Supplementary 17/gene-Chka.pdf
- Supplementary 17/gene-Clk1.pdf
- Supplementary 17/gene-Clk4.pdf
- Supplementary 17/gene-Cnot4.pdf
- Supplementary 17/gene-Col19a1.pdf
- Supplementary 17/gene-Cpne1.pdf
- Supplementary 17/gene-Ctnnb1.pdf
- Supplementary 17/gene-Cuzd1.pdf
- Supplementary 17/gene-Cyld.pdf
- Supplementary 17/gene-Dclk1.pdf
- Supplementary 17/gene-Ddr2.pdf
- Supplementary 17/gene-Dido1.pdf
- Supplementary 17/gene-Eea1.pdf
- Supplementary 17/gene-Ets1.pdf
- Supplementary 17/gene-Fnbp4.pdf
- Supplementary 17/gene-Gapvd1.pdf
- Supplementary 17/gene-Gls.pdf
- Supplementary 17/gene-Hnrnpa2b1.pdf
- Supplementary 17/gene-Hnrnpc.pdf
- Supplementary 17/gene-Huwe1.pdf
- Supplementary 17/gene-Ints10.pdf
- Supplementary 17/gene-Itgb6.pdf
- Supplementary 17/gene-Ivns1abp.pdf
- Supplementary 17/gene-Jagn1.pdf
- Supplementary 17/gene-Kansl2.pdf
- Supplementary 17/gene-Kif23.pdf
- Supplementary 17/gene-LOC101823746.pdf
- Supplementary 17/gene-LOC101834096.pdf
- Supplementary 17/gene-LOC101834606.pdf
- Supplementary 17/gene-LOC101843260.pdf
- Supplementary 17/gene-LOC106021065+gene-LOC101832181.pdf
- Supplementary 17/gene-LOC106021468+gene-Cdkl5.pdf
- Supplementary 17/gene-LOC106022533.pdf
- Supplementary 17/gene-LOC106022537.pdf
- Supplementary 17/gene-LOC110340397.pdf
- Supplementary 17/gene-Leng8.pdf
- Supplementary 17/gene-Lrrfip1.pdf
- Supplementary 17/gene-Mapk9.pdf
- Supplementary 17/gene-Mkln1.pdf
- Supplementary 17/gene-Mprip.pdf
- Supplementary 17/gene-Mrps30.pdf
- Supplementary 17/gene-Myo5a.pdf
- Supplementary 17/gene-Ncoa3.pdf
- Supplementary 17/gene-Ndc1.pdf
- Supplementary 17/gene-Nfkbiz.pdf
- Supplementary 17/gene-Nr2f2.pdf
- Supplementary 17/gene-Nr3c1.pdf
- Supplementary 17/gene-Nrip1.pdf
- Supplementary 17/gene-Nup58.pdf
- Supplementary 17/gene-Nup98.pdf
- Supplementary 17/gene-Opa1.pdf
- Supplementary 17/gene-Oxsr1.pdf
- Supplementary 17/gene-Pafah1b1.pdf
- Supplementary 17/gene-Pex11a.pdf
- Supplementary 17/gene-Pias1.pdf
- Supplementary 17/gene-Ppp1r2.pdf
- Supplementary 17/gene-Ppp6r3.pdf
- Supplementary 17/gene-Prrc2c.pdf
- Supplementary 17/gene-Ptprb.pdf
- Supplementary 17/gene-Pum2.pdf
- Supplementary 17/gene-Rab2a.pdf
- Supplementary 17/gene-Rassf6.pdf
- Supplementary 17/gene-Rbm12b.pdf
- Supplementary 17/gene-Rbms1.pdf
- Supplementary 17/gene-Rbpj.pdf
- Supplementary 17/gene-Sdhaf4.pdf
- Supplementary 17/gene-Sec24a.pdf
- Supplementary 17/gene-Selenoi.pdf
- Supplementary 17/gene-Serpinh1.pdf
- Supplementary 17/gene-Slc25a46.pdf
- Supplementary 17/gene-Smc5.pdf
- Supplementary 17/gene-Sptbn1.pdf
- Supplementary 17/gene-Srsf11.pdf
- Supplementary 17/gene-Srsf7.pdf
- Supplementary 17/gene-Ssr1.pdf
- Supplementary 17/gene-Syncrip.pdf
- Supplementary 17/gene-Sytl2.pdf
- Supplementary 17/gene-Tcf4.pdf
- Supplementary 17/gene-Tdrd3.pdf
- Supplementary 17/gene-Tmem11.pdf
- Supplementary 17/gene-Tmem267.pdf
- Supplementary 17/gene-Tnrc6a.pdf
- Supplementary 17/gene-Tnrc6c.pdf
- Supplementary 17/gene-Tpcn2.pdf
- Supplementary 17/gene-Trim24.pdf
